# Supplementary material for: Hidden information on protein function in censuses of proteome foldedness
Source: Nat Commun. 2022 Apr 14;13:1992. doi: 10.1038/s41467-022-29661-2 (PMC9010426; doi:10.1038/s41467-022-29661-2)
Supplement: Supplementary file 4 — Supplementary Data 1 [file 41467_2022_29661_MOESM4_ESM.xlsx]

## Sheet: Description
Dataset 1: Summary of statistical tests completed in graphpad. Relates to Figs. 3 and 4, and Sup Figs 1, 2, and 6.
Contents:
Fig 3D_Molecular weight	Unpaired t test with Welch's correction of molecular weight for single versus multi-cluster proteins
Fig 3E_PFAM domains	Unpaired t test with Welch's correction of number of annotated PFAM domains for single versus multi-cluster proteins
Fig 3F_Interactors	Unpaired t test with Welch's correction of annotated protein-protein interactions for single versus multi-cluster proteins
Fig 3G_Node degree	Unpaired t test with Welch's correction of intra-cluster interactions for single versus multi-cluster proteins
Fig 4F_HSPA8	One sample t-test for change in corrected cys ratio in HSPA8 peptides
Fig 4F_DNAJB1	One sample t-test for change in corrected cys ratio in DNAJB1 peptides
Sup Fig 1D_Fitted cM	Upaired t test of fitted Cm values for TPE-MI and TRP fluorescence
Sup Fig 2D_Proportion disorder	Unpaired t test with Welch's correction of proportion of residues predicted to be disordered for single versus multi-cluster proteins
Sup Fig 6A_HSPA8	One sample t-test for change in corrected cys ratio in HSPA8 peptides
Sup Fig 6A_DNAJB1	One sample t-test for change in corrected cys ratio in DNAJB1 peptides

## Sheet: Fig 3D_Molecular weight
Table Analyzed	Molecular weight
Column B	Multiple
vs.	vs.
Column A	Single
Unpaired t test with Welch's correction
P value	0.0005
P value summary	***
Significantly different (P < 0.05)?	Yes
One- or two-tailed P value?	Two-tailed
Welch-corrected t, df	t=3.516, df=249.6
How big is the difference?
Mean of column A	58588
Mean of column B	78972
Difference between means (B - A) ± SEM	20383 ± 5798
95% confidence interval	8964 to 31802
R squared (eta squared)	0.04718
F test to compare variances
F, DFn, Dfd	2.798, 182, 361
P value	<0.0001
P value summary	****
Significantly different (P < 0.05)?	Yes
Data analyzed
Sample size, column A	362
Sample size, column B	183

## Sheet: Fig 3E_PFAM domains
Table Analyzed	PFAM domains
Column B	Multiple
vs.	vs.
Column A	Single
Unpaired t test with Welch's correction
P value	0.0004
P value summary	***
Significantly different (P < 0.05)?	Yes
One- or two-tailed P value?	Two-tailed
Welch-corrected t, df	t=3.566, df=217.4
How big is the difference?
Mean of column A	2.177
Mean of column B	3.126
Difference between means (B - A) ± SEM	0.9489 ± 0.2661
95% confidence interval	0.4245 to 1.473
R squared (eta squared)	0.05526
F test to compare variances
F, DFn, Dfd	5.292, 182, 361
P value	<0.0001
P value summary	****
Significantly different (P < 0.05)?	Yes
Data analyzed
Sample size, column A	362
Sample size, column B	183

## Sheet: Fig 3F_Interactors
Table Analyzed	External interactors
Column B	Multiple
vs.	vs.
Column A	Single
Unpaired t test with Welch's correction
P value	0.1664
P value summary	ns
Significantly different (P < 0.05)?	No
One- or two-tailed P value?	Two-tailed
Welch-corrected t, df	t=1.386, df=381.6
How big is the difference?
Mean of column A	116.2
Mean of column B	131.5
Difference between means (B - A) ± SEM	15.24 ± 10.99
95% confidence interval	-6.373 to 36.85
R squared (eta squared)	0.005012
F test to compare variances
F, DFn, Dfd	1.144, 355, 179
P value	0.3105
P value summary	ns
Significantly different (P < 0.05)?	No
Data analyzed
Sample size, column A	356
Sample size, column B	180

## Sheet: Fig 3G_Node degree
Table Analyzed	Node degee
Column B	Multiple
vs.	vs.
Column A	Single
Unpaired t test with Welch's correction
P value	<0.0001
P value summary	****
Significantly different (P < 0.05)?	Yes
One- or two-tailed P value?	Two-tailed
Welch-corrected t, df	t=9.065, df=170.7
How big is the difference?
Mean of column A	3.416
Mean of column B	10.59
Difference between means (B - A) ± SEM	7.172 ± 0.7912
95% confidence interval	5.611 to 8.734
R squared (eta squared)	0.325
F test to compare variances
F, DFn, Dfd	10.55, 152, 237
P value	<0.0001
P value summary	****
Significantly different (P < 0.05)?	Yes
Data analyzed
Sample size, column A	238
Sample size, column B	153

## Sheet: Fig 4F_HSPA8
Peptide	GPAVGIDLGTTYSCVGVFQHGK		CNEIINWLDK		VCNPIITK
Cys position	17	17	574	574	603	603
Sample	-ATP	+ATP	-ATP	+ATP	-ATP	+ATP
Theoretical mean	1	1	1	1	1	1
Actual mean	0.9992	1.01	1.03	0.9654	1.013	0.9745
Number of values	4	4	4	4	4	4
One sample t test
t, df	t=0.06966, df=3	t=0.4547, df=3	t=3.774, df=3	t=3.087, df=3	t=1.720, df=3	t=1.901, df=3
P value (two tailed)	0.9488	0.6802	0.0326	0.0538	0.1839	0.1534
P value summary	ns	ns	*	ns	ns	ns
Significant (alpha=0.05)?	No	No	Yes	No	No	No
How big is the discrepancy?
Discrepancy	-0.0007867	0.009891	0.03046	-0.0346	0.01306	-0.02546
SD of discrepancy	0.02259	0.0435	0.01614	0.02241	0.01518	0.02678
SEM of discrepancy	0.01129	0.02175	0.008071	0.01121	0.007591	0.01339
95% confidence interval	-0.03673 to 0.03516	-0.05933 to 0.07911	0.004774 to 0.05614	-0.07026 to 0.001065	-0.01110 to 0.03721	-0.06806 to 0.01715
R squared (partial eta squared)	0.001615	0.06448	0.826	0.7606	0.4966	0.5465

## Sheet: Fig 4F_DNAJB1
Peptide	VSLEEIYSGCTK		EALCGCTVNVPTLDGR
Cys position	179		267269
Sample	-ATP	+ATP	-ATP	+ATP
Theoretical mean	1	1	1	1
Actual mean	1.03	0.9858	0.9744	0.9839
Number of values	4	4	4	4
One sample t test
t, df	t=2.927, df=3	t=4.289, df=3	t=4.299, df=3	t=1.385, df=3
P value (two tailed)	0.0611	0.0233	0.0232	0.26
P value summary	ns	*	*	ns
Significant (alpha=0.05)?	No	Yes	Yes	No
How big is the discrepancy?
Discrepancy	0.0301	-0.01419	-0.02555	-0.01606
SD of discrepancy	0.02057	0.006619	0.01189	0.02319
SEM of discrepancy	0.01028	0.003309	0.005943	0.0116
95% confidence interval	-0.002624 to 0.06283	-0.02473 to -0.003662	-0.04446 to -0.006637	-0.05297 to 0.02084
R squared (partial eta squared)	0.7407	0.8598	0.8604	0.3901

## Sheet: Sup Fig 1D_Fitted cM
Table Analyzed	Cm
Column A	TPE-MI
vs	vs
Column B	TRP
Unpaired t test
P value	0.5425
P value summary	ns
Are means signif. different? (P < 0.05)	No
One- or two-tailed P value?	Two-tailed
t, df	t=0.6650 df=4
How big is the difference?
Mean ± SEM of column A	2.361 ± 0.03632 N=3
Mean ± SEM of column B	2.428 ± 0.09373 N=3
Difference between means	-0.06684 ± 0.1005
95% confidence interval	-0.3459 to 0.2122
R squared	0.09954
F test to compare variances
F,DFn, Dfd	6.658, 2, 2
P value	0.2612
P value summary	ns
Are variances significantly different?	No

## Sheet: Sup Fig 2D_Proportion disorder
Table Analyzed	Disorder
Column A	Single
vs	vs
Column B	Multiple
Unpaired t test with Welch's correction
P value	0.8902
P value summary	ns
Are means signif. different? (P < 0.05)	No
One- or two-tailed P value?	Two-tailed
Welch-corrected t, df	t=0.1381 df=380
How big is the difference?
Mean ± SEM of column A	18.53 ± 1.173 N=329
Mean ± SEM of column B	18.27 ± 1.421 N=167
Difference between means	0.2545 ± 1.843
95% confidence interval	-3.357 to 3.866
R squared	5.02e-05
F test to compare variances
F,DFn, Dfd	1.343, 328, 166
P value	0.0326
P value summary	*
Are variances significantly different?	Yes

## Sheet: Sup Fig 6A_HSPA8
Peptide	GPAVGIDLGTTYSCVGVFQHGK		CNEIINWLDK		VCNPIITK
Cys position	17	17	574	574	603	603
Sample	-ATP	+ATP	-ATP	+ATP	-ATP	+ATP
Theoretical mean	1	1	1	1	1	1
Actual mean	1.034	1.011	1.026	0.9801	1.018	0.9089
Number of values	4	4	4	4	4	4
One sample t test
t, df	t=2.004, df=3	t=0.4509, df=3	t=1.195, df=3	t=0.3450, df=3	t=3.350, df=3	t=1.208, df=3
P value (two tailed)	0.1388	0.6827	0.3181	0.7528	0.0441	0.3137
P value summary	ns	ns	ns	ns	*	ns
Significant (alpha=0.05)?	No	No	No	No	Yes	No
How big is the discrepancy?
Discrepancy	0.03393	0.01119	0.02596	-0.01994	0.01776	-0.09114
SD of discrepancy	0.03386	0.04964	0.04347	0.1156	0.0106	0.1509
SEM of discrepancy	0.01693	0.02482	0.02173	0.0578	0.0053	0.07546
95% confidence interval	-0.01995 to 0.08780	-0.06780 to 0.09019	-0.04320 to 0.09512	-0.2039 to 0.1640	0.0008888 to 0.03462	-0.3313 to 0.1490
R squared (partial eta squared)	0.5724	0.06347	0.3223	0.03817	0.7891	0.3271

[truncated: 1 more sheets: Sup Fig 6A_DNAJB1]
