# Supplementary material for: Hidden information on protein function in censuses of proteome foldedness
Source: Nat Commun. 2022 Apr 14;13:1992. doi: 10.1038/s41467-022-29661-2 (PMC9010426; doi:10.1038/s41467-022-29661-2)
Supplement: Supplementary file 5 — Supplementary Data 2 [file 41467_2022_29661_MOESM5_ESM.xlsx]

## Sheet: Description
Dataset 2: Lysate denaturation in urea, related to Fig. 2, 3.
This file contains the raw data derived from peptide quantitation of TPE-MI treated lysates prepared from SILAC-labelled Neuro-2A cells. Standard output from ProteomeDiscoverer is provided, for more information please consult the user guide.
Parameters:
Sequence	Identified peptide sequence
Cys	Cysteine containing (1) or non-cysteine containing (0) peptides.
Proteins	UniProt accession for matched parent protein
Abundance ratio	Ratio derived from the abundance of heavy (denatured) and light (control) labelled versions of the peptide (H/L). Denaturant concentration and biological replicate are indicated in the format Concentration_Replicate. Missing values indicate no quantitative information was obtained for the peptide in that sample.
PSMs	Number of peptide spectral matches. For more information,
Missed cleavages	Number of missed cleavages

## Sheet: Peptides
Sequence	Cys	Proteins	Abundance Ratio: 0.0 M Urea_R1	Abundance Ratio: 0.5 M Urea_R1	Abundance Ratio: 1.0 M Urea_R1	Abundance Ratio: 1.5 M Urea_R1	Abundance Ratio: 2.0 M Urea_R1	Abundance Ratio: 2.5 M Urea_R1	Abundance Ratio: 3.0 M Urea_R1	Abundance Ratio: 3.5 M Urea_R1	Abundance Ratio: 4.0 M Urea_R1	Abundance Ratio: 4.5 M Urea_R1	Abundance Ratio: 5.0 M Urea_R1	Abundance Ratio: 5.5 M Urea_R1	Abundance Ratio: 6.0 M Urea_R1	Abundance Ratio: 0.0 M Urea_R2	Abundance Ratio: 0.5 M Urea_R2	Abundance Ratio: 1.0 M Urea_R2	Abundance Ratio: 1.5 M Urea_R2	Abundance Ratio: 2.0 M Urea_R2	Abundance Ratio: 2.5 M Urea_R2	Abundance Ratio: 3.0 M Urea_R2	Abundance Ratio: 3.5 M Urea_R2	Abundance Ratio: 4.0 M Urea_R2	Abundance Ratio: 4.5 M Urea_R2	Abundance Ratio: 5.0 M Urea_R2	Abundance Ratio: 5.5 M Urea_R2	Abundance Ratio: 6.0 M Urea_R2	Abundance Ratio: 0.0 M Urea_R3	Abundance Ratio: 0.5 M Urea_R3	Abundance Ratio: 1.0 M Urea_R3	Abundance Ratio: 1.5 M Urea_R3	Abundance Ratio: 2.0 M Urea_R3	Abundance Ratio: 2.5 M Urea_R3	Abundance Ratio: 3.0 M Urea_R3	Abundance Ratio: 3.5 M Urea_R3	Abundance Ratio: 4.0 M Urea_R3	Abundance Ratio: 4.5 M Urea_R3	Abundance Ratio: 5.0 M Urea_R3	Abundance Ratio: 5.5 M Urea_R3	Abundance Ratio: 6.0 M Urea_R3	Missed cleavages_Replicate 1	Missed cleavages_Replicate 2	Missed cleavages_Replicate 3	PSMs_Replicate 1	PSMs_Replicate 2	PSMs_Replicate 3
AAAAAAAAAAGAAGGR	0	Q8CCS6			0.01													0.01																											1	1
AAAAAEQQQFYLLLGNLLSPDNVVR	0	Q8BKC5		0.593	0.01			0.01	0.748		0.01		0.01				1.177			0.412	1.359	0.526	0.695	0.525		0.01			0.676		0.01	0.01	0.765	1.613	0.01	0.01	0.503		0.01		0.01				7	10	10
AAAAGAVVASAASGPAEGKK	0	Q8CH25						0.727	0.01	0.424	0.01		0.259		0.01				0.01							0.01		0.01			0.01										0.01	1	1	1	7	4	3
AAAASAAEAGIATPGTEDSDDALLK	0	O35226	0.01		0.01	0.01	0.439	1.117		0.01	0.806	2.869			0.01	0.544		0.01	0.722	0.429	1.1	0.531	0.844	0.01				0.446	0.01		0.01	0.548	0.567	0.94		1.137	0.682	1.815	0.01						10	11	11
AAAATETSSVFADPVISK	0	Q80X85	0.617		0.01		0.362						0.195		0.405			0.01	0.599	0.31			0.653	0.339	2.972			0.314	0.565				0.01												5	8	2
AAADADVSLHNFSAR	0	P0C7N9			0.125	0.56	0.796		0.01				0.592					0.203																											5	1
AAADDGEEPKSEPETK	0	P28352	0.635		0.117	0.577	0.514		0.681	0.646			0.428		0.444	0.603		0.135	0.507	0.436		0.543	0.644	0.567		0.322		0.346			0.164	0.49	0.274		0.531	0.743	0.527	5.816	0.316		0.486	1	1	1	12	16	17
AAADGDDSLYPIAVLIDELR	0	Q76MZ3	0.825	1.194	0.175	0.601	0.52	1.347	0.683	0.772	0.606	5.99	0.494		0.594	0.723	1.339	0.181	0.677	0.575	1.231	0.745	0.739	0.783	3.364	0.427	12.306	0.515	0.713	1.344		0.716	0.58	1.184	0.742	0.807	0.755	3.854	0.441	8.703	0.556				12	13	12
AAAELLQSQGSQAGGSQTLK	0	Q9R1T4			0.01								0.01					0.01	0.387							0.01					0.01	0.808	0.01								0.01				6	4	5
AAAEVNQEYGLDPK	0	P97807	0.648	1.051	0.2	0.643	0.547	1.037	0.708	0.708	0.661	3.068	0.44		0.619	0.79	1.506	0.211	0.745	0.61	1.401	0.782	0.807	0.802	3.681	0.487	12.813	0.692	0.786	1.455	0.217	0.738	0.66	1.298	0.814	0.841	0.781	3.625	0.458	9.568	0.689				14	14	14
AAAFEDQENETVVVK	0	P26039	0.921		0.01	0.818			0.846	0.896	0.01					0.01							1.619	0.72		0.48			0.794		0.01	0.783				0.643	0.833		0.01						7	4	6
AAAFEQLQK	0	Q9CZW5	0.738		0.215	1.018	0.85	2.076	1.087	0.825	0.954		0.578		0.544	0.849			0.614	0.604	1.786	1.154	1.201	1.122		0.654		0.848	1.154	1.89	0.21	1	0.767	1.955	1.086	1.078	0.952		0.593		0.914				10	9	11
AAAGAAATDLEVVR	0	Q6PD26			0.01								0.01					0.01		0.01				0.875		0.284		1.136			0.01	0.505	0.687		0.739		0.626				0.01				2	6	7
AAAGKNMLGK	0	Q62315					0.01																																			1			1
AAAGQESEGPAVGPPQPLGK	0	A2BH40	0.01	0.779	0.01	0.01	0.01		0.01	0.01			0.181		0.236	0.01	1.468	0.01	0.01	0.01	1.064	0.262	0.01	0.01		0.01		0.237	0.01	0.508	0.01	0.01	0.01	0.644	0.01	0.28	0.01		0.01						11	11	11
AAALEFLNR	0	Q60864	0.857	1.591	0.206	0.839	0.639	1.53	0.843	0.826	0.791	4.23	0.498		0.701	0.813	1.45	0.238	0.752	0.614	1.351	0.925	0.925		4.191	0.556		0.703	0.853	1.437	0.228	0.771	0.602	1.469	0.868	0.894	0.847	4.167	0.518		0.655				12	11	12
AAALEFLNRFEEAK	0	Q60864								0.793								0.189		0.55		0.909	0.976			0.01		0.643	1.011		0.152	0.673	0.702			0.72	0.489		0.337		0.575	1	1	1	1	7	9
AAALEQFK	0	Q61941		1.409	0.228	0.642				0.809	0.74				0.589			0.146	0.711	0.506				0.696		0.421		0.633	0.838		0.01		0.504			0.783									6	6	4
AAAMANNLQK	0	Q8VH51			0.329														1.006												0.291														1	1	1
AAAMDVDTPSGTNSGAGKK	0	P62878			0.01	0.829			0.94	0.706			0.01		0.464	0.013	1.597	0.01	0.597		2.37	1.032				0.296		0.555			0.14	0.843	0.01		1.178	0.875			0.01		1.426	1	1	1	7	10	8
AAAPAPEEEMDECEQALAAEPK	1	Q9D8N0	0.458	1.027	0.01	0.512	0.357	0.908	0.513	0.609	0.365	4.689	0.287		0.296	0.35	1.124	0.1	0.49	0.372	1.021	0.55	0.85	0.01		0.306		0.315	0.596	0.99		0.482	0.344	1.01		0.553	0.323		0.378		0.288				13	6.5	12
AAAPVQAVEPTPASPWTQR	0	Q9JJY4			0.01	0.01	0.01		0.01				0.01					0.01						0.01				0.01			0.01														9	3	2
AAAQLLQSQAQQSGAQQTK	0	Q8C1B7	1.014	1.809	0.239	0.872	0.771	2.021	1.082	1.046	1.026	9.138	0.587		0.852	0.987	1.694	0.263	0.864	0.759	1.698	1.038	1.113	0.984	6.463	0.628		0.779	0.993	1.781	0.237	0.989	0.712	1.605	0.984	1.017	0.97	8.031	0.543		0.834				12	12	12
AAASVMCHTEPDDADDFVR	1	Q3TUU5		2.547	0.01	0.912	1.181	2.436	0.88	0.792	2.511		0.422		0.503		1.567	0.394	0.881	0.751		1.674	0.551	0.01		0.389		0.01		1.616	0.01	0.601	0.432	1.408	0.812	0.602			0.096		0.01				10	9	9
AAATLAAVSGTPGLGAQPAELGTHK	0	E9Q1P8			0.01													0.01	0.696		1.421			0.633				0.525	0.624		0.089	0.711	0.641	1.337	1.011				0.39						1	5	7
AAATPESQEPQAK	0	P28667	0.653		0.267	0.629	0.565	1.031	0.791	0.731	0.697	2.117	0.468	2.904	0.583	0.678	1.006	0.244	0.631	0.566	1.397	0.649	0.777	0.69		0.468	3.325	0.537			0.261	0.697	0.577	1.365	0.749	0.704	0.698	1.974	0.381	3.216	0.774				12	12	11
AAATQPDGKDTPDEPWAFPAR	0	Q78PY7		0.716	0.082	0.277	0.51	0.7		0.409	0.576	3.275	0.229		0.356	0.553	0.975	0.084	0.493	0.413	0.946	0.548	0.602	0.502	3.053	0.322		0.479	0.44	1.038	0.106	0.516	0.369	0.907	0.484	0.57	0.56	3.427	0.289		0.436	1	1	1	11	13	12
AACLESAQEPAGAWSNK	1	Q8VDJ3			0.01	0.431	0.463				0.804		0.354		0.542				0.706			1.337										0.644			0.449						0.399				6	2	3
AADAEAEVASLNR	0	P21107	0.946	1.364	0.421	0.89	0.801	1.31	1.022	1.041	0.984	2.147	0.649	4.883	0.732	0.912	1.377	0.391	0.898	0.843	1.241	1.049	1.107	0.998	2.431	0.651	4.701	0.773	0.917	1.331	0.397	0.887	0.809	1.277	1.057	1.086	1.028	2.192	0.68	4.622	0.724				13	13	14
AADAHVDAHYYEQNEQPTGTCAACITGGNR	1	P55264	0.88			0.812	0.765		1.119	1.342	1.181		0.694		1.01	1.111	1.802		0.856	0.903		1.224	1.295	1.192				0.926	0.899	1.756	0.18	1.002			0.964	1.279	0.586		0.641		0.813				11	9	9
AADAVEDLR	0	Q9WVE8	0.749	1.564	0.229	0.803	0.644	1.6	0.865	0.908	0.817		0.414		0.754	0.724	1.793	0.125	0.689	0.602	2.218	0.82	0.857	0.716		0.452		0.575	0.892		0.156	0.694	0.797		0.743	1.07	0.667				0.624				11	11	8
AADEEAFEDNSEEYIR	0	Q9ERK4	0.906	1.748	0.069	0.752	0.614	1.629	0.874	0.899	0.866		0.471		0.576	0.733	1.55	0.122	0.805	0.619	1.665	0.875	0.88	0.874	7.685	0.439		0.781	0.798	1.483	0.15	0.815	0.682	2.068	0.711	0.822	0.719		0.459		0.72				11	12	11
AADEEAFEDNSEEYIRR	0	Q9ERK4	1.144	1.746	0.203		0.827	1.592	0.965	0.976	0.937	5.467	0.575		0.801	0.973	1.794	0.222	0.82	0.686	1.651	0.943		0.961		0.609		0.809	0.929	1.777	0.113	0.863	0.719	1.684	0.965	0.992	0.983		0.582		0.772	1	1	1	11	10	11
AADEVLAEAK	0	Q8JZM7								0.711													0.74														0.697								1	1	1
AADFQLHTHVNDGTEFGGSIYQK	0	Q60931	0.995		0.257	0.848	0.69	1.479	0.779	0.778	0.761	3.499	0.436		0.518	0.966	1.598	0.257	0.799	0.693	1.507	0.808	0.813	0.771		0.467		0.508		1.699	0.259	0.831	0.69	1.378	0.809	0.812	0.731	3.569	0.435		0.483				25	26	23
AADIDQEVK	0	Q6ZQ38			0.19	0.834	0.701	1.828	0.849	0.927	0.912		0.469		0.691		2.94		0.733	0.658	1.42			0.874				0.632		1.061	0.202	3.239	0.692	1.583	0.892	0.818	0.711		1.82						9	7	9
AADISLDNLVEGK	0	P70399											0.47																																1
AADISQWAGPLCLQEVDEPPQHALR	1	P70296			0.21	0.518	0.505	0.69	0.538	0.329	0.566	1.364	0.324		0.327	0.449	0.836	0.01	0.442	0.435	0.626	0.607	0.598	0.01	1.253	0.335		0.39	0.541	0.962	0.185	0.572	0.368	0.674	0.476	0.553	0.411	1.296	0.291		0.31				16	17	16
AADSICDGDLVDNQIR	1	P35601			0.01		0.241			0.01								0.01				0.01				0.01					0.01				0.806		0.01		0.01		0.01				6	3	6
AADSQNSGEGNTSAAESSFSQEVAR	0	F6ZDS4	0.877	1.559	0.01	0.6	0.254	1.432	0.713		0.767				0.65	0.932	1.912	0.01	0.365	0.01	1.562	0.974	0.807	0.963		0.01		0.706	0.875	1.805	0.167	0.629	0.283	1.659	0.759	0.974	0.01		0.404		0.568				11	11	11
AADTQVSETLKR	0	E9PVA8			0.01			2.002	0.815		0.927				1.01	0.862		0.01				2.615		1.82		0.735										1.865						1	1	1	8	11	10
AADVSVTHRPPLSPEAEAEAETPETVDR	0	Q9CW46											0.01							0.01																									3	3
AAEAGVTEEQYGYLGTSAK	0	P14873			0.01	0.561							0.01			0.01		0.01		0.116		2.819	2.568	0.01		0.01			0.01			0.709				2.951					0.809				7	11	7
AAEAHPQDDHVEEECFHDCSASFEEEQPGAHVAGSK	1	Q91Z38			0.01																																								1
AAECNIVVTQPR	1	O70133	0.621	1.676	0.137	0.617	0.451	1.437	0.705	0.821	0.728	9.902	0.319		0.298	0.533		0.01	0.578	0.616	1.415	0.556	0.861	0.685		0.371		0.411	0.481	2.83	0.187	0.555	0.536	1.182	0.643	0.666	0.76	6.439	0.38		0.499				13	12	12
AAEDLFVNIR	0	P28660	0.722			0.619	0.539						0.485		0.949																														5
AAEGAAAQNEYEVK	0	Q9ESV0		2.063	0.124	1.003	0.536	1.75	1.043	0.951					0.612		1.276	0.01	1.004	0.582	1.841	0.915	1.032	0.908		0.179		0.678			0.088	0.88	0.453	1.336	0.799	0.88	1.136		0.321		0.824				8	10	9
AAEKAPEEAPPDAAR	0	Q8K3Y3			0.01			2.888			0.24		0.213		0.386	1.587		0.508					1.142						0.01				0.917	1.652								1	1	1	8	8	9
AAELETDIR	0	Q91YR7										4.87																																	2
AAELIANSLATAGDGLIELR	0	P67778	0.959	0.858	0.263	0.816	0.911	1.264	0.593	0.65	0.953	3.372	0.48		0.726	0.928	1.393		0.867	0.838	1.71	0.714	0.01	0.928	4.636	0.311		0.709	1.017	1.505	0.23	0.705	0.785	1.679	1.002	1.046	1.115	4.575	0.511		0.724				12	11	12
AAENGAQSAPLPLEGVDISPK	0	P30416	0.623	0.814	0.122	0.582	0.501	0.969	0.45	0.683	0.579		0.337		0.586	0.645	1.217	0.173	0.591	0.499	1.17	0.678	0.677	0.621	3.146	0.349	7.054	0.525	0.657	1.107	0.173	0.593	0.481	1.053		0.676	0.69	2.865	0.371	7.233	0.56				12	14	14
AAEPLLTLER	0	Q8CCP0	0.782				0.737						0.453		0.45	0.627						0.957																							6	2
AAESLADPTEYENLFPGLK	0	O55029			0.01																																								2
AAESSVAPSREELLGTK	0	Q8BJZ4		1.773		0.795				0.968					0.611																											1			5
AAETPAVASCWSGPQVSPEHK	1	Q8BTI8			0.01								0.01							0.01						0.01		0.163			0.01		0.01				0.01		0.01		0.01				2	4	8
AAETVELHK	0	Q9D1J3	0.881		0.302	0.76	0.705	1.469	0.899	0.949	0.962	2.987	0.498	5.385	0.756	0.929	1.431	0.274	0.788		1.332	1.057	0.989	0.876	3.057	0.661	4.888	0.665	0.82	1.582		0.857	0.699	1.531	1.053	1.03	1.089	2.755	0.61	5.585	0.847				12	12	12
AAEVANAAEFIR	0	Q9JI39	3.046	30.668	1.049	2.823	0.607	5.452	0.706	2.717	0.568		2.059		2.748			0.885	2.255	2.289	0.999	2.964	2.142	1.909		1.329		1.954	2.815	4.401	0.847	2.11	2.216	5.436	2.246	2.167	2.628		1.815		2.003				11	9	11
AAFDDAIAELDTLSEESYK	0	P62259	0.899		0.234		0.669			1.013			0.582		0.869	0.9		0.264	0.887	0.686	1.518	1.006	1.167	0.951	5.499	0.608	10.869	0.801	1.042	1.834	0.302	0.992	0.893	1.705	1.025	1.152	0.948	5.401	0.679		0.859				6	12	12
AAFGLSEAGFNTACLTK	1	Q8K2B3			0.01	0.509	0.01						0.01			0.521			0.01				0.01																						7	5
AAFLQYCR	1	Q8R0G9			0.171																																								1
AAFVLPEFTR	0	Q64674	0.842	1.462	0.212	0.807	0.663	1.69	0.86	0.974	0.726	4.441	0.496	15.469	0.605													0.682	0.535	1.326	0.01	0.366	0.607	1.217	3.26	0.632	1.069		0.072		0.391				13	2	12
AAGAAAALAFLNQESR	0	Q9CPP0			0.198	0.841	0.998									0.871		0.455		0.863	1.469			0.963		0.332		0.702	1.007		0.19		1.054			0.932	1.195	5.503	0.761	5.652	0.799				3	7	9
AAGAAAIITEPEHTK	0	Q8BK67	0.804	1.354	0.085	0.591	0.57	1.276	0.01	0.773	0.725		0.119		1.866	0.729	1.295	0.118	0.672	0.542	1.276	0.726	0.712	0.713	3.427	0.393		0.53	0.702	1.318	0.11	0.634	0.507	1.202	0.726	0.77	0.701	4.804	0.377	10.544	0.542				11	14	14
AAGAAAIITEPEHTKER	0	Q8BK67	0.709	1.558	0.198	0.566	0.585	1.375	0.708	0.764	0.766		0.429		0.622	0.857	1.461	0.089	0.657	0.548	1.063	0.804	0.774	0.695		0.418		0.578	0.984	1.53	0.174	0.797	0.555	1.278	0.716	0.748	0.719	7.052	0.412		0.627	1	1	1	20	22	22
AAGAAEAGEAAVAVVEVGSAQQFEELLR	0	Q9CQM9	1.385	1.495	0.265	0.875	0.534	1.58	1.006	1.09	0.98	4.819	0.485		0.582	0.01	1.546	0.01	0.946			0.979	1.063	1.049		0.521			0.864	1.739	0.303	1.196	0.685	1.492		0.99	0.682		0.467		0.9				12	11	11
AAGEGQFADWPQGSR	0	P03975	0.598	1.084	0.143	0.561	0.495	1.066	0.618	0.611	0.633	3.538	0.37	18.863	0.508	0.559	1.074	0.14	0.537	0.454	1.018	0.647	0.615	0.586	2.78	0.364	20.739	0.478	0.571	1.037	0.132	0.544	0.456	1.006	0.587	0.592	0.577		0.353	19.462	0.467				25	27	16
AAGEPIKEGDNDYFTCITK	1	P54103				0.921																																				1			1
AAGFKDPLLASGTDGVGTK	0	Q64737			0.141	0.725			0.866						0.674			0.14			1.459	0.821						0.672	0.683		0.196	0.723	0.574	1.357	0.796	0.876			0.429		0.64	1	1	1	4	4	9
AAGFSSSPSWEGR	0	Q6PGC1			0.01	0.717	0.497	1.151	0.635	0.786	0.829		0.242		0.435	0.588	1.603	0.01	0.446		1.174	0.491	0.739			0.252		0.321	0.01		0.01	0.01			0.601						0.01				9	9	5
AAGGAGAQVGGSISSGSSASSVTVTR	0	P48678	0.662		0.01	0.685	0.248	1.919	0.419	0.959	0.658		0.01		0.01	0.624	1.461	0.01	0.687	0.01			0.703			0.399		0.01	0.596	1.196	0.01	0.638	0.224	1.022	0.686	0.777	0.01		0.01		0.01				11	11	11
AAGGAVSTPAPGK	0	E9Q5C9					0.314	0.979		0.889	0.63		0.257				0.666	0.01					0.441	0.391		0.01		0.662	0.605						0.561						0.324				5	7	4
AAGMGSYVQPQR	0	Q9DB42				0.687			0.772				0.394									0.758				0.553																			3	2
AAGSIASAQKPPAGK	0	P27546	0.357		0.01	0.428	0.436	1.144	0.456	0.693	0.447		0.341			0.274			0.515	0.45		0.437	0.496	0.01		0.01		0.494		0.796		0.681	0.01		0.269	0.699	0.01		0.01		0.481				9	8	8
AAGSQESLEAGNAK	0	Q6A026			0.267				1.021	0.674	1.198				0.684				1.18	0.927				0.785							0.01	0.932	0.686			0.839					1.147				5	3	5
AAGTLYTYPENWR	0	Q9D8N0	0.803	1.37		0.86	0.638			0.794	0.832	6.836	0.552		0.619	0.696	1.21	0.271		0.533	1.181	0.697		0.856		0.406		0.539	0.807		0.187		0.551			0.737	1.012								9	9	5
AAGTTVVEVEEIVDIGSFAPEDIHIPK	0	Q9D0K2			0.249	1.06	0.731				0.4					0.73			0.562	0.472		0.867		0.647							0.176		0.531		0.652	0.642									7	6	4
AAGVSVEPFWPGLFAK	0	P47955	0.756		0.308	0.785	0.647	1.285		0.903		2.708	0.538	4.398	0.634	0.772	1.362		0.748	0.64	1.372	0.89	0.88	0.791		0.57	4.571	0.662	0.76	1.435	0.319	0.788	0.67	1.298	0.95	0.878	0.782		0.524		0.623				10	11	12
AAHFFSTLQEWPQTHQASISYTGPR	0	Q9ESW4	0.709		0.01	0.905				0.578			1.095		0.423		1.229	0.01				0.446				0.01		1.929			0.01	1.834							0.509		1.09				7	6	5
AAHFVFR	0	P13595			0.249								0.544		0.851									0.432							0.227	0.892													3	2	3
AAHLCAEAALR	1	P50580	0.906	1.645	0.24	0.936	0.83	1.498	0.962	1.085	1.12	3.008	0.575		0.789	0.945	1.259	0.332	0.858	0.835	1.404	1.013	1.179	1.094		0.668		0.753	1.009	1.608	0.32	0.9	0.791	1.485	0.986	1.092	1.031	3.015	0.595	7.35	0.9				12	11	13
AAHSEGHITAGLDMK	0	P80314	0.895	1.462	0.25	0.865	0.716	1.58	0.913	0.933	0.883	7.793	0.562		0.761	0.814	1.668	0.233	0.875	0.709	1.464	0.943	0.966	0.872		0.529		0.766	0.88	1.776	0.227	0.896	0.728	1.535	0.943	0.929	0.913		0.536		0.72				21	20	22
AAIAAAAAAAAAK	0	Q9CR57	1.042	1.815	0.272	0.987	0.841	1.837	1.087	1.096	1.065	5.798	0.676	25.676	0.89	1.02	1.861	0.262	0.978	0.831	1.909	1.067	1.121	1.078	5.57	0.687	20.017	0.89	1.006	1.901	0.27	0.948	0.844		1.075	1.116		5.285	0.665	18.28	0.882				22	20	12
AAIDWFDGK	0	P56959	0.922	1.491	0.284	0.841	0.757	1.558		1.065		3.113	0.577	6.861	0.799	0.897	1.521	0.26	0.854	0.692	1.457	0.917	0.986		3.114	0.559	7.445	0.796	0.913	1.405	0.279	0.831	0.748	1.461	0.941	0.972	0.932		0.565	7.322	0.783				11	12	13
AAIDWFDGKEFSGNPIK	0	P56959	0.467	0.01	0.01				0.52	0.01	0.576	2.471	0.259		0.491	0.659	1.176	0.222	0.614	0.585	1.189	0.644	0.896	0.77	2.85	0.498	5.684	0.695	0.802	0.794	0.264	0.772	0.697	1.335	0.881	0.852		2.971	0.542	6.107	0.701	1	1	1	10	21	24
AAIISAEGDSK	0	P67778	1.057	1.864	0.323	0.99	0.881	1.723	1.079		1.002	4.002		11.732		1.045		0.308	0.936	0.851	1.657	1.061	1.056	0.994		0.645		0.936	1.046	1.684	0.307	0.897	0.877	1.656	1.063	1.085	0.966		0.65		0.779				10	10	11
AAILPTSIFLTNK	0	Q8CIG8	0.41						2.614				0.567									0.01																							3	1
AAILPTSIFLTNKK	0	Q8CIG8			0.01		0.185		0.741	1.278	0.565		0.407		0.803	0.683		0.01													0.01	0.01	0.459		0.534		0.744		0.313		0.01	1	1	1	7	2	7
AAITVEHLAIK	0	Q9JIK5	0.528			0.458	0.42	0.908	0.401				0.239		0.323	0.638		0.01	0.543		1.112	0.566	0.64					0.444		1.372	0.054	0.678	0.514	1.212	0.66	0.611	0.659		0.376		0.441				7	7	10
AALAGGTTMIIDHVVPEPESSLTEAYEK	0	Q62188	0.159							0.708					0.261		0.01									0.01		0.127	0.469		0.01		0.269		0.344	0.451	0.514								8	6	7.5
AALAGGTTMIIDHVVPEPGTSLLAAFDQWR	0	O08553			0.01	0.01							0.01					0.01	0.54	0.01		0.39	0.807					0.414			0.01	0.565			0.601		0.71		0.01						3	8	6
AALDGTPGMIGYGMAK	0	Q8BVI4				0.542												0.01	0.78																										1	2
AALEALGSCLNNK	1	Q9CZN7	0.864	1.716	0.141	0.821	0.66	1.455	0.86	0.867		4.85	0.49		0.696		2.948		0.473	0.444		0.893	0.784			0.437		0.639		2.351	0.115	0.864		2.091	0.835	0.861	0.832		0.362		0.512				11	8	9
AALEELVR	0	Q61035	0.801	1.536	0.216	0.796	0.749	1.279	0.861	1.005	0.987		0.485		0.801	0.73	1.597	0.206	0.784	0.572	1.404	0.896	0.841	0.78		0.484		0.744	0.662	1.511	0.241	0.787	0.609	1.438	0.871	0.786	0.699		0.501		0.642				11	11	11
AALEEVYPDLTPEENRR	0	Q9DBR1	0.706	1.047	0.21	0.509	0.533	0.961	0.66	0.692					0.484	0.684	1.384	0.144	0.667	0.52		0.674	0.581	0.604							0.136	0.389	0.423		0.731		0.458				0.385	1	1	1	9	8	6
AALETDENLLLCAPTGAGK	1	Q6P4T2					0.585	1.276	1.243	0.959					0.01	0.857	1.541	0.167	0.708	0.683	1.704	0.903	0.78	0.831	14.558	0.394		0.669	0.816	1.747	0.01	0.973	0.691	1.779	0.834	0.726	0.923		0.409		0.534				5	12	11
AALGQGVAPVHTQK	0	O08784		0.664	0.01			1.316					0.484		0.47				0.279					0.876		0.466		0.01		1.026	0.349		0.608	0.722		0.59	0.783								5	4	6
AALLDQIR	0	Q91YD9		2.69	0.01													0.01													0.253														2	1	1
AALLEVFQEAHEQSVGMLHLTESINR	0	P25206				0.01							0.01																																2
AALLNQHYQVNFK	0	Q8CGC7	0.818	1.518	0.199	0.75	0.615		0.828	0.821			0.495		0.628	0.908			0.868	0.639	1.426	0.955	0.783			0.509		0.657	0.897	1.671	0.224	0.808	0.648	1.455	0.845	0.836	0.752		0.484		0.68				10	8	12
AALLTER	0	Q920B9				0.601										0.386							0.01																						1	2
AALLTQQADSPEDREPQQK	0	Q80Y81	0.605	1.103	0.077	0.655	0.426	1.303	1.026	0.488	0.453		0.346		0.483	0.536		0.093	0.637	0.456	1.284	0.629	0.572			0.284		0.565	0.632	1.23	0.179	0.598	0.41		0.588	0.724	0.536		0.259		0.322	1	1	1	11	9	10
AALPLTTSDTK	0	Q7TMY8			0.075	0.606		1.15	0.773				0.573									0.591				0.01			0.494		0.01					0.01			0.352		0.516				5	3	5
AALPSHVVTMLDNFPTNLHPMSQLSAAITALNSESNFAR	0	Q9CZU6			0.21	0.613			0.568				0.265				1.035		0.604			0.523	0.705	0.01						1.089	0.01	0.606		1.175							0.638				5	2.5	9
AALQELLSK	0	P62852	1.136	1.9	0.255	0.94	0.785	1.888	1.113	1.106	1.068	5.026	0.733	14.828	0.863		1.964	0.256	0.98	0.798		1.15	1.154		4.808	0.713	13.988	0.914	1.181	1.87	0.246	0.926	0.789	1.852	1.121	1.167	1.106	4.76	0.733	15.578	0.89				19	10	13
AALRPTDVVLEVGPGTGNMTVK	0	Q9D0D4				0.513																																							1
AALSVDEVEKK	0	Q6NZJ6	0.818	1.964	0.147	0.993	0.626	2.205	0.943	1.131	0.974		0.555		0.775	1.199			1.042	0.857			1.155	0.934		0.674		0.857			0.071	0.907	0.603	2.099	1.192	1.594	0.961		0.726			1	1	1	11	9	8
AALTAEHFVALQSLLK	0	Q8K2Q0			0.01		0.01																																						2
AALVDINCVK	1	Q9QUJ7			0.334													0.259																											1	1
AALVDLEPGTMDSVR	0	Q922F4	0.733		0.141	0.677		1.111	0.686	0.665			0.454		0.587						1.137							0.485		1.187					0.633				0.389						8	2	3
AAMLGQEDPPQHGLPR	0	P19096	0.388	0.944	0.116	0.504	0.432	0.966	0.522	0.514	0.514		0.294		0.418	0.497	0.853	0.094	0.518		0.859	0.562	0.575	0.464	4.168	0.291		0.364		0.976	0.121	0.51	0.365	0.848	0.563	0.504	0.419		0.256		0.412				11	11	10
AANAAENDFSVSQAEVSSR	0	Q6P542	1.392	2.008	0.205	0.883	0.902	1.596	0.922		1.03	6.162	0.599		0.824	1.196	1.992	0.318	1.041	0.777	2.098	1.105	1.015	0.958		0.667		0.887	1.051	2.007	0.295	1.096	0.747	1.983	1.062	1.189	1.136	11.767	0.636		0.947				12	11	12
AANAASGAGGSSAAAGSRPGDGGSLGSGAR	0	Q4VAA2	0.79	1.068	0.269	0.621		1.185	0.895	0.811	0.661	2.055	0.469	5.007	0.561	0.739	1.459	0.323		0.706	1.252		0.808	0.879		0.382		0.615	0.731		0.01	0.909	0.647	1.146		0.01		2.08	0.357		0.627				18	13	9
AANGVVLATEK	0	P49722	0.877	1.443		0.898	0.693	1.307	1	0.872	0.992	3.305	0.498		0.793	0.882	1.544	0.333	0.819	0.697	1.103	1.024	0.894	0.888	3.825	0.524		0.778	0.863	1.616		0.831	0.798		1.116	0.815	0.962		0.467						12	12	9
AANNISSLLTK	0	P97770			0.01		0.669		0.734	1.251					0.703																														5
AANSLEAFIFETQDK	0	Q9JKR6	0.752	1.654	0.279	0.944	0.716	1.85	0.846		0.968	3.796	0.581		0.726	0.802	1.428	0.335	0.904	0.683	1.347	0.972	0.962	0.925	3.783	0.545		0.751	0.833	1.535	0.341	0.79	0.794	1.698	0.941	0.974	0.934	5.135	0.584		0.718				11	12	12
AAPAAAAAMAPPGPR	0	Q8BMF4	0.01		0.01	0.01	0.01	1.082	0.388	0.353	0.01		0.133		0.253		0.853	0.01	0.373	0.01	0.776	0.01	0.01	0.01						1.305	0.01	0.474			0.383		0.01				0.163				10	10	9
AAPAPSLISVFSSPQELGASLAQLVAQR	0	Q9CQ60		1.097	0.01	0.593	0.015	1.422	0.507		0.01		0.01		0.01		0.78	0.01	0.366	0.351	0.784	0.554	0.525	0.544	2.188	0.231		0.01	0.43	1.031	0.01	0.355	0.38	0.884	0.61	0.544	0.373		0.331		0.01				11	11	13
AAPCIYWLPLTESQIVQK	1	Q9JIX8	0.01		0.01	0.407	0.01			0.392								0.01											0.01												0.529				6	1	2
AAPEEQDLTQEQTEK	0	Q3TDN2	0.683		0.01	0.561	0.491	1.622		0.827	0.755		0.199		0.671	0.764	2.228	0.01		0.635	0.01	0.01	0.675	0.574		0.01		0.552		1.871	0.01	0.685	0.01		0.01	0.609	0.772		0.01		0.463				9	11	11
AAPEESEAQAEGCSEER	1	Q9CRB2	0.01	1.698	0.01	0.838			0.645	0.796	0.698		0.01		0.01		1.849	0.01	1.436				0.911	0.01					0.01	1.906	0.01	0.01		1.454	0.831	0.908	0.01		0.01		0.01				10	10	10
AAPFTLEYR	0	Q9D819	0.969	1.488	0.01		0.739	1.427	0.89	0.879	0.825	3.71	0.555	10.031	0.763	0.937	1.546	0.251	0.796	0.748	1.313	0.969	0.94	0.813	3.07	0.552	7.966	0.632	0.761	1.383	0.23		0.582	1.312	0.852	0.835	0.792	3.371	0.494	8.117	0.646				12	13	12
AAPPQESGCPAQLEEQVK	1	Q9JJY4			0.01					0.01																0.01																			3	2
AAPQDVHVR	0	Q6QD59						1.128	0.662		0.572					0.01		0.155		0.593	1.387								0.492						0.648		1.768								6	7	4
AAPSAGSAAAAAEEEESR	0	Q5SSI6			0.01	0.458			0.01	0.01	0.18				0.01	0.01		0.01	0.418		2.662			1.523		0.551					0.01	0.01				0.01					0.646				9	8	6
AAPSPAPAEPAAPK	0	Q9JLV1	0.475	0.644	0.127	0.267	0.24	0.513	0.394	0.352	0.382	1.553	0.236		0.328	0.377	0.581	0.083	0.21	0.217	0.588	0.4	0.333	0.384	2.197	0.161	5.457	0.289		0.723	0.087	0.28	0.26	0.556	0.282	0.343	0.349	1.734	0.189		0.251				12	13	11
AAQDRDQIYR	0	P62996					0.719			0.726	0.926		0.498		0.653																								0.498			1		1	6		1
AAQEEYIK	0	P05064		1.543	0.255	0.831	0.684	1.498	0.928	0.95	0.884	4.177	0.589		0.787	0.849	1.45	0.266	0.869	0.687	1.489	0.914	0.904	0.816		0.531		0.717	0.747		0.262	0.848	0.672	1.395	0.826	0.903	0.772		0.508		0.731				11	11	10
AAQEEYIKR	0	P05064	0.944	1.539	0.274	0.857	0.726	1.49	0.897	1.002	0.871	4.107	0.555	12.311	0.718	0.885	1.615		0.885	0.694	1.478	0.863	0.947	0.929		0.532	13.344	0.716	0.881	1.568		0.846	0.705	1.525	0.921	0.983	0.88	4.044	0.559	13.448	0.725	1	1	1	13	11	12
AAQEQVLNASR	0	P54103	0.43												0.65																0.01			2.361											2		2
AAQIGAHTLSGACLDPAAFK	1	Q921G7			0.01								0.01																																2
AAQLIGTCSQNVAAIQEQVLGLGALR	1	Q99P31							1.231										1.291					0.906																	0.01				4	3	2
AAQLLDKDGTFLSTLEHFLSR	0	Q8VCM8			0.01		0.01																	0.01		0.331		0.67	0.01		0.01		0.01	2.723					0.01			1	1	1	4	3	5
AAQLQGLSHFLR	0	Q80VQ0			0.01		0.01																																						2
AAQPGALCDVSEELSR	1	Q6PAM1	0.857				0.593			1.035	1.703	7.435	0.389		0.351																0.01			1.39	0.672	0.83	1.194		0.442		0.53				8		7
AAQPPTETAESSQAEEEKDAVDEAKPK	0	P06837	0.348	0.752	0.153		0.402	0.704	0.545	0.518		1.652	0.335	3.205	0.417		0.651	0.034	0.462	0.388		0.518	0.507	0.493	1.57	0.311		0.397	0.472	0.75	0.145	0.467	0.407	0.718	0.506	0.531	0.484		0.282		0.428	1	1	1	19	11	12
AAQQAASSSGQGQQAQTPTGK	0	Q8BK63	0.01		0.01				0.01	0.532	0.01		0.479		0.347	0.01		0.01		0.213			0.016	0.413		0.01		0.701			0.01			2.537			0.01		0.01		0.247				7	7	6
AAQTSVAYGCIK	1	Q9D0I9	1.277	2.406	0.479	0.735	0.66	1.551	1.256	1.137	1.159	7.63	0.551		0.889	1.01	3.641	0.143	0.828	0.813	1.985	0.809	1.161	1.077		0.4		0.658	1.193	2.433	0.147	1.512	0.835	1.002	0.799	1.193	0.867		0.498		0.681				12	11	11
AASAAFQENVGR	0	Q8BYA0	0.196	0.86		0.235	0.198	0.918	0.836											0.141																									6	1
AASAAGASPAATPAAPESGTIPK	0	Q8C0I1	0.01	1.352		0.01					0.339		0.01		0.01					0.01	0.963	0.01						0.01					0.01	0.01			0.01		0.01						6	4	6
AASADSTTEGTPTDGFTVLSTK	0	Q9QZQ8		0.682		0.251	0.192	0.49			0.306	1.919			0.267	0.292	0.445	0.057	0.262	0.211	0.528	0.256	0.235	0.289	2.051	0.155		0.259	0.276	0.501	0.01	0.01	0.181	0.483		0.31	0.246	2.266	0.14		0.201				7	12	12
AASAEEQATIER	0	Q80X85							0.936								1.914		1.811													0.886							0.687						1	2	2
AASDIAMTELPPTHPIR	0	P62259	0.01	0.711	0.147	0.467	0.648			0.738	0.208		0.348		0.373		0.604	0.316	0.484	0.01		0.262	0.233	0.219		0.221		0.367	0.931	1.235	0.01	0.325	0.414	0.315	0.127	0.498	2.699		1.506		0.088				12	17	16
AASGTKEDPNLVPSISNK	0	P19536		0.958	0.148						0.37					0.387	1.094	0.165	0.397	0.344	0.85	0.566	0.535	0.511		0.281		0.387	0.403	0.73	0.246	0.355		0.802	0.285	0.248	0.388		0.202		0.24	1	1	1	3	11	11
AASHTSDFNPNAGSDQR	0	O70305	0.941		0.01	0.788	0.472		0.478	0.477			0.01		1.296	1.223		0.088		0.519			0.739	0.436		0.405		0.893				1.186	0.01	1.603	0.579	0.531					1.06				12	15	11
AASIFGGAKPVDTAAR	0	Q8BGD9	0.839	1.38	0.289	0.809	0.697	1.257	0.866	0.865	0.822		0.486	6.836	0.658	0.807	1.377	0.277	0.757	0.668	1.204	0.85	0.904	0.811	2.866	0.49		0.699	0.767	1.331	0.243	0.763	0.625	1.163	0.826	0.844	0.81	2.742	0.496		0.63				21	18	20
AASITSEVFNK	0	Q920B9	0.877		0.253								0.45			0.986		0.224	0.88	0.587	1.693	0.78		0.753		0.697		0.795			0.13	0.655	0.654		0.902	1.02	0.871				0.542				3	9	7
AASQGTQVPTVTEGVAAALLLSK	0	E9PVA8			0.01		0.428						0.473		0.01				0.01																										5	2
AASSLFSAK	0	Q9JIH2					0.977									0.522		0.189																											1	2
AASTASHRPIK	0	Q9DCL8		2.032	0.894						1.734																																		3
AASTDIAGLEESFRK	0	Q9CRB6	0.581		0.121			0.913		0.732			0.265		0.457	0.01	1.118	0.112	0.544	0.576	2.266	0.782	0.758	0.672		0.374		0.518	0.717	1.255	0.184		0.459		0.665	0.717	0.664		0.327		0.527	1	1	1	6	11	9
AASVDLELKK	0	Q9CWM4		1.381							1.028					0.946	1.248	0.388	0.982	0.868			1.152	1.019	2.515		5.847	0.665	0.92	1.347	0.307	0.789	0.705	1.282	1.015	1.165	1.009	2.204	0.463	4.985	0.635	1	1	1	2	10	13
AATAAADFTAK	0	Q9Z1Z2	0.995	1.867	0.29	0.734	0.744	1.489	1.091		0.989		0.614		0.732	0.838	1.677	0.175	0.952	0.689	1.582	0.646	0.981	0.879	3.976			0.807	0.928	1.569	0.277	0.907	0.71	1.6	0.866	0.903	0.828								11	13	10
AATAAGAAGLAGGHHR	0	Q9D0D5			0.01	0.813	0.897	2.405		0.641	0.701						1.636	0.01	0.653			1.109	0.918			0.586		0.635			0.01	2.009	0.749						0.406						6	7	4
AATACFGFPK	1	Q8CE96													0.329																														1
AATAECDVVMAATEPELLEDEDAKR	1	Q9QYI3				0.01												0.01																								1	1		3	2
AATITATSPGALWGLDR	0	P31324			0.01														0.01			0.827	0.547					0.48			0.098		0.28		0.479	0.357	0.294		0.398		0.411				1	4	7
AATLMMLGR	0	Q9QYI3			3.267	2.386																																							2
AATLPNTEGEQPGPSVGPVGK	0	Q9D6T0	0.01		0.01	0.01			0.01				0.01		0.01			0.01		0.01																									8	2
AATMSAVEAATCR	1	Q9DCC4	0.956	1.913	0.203	0.84	0.741	1.851	0.892	1.087	0.955		0.528		0.462	0.828	1.015	0.106	0.819	0.7	1.935	1.071	1.241	1.105		0.352		0.571			0.144	0.75	0.708	2.177	0.846	0.917			0.444		0.534				11	11	11
AATQFWR	0	P08003	1.073		0.456	0.955	0.909	1.606	1.066	1.138			0.671		0.832				1.014	0.913	1.828								0.968																10	4	1
AATSPALFNR	0	Q9JHU4	0.484													0.265								0.436				0.863	0.344									0.96							1	3	2
AATTNPSQGEDLKMDEGNFK	0	P13595		1.283	0.01	0.615	0.01			0.367			0.178		0.01							0.513				0.254						0.6										1	1	1	8	2	1
AAVASLLQSVQVPEFTPK	0	Q02053	0.573	1.464	0.175	0.632	0.501	1.133	0.717	0.652	0.677		0.388		0.526	0.658		0.192	0.58	0.48		0.673		0.622				0.528	0.638		0.15	0.552	0.527		0.605	0.751	0.719				0.584				11	7	8
AAVATTQGEQEAAETCR	1	Q9WV70	0.733		0.119	0.378	0.658	0.876	0.407	0.01	0.523		0.176		0.176	0.548			0.544	0.413			0.01	0.01				0.01	0.614		0.01	0.425	0.554	1.613	0.01	0.526	0.285								11	9	8
AAVAWEAGKPLSIEEIEVAPPK	0	P28474	0.01							0.01	0.01		0.01		0.01		1.033	0.162	0.47	0.226	0.01	0.01								0.987			0.284		0.414				0.01						6	8	5
AAVCDCILQEQVYVR	1	Q9D0G0	1.754	2.215	0.01	0.661	0.999	1.45	1.333	0.682	0.788		0.497		0.421	0.686	2.123	0.369	0.741	0.727	1.338	0.827	0.924			0.01		0.01			0.01	0.86				2.15		0.01	0.704						11	11	8
AAVDAGFVPNDMQVGQTGK	0	Q99LC5						1.066								0.682	1.586	0.273	0.792	0.729	1.46	0.926	0.985		4.547	0.554		0.622	0.457	1.514	0.196	0.764	0.571		0.852	0.922	0.653	4.481	0.46		0.628				5	11	11
AAVEEGIVLGGGCALLR	1	P63038	0.887	1.681	0.305	0.905	0.775	1.615	1.008	1.072	0.961	4.166	0.584	8.597	0.826	0.932	1.75	0.337	0.958	0.807	1.705	1.087	1.064	1	3.749	0.625	10.251	0.841	0.888	1.635	0.311	0.896	0.807	1.626	1.015	1.095	0.971	3.752	0.601	9.697	0.836				13	16	23
AAVELEEPEDAR	0	Q91YR7	0.79	1.435	0.365	1.017	0.638	1.826	0.921	0.843	0.716		0.596		0.823	1.028	1.535				1.619	1.084	1.129	1.143		1.081		0.91	0.683		0.492		0.743	1.571	1.238	1.555	1.344		1.123		1.439				11	10	9
AAVENLPTFLVELSR	0	P70168	0.61	1.001	0.169	0.66	0.503	0.924	0.659	0.603	0.615	1.855	0.406		0.516	0.606	1.138	0.165	0.575	0.493	0.873	0.629	0.658	0.626	3.295	0.387	8.046	0.524	0.658	0.877	0.154	0.547	0.517	0.917	0.612	0.643	0.639	2.974	0.43		0.466				12	13	12
AAVESLGFILFR	0	Q3TXS7	0.95	1.363	0.01	0.814	0.839	1.483	0.993	0.916	1.033		0.711		0.776	1.168	1.672	0.119	0.68	1.075	2.52	0.841	1.001	0.867	5.048	0.638		0.486	1.233		0.01	0.865	0.698	2.317	0.936	0.76	0.768	4.496	0.569		0.833				11	12	11
AAVEWFDGKDFQGSK	0	Q61545	1.065	1.901	0.301	2.93	0.841	1.794			1.084		0.675		0.851																											1			11
AAVIGDVIR	0	Q9JIK5	0.657	1.123	0.148	0.594	0.47	1.065	0.522	0.617	0.57	2.843	0.336		0.449	0.618	1.187		0.569	0.454	1.03		0.645			0.374			0.682		0.14	0.594	0.476	1.089	0.68	0.614	0.57	3.112	0.358	15.629					12	7	11
AAVPSGASTGIYEALELRDNDK	0	P17182	0.923	3.725	0.211		0.601	1.357		0.825	0.797	3.54	0.465		0.628	0.808	1.637	0.238	0.778	0.678	1.526	0.983	0.872	0.882	3.894	0.513	12.087	0.709	0.888	1.65	0.226	0.772	0.683	1.505	0.885	0.923	0.854	4.265	0.508	14.996	0.708	1	1	1	10	14	13
AAVQQLQAEGLSPR	0	Q8K354	0.01	1.704	0.059	0.732	0.431	1.589	0.657	0.677	0.756		0.316		0.759	0.544		0.01	0.763	0.449	1.378	0.744	0.01	0.419		0.01		0.01		1.615	0.01	0.01	0.346	1.726	1.057	0.01	0.774		0.01		0.01				11	11	10
AAWEAYLSR	0	P13439			0.269		0.827	1.641	1.217	0.954	1.017		0.669		0.89	0.967	1.956	0.195	0.808	0.694	1.43	0.951	0.858	0.95		0.438		0.77	1.072		0.171	1.012	0.797			0.862									8	11	5
AAYEAELGDAR	0	P48678	0.728	1.006	0.121	0.54	0.466	1.016	0.64	0.608	0.627	2.252	0.299		0.495	0.531	0.967	0.111	0.448	0.427		0.606	0.58	0.515		0.28		0.5	0.434		0.088	0.514	0.393		0.661	0.64			0.244		0.426				12	10	8
AAYEAELGDARK	0	P48678	0.01	1.415	0.01																																					1			4
AAYFGIYDTAK	0	P51881	1.017		0.265	0.96	0.773			0.963	0.917		0.545		0.65	1.02	1.746	0.267	0.94	0.767	1.646	0.985	0.955	0.949	5.223	0.56		0.646	0.981	1.783	0.262	0.943	0.801	1.733	0.985	0.997	0.931		0.585	16.426	0.624				8	12	12
AAYFGVYDTAK	0	P48962	0.982	1.745	0.239	0.845	0.741				0.896				0.619	1.182	2.93	0.181	1.986	0.758	1.82		1.062	0.883	10.227	0.408		0.529	0.885	2.108		1.03	0.662	1.816	1.071	0.859		4.869	0.517		0.665				7	12	12
AAYIYIR	0	Q91YT0			0.262	0.777	0.746		0.889		0.971		0.567		0.567						1.635																0.873								7	1	1
AAYLNMSEDPSHPSMALNTR	0	Q6PDQ2				0.406																																							2
AAYNLVR	0	Q9CQI6		1.157	0.203	0.702	0.636	1.212	0.682									0.25		0.715		0.734				0.384		0.553			0.206	0.703							0.418		0.48				6	5	4
AAYPDLENPPLIVTPSQQPK	0	Q9D0I9		0.37	0.01		0.198		0.257				0.247			0.01	0.549	0.01	0.01		0.514	0.01	0.352	0.329	2.74	0.01		0.283	0.326	0.648	0.045		0.238	0.713	0.244	0.394	0.338	2.631	0.214		0.306				12	13	13
ACADATLSQITNNIDPVGR	1	P62874													0.01	0.79	1.652	0.01		0.01			0.755	0.641		0.312		0.01	0.711		0.01	0.699	0.65	2.147	0.802		0.698		0.01						3	8	11
ACAEALGSLK	1	P56873			0.186	0.215									0.01					0.958											0.01														3	1	1
ACAELHQNVNVK	1	Q9EQH3			0.133	0.717	0.942		1.208		1.181		0.391						0.744	1.311	2.449			0.855				0.762			0.01	0.921	0.808			1.252	1.101								6	5	5
ACALSIAESCRPGDK	1	Q8K2B3		2.21	0.776	1.2					1.403				2.353	3.116		0.886		2.131			1.981					1.783																	8	8
ACALSIAESCRPGDKVPSIK	1	Q8K2B3		1.95	0.073	0.78			0.662	0.928					0.929																											1			6
ACARPLISVYSEK	1	Q9D8E6	1.256		0.089	1.164	0.737	1.981	0.905	1.305	0.822		0.419					0.01	1.627	1.835		1.055	1.15			1.222																			9	7
ACARPLISVYSEKGESSGK	1	Q9D8E6					0.358	1.383	0.683	0.678		5.611	0.283			0.761		0.136		0.01	1.338	0.705		0.564	5.184	0.409		0.358			0.01			1.584	0.642	0.677	0.499		0.292		0.466	1	1	1	7	9	8
ACCPLEGVKPSPQQTEYR	1	Q8BNV1					0.415											0.01						0.01				0.01				0.365					0.01								2	3	4
ACFTMDPK	1	Q9Z1Q9			0.01								0.27																																2
ACGDSTLTQITAGLDPVGR	1	P62880								0.01												0.646				0.556			0.01						0.01				0.01		0.01				2	3	6
ACGLNFIDLMVR	1	Q80TB8				0.715																																							1
ACGLVASNLNLKPGECLK	1	P16045	0.643	1.154	0.319	0.676	0.643	1.097	0.738	0.833	0.715	1.916	0.419	2.713	0.521	0.658	1.159	0.305	0.692	0.594	1.137	0.761	0.818	0.695		0.393	3.272	0.51	0.689	1.252	0.294	0.624	0.593	1.169	0.757	0.769	0.664	2.113	0.405	3.353	0.48				13	24	21
ACGNFGIPCELR	1	Q9DCL9	0.552	1.222	0.171	0.65	0.518	1.512	0.748	0.744	0.693	3.843	0.409		0.569	0.662				0.616	1.295	0.833	0.861	0.848	3.048			0.665	0.552	1.061	0.19	0.71	0.701	1.139		0.701	0.816	3.943	0.351		0.643				12	8	11
ACGVSRPVIACSVTIK	1	Q9D0T1			0.21														0.62	0.548				0.672		0.365		0.481			0.214	0.658	0.565	1.26		0.795	0.68		0.397		0.464				2	6	8
ACIPQSFTVDSSK	1	Q80X90													0.01																														1
ACITEQLCYSCR	1	Q3U308			0.01	0.92				0.01			0.376		0.01																0.01														6		2
ACLGCMGAGPGR	1	Q91XD7				0.744																																							1
ACLIFFDEIDAIGGAR	1	P46471			0.01	0.714	1.098		1.237	1.002					0.641			0.01	0.876											1.985	0.01	0.846					0.885				0.48				6	2	7
ACLISLGYDIGNDPQGEAEFAR	1	Q7TPR4	0.01		0.01		0.328						0.01			0.995		0.01								0.01					0.01		0.572								0.01				10	8	4
ACLISLGYDVENDRQGDAEFNR	1	P57780				1.041	0.998		1.379				0.883																													1			4
ACLLIAEMSSAGSLATGNYTK	1	P13439				0.955														0.967			0.01																0.01		0.01				1	1	2
ACPLDQAIGLLVAIFHK	1	P14069	0.689	1.316	0.268	0.666			0.642	0.683	0.711	2.379				0.922	1.324		0.775	0.638					2.976		5.866			1.209	0.27									2.445	0.612				8	6	4
ACPRPEGLNFQDLR	1	Q62193	1.365				0.499		0.843	1.045	1.225		0.747		1.036	0.732	1.562	0.165		0.577	1.897		1.086	0.976	6.576	0.55		1.026	0.949		0.274	0.772	0.697	2.696	0.924	1.017	0.931		0.544		0.885				9	10	10
ACQIFVR	1	Q9D0E1	0.994		0.205								0.558		0.813																0.176														4		1
ACQLSVVVDDKK	1	P13864			0.01										0.716																											1			2
ACQSIYPLHDVFVR	1	P97351	0.889	1.54	0.26	0.772	0.694	1.511	0.865	0.915	0.879	3.765	0.524	9.675	0.664	0.905	1.477	0.262	0.772	0.672	1.468	0.879	0.917	0.857	3.64	0.535	9.343	0.658	0.937	1.512	0.261	0.804	0.686	1.491	0.867	0.964	0.882	3.784	0.546	9.44	0.656				36	33	35
ACTILLR	1	P80318	0.804	1.5	0.223	0.785	0.642	1.485	0.916	0.897	0.817	4.39	0.515		0.716			0.202	0.782	0.656	1.344		0.768	0.82				0.646	0.789		0.203	0.762	0.662		0.854	0.846									13	7	6
ACVAGTSDAEAVK	1	Q61595				0.695	0.584	1.759	0.792	0.901	0.72				0.503	1.024	1.786		0.783	0.519	1.411	1.056	1.191	0.886		0.944		0.572	0.484		0.01	0.701			0.84	0.762	0.722		0.781		1.291				9	10	9
ACVDSNENGDLSK	1	Q64514	0.817	1.555	0.19	0.782	0.636	1.349	0.988	0.826	0.773		0.448		0.644	0.787	1.581	0.267	0.724	0.751	1.499		1.096	0.82		0.532		0.603	0.778	1.682	0.229	0.748	0.698	1.762	1.136	0.754	0.819	7.554							12	10	10
ACVDTALENLSTLK	1	P19096									1.004		0.609																																3
ACWVLHYFCEVK	1	Q9EPL8													0.483																			1.318											1		1
ACYALENFVENLGPK	1	Q8VI75			0.01																																								1
ACYGVLR	1	P62908			0.386	0.825	0.809			0.951	0.888	3.531			0.499	1.206	1.732	0.352	0.885	0.846	1.465			0.98	3.958	0.549		0.529	1.324		0.268	0.885	0.825		0.953		0.837		0.57		0.602				7	10	8
ACYLSINPQKDEALETEK	1	Q8R5C5								0.867						0.915		0.01	0.01	0.01				0.867		0.248		0.558	0.848		0.01	0.514		1.198	0.709	0.531			0.01		0.512	1	1	1	3	8	9
ACYLSINPQKDETLETEK	1	P61164	0.754	1.399			0.587	3.291					0.419						0.625	0.644	1.437		0.87						0.669			0.642		2.653	0.681	0.737					0.499	1	1	1	7	7	9
ADAASQVLLGSGLTILSQPLMYVK	0	Q791V5		2.072	0.342	0.457			0.845				0.01			1.138	1.741	0.01	0.968	0.684		1.142	1.357					0.01			0.01		0.01	1.808		0.845									7	8	6
ADADKSEAAAGDDGSQQQPAEPR	0	Q8C854	0.607	1.079	0.171	0.529	0.429	1.062	0.607	0.616		3.185	0.367	12.657	0.546	0.6	1.305	0.01	0.558	0.464	1.131	0.654	0.59	0.603	4.077	0.35		0.477	0.542	1.108	0.125	0.64	0.466	1.007	0.635	0.668	0.682	3.612	0.297		0.445	1	1	1	17	18	13
ADAEGESDLENSR	0	P26039											0.324					0.01					0.01																						1	2
ADAFGDELFSVFEDDSTSAAGAK	0	Q9CZU3					0.01		0.865				0.01					0.01						0.01		0.01				1.376	0.01						0.01		0.01						3	3	7
ADAFPQVLK	0	Q7TMF2	0.735		0.01	0.421	0.127				0.504																					0.762			1.207				0.01						6		3
ADAHSMELEEK	0	P16014	1.739	1.456	0.435	0.901	0.798	1.54	0.987	1.044	1.175	2.792	0.577		0.746		1.713	0.446	0.952	0.912	1.429	1.153	1.179	1.255		0.628		0.863	1.216	1.415	0.456	0.97	0.878	1.474	1.196	1.238	1.246	2.788	0.689						12	10	11
ADALQLSVK	0	Q9ERI5			0.132								0.244					0.101	0.592																						0.569				2	2	1
ADAQTPEEVGPSEASLR	0	Q8VE99			0.01						0.01		0.01		0.01																0.01		0.01						0.01						4		3
ADASSLTVDVTSPASK	0	Q99JX3	1.549	2.441	0.193	0.77	0.673	1.871	0.835	0.893			0.423		0.698							0.806		1.033		0.448		0.837		0.01	0.23	1.092	0.884		0.275	1.352	1.377		0.501						10	4	9
ADATNVNNWHWTER	0	Q8BK64	0.886	1.616	0.231	0.819	0.714	1.513	0.876	0.881	0.923		0.539		0.72	0.84	1.505	0.237	0.784	0.71		0.896		0.87		0.505		0.709	1.601		0.23	0.765		2.34	0.771	0.76	1.119		0.481		0.596				21	15	11
ADAVQDSEMVELVELEIR	0	Q8BFR5			0.01	0.01		1.322									1.443	0.01	0.01	0.01	1.058					0.01				1.033	0.01														4	8	5
ADAYFSPIHSQLEHLLDPSSFTGR	0	P54822	0.508		0.01	0.01	0.01				0.777		0.436				0.899		0.447	0.701			0.529	0.65				0.608		1.395	0.115	0.01			1.016	0.624	0.403		0.598		0.01				7	6	8
ADDADEFGYSR	0	Q78PY7	0.934	1.738	0.228	0.87	0.767	1.668	0.919	0.982	0.958	4.924	0.562		0.776	0.974	1.87	0.218	0.854	0.752	1.713	0.953	1.093	0.971		0.584		0.766	0.898	1.907	0.216	0.941	0.728	2.416	1.069	0.939	1.013	5.57	0.555		0.834				12	11	12
ADDASAATIEK	0	Q923D5				0.983												0.182					1.578	1.011								0.888				0.937	0.01		1.064						1	3	4
ADDGRPFPQVIK	0	P05064	0.695	1.092	0.169	0.583	0.511	1.091	0.665	0.682	0.67		0.4		0.545	0.683		0.18	0.594		1.04	0.673	0.688	0.669	2.732	0.423		0.576	0.668		0.201	0.587	0.469	1.023	0.684	0.683	0.661		0.406		0.567				24	16	13
ADDLDFETGDAGASATFPMQCSALR	1	P63242				0.699	0.822											0.302					0.933																0.01						2	2	1
ADDPNSIFLIDHAWTCR	1	Q3UDE2	0.755		0.01		0.692			1.004						1.394		0.01		0.622	1.685		0.856	0.01		0.435		0.392	1.061		0.275				0.976	0.916	0.999		0.518		0.686				4	8	7
ADDPSAADRNVEIWK	0	Q8BWY3	0.62		0.097	0.637	0.542	1.221	0.646				0.366		0.464	0.698		0.159	0.628	0.654	1.377	0.685	0.74		2.818	0.408		0.655	0.703	1.448	0.121	0.727	0.611	1.29	0.73	0.727	0.682		0.43		0.472	1	1	1	8	10	11
ADDPSSYMEVVQAANASGNWEELVK	0	Q68FD5	0.01		0.01	0.532	0.01		0.01	0.958					0.421				0.01			0.864									0.01	0.62	0.01						0.01		0.596				8	3	8
ADDSASEASSTGQEPCPR	1	Q921I2	0.01	1.345	0.01	0.487	0.323		0.352	0.01	0.363		0.282		0.01	0.492		0.01	0.443	0.01		0.534	0.389			0.01		0.01	0.01		0.01	0.01	0.01				0.483		0.01						10	9	7
ADDTFEALR	0	P62869	0.806		0.375						0.851			6.565		1.107	1.603	0.352	1.048	0.761	1.646	1.096	1.165	1.023			7.47	0.929	1.172	1.827		1.049			1.097			4.1		7.224					4	11	6
ADDVDQQQTTNTVEEPLDLIR	0	P62311	0.43	0.621	0.01			1.228		0.963	0.01			2.771	0.01	0.602	0.01	0.01	0.01						1.451	0.01		0.01					0.01			0.01	0.01	1.377	0.01	1.565	0.01				9	7	9
ADDVVWVR	0	Q922B2							0.522									0.216				0.756																							2	2
ADEDPIMGFHQMFLLK	0	P61971		1.495	0.264	0.798	0.773	1.487	0.79	0.672			0.01		0.42				0.759									0.426			0.01	0.865			0.811	0.893									9	3	4
ADEEKLPPGWEK	0	Q9QUR7				0.211			0.292									0.017	0.227	0.098						0.134					0.067		0.075						0.267		1.404	1	1	1	2	6	4
ADEELEALRK	0	P56812	0.9	1.306	0.436		0.829	1.258	0.973	1.076	0.881	2.021	0.595	3.461	0.785	0.901	1.447	0.449	0.801	0.734	1.424	0.969	1.175	0.901	2.077	0.662	3.197	0.745	0.897	1.367	0.416	0.691		1.352	0.939	0.946	0.939	2.554	0.591	3.269	0.719	1	1	1	12	13	12
ADEGHPSEDPPQQAGETLQASGENVR	0	Q9CZY2	0.194	0.245	0.01	0.01	0.579	0.544	0.01			2.081	0.01		0.01	0.01	0.01				1.322					0.01	3.441		0.01	0.62		0.602				0.01				0.01					12	10	12
ADEGHPSEDPPQQAGETLQASGENVREETEGSHR	0	Q9CZY2							0.01				0.01																													1			2
ADEGISFR	0	P35700	0.909	1.542	0.289	0.834	0.72	1.49	0.927	0.896	0.914		0.561	6.292	0.713			0.293	0.868			0.891	0.932	0.887		0.537			0.86	1.607				1.525	0.932	0.956	0.869		0.562	6.703	0.751				12	6	9
ADETKDEQFEQCVQNFNK	1	O08539	0.802		0.01	0.87							0.28			0.834								2.109					1.039				0.01						0.01		0.57	1	1	1	4	3	5
ADEVTLSEAGSTAGPAEPR	0	Q9Z0P4	0.354		0.01	1.105							0.01					0.01								0.01					0.01														6	4	5
ADFAQACQDAGVR	1	Q05920	0.8	1.931	0.174	0.772	0.641	1.571	0.79	1.123	0.905		0.463		0.447			0.01		0.415	1.345	0.683		0.693		0.342			0.765	2.327	0.01	0.674	0.543	1.643	0.92	0.694	0.969		0.516		0.52				11	6	11
ADFDNTVAIHPTSSEELVTLR	0	P47791	0.766	1.156	0.326	0.804	0.735	1.172	0.929	1.062	0.783		0.527	3.28	0.835	0.825	1.202	0.284	0.805	0.735		0.852	1.112	0.975	2.216	0.573		0.697	0.764	1.164	0.317	0.85	0.679	1.172	0.904	0.977		2.178	0.539		0.655				12	11	11
ADFEDRVSDEEK	0	P47753			0.456	1.818		2.819					0.977				1.818	0.01	1.183		2.022			0.872		0.763		0.721			0.263	0.989	0.783	2.137			1.002		0.476		0.881	1	1	1	4	7	7
ADFPAGIPECGTDALR	1	Q9Z1Q9			0.111	0.263	0.196											0.124	0.55	0.641	72.971	0.714	1.185	0.873		0.526		0.922	0.825	1.699	0.108	0.834	0.609	3.978	0.505	0.896	0.798	5.083			0.685				5	19	20
ADFQGISPER	0	P61804	0.642			0.574	0.435		0.64	0.67	0.607		0.377		0.416		1.197		0.684		1.353	0.715	0.673	0.802						1.615			0.715		1.085	1.017					0.699				8	6	5
ADGQALGDSHLR	0	Q9CW46	7.007		2.81	0.824	3.375		3.197	3.957			3.15					0.082																											7	1
ADGSTQVIDTK	0	O08749	0.809		0.386	0.81	0.694				0.899	1.667	0.562	2.498	0.729				0.871	0.759				0.943		0.58	2.464	0.707	0.794		0.426	0.792	0.711				0.994								9	6	5
ADGYVLEGK	0	P62242	1.057		0.288		0.849	1.828	1.042	1.112	1.062	5.664	0.676		0.934	0.903	1.615		0.924	0.824	1.7	0.921	0.986	0.956	5.143	0.568	21.599		1.132	1.704	0.3	0.912	0.664	1.698	0.88	0.91	0.927	5.289	0.587	23.898	0.788				11	11	13
ADHDFVVQEDFMK	0	P62334				0.768	0.68		0.93	0.969								0.141	0.979	0.541		0.885	0.512			0.01						0.681													4	7	1
ADHQPLTEASYVNLPTIALCNTDSPLR	1	P14206	0.709	1.362	0.248			1.253		0.733	0.664	3.153	0.416	5.652	0.511	0.583	1.323	0.219	0.803	0.577	1.15	0.699	0.709	0.608	2.984	0.393	6.641	0.527	0.655	1.216	0.219	0.718	0.556	1.202	0.714	0.693	0.663	2.67	0.419	5.625	0.474				10	14	13
ADIDKLNIDSIIQR	0	P63087	1.087			0.913	0.679	1.608		0.816	0.973		0.476		0.595	1.199			0.413			0.446				0.01															0.56	1	1	1	8	9	5
ADIDLTKR	0	P62270		1.957	0.227		0.761												0.877	0.62	1.819							1.075	1.091		0.208	0.8	0.75									1	1	1	3	4	4
ADIEVACYGYEGIDAVK	1	Q6ZWX6	0.926	2.285	0.119	0.961	0.731	1.801	0.972	1.136	0.643		0.546			1.083	2.099	0.32	0.959	0.807	1.914	1.009	0.996	0.987	5.722	0.566		0.728	1.018	2.172	0.231	0.864	0.7	1.979	1.019	1.139	0.924	7.52	0.539		0.751				12	12	13
ADIFMFDEPSSYLDVK	0	P61222							0.818																																				2
ADILEDKDGK	0	Q9D0E1	0.885	1.574	0.247	0.86	0.747	1.646	0.947	0.968	0.926	4.772	0.51	11.653	0.734	0.859	1.682	0.22	0.808	0.752	1.641	0.908	0.879	0.932	5.23	0.509	13.269	0.758	0.825	1.595	0.232	0.823	0.674	1.632	0.877	1.004	0.918	4.621	0.532	16.333	0.71	1	1	1	13	13	13
ADILQVGLR	0	Q8VE62		1.557	0.203	0.787	0.508		0.816		0.789		0.36		0.561	0.774																													8	1
ADKEAAFDDAVEER	0	Q60972	0.891	1.343	0.368	0.874	0.758	1.171	0.902	0.975	0.901	1.941	0.532	2.644	0.796	0.882	1.312	0.354	0.831	0.8	1.141	0.973	1.039	1.046	2.299	0.587	2.811	0.814	0.947	1.265	0.376	0.813	0.793	1.237	1.012	1.093	0.981	1.945	0.549	2.808	0.811	1	1	1	18	13	13
ADKNQVAAEVAK	0	Q68FL6			0.255	0.663			0.825				0.461					0.01		0.596	1.085	0.734										0.756	0.738	1.021	0.822	0.873	0.779		0.658			1	1	1	4	4	7
ADKPDMGEIASFDK	0	Q6ZWY8	1.1115	1.2245	0.834	0.9135	1.061	1.0465	1.1955	1.3035	1.241	4.879	0.7175	1.765	0.922		1.2365	0.689	0.752	0.793	0.9675	1.385	1.48	2.691	4.669	0.6		0.4745	1.061	1.0825	0.553	0.712	0.6905	1.003	1.1175	1.131		1.543	0.6275		0.6365				14	12	12
ADKPDMGEIASFDKAK	0	Q6ZWY8							1.64																						1.187											1		1	1		2
ADLAAVEAK	0	Q9JHU4	0.861		0.256	1.482	0.487		1.078	1.071	0.697				0.865	1.141	1.559	0.174	1.231			1.24	1.038	1.449		0.589		0.648	1.049		0.405	1.109	0.569	1.733	1.153	0.685	0.968		0.406		0.856				8	9	10
ADLAEEYSK	0	P68037	0.813	1.373		0.822	0.724		1.04	0.905	0.896				0.467	0.824		0.28											0.804																8	2	1
ADLAEEYSKDR	0	P68037	0.837	1.228	0.11	0.789	0.399	1.612	0.833	0.808	0.812		0.406		0.522	0.919	2.107	0.176	0.535	0.693	1.628	0.605	1.144	0.6		0.314		0.345	0.699		0.01	0.787	0.698	1.53		0.675			0.444		0.605	1	1	1	11	11	11
ADLANEEKPAVAPSVFVFQK	0	Q9CT10	0.01							1.816			0.01																																3
ADLEEQLSDEEKVR	0	P47754	1.026													1.018	1.743	0.295	0.954	0.848	1.76	1.134	1.064	1.169	6.051	0.611		0.724	1.03	2.156	0.374	0.895	0.892	1.91	1.012	1.093	1.01	9.301	0.541		0.857	1	1	1	1	12	12
ADLENEMR	0	Q99ME9							1.044																																				1
ADLIAYLK	0	P62897	0.716	0.81	0.393	0.679	0.66	0.873	0.811	0.923	0.862	1.26	0.57	1.471	0.74		0.852	0.395	0.742	0.61	0.883	0.916		0.832	1.29	0.552				0.87	0.373	0.631	0.626	0.902	0.807	0.937	0.856	1.28	0.514	1.625	0.822				13	9	12
ADLLGSILSSMEKPPSLGDQESR	0	Q7TNE3			0.01	0.679		1.469	0.586									0.01	0.939			0.738	1.254			0.01		0.01			0.246	0.878		0.338					0.01		0.467				5	7	7
ADLNQGIGEPQSPSR	0	Q9D8Y0				0.037										0.04		0.039		0.025																									3	3
ADLPTLGFTHFQPAQLTTVGK	0	P54822			0.01		0.01																																0.402						2		1
ADLQAAAAQHVLALTGAGSGR	0	Q8C3I8			0.195																1.54	0.964	0.868			0.487		0.789		1.795	0.01	0.959		1.919	1.081	0.753			0.484		0.587				1	6	8
ADMETLQR	0	Q9D0R2			0.217	0.846												0.192	1.024												0.185	0.781	0.502		0.786						0.919				2	2	5
ADNEKLEEQPGEQAPR	0	Q3UMU9	0.01		0.01						0.01		0.211				0.42	0.01											0.591				0.01									1	1	1	5	2	4
ADNFEYSDPVDGSISK	0	Q9D0F9	0.546		0.073	0.626	0.581	1.182	0.69	0.695	0.563		0.317		0.459	0.01		0.01	0.554	0.361			0.694	0.522		0.307		0.646	0.624	1.285	0.071	0.623	0.405	1.747	0.01	0.699	0.639		0.26		0.578				10	8	11
ADNIEVFAQGHGIIQVDK	0	Q64514				0.768	0.575		0.859	0.772			0.522		0.625																														6
ADNPVLELLLR	0	Q8C0C7	0.773	1.381	0.01	0.753	0.547	1.308	0.767	0.774	0.735	7.628	0.497		0.659	0.669	1.401	0.134	0.743	0.536	1.153	1.057	0.82	0.64	3.382	0.494		0.727	0.589	1.363	0.185	0.66	0.517	1.26	0.95	0.662	0.621	4.257	0.421		0.662				12	12	12
ADPLSADYQPETR	0	Q3UDW8			0.01													0.01																											1	3
ADPPQEAAQFTSQVIILNHPGQISAGYSPVIDCHTAHIACK	1	P62631	0.623		0.42										0.54	0.658	1.115			0.698				2.128				0.649							0.824	0.716			0.76						8	7	7
ADPTVESEEAFK	0	Q9R0Q4			0.136					0.883	0.815				0.604					0.793		1.262	1.152	1.08		0.518		0.748	0.881	2.546	0.195	0.915	0.753	1.227	1.098	0.99	1.013		0.663		1.111				4	6	11
ADPVLLNNHSNLKPAPTVPAAPSSPDATSEPK	0	Q9JKC6	0.01	0.01					0.01				0.01		0.01	0.01		0.01					0.01					0.01	0.01		0.01	0.01	0.01	0.01	0.01	0.01			0.01		0.01				7	5	11
ADQLCQQELR	1	P15331	0.905	1.603	0.27	0.851	0.734	1.523	0.926	0.972	0.911	3.894	0.543	10.97	0.677	0.928	1.63	0.271	0.844	0.746	1.49	0.964	1.043	0.919	4.029	0.569	11.637	0.684	0.917	1.624	0.271	0.853	0.731	1.528	0.953	0.966	0.921	3.963	0.568	11.4	0.752				24	17	17
ADQWNVNYVETSAK	0	P63321	1.012	2.083	0.01	0.785	0.67	1.667	0.962	1.014	0.938		0.486		0.635	0.906	1.892	0.157	0.777	0.667	2.042	1.1		0.957		0.465		0.886	0.913	1.749	0.01	1.056	0.542	1.969	1.011	0.849	0.707		0.451		0.644				11	12	11
ADRDAAAVKPTENNEEESASK	0	Q05D44		1.224	0.01	0.613		1.068	0.768	0.68	0.648	3.958	0.463		0.627	1.137	1.342	0.095	0.618	0.427	1.115	0.589	0.642	0.647		0.336		0.44	0.797	1.315		0.819	0.563	1.304	0.671	0.846			0.375		0.535	1	1	1	10	11	9
ADRDATLWASHEK	0	P50431	0.979		0.256	1.031	0.791	2.048	1.03	1.132	1.045		0.588		0.663	1.271		0.144	1.131	0.951	1.986	1.148	1.456			0.724		0.912	1.177		0.305	1.209	0.959	2.062	1.051		1.254		0.699		0.933	1	1	1	10	9	10
ADRDESSPYAAMLAAQDVAQR	0	P62264	0.734	1.362	0.204	0.742	0.578	1.324	0.832	0.803	0.372	3.729	0.487		0.634	0.704	1.386	0.203	0.749	0.615	1.349	0.812	0.754	0.699	3.418	0.469	8.632	0.602	0.745	1.267	0.207	0.719	0.597	1.35	0.766	0.78	0.711	3.337	0.463		0.621	1	1	1	7	14	13
ADRPSFYTIYVEEPDSAGHSSGPVSAGVIK	0	Q6DYE8			0.01																																								1
ADSGPAGGAALAAPAPGPGSGSTGPR	0	Q62084	0.01	0.01	0.01	0.01	0.166	0.01		0.01	0.01	0.582	0.01		0.01		0.01	0.01	0.01	0.01	0.01	0.01	0.01	0.01		0.01		0.01			0.01		0.01		0.01	0.01			0.01		0.01				11	12	11
ADSVPNLEPSEESLVTK	0	Q7TQ95			0.01															0.227	0.015			0.01									0.285			0.01			0.01						1	3	3
ADSVVVLLCR	1	Q9EPU0			0.21											0.806		0.111	0.689	0.619	1.175		0.988	0.972		0.408		0.363		2.092	0.01	0.593	0.496	1.37	0.765	0.854	0.801		0.422		0.777				1	9	10
ADSWVEKEEPTPSN	0	Q8VDP4									0.67											0.679	0.465					0.498	0.366	0.817	0.01						0.36					1	1	1	1	3	4
ADTDDAPVPAPAGDQK	0	Q02819	0.01	1.075	0.01	0.523	0.01	0.735			0.271	1.964	0.19			0.424	1.489	0.01						0.494							0.01														9	4	2
ADTLDPALLRPGR	0	P54775	0.915	0.989	0.124		0.564			0.841			0.615			0.893		0.107	0.789	0.751			1.091	1.24		0.363		0.733				0.562	0.561		1.114	0.01	1.096		0.414						6	8	6
ADTLTLEER	0	Q80UG5	0.825	1.503	0.219	0.91		1.771	0.924	0.962	0.976	3.99	0.462					0.295	0.808																										10	2
ADTLTPEECQQFK	1	O55131		0.924	0.01	0.287	0.49	1.328	0.652	0.723	0.643	3.966	0.273		0.373	0.706	1.033	0.01	0.318		1.219	0.528	0.667	0.758	4.128	0.254		0.36	0.645	1.237	0.01	0.486	0.479	1.112	0.643	0.778	0.807	5.331	0.245		0.325				11	11	12
ADTQTYQPYNK	0	P84089	0.777	1.241		0.654	0.557	1.133	0.705	0.775	0.705	2.892	0.413	4.842	0.536	0.744	1.167	0.196	0.716	0.551	1.128	0.705	0.752	0.704	2.742	0.418		0.546	0.799	1.174	0.213	0.69	0.571		0.721	0.734	0.698	2.618	0.411	5.038	0.559				12	12	12
ADTQTYQPYNKDWIK	0	P84089			0.232		0.803				0.871	3.603	0.01			1.56	2.609	0.322	1.471		2.54		1.48			0.779					0.499	1.762							1.868			1	1	1	5	7	3
ADTTTGSIAGAPEDER	0	Q5DW34	0.996		0.01	0.666	0.597			0.934					0.01	0.704			0.483	0.431						0.01		0.01			0.01		0.27			0.761									7	5	5
ADVDLYQVR	0	Q9CR00		1.161	0.144											2.357		0.317				0.798																							2	3
ADVFHAYLSLLK	0	Q6ZQ38			0.01		0.01			0.571	0.835		0.269		0.921	1.059		0.01										0.01			0.01								0.01		0.6				8	4	3
ADVIHACDIVEDAAIAYGYNNIQMTLPK	1	Q9WUA2													0.01																														2
ADVIQATGDAICIFR	1	Q08943	1.107	1.436	0.01	0.595	0.652	1.817	0.678	0.906		2.635	0.246		0.489	0.606		0.01	0.438	0.383	1.069	0.662		0.01		0.162		0.379	1.164		0.01	0.01	0.924			0.75			0.01						11	9	7
ADVLDLHEAGGEDFAMDEDGDESIHK	0	Q9CWZ3			0.01				0.774				0.46		0.554			0.01	0.659	0.01			0.975			0.472				0.01		0.473			0.934	0.687	0.345		0.485	7.433	0.678				4	6	10
ADVLSEEAILK	0	Q91VK1			0.118											0.989		0.206		0.721		1.174	1.115			0.441					0.329	0.881	0.892						0.661		0.665				1	6	5
ADVQSIIGLQR	0	Q62318	0.981	2.652		1.137	0.749	2.135	0.978	1.211	0.955	6.84	0.499		0.865	0.933	1.959	0.211	1.074	0.67	1.798	1.07	0.996	0.898		0.592		0.837	0.869	1.7	0.25	1.016	0.661	1.729	0.991	1.091	0.812		0.579		0.742				11	11	11
ADVSCEPLEEVEK	1	P70399											0.01		0.01																														2
ADWLDSIRPQK	0	Q5XJY4							0.239	0.631	0.753		0.396		0.279	0.572	1.147	0.114	0.547	0.204		0.702	0.744	0.715		0.244		0.694	0.529	1.094	0.129	0.633	0.477	1.383		0.686			0.335		0.48				5	10	9
ADWLTHYWMPK	0	Q61024	1.011	1.24	0.149	0.865	0.458	1.589	0.927	0.816			0.49		0.489	0.943	1.728	0.194	0.726	0.55	1.372	0.811	0.814	0.805				0.757	0.902	1.53	0.162	0.697	0.672	1.468	0.806	0.825			0.401		0.641				10	11	10
ADWSSLSR	0	P19783			0.269	0.938	0.76	1.595		1.077	0.97		0.595		0.827	0.931	1.682	0.243	1.004	0.765	1.631	1.039	1.05	0.971		0.588		0.817	0.958	1.637	0.295	0.911	0.721	1.662	1.022	1.022	0.912	4.016	0.645		0.816				8	11	12
ADYFSTVAAVVFLR	0	Q8VEE4	0.238						0.01										0.01	0.172		0.33	0.01	0.104		0.01		0.282		0.3		0.34	0.01				0.01								2	7	4
ADYNLTR	0	Q9Z1Q9		1.544	0.224	0.711	0.696	1.171	0.802	0.967	0.77		0.545		0.752	0.821		0.216	0.77	0.706	1.534	0.894	0.809	0.828		0.595		0.757			0.249	0.859	0.716	1.194	0.911	0.812	0.844		0.508		0.707				10	10	9
AEACFVNCVER	1	Q9WVA2	0.88	1.454	0.516	0.984	0.906	1.318	1.131	1.171	1.057	2.182	0.716	3.744	0.796	0.843	1.437	0.482	0.943	0.844	1.403	1.096	1.238	1.048		0.773	3.579	0.773	0.875	1.432	0.51	0.892	0.857	1.315	1.215	1.141	1.102	2.163	0.679	3.72	0.786				13	12	13
AEAEAQAEELSFPR	0	Q05920		2.541											1.506		1.372		0.689		2.008		0.892	0.624				0.526	0.909		0.01	0.642	0.475			0.681	0.921		0.299		0.517				8	12	8
AEAEKAEEELEEDDDDELDETLSER	0	Q9CPQ3	0.976	1.874	0.235	0.988	0.789	1.793	1.035	1.044	0.955	5.01	0.636		0.791	0.994	1.969	0.242			1.816			1.013				0.839	1.033		0.243					0.971					0.753	1	1	1	12	6	4
AEAFFQAGEGRDEQGAQGQPGVGAVGTEGEGEELNGGK	0	P52651			0.01										0.336			0.01	0.01		0.01					0.01			0.01	2.25	0.01		0.01						0.503			1	1	1	5	7	10
AEAGAGSATEFQFR	0	P63325	1.008	1.556	0.302	0.928	0.773	1.573	0.958	0.974	0.972	3.219	0.557	5.799	0.794			0.274		0.76	1.639	0.913		0.917	3.269	0.562		0.816	0.922		0.287		0.728	1.492	1.01	1.025		3.475	0.526	5.754	0.785				14	8	11
AEAGDNLGALVR	0	Q8BFR5	0.832	2.156	1.388	1.892	0.587	2.161	1.586	1.491	0.823	4.229	1.277	9.099	0.685	1.544	2.122	0.948	1.443	1.336	1.305	1.563	1.584	1.562	3.334	1.168	8.987	0.799	0.875	1.306	1.207	0.849	0.508	1.137	0.817	0.771	0.799	3.51	1.036		0.761				13	13	13
AEAGEGQKPSPAQLELR	0	Q8K183						0.01						2.566	0.01	0.489	0.854	0.01	0.429	0.329	0.01	0.462	0.578	0.383	0.933	0.299		0.374	0.698	0.671	0.15	0.416	0.435	0.72	0.58	0.535	0.508		0.248		0.398				4	12	11
AEAGGGWEGSASYK	0	P97765				1.086	0.804						0.01		0.515	1.176		0.01	0.888							0.01																			4	4
AEAISLQMAQCK	1	Q9CXF4				1.065																																							1
AEDADMRNELEEMQR	0	P60879			0.01	0.705		2.425	1.27								2.123	0.01	0.718		2.788	0.888				0.451						0.877										1	1	1	4	6	1
AEDGAAPSPSSETPK	0	P26645	0.479		0.14			0.647	0.459	0.562	0.582	1.471	0.327	3.7	0.392	0.01	0.698	0.094	0.397	0.337	0.677	0.432		0.386	1	0.265		0.324	0.382	0.672	0.114	0.413	0.328	0.686	0.39	0.498	0.376	1.611	0.236	1.813					11	11	12
AEDGENYAIKK	0	P48428						1.71		0.01	1.556		0.689				1.901	0.01		1.23			1.38																			1	1		4	4
AEDKEWIPVTK	0	P25444	0.855	1.466	0.207	0.794	0.658	1.455	0.829	0.897	0.88	4.676			0.709	0.842	1.431	0.215	0.801	0.6	1.54		0.788	0.8		0.457		0.711	0.867	1.572	0.211	0.693	0.676	1.381	0.853	0.839	0.86		0.503			1	1	1	19	15	14
AEDNADTLALVFEAPNQEK	0	P17918	0.713	1.222	0.233	0.745	0.588	1.302	0.932	0.808	0.775	5.025	0.507		0.654	0.867		0.189		0.585	1.423	0.839		0.397		0.356		0.01	0.641		0.01			1.925	0.01		0.01		0.515		0.615				13	8	9
AEDTTMPIR	0	Q3TEA8			0.01										1.056																														2
AEDVSAIEIVGGATR	0	Q61699	0.86	1.51	0.254	0.843	0.691	1.626	0.9	0.972	0.912	4.31	0.567	14.38	0.765	0.86	1.626		0.782		1.39	0.824	0.82						0.792																13	9	9
AEEDEILNR	0	P35564	0.693	1.213	0.174	0.634	0.53		0.68	0.697	0.658	3.325	0.438	14.905	0.6	0.682	1.121	0.167	0.615	0.518	1.12	0.665	0.696	0.68		0.435		0.55		1.241	0.171	0.63	0.515	1.202			0.648		0.416		0.599				12	11	9
AEEDTQFNYHR	0	Q9CU62					0.01																																						1
AEEGIAAGGVMDVNTALQEVLK	0	P63323			0.364	1.101			1.217	1.554			0.874		1.175	1.182	2.086	0.444	1.074	0.988	2.02	1.187				0.941		1.147	1.443	2.078	0.379	1.147	0.866		1.404			4.03	0.733		1.123				6	9	9
AEEHSVAILLLR	0	Q6PIP5			0.121	1.186					0.559				0.293		0.01	0.01		0.01						0.01		0.216	0.528		0.01						0.523								4	5	3
AEEILEK	0	Q9CXW4		1.68	0.249	0.917		1.644				4.312	0.593		0.771		1.737	0.253		0.798	1.66	0.977	1.026			0.595		0.78		1.74	0.236	0.919	0.762	1.73	1.03		0.971	4.442	0.593		0.771				7	8	10
AEENNSGVESSGYGSPGPTWDR	0	O70133	0.01		0.01	0.01					0.01		0.01		0.01			0.01	0.01							0.01					0.01										0.01				9	6	5
AEEPGVSDQSVFSSER	0	Q61033	0.866	0.01	0.01	0.548		2.302					0.674		0.01			0.01								0.01			0.816	0.953	0.01	0.412	0.48			0.928	1.089		0.294						7	3	8
AEEPSKAGDAPSEEK	0	P06837			0.402	0.458	0.621		0.799	0.552	0.357		0.571		0.584	0.66		0.01	0.556	0.013		0.363	0.615	0.014				0.691				0.487			0.598	0.339	0.01				0.382	1	1	1	9	8	7
AEETEQMIEK	0	Q80TB8			0.01										0.541																														3
AEETETAAPPPDKDR	0	Q0VGB7				0.245	0.557	0.822	0.84	0.01						0.01	1.412	0.01	0.01				0.508			0.076				0.01	0.01			3.347			1.269		0.362			1	1	1	8	10	7
AEEYEFLTPMEEAPK	0	Q99PT1	0.01	0.899	0.153	0.559	0.514	0.994	0.445	0.622	0.551		0.346		0.388	0.665	1.152	0.229	0.656	0.542	1.1	0.706	0.716	0.649	2.24	0.397	3.767	0.564	0.69		0.226	0.639	0.524	1.076	0.654	0.732	0.632		0.407		0.555				11	15	7
AEFAAPPVDAPDR	0	Q9D753	0.411		0.434		0.492	1.017	0.535	0.654			0.331		0.211	0.261		0.399				0.424		0.666		0.191		0.32	0.452	6.804	0.339	0.464	0.571	2.71	0.01	0.814	0.602		0.422		0.616				8	7	11
AEFGPPGPGPGSR	0	Q8VCT3			0.01										0.01																0.01														2		1
AEFTSPPSLFK	0	Q9D824			0.072																																								1
AEGAAQLSEER	0	P59017	0.738		0.24	0.584	0.599		1.112	1.244	0.908	4.293	0.377		0.587	0.817	2.074	0.01		0.731		0.887	0.796	0.487				0.683	0.581		0.139	0.984	0.598		0.667	0.643	0.785		0.591		0.543				10	8	9
AEGAGTEEEGTPKESEPQAAADATEVK	0	Q91XV3			0.078	0.271	0.265	0.974	0.534		0.531	3.109	0.01		0.204			0.01				0.476				0.01									0.01		0.01		0.266			1	1	1	12	4	5
AEGESEAPNPEPR	0	Q8VE97		0.877	0.01	0.393	0.341	0.843		0.438	0.01		0.19		0.409	0.442	1.035	0.157		0.01	0.966	0.428	0.405			0.267		0.409	0.553	1.007			0.321	0.836					0.197						9	9	6
AEGPQEWVFQECK	1	Q9JHR7			0.01		0.614						0.01		0.728	1.777		0.01		0.01						0.01					0.01		1.024			1.111			0.01		0.01				6	5	6
AEGQVLVLDGR	0	P19253	0.752	1.253	0.211	0.644	0.605	1.329	0.791	0.779	0.771	3.501	0.468	15.376	0.609	1.111	1.854	0.226	0.897	0.744	1.52	0.9365	0.9315	0.983		0.509	24.836	0.735	0.971	1.687	0.253	0.883	0.765	1.644	0.951	0.98	1.045	4.952	0.579	17.947	0.739				13	8	13
AEGSDVANAVLDGADCIMLSGETAK	1	P52480		2.123	0.249	0.967	0.828	1.88	1.044	1.157	1.026	4.46	0.666		0.722	0.915	1.72	0.259	0.997	0.925	1.8	1.107	1.001	1.177	5.158	0.629		0.862	0.86	1.816	0.252	0.982	0.815	1.904	1.005	1.078			0.644		0.788				12	12	10
AEGSDVANAVLDGADCIMLSGETAKGDYPLEAVR	1	P52480			0.01		0.01		0.01						0.588			0.01				0.774				0.518															0.183	1	1	1	7	1.5	1
AEGSEAAQLAEIYGK	0	Q8K268				0.01																																							1
AEGVNSKEDEELR	0	Q8CHW4	4.189	7.106	3.454						2.446		2.166		2.932				3.199	3.762								5.314	3.023		2.404	4.935				4.176			5.36		2.356	1	1	1	7	5	8
AEGYAEGDLTLYHR	0	Q9DBE9			0.01		0.308			0.365					0.295																														4
AEGYEVAHGGR	0	Q60676													0.768	1.21			0.973									0.981													1.401				1	3	1
AEHSAGKPTAGTTDAGEAAK	0	A2AG50	0.795	1.255	0.191	0.816	0.524	1.255	0.768	0.763	0.627	2.947	0.48				1.188	0.184	0.588	0.613	1.041	0.867	0.777	0.712	3.163	0.458		0.627	0.731	1.193	0.182	0.705	0.584	1.178	0.67	0.762	0.85	3.028	0.474	11.303	0.575				16	17	23
AEIDLVCELAK	1	Q3V3R1			0.257	0.873	0.681	1.439	0.747				0.515		0.899	0.814	1.824		0.794	0.682	1.522	0.907	0.854	0.866	4.678	0.524		0.685	0.783	1.538	0.216	0.756	0.681	1.672	0.813	0.857	0.931	4.145	0.528		0.668				7	11	12
AEIINHLADLLTDQR	0	Q9Z110											0.01																																1
AEIISLCK	1	Q99MR6		1.586	0.212	0.914	0.846	1.585	1.062	1.22			0.547		0.668	1.08	2.022	0.196	0.836	0.701	1.956	0.884	1.033	0.779		0.493		0.625	1.219	2.011		0.663	0.735	1.83	0.979	1.156			0.499		0.54				9	11	10
AEIITVSDGR	0	Q9CQ80	1.11	1.396	0.233	0.489	0.876		1.561	0.946	1.318					0.915	0.973	0.291	0.358	0.429		0.45	0.546	0.656		0.393		0.45	0.772	0.679		0.621	0.506		0.807	0.658	0.622		0.461		0.305				9	10	10
AEINILLCGDPGTSK	1	P49717	0.458		0.01	0.632	0.541	3.625		0.691	0.806		0.374		0.427			0.01		0.31	0.638	0.483	0.448	0.494				0.304	0.621		0.01		0.304						0.255		0.426				9	7	5
AEISFEDR	0	Q8BTM8	0.01		0.052											1.091		0.115					0.941			0.414		0.731		2.029			0.637						0.636		0.898				2	5	4
AEISFEDRK	0	Q8BTM8			0.194		0.805		1.194	1.068			0.687						1.223	0.654				1.035				0.92	0.918		0.245		0.849		1.343	1.585	1.091					1	1	1	5	4	6
AEISNAIDQYVTGTIGEGEDLVK	0	Q9CWJ9			0.01																																								1
AEITFDDHK	0	Q80X90													2.006											0.781																			1	1
AEKDEPGAWEETFK	0	Q8BHN3	0.536		0.084	0.364	0.458			0.682	0.656		0.404		0.566	0.621	1.124	0.044	0.493	0.401	1.203	0.471		0.657		0.369		0.417	0.619			0.663				0.614			0.31		0.692	1	1	1	8	10	5
AELAELPLR	0	Q9EQH3			0.13	2.752	1.261						1.158			2.51		0.662	1.74	1.75	1.182		2.034	1.666		1.126		1.445	0.722	1.006	0.205	1.426	0.423	0.976	0.565	0.93	0.396		0.284		0.591				7	9	11
AELATEEFLPVTPILEGFVILR	0	Q8VDM4			0.01	0.01													0.01	0.01		0.01				0.01			0.01	0.895	0.01	0.598		1.159	0.685				0.01		0.01				2	4	8
AELEIQK	0	P08030				0.921	0.809		1.082	1	0.979															0.617							0.806						0.634		0.836				5	1	3
AELEIQKDALEPGQR	0	P08030		0.01	0.01	0.709	0.676	2.143	0.921		0.864		0.01		0.01		2.982	0.01		0.314		0.719				0.01		0.01			0.01	0.01	0.01		0.58	1.068	0.89		0.273		0.01	1	1	1	12	9	9
AELEQHLEQEQEFQVNK	0	D3YZP9			0.01						0.703		0.531			0.81		0.01		0.01						0.01						0.279				1.139									4	4	3
AELLQGGDSLR	0	Q6QD59			0.01		0.373						0.01											0.698		0.01					0.01														4	2	1
AELNEDVSADLEER	0	Q8BX17			0.01						0.781		0.01		0.374																						0.406								4		1
AELNEFLTR	0	P62908	0.966	1.753	0.25	0.92	0.792	1.679	0.956	1.015	0.947	4.772	0.575	15.516	0.783	0.943	1.691	0.256	0.901	0.735	1.636	0.988	1.016	0.949	4.455	0.571		0.776	1.027	1.69	0.246	0.907	0.766	1.607		1.001	0.914	4.579	0.59	14.65	0.789				21	12	12
AELNPWPEYINTR	0	Q9D0R2		0.972	0.01		0.38	0.91			0.478	3.226			0.306	0.621	1.116	0.105	0.512	0.441	0.76	0.569	0.527	0.53		0.33			0.604	2.793	0.09	0.43	0.388	1.038	0.517	0.596	0.606		0.307		0.392				8	10	13
AELPGTHPLASK	0	P13439	1.067		0.169	0.836	0.842	1.514		1.125	0.945		0.584				1.719	0.36	0.828	0.606	1.648	0.97	0.994	0.998		0.509		0.694	0.95	1.826	0.15	0.745	0.833	2.203	0.919	1.239	1.13		0.585		0.72				10	11	14
AELQNVDLFHYSK	0	Q9R0E2	1.025	1.899	0.176	0.743	0.758		1.009		0.998		0.624		0.731	0.913		0.223								0.509					0.222								0.564						9	3	2
AELRDDPIISTHLAK	0	Q8BG32	0.715	1.143	0.182			1.152	0.653	0.61			0.363		0.57	0.664		0.074			1.335	0.718				0.471		0.566	0.683	1.329	0.196	0.652		1.108		0.795	0.684		0.42		0.638	1	1	1	8	6	9
AELSEEALLSVLPTIR	0	P56399	0.527	1.082	0.01		0.468		0.793	0.67	0.682	4.591	0.47		0.605	0.804	1.347	0.206	0.635	0.769	1.069	0.678	0.64	0.737		0.369		0.583	0.649	1.219	0.225		0.565	1.853	0.78	0.783	0.624	4.808	0.506		0.527				10	11	11
AELTALESLIEMGFPR	0	Q922Y1		0.461		0.01		0.01	0.505								0.926					0.016				0.018		0.02			0.01	0.01	0.01	0.551		0.015									4	4	5
AEMQQILQGLDK	0	Q91YI0			0.387	0.894			1.252	1.19			0.585						0.849	1.624		1.576	1.322			0.607		0.915			0.994	1.014	1.065	2.153	2.134	1.251	1.694		0.827		1.022				5	7	9
AENEALAMQK	0	Q61335			0.289	1.012	0.664		1.084		0.808					0.967	2.296	0.164	0.856	0.599	2.766	0.901	1.189			0.57				2.888	0.191	0.831		1.565	1.085	0.876	0.849		0.667		0.657				8	11	11
AENFFILR	0	P59999	1.006	1.915	0.225		0.71	1.548		0.889	0.915	5.609	0.459		0.729	1.072	2.077	0.181	1.094	0.775	1.781	1.101	1.028	0.948	7.3	0.487		0.777	1.133	2.117	0.215	0.953	0.736	1.796		1.174	0.946		0.519		0.807				10	12	10
AENGESSGPPRPSR	0	Q9QZM0	0.6	1.023		0.475		0.968								0.505		0.185		0.472		0.649	0.664																						4	5
AENLGEVLR	0	Q8BH24	0.843				0.563				0.795		0.494			0.747				0.586						0.477			0.722		0.01	0.81	0.835			0.807					0.834				4	3	6
AENPGLENHR	0	O35344	0.752	1.202	0.175			1.224	0.879	0.768	0.766		0.502		0.571				0.672	0.526	1.542			0.863		0.409		0.687	0.762		0.206	0.739	0.677			0.688		4.801			0.652				9	6	7
AENSLSDGGPADSVEAAK	0	Q78ZA7	0.568	1.364	0.043	0.638	0.589	1.071		0.656	0.63	3.332	0.343		0.451	0.621	1.422	0.105	0.626	0.435	1.273	0.523	0.912	0.671	6.243	0.01		0.455	0.725	1.191	0.01	0.704	0.495	0.574	0.785	0.536			0.325		0.473				11	12	11
AENSSLNLIGK	0	P46460	0.915		0.169	0.85	0.746		0.555	0.702			0.36		0.989			0.188					0.99			0.429					0.093	0.652	0.472			1.043	0.759		0.478		0.241				8	3	8
AEPATPAEAAQSDR	0	Q7TPV4	0.562	1.057	0.122	0.492	0.357	0.97	0.395	0.562	0.492	3.522	0.339		0.308	0.739	1.098	0.393	0.464	0.395	0.935		0.569	0.612	2.909	0.332		0.405	0.435	1.057	0.199	0.502	0.394	0.998	0.528	0.485	0.477		0.402						12	12	10
AEPEDHYFLLTEPPLNTPENR	0	Q99JY9				0.619		0.01	0.01							0.473		0.01											0.509		0.01										0.01				3	3	4
AEPEILELESK	0	Q9WTQ5	1.097			1.186	1.039	2.275							1.099	0.821		0.01	0.703	0.558		1.265	0.8	0.883				0.686									0.855				0.491				6	8	3
AEPEKSEGAAEEQPEPAPAPEQEAAAPGPAAGGEAPK	0	Q91XV3	0.233	0.371	0.089	0.229	0.196	0.411	0.215	0.272	0.27	0.81	0.17	1.042	0.215	0.246	0.387	0.081	0.246	0.2	0.419	0.265	0.277	0.249	0.774	0.165	1.023	0.195	0.249	0.375	0.084	0.245	0.199	0.422		0.269	0.249		0.172	0.996		1	1	1	25	24	16
AEPPLNASAGDQEEK	0	Q9JKR6	0.699	1.25	0.183	0.643	0.579	1.723	0.74	0.842	0.75	2.467	0.495	31.454	0.945	0.795		0.115	0.67	0.597	1.275	0.691	0.915	0.82	5.558	0.445		0.678	0.611	1.687	0.113	0.731	0.573	1.504	0.798	0.721	0.711	5.216	0.191	49.991	0.659				25	23	24
AEQDIATLEQSISR	0	Q91WK0			0.364														0.555												0.01										0.01				3	1	3
AEQEPTAEQLAQIAAENEEDEHSVNYKPPAQK	0	Q99PT1	0.573	0.964	0.22	0.608	0.516	1.012	0.624	0.647	0.62	2.085	0.391	3.12	0.511	1.076	1.063	0.01	0.01	0.01		0.01		0.332	2.933	0.206	2.421		0.202		0.01	0.175			0.25	0.318	1.917								13	19	16
AEQGTVLIGSER	0	Q7TT37				0.01							0.01																																2
AEQINQAAGEASAVLAK	0	Q99JB2	0.829	2.104	0.092	0.83	0.548	1.38	0.94	0.704	0.84		0.333					0.01								0.01			0.83		0.01						0.01		0.522		0.446				11	2	5
AEQLGAEGNVDESQK	0	Q9CYI4	1.067	2.123	0.286	0.874	1.052	1.954	1.245	1.243	1.228	4.891	0.786		1.089				1.216	0.76	2.119			1.113		0.692		0.747	1.041		0.312	1.104	0.778								0.787				12	6	5
AEQPHQHAMYYLR	0	Q9JHR7			0.01	0.828			0.439				0.586		0.328				0.869	0.01								0.354				0.766	0.01		0.01	0.617									5	3	4
AESAESGGPPGAQDSAADGGPAEPK	0	Q8R317	0.167	0.481	0.01	0.01	0.01	0.791	0.01	0.01	0.01		0.01		0.205	0.01		0.01		0.01	0.01	0.01				0.01		0.01	0.221	0.01	0.01	0.01				0.01	0.01		0.131						11	10	10
AESEEGPDVLR	0	Q9D662		1.753	0.01	0.495	0.01	1.59	1.364	1.114	1.216	4.132	0.584		0.649	0.568		0.265	0.8	0.454	1.45	0.527	0.501	0.505		0.01		0.381	0.542	1.604	0.01	0.348	0.51	1.147	1.027	0.632	0.544		0.309		0.243				11	10	11
AESLIFR	0	Q9CQ65				0.01		0.867			0.411					16.104	15.416	12.019		16.783	13.824	12.312	13.068	16.465		13.87		16.514	17.293	18.052		15.61	13.014	15.268	13.963	12.988	15.219		11.996		13.597				3	11	10
AESLIGVYPEQGDCVISK	1	Q9CU62	0.57			0.609	0.574	1.304	0.685	0.774					0.375	0.798		0.01	0.602	0.489		0.01	0.747			0.315			0.701				0.521												7	7	2
AESPETSAVESTQSTPQK	0	Q4VA53			0.01								0.01																																2
AESSESLSASSPAR	0	P97310			0.01			0.534										0.01													0.01		0.01				0.01		0.01						2	1	4
AESTPEIAEQR	0	Q99LD4	0.608	1.29		0.51	0.528	1.325		0.767	0.787		0.44			0.872	1.697	0.16	0.793	0.573	1.396	0.927	0.82	0.62		0.532		0.627	0.569	1.692	0.105	0.63		1.585	0.79	0.8			0.475		0.73				8	11	9
AETEEAEEPEEDGEDNASGSASK	0	P14873	0.535	1.542	0.01			1.088	0.498		1.34				0.01	0.01		0.01		0.01	1.219	0.663		0.01		0.01			0.01		0.01	0.01	0.322		0.01				0.01						10	9	8
AETEEGPDVLR	0	Q01405	1.557	4.104	1.013	1.409	1.487											1.213	1.744	1.684		1.378	1.749	1.916		1.377		1.757	2.014						2.011				1.215		1.748				5	8	4
AETPGPQIK	0	O35685			0.307		0.637						0.482																		0.297								0.433						3		2
AEVAAGDHPTDAEMK	0	P30416			0.222					1.578																																			3
AEVAAGDHPTDAEMKGER	0	P30416			0.255	0.783	0.534	1.355	0.734	0.82	0.686		0.475		0.617	0.01	1.385	0.192	0.704	0.56	1.291	0.679	0.717	0.578	4.225	0.362		0.665	0.496	1.493	0.141	0.657	0.526	1.493	0.836	0.715	0.73		0.302		0.614	1	1	1	17	21	18
AEVDVADELLENLAK	0	Q9D1H7			0.01	0.54												0.01											0.658		0.01	0.902	0.439	1.134	0.68	0.725			0.495						2	1	8
AEVEETLKR	0	P62627	0.88	1.282	0.479	0.966	0.868	1.247	1.145	1.207	1.129		0.694	3.067	0.842			0.461			1.272	0.999				0.582		0.721	0.879	1.285	0.449	0.884	0.832		1.119	1.142	0.928	1.829	0.632		0.779	1	1	1	12	5	12
AEVGQEGEAGQFDGEK	0	Q9WTQ5	0.838	1.872	0.224	0.805	0.669	2.202	0.913	0.911	0.425	16.902	0.405		0.611	0.816	1.742	0.178	0.01	0.692	1.702	0.486	0.01	0.871		0.272		0.656	0.751		0.103	0.723	0.488		0.896	0.879	0.72		0.01		0.01				12	11	9
AEVITCDVLLVCIGR	1	O08749		1.31		1.548		0.812			1.159				0.76		2.774	0.01											1.218										0.01						5	3	2
AEVLSEEPILK	0	Q9CQC6			0.23	0.8		2.281	0.911	0.924	0.908				0.599			0.213	0.793				1.025	0.864				0.545	1.203		0.218		0.827		1.01	0.951			0.505		0.511				7	5	7
AEVVECVSLVELTSLK	1	P08030	0.914	1.288	0.261	0.716	0.744	1.472	0.758	0.867		3.303	0.44		0.644	0.901	1.28	0.202	0.672	0.725	1.272	0.832	0.958	0.793		0.429		0.661	0.819	1.162	0.222	0.754	0.676	1.569	0.744	0.917	1.032		0.445		0.781				11	11	11
AEWMIAAQTCFK	1	Q9QUJ7			0.01																																								1
AEYLCQIGDKEGALTAFR	1	Q99JI4	1.159	1.851	0.199	0.802	1.114	2.042	1.021	0.978	0.937		0.603		0.766	1.394	2.27	0.302	1.192	1.006	2.044	1.176	1.248			0.684		0.744			0.242								0.628			1	1	1	11	10	2
AFAAQEDLEK	0	P26043													1.094	1.693													1.566			1.276													6	6	5
AFAFVTFADDKVAQSLCGEDLIIK	1	Q921F2			0.178	0.683	0.747		0.884	0.612					0.628		1.242			0.909		0.773		0.832							0.241					1.157						1	1	1	7	4	2
AFAHITGGGLLENIPR	0	Q64737			0.141	0.764	0.541		0.69	0.775	0.725		0.435		0.614	0.751	1.206	0.132	0.633	0.457	1.105	0.663	0.728	0.648		0.416		0.504	0.777	1.274	0.156	0.668	0.557	1.226	0.693	0.836	0.71	3.816	0.433		0.491				8	11	12
AFALDVINSAHER	0	Q91VM9							0.824		0.861										1.422	0.855		0.731																					2	3
AFAMIIDKLEEDINSSMTNSTAASRPPVTLR	0	P60335			0.01	0.757							0.24		0.678			0.01																					0.535			1	1	1	5	1	2
AFAMIIDKLEEDISSSMTNSTAASRPPVTLR	0	Q61990			0.182		0.584		0.66				0.496													0.01		0.01														1	1		5	2
AFAVGVQQVLLK	0	Q9EPL8	0.909					1.865		0.966			0.599			1.053	1.929	0.249	0.963	0.772	1.704	1.058	0.984	0.929		0.621		0.663	0.965	1.77	0.249	0.968	0.747	1.707	1.056		0.918								4	11	8
AFCAPPAYLTHQQK	1	Q9CQJ8				0.516				0.788	0.463		0.409		1.498			0.01													0.01								0.01						5	1	3
AFCYFCNSVQK	1	Q922H9	0.792	2.104	0.26	0.919	0.97	1.948	0.928	0.973	1.029		0.497		0.73			0.318	0.927	0.68		1.098		1.182																					11	5
AFDIIDR	0	Q8BJ71	0.941	1.893	0.272	1.024	0.825	1.765	1.165	1.085	1.001	5.431	0.666			1.032		0.233	1.039	0.879	1.861	1.126	1.212	0.935		0.52		0.615	0.942	2.406	0.21	1.043	0.856	1.878	0.804	1.13	0.935		0.653		0.695				11	10	11
AFDLFNPNFK	0	Q8VE22								0.01			0.01																																2
AFDQGADAIYEHINEGK	0	Q8R1I1	1.184		0.238	0.964	0.785	1.706	0.957	0.906	0.846		0.569		0.696	1.135	1.731	0.205	0.977	0.701		0.989	0.986	1.012		0.529		0.679	1.129		0.221	0.957	0.747	1.758	1.03	1.029	0.934		0.552		0.734				10	10	10
AFDSGIIPMEFVNK	0	Q91V92			0.242	0.974	0.628	1.016	0.609	0.777	0.793		0.47		0.529	0.796		0.2	0.682	0.629	1.239	1.144	0.668	0.658				0.458		0.962	0.261	0.908	0.488	1.308		0.839					0.539				9	9	7
AFELELSWVGELTK	0	O70435			0.01	0.978		1.69	1.147		0.774	2.703	0.566		0.589		1.494	0.215	1.1	0.818	1.518			0.806	2.9	0.549		0.546	0.957	1.75	0.268	0.857	0.693		1.514	0.82	0.819		0.689	3.157	0.587				9	10	11
AFEPATGR	0	Q9JLJ2	1.018	1.592	0.262		0.553		0.937		0.822					0.994	1.837	0.208				0.847	1.118	0.726		0.635		0.748							0.804				0.621		0.752				6	8	3
AFESTLQLMER	0	Q7TT37			0.01	0.931																																							2
AFFSEVER	0	P50580	0.906	1.623	0.273	0.986	0.761	1.531	1.051	1.068	0.937	3.516	0.61		0.864	1.022	1.558	0.279		0.859	1.546	1.048	1.088	1.01	3.243	0.616	8.893	0.818	0.944	1.561	0.284	0.919	0.796		1.021	1.054	1.055		0.58	7.498	0.819				15	14	12
AFGAPNVVEDEIDQYLSK	0	P60670			2.981								1.153		1.787	1.827		2.141	1.387	4.319			2.895			0.01			2.946		3.118	7.898	4.015	7.405	3.388		4.652				1.803				3	6	8
AFGFSHLEALLDDSKELQR	0	Q7TQI3		1.603	0.271		0.612	1.203	0.975	1.021	0.772		0.342		0.492	0.821	3.024	0.01	0.723	0.514		1.229		0.789		0.49		0.575	1.979					1.571		0.912	0.694		0.01		0.744	1	1	1	10	16	10
AFGGQSLK	0	Q8K2B3					0.964									0.797	1.631	0.201				1.169									0.294				1.117				0.593		1.026				1	4	4
AFGHHSVSLLDGGFR	0	Q99J99	0.587		0.153		1.074		1.409	2.115	0.487		0.374																		0.114	0.6			1.059		0.62		0.533						7		5
AFGPGLQGGNAGSPAR	0	Q8BTM8	0.75	1.433	0.108		0.589	1.44	0.91	0.789	0.799	4.882	0.458		0.648	0.763	1.527	0.144	0.761	0.64	1.371	0.784	0.867	0.775	5.3	0.479		0.682	0.797	1.553	0.193	0.791	0.632	1.474	0.843	0.874	0.834	4.61	0.489		0.657				11	12	12
AFGYYGPLR	0	P84104	0.7	1.165	0.266	0.718	0.587	1.141	0.789	0.848	0.8	2.378	0.519	4.774	0.642	0.71	1.202	0.303	0.751	0.639	1.165	0.858	0.883	0.82	2.307	0.527	4.602	0.711	0.718	1.188	0.294	0.76	0.669	1.216	0.834	0.904	0.821	2.236	0.546	4.634	0.72				19	13	13
AFHITNDEPIPFWTFLSR	0	Q9R1J0	0.402							0.578			0.901		0.714																								0.01						4		1
AFHNEAQVNPER	0	P11983	0.766	1.45	0.197	0.708	0.636	1.274	0.786	0.79	0.716	3.908	0.46	13.711	0.655		1.413	0.186	0.713	0.589	1.371	0.775	0.792	0.738	4.211	0.464	13.168	0.591	0.752	1.374	0.193	0.694	0.591	1.366	0.746	0.808	0.822	4.405	0.475	12.812	0.622				16	14	19
AFHNEAQVNPERK	0	P11983	0.942	1.778	0.247	0.691	0.61	1.482	0.626	0.791	0.839	6.503	0.429		0.985	0.738		0.181	1.139	0.642	1.295	0.932	0.924	0.809	6.652	0.423		0.641	0.721	1.399		0.826	0.656	1.05	0.739	0.758	0.84	7.615	0.505		0.589	1	1	1	23	21	21
AFHPFIAGPYNR	0	Q8VDJ3	1.26													3.632		2.07	1.09	2.01			2.029	0.598	6.598	0.883		0.999			0.733		10.411	2.79	1.209		0.839		1.936		0.549				1	9	7
AFIITGQTYTR	0	P54822	1.072	1.927	0.332	0.886	0.862	1.696	1.053	1.071	1.073	5.237	0.653		0.841	1.116	2.061	0.308	0.938	0.799	1.783	1.016	1.107	1.131	6.632	0.613		0.865	1.166	1.923	0.309	0.948	0.911		1.048	1.005			0.637		0.839				12	12	9
AFIPAIDSFGFETDLR	0	O08810	0.4		0.174	0.647	0.403	1.306	0.684	0.696	0.567		0.642		0.41																														10
AFIPQLLSR	0	Q9JHR7				0.76	0.631									1.236		0.093	0.671	0.545		0.777	0.726		6.333	0.4			0.783			0.626									0.639				2	8	3
AFITNIPFDVK	0	Q9D0E1	0.768	0.738	0.205	0.766	0.741	1.056	0.898	0.598	0.784	3.274	0.413		0.477	0.779	1.335	0.207	0.635	0.489	1.021	1.032	0.853	0.624		0.383			0.799	1.368	0.182	0.734	0.582	1.198	0.834	0.561	0.818		0.484	10.819	0.653				13	10	13
AFKDIDIEDLEELDPDFIMAK	0	P23116			0.01	0.61							0.458									0.883						0.617			0.01	0.591				0.01	0.941				0.648	1	1	1	4	4	5
AFLADPSAFAAAAPAAAATTAAPAAAAAPAK	0	P14869	0.59	0.825	0.165	0.489	0.426	0.893	0.514	0.529	0.492	3.098	0.288		0.428	0.511	1.026	0.091	0.571	0.413	0.952	0.429	0.457	0.341	2.792	0.279		0.411	0.567	1.186	0.119	0.457	0.434	0.783	0.507	0.51	0.509	2.753	0.01		0.469				13	12	12
AFLADPSAFAAAAPAAAATTAAPAAAAAPAKAEAK	0	P14869			0.01				0.01										0.364			0.557				0.01					0.01		0.01	1.189	0.701	0.654	0.01					1	1	1	2	3	9
AFLEALQNQAETSSK	0	Q9CQN1	0.894	1.816	0.221	0.868	0.665	1.585	0.883	1.041		5.315	0.573		0.746	0.965	1.657	0.249	0.825	0.714	1.605	0.898	0.881	0.898		0.538		0.801	0.96	1.614	0.191	0.869	0.706	1.596	0.925	0.909	0.847	5.613	0.514		0.827				11	12	13
AFLEILHTYQK	0	Q60520			0.01	0.01							0.148		0.717			0.01																											4	1
AFLIEEQK	0	Q9D1R9	0.894		0.233	0.77	0.655	1.48	0.843	0.929	0.895		0.562			0.929	1.606	0.245	0.826	0.659	1.501	0.903	0.966	0.91	4.321	0.599	13.094	0.792	0.912	1.651	0.251	0.823	0.677	1.531	0.912	0.957	0.921	4.449	0.613	14.976	0.785				11	14	14
AFLQGGQEATDIALLLR	0	O08788		2.765	0.01	3.187				1.812			1.045			1.522		1.668	3.774	1.591			1.044			0.01													1.037						6	6	2
AFLTLAEDILR	0	P61027	0.655	1.571	0.01	0.624	0.686	1.542	0.884	0.676	0.651		0.476		0.707	0.788	1.518	0.01	0.858	0.44	1.544	0.623	0.943	0.74		0.482		0.447	0.554	1.661		0.576	0.835	1.317	0.828	0.745	1.045	5.014	0.3		0.56				11	11	11
AFMGPLKK	0	P27659											0.489																													1			1
AFNDPFIQK	0	Q61699	0.711	1.29	0.239	0.615	0.587	1.264	0.695	0.76	0.686		0.525		0.548	0.71	1.23	0.207	0.559	0.511		0.688		0.689	3.565	0.409		0.487	0.699		0.224	0.556	0.488	1.225	0.673		0.718	3.95	0.396		0.564				14	10	10
AFPNPYADYNK	0	O89112											0.405																																1
AFPSYFSK	0	Q9CQ69	0.865	1.439	0.131	0.752	0.608			0.789	0.777		0.524		0.743			0.115	0.716		1.184		0.585	0.573		0.334		0.451			0.09		0.378	1.102			0.485	3.994			0.371				9	7	6
AFQFVETHGEVCPANWTPESPTIKPSPTASK	1	P20108	0.456	0.794	0.118	0.444		0.757	0.453	0.494	0.453	1.905	0.256	3.959	0.263	0.429	0.838	0.065	0.454	0.359	0.774	0.486	0.489	0.455	1.941	0.247	4.289	0.251	0.315	0.793	0.01	0.436		0.786	0.461	0.495	0.448	2.151	0.242	3.55	0.262				19	15	16
AFQINTFNLK	0	P17047		1.547		0.799		1.576		0.983	0.779		0.516		0.858																														7
AFQVWCVGNEALVGPR	1	O70503								0.01																															0.01				1		1
AFSDNPGVLSELCSTLSR	1	Q8BNU0			0.01			1.973		0.01			0.01			0.797	0.01	0.01		0.196				0.475				0.01	0.567					0.01	0.01										4	6	5
AFSDPFVEAEK	0	Q61316	0.688	1.112	0.13	0.769	0.54	1.187	0.586	0.681	0.605		0.311		0.438	0.8	1.454	0.172	0.697	0.642	1.306	0.791	0.891	0.797	3.767	0.54		0.6	0.777	1.47	0.206	0.804	0.661	1.316	0.83	0.778	0.778	4.066	0.46		0.602				11	12	12
AFSGYLGPDESK	0	Q9R0P3			0.12	0.351	0.521				0.674		0.268		0.222																														6
AFSPTTVNTGR	0	P61620			0.256				3.244	2.489	2.482		0.681			5.804			3.673	2.605		3.881		4.276		0.695		1.366	4.585		0.229	2.857							0.895		1.222				6	8	6
AFSQFVRPLIAAK	0	Q6PDQ2	0.813		0.01	0.878		1.543		0.899	0.699		0.01		0.493	0.782		0.01		0.667				0.781		0.01																			8	5
AFSSPQEEEEAGFTGR	0	Q8CB77			0.01						0.01		0.01					0.01	0.01			0.366	0.01			0.01																			4	6
AFSTSVSK	0	Q8C0C7							1.288	1.408	1.226				1.544																	1.165	0.9												4		3
AFSTWLK	0	P26041	0.903		0.265	0.997		1.452	1.094		0.746		0.294		0.473	0.661	1.922	0.175	0.878	0.598	1.914	0.561	0.889	0.658		0.536		0.472	1.074	1.655	0.267	1.012	0.886	1.661	0.993	0.825	0.887		0.496		0.673				8	11	11
AFSYYGPLR	0	Q8BL97	0.604	1.06	0.213	0.566	0.548	1.047	0.761	0.775	0.73	2.308	0.488	4.31	0.619	0.534	1.003	0.143	0.491	0.412	1.125	0.624	0.619	0.615	2.566	0.368		0.543	0.493	0.985	0.126	0.503	0.412	0.956	0.625	0.664	0.635	2.365	0.406		0.575				13	12	12
AFTELQAK	0	Q9CWM4	0.981		0.386				1.084		1.085	2.42	0.604		0.908																														7
AFTHTAQYDEAISDYFR	0	Q9CWJ9	0.981	1.678	0.246	0.854	0.688	1.536	0.896	0.929	0.878		0.537		0.76	0.944	1.653	0.237	0.824	0.685	1.53		0.943			0.535			0.969		0.244														12	8	2
AFTMDCITLEGDQVSHR	1	Q9CW03								0.649									0.508																										1	1
AFTNPEDACSFITSANFPALVVK	1	Q64737	0.357	1.173	0.01	0.199	0.204	0.598	0.01		0.575		0.334		0.466	0.01	1.557		0.01	0.01			0.56	0.01				1.003				0.733		0.878			0.748		0.01		0.01				10	8	8
AFTYINLDK	0	Q62351		2.001		1.56	0.719																																						3
AFVAIGDYNGHVGLGVK	0	P25444	1.147	1.842	0.24	0.824	0.689	1.75	1.063	1.019	1.001		0.614		0.751	1.217		0.198	0.882	0.766			0.982	0.882		0.608								0.381							0.744				13	8	2
AFVDFFSQCLHEEYK	1	O70503									0.408					1.429		0.01		0.01		1.121						0.503					0.619				1.049		0.425		0.557				1	6	4
AFVEFLTDEIKEEK	0	O35658						1.802								0.653	1.175	0.273	0.882	0.789	1.127	1.027	1.448	1.045		0.166	3.154		0.928	1.111	0.36	0.682	0.853	1.096	2.792	0.924	1.02	2.084	0.54	2.405	0.895	1	1	1	1	14	17
AFVSMVYSEEGAEDR	0	Q9CU62	0.504		0.01	0.01	0.392		0.34	0.573	0.161		0.01		0.352	0.577		0.01		0.352			0.625			0.252					0.01	0.537	0.01								0.4				9	5	4
AFYAELYHIISSNLEK	0	P97372	0.01		0.01	0.954	0.01	1.256		0.958	0.587		0.271		0.899	0.01				0.452			0.01			0.96		0.399					0.752		0.384	0.847									9	5	5
AFYNNVLGEYEEYITK	0	P29758		1.684	0.265	1.023	1.051	1.94	1.195	1.082	1.117		0.612		0.724		1.541	0.218	0.971	0.581	1.262	0.808	0.713	0.939		0.473		0.63	1.021	1.523	0.246	0.984	0.555		1.062		0.917		0.594		0.791				11	10	9
AGAAGGPEEEAEKPVK	0	Q6P8I4	0.552		0.168	0.669	0.604	1.034	0.614	0.788	0.01		0.212				0.757	0.01	0.627		0.68	0.202	0.851			0.143			0.01		0.01	0.742			0.73	0.751	0.378		0.492		0.561				12	12	12
AGAESDGQFQFTGIK	0	Q78IK2	0.959	1.735	0.282	1	0.79	1.772	0.973	1.101	1.1	5.833	0.657		0.844						1.985							0.965	0.991	1.785	0.24	1.059	0.788	1.86	1.03	1.215	1.144	6.423	0.731		0.963				12	2	12
AGAESDGQFQFTGIKK	0	Q78IK2				1.108	0.868		1.115	1.278	1.067		0.656		1.121	0.995		0.01		0.654		0.929		1.005		0.752			1.137	2.533	0.333				1.112	1.186	1.062		0.723		0.924	1	1	1	7	6	8
AGAFDQLK	0	P14576	0.882		0.222	1.139	0.641				0.557																	0.01																	5	1
AGAGSATLSMAYAGAR	0	P08249	1.017	1.192	0.466	0.943	0.859	1.111	0.979	1.016	0.9755	1.742	0.2525	1.767	0.8	1.048	1.206	0.464	0.4755	0.841	0.6105	0.979	1.031	0.983	1.957	0.557	2.278	0.798	1.018	1.229	0.434	0.938	0.876	1.213	1.008	1.029	0.961	1.876	0.519	2.285	0.785				5.33333	9	24
AGAIAPCEVTVPAQNTGLGPEK	1	P14869	0.647	1.137	0.177	0.561	0.465	1.038	0.605	0.61	0.557	2.633	0.32	7.703	0.365	0.641	1.182	0.175	0.565	0.471	1.006	0.598	0.625	0.578	2.639	0.312	8.826	0.355	0.663	1.181	0.173	0.578	0.489	1.008	0.584	0.624	0.553	2.822	0.307	7.816	0.339				24	17	16
AGAKPDQIGIITPYEGQR	0	Q9EPU0	0.194		0.01		0.117		0.01				0.01		0.075	0.01		0.01																											7	2
AGAPPGLFNVVQGGAATGQFLCHHR	1	Q9JLJ2		2.083			0.78			0.922						0.753	1.453	0.186	0.647	0.585	1.3	0.374	0.715	0.642	3.689	0.353		0.332	0.746	1.15	0.19		0.556	1.293	0.707	0.696	0.683	4.117	0.379		0.436				7	12	12
AGAQGDPDVPECLK	1	A2AN08	0.467			0.424	0.458			0.274			0.01		0.164			0.01		0.01												0.669							0.01						6	2	2
AGAVTSSASLSSPALAK	0	O08784		1.265	0.01	0.464	0.426	0.825	0.671	0.54	0.456		0.23		0.3	0.577		0.01	0.01	0.283		0.633	0.577	0.654				0.492						1.362					0.01						10	8	2
AGCECLNESDEHGFDNCLR	1	Q8CDN6	0.854	1.745	0.299	0.935			0.932	1.038	0.927	4.088	0.569	10.43	0.745	0.942	1.881	0.276	0.913	0.811	1.625	1.034	1.02		3.717		11.922	0.76	0.889	1.688	0.274	0.921	0.791	1.644	1.031	1.075	0.961	4.315	0.595	11.529	0.732				11	13	13
AGCECLNESDEHGFDNCLRK	1	Q8CDN6			0.281	0.849	0.91				1.058		0.585		0.747			0.326																								1	1		6	1
AGCEVTILFADLHAYLDNMK	1	Q91WQ3			0.01	0.867			0.01									0.01	0.781	0.01		0.775	1.097			0.01		0.01			0.01	0.925		1.553	0.775	0.86			0.01						3	7	6
AGCPPGNPTAGR	1	P32921			0.01			1.726	0.49		0.173		0.134		0.665			0.01	0.011			0.415		0.426		0.01		0.317	0.142		0.01	0.372	0.233		1.022				0.01		0.263				7	8	8
AGCQVVAPSDMMDGR	1	P10518		2.058	0.6	0.825			0.318				0.206																																5
AGDEIICMDEVYGGTNR	1	Q8VCN5			0.01				1.148						0.392							0.832																							3	1
AGDELTKIEDEDEQGWCK	1	Q9WVE8	0.828		0.168	0.604		1.267	0.813	0.717	0.754	4.499	0.471		0.459			0.01		0.365																			0.294			1	1	1	10	2	1
AGDGRPCPTAESASAPPEDPNVNFLK	1	Q64337	0.286	0.546	0.01	0.237		0.441	0.221	0.306	0.276	2.079	0.01		0.081	0.264	0.445	0.01	0.184	0.01		0.224	0.261		1.991	0.01		0.06	0.01	0.401	0.01		0.01	0.423	0.135	0.285	0.01		0.01		0.01				12	12	12
AGDLGVDLTSK	0	Q9DCW4		1.436	0.284	0.813										0.957	1.559	0.274	0.867	0.719	1.549	0.927	0.941	0.859	3.785		8.981	0.737	0.84	1.539	0.289	0.844	0.703	1.391	1.031	0.9	0.876	3.765	0.548	8.569	0.727				3	12	13
AGDMICPECGLVVGDR	1	P62915				0.838							0.01		0.01											0.01																			3	1
AGDNILAVLK	0	Q3UVK0	0.625		0.01	0.825	0.69		0.723	0.976	0.816		0.459		0.596	0.996	2.504	0.115		0.625			1.002	1.038				0.76	1.106	1.747	0.01	0.925	0.692	1.543	0.808	0.959			0.408						9	7	9
AGDTVIPLYIPQCGECK	1	P28474	0.163		0.01	0.49	0.386			0.491	0.95		0.325		0.421	0.471	1.011	0.01	0.501	0.377	0.762	0.43		0.516		0.263		0.372	0.461	0.986	0.129	0.516	0.287		0.435	0.525	0.411	2.921	0.291		0.37				8	10	11
AGDVLEDSPK	0	P51859	0.551	1.07	0.01		0.312			0.609	0.605	1.849	0.272		0.332	0.497	0.668		0.459	0.309	1.103	0.798	0.453	0.514		0.484			0.454	0.63	0.124	0.756	0.659				0.469		0.01		0.01				9	9	9
AGDWQCPNPGCGNQNFAWR	1	Q61545	0.662	1.281	0.2	0.7	0.636	1.272	0.774	0.858	0.772	3.353	0.454	8.562	0.548	0.677	1.335	0.191	0.767	0.647	1.338	0.769	0.933	0.75	3.856	0.46	13.433	0.558	0.513	1.303	0.189	0.735	0.596	1.327	0.717	0.839	0.787	3.373	0.448	9.94	0.558				13	13	13
AGEASAESTGAADGAAPEEGEAK	0	Q91XV3	0.723	1.07	0.276	0.671	0.582	1.142	0.776	0.839	0.754	2.144	0.49	2.84	0.623	0.688	1.044	0.278	0.67	0.618	1.213	0.812	0.758	0.748	2.265	0.479	2.941	0.603	0.725	1.036	0.277	0.686	0.595	1.186	0.775	0.792	0.723	2.132	0.5	2.807	0.585				13	13	13
AGEITFAEK	0	Q62351	0.77	1.658	0.208	0.855	0.656	1.586	0.804	0.706	0.753		0.408		0.39	0.752		0.171	0.786		1.441			0.757		0.469		0.565	0.924		0.181	0.695	0.604		0.803	0.832	0.768								11	7	7
AGELTEDEVER	0	P62270	1.055	1.968	0.28	1.004	0.84	1.795	1.059	1.09	1.039	4.195	0.621	10.638	0.863	1.009	1.754	0.253	0.989	0.855	1.704	0.898	0.952	1.035	4.15	0.538	10.126	0.893	1.048	1.797	0.261	0.994	0.818	1.78	1.077	1.058	1.014	4.18	0.554	10.059	0.755				18	14	13
AGELVLTSESSR	0	Q8R035			0.192	0.765	0.48				0.91				0.658	0.872		0.01					0.993																0.529		0.405				5	3	2
AGEQDASIHLK	0	P13595	1.187	2.167	0.318	1.047	0.872	1.984		1.116	1.19		0.705		0.993	0.925	2.036	0.295	1.053	0.904	1.859	1.049	1.076	1.201		0.669		0.918	1.141	2.166	0.283	1.139	0.874	2.037	1.124	1.111	1.143	6.12	0.64		0.757				10	11	12
AGEQQETASLELLKEPPR	0	E9Q7G0			0.01		0.01						0.229					0.01	0.659							0.01					0.01	0.01					0.01		0.01			1	1	1	3	3	4
AGEVFIHK	0	Q99K48				0.736	0.627	1.22	0.817	0.804	0.756		0.444						0.733	0.62			0.833			0.449		0.653	0.782		0.249	0.75							0.462		0.719				8	7	5
AGEVLLDVTQSPR	0	Q3UMC0					1.501																																						1
AGFAALQLEYFFTAGPDEVR	0	Q9CZ30				1.729				1.71			0.754			0.828	1.69	0.697	0.76	0.454	1.533	1.699	0.01	1.064		0.74		1.285	1.099	3.096		0.985	0.952	1.421	0.945	0.944	1.304		0.759		0.909				3	11	11
AGFIQDTSLILYEEVKPNLTER	0	Q6A4J8			0.404													2.248																											2	1
AGFTGGVVVDFPNSAK	0	Q9CY21			0.01	0.752			0.92				0.524		0.62	0.964										0.724															1.195				5	3	1
AGFVPVYLR	0	Q8K224			0.324			1.397		0.905			0.641		0.757			0.351		0.468				1.146					0.861		0.24														5	3	2
AGGAGVPAFYTSTGYGTLVQEGGSPIK	0	Q9D0K2	0.693	1.481	0.147	0.749	0.539	1.342	0.754	0.856	0.668	2.824	0.431		0.462	0.637	1.303	0.01	0.664	0.595	1.103	0.723	0.738	0.636	2.323	0.424		0.641	0.8	1.444	0.01	0.713	0.55	1.168	0.654	0.759	0.73	2.566	0.324		0.558				12	12	12
AGGEGGVTLGQPHLSR	0	Q9Z0N1	0.986	1.5895	0.201	0.834	0.668	1.807	1.061	0.923	1.045		0.697		0.905	0.714	1.372	0.221	0.8655	0.667	1.362	0.782	0.87	0.865	3.902	0.448	17.547	0.871	0.844	1.361	0.2	0.707	0.602	1.348	0.801	0.843	0.751	4.144	0.5165		0.7105				7.5	8.5	8.5
AGGFVVGYTPSGNPIFR	0	Q924C1	0.01		0.01	1.224										0.533	1.182	0.01	0.615	0.556	1.212	0.704	0.62	0.659		0.423		0.474	0.613	1.248	0.01	0.61				0.631	0.609		0.236		0.521				4	11	8
AGGIETIANEFSDR	0	Q61699	0.898	1.721	0.276	0.87	0.759	1.619	0.985	0.995	0.965	4.794	0.617	14.959	0.797	0.898	1.619	0.271	0.888	0.743	1.586	1.002	0.98	0.932	4.619	0.571	12.492	0.762	0.919	1.645	0.256	0.863	0.73	1.629	1.007	1.012	0.956	4.415	0.588	13.822	0.763				16	14	14
AGGIETIANEYSDR	0	Q61316	0.91	1.262	0.198	0.731	0.703	1.548	0.96	0.984		4.328	0.582	21.769	0.731	0.93	1.263	0.206	0.658	0.727	1.632	0.968	0.962	0.957	4.667	0.56	20.366	0.747	0.947	1.305	0.171	0.682	0.703	1.534	0.878	0.984	0.953	5.072	0.542	18.054	0.749				17	13	14
AGGLMFNTGIGQHILK	0	Q9D0D4				3.072		3.405		6.114			1.842		1.759																														5
AGGSASAMLQPLLDNQVGFK	0	O09061	0.01	1.281	0.102	0.615	0.604		0.786	0.757	0.756		0.221		0.47	0.01	1.867	0.1175	0.619	0.443	1.32	0.846	1.596	0.552		0.531		0.226		1.311	0.01	0.733	0.539	1.248	0.624	0.787	0.899		0.2975		0.804				6	8	7
AGGSLCHILAAAYK	1	Q6PDG5			0.108																																								1
AGGTESIVAAMTR	0	Q8BNU0			1.74													0.676													0.12														1	1	1
AGGTLCHILGAAYK	1	P97496											0.405					0.207	0.676							0.01																			1	3
AGGVEQEQNEPVAEGTESQENGNPGGR	0	P52651	0.394		0.087	0.01	0.01	0.53	0.699	0.5	0.608		0.01		0.01			0.01	0.348	0.01	0.01			0.01				0.01	0.263	1.133	0.01	0.01	0.313	0.799	0.583	0.689			0.01						19	10	12
AGHFDKEIVPVLVSSR	0	Q8CAY6			0.092		0.484			0.736	0.533		0.35		0.269			0.097		0.622	1.095			0.647				0.348	0.767	1.508	0.01			1.608	0.783						0.456	1	1	1	7	5	6
AGHYAASVIIR	0	P55264			0.01																					0.01																			1	1
AGIEGPLLASEVER	0	Q9QX47			0.01																																								1
AGIFQSAK	0	Q9CPQ1			0.242	1.066	0.824	1.956	1.177	1.039	0.891				0.231	1.11		0.29	1.1	0.767	2.079	1.132	0.957	1.027		0.658		0.848	1.082	1.956		1.178				1.169	1.021		0.59		0.917				8	10	7
AGIICQLNAR	1	P49717			0.161	0.578							0.441					0.13		0.714											0.194														4	3	1
AGILTTLNAR	0	Q61881	1.463	1.87	0.217	1.24	0.818	1.783	0.873	0.72	0.834	6.132	0.582			1.226	1.966	0.25	1.208		1.404	1.069								2.15	0.308	1.17	0.954	1.744	1.031	1.068	0.978		0.543		0.97				11	6	10
AGIPVFAWK	0	P50247	0.735	1.387	0.17	0.599	0.52	1.341	0.826	0.856			0.575		0.34	0.848	1.506	0.209	0.832	0.649	1.602	0.965	0.871	0.789	4.78	0.505		0.715	0.756	1.373	0.183		0.643	1.317	0.783	0.878	0.77	4.28	0.472	14.189	0.617				10	12	12
AGISFIIK	0	Q9ESZ8	1.322		0.01	1.005	0.525						0.657		0.787	1.115		0.109		0.417			1.522			0.485		0.738									2.288		0.614						6	6	2
AGITTTLNSR	0	P49718		1.54	0.24	0.812	0.706	1.453	0.868	0.816	0.794		0.582		0.634	0.932	1.561	0.221	0.682	0.647	1.345	0.85	0.825	0.781		0.5		0.595	0.908	1.434	0.237	0.809	0.613	1.488	0.862	0.903	0.874	3.881	0.529		0.695				10	11	12
AGIVTSLQAR	0	P97310	0.998	1.563	0.2	0.86	0.751	1.624	0.922	0.95	0.933		0.576		0.764			0.247	0.91	0.759	1.674	1.142		1.09		0.644		0.789	0.97		0.225	0.884		1.542	0.577				0.667		0.833				11	8	9
AGKDLVSSLTSGLLTIGDR	0	Q91V92							0.635		1.038		0.51									0.649	0.641					0.959				0.01		2.512	0.916				0.572		0.768	1	1	1	6	6	7
AGKFPSLLTHNENMVAK	0	P53026				0.858	0.666			0.83	0.877		0.591		0.565																0.01											1		1	6		1
AGKPVICATQMLESMIK	1	P52480			0.01	0.727											1.415	0.01	0.758	0.01	2.634	0.896						0.637				1.195							0.634		0.655				3	7	3
AGLAPLEVR	0	Q80X90									0.552																																		1
AGLEQGSDAGYLAESQK	0	Q8BMS1	0.847	1.571	0.194	0.805	0.684	1.488	0.806	0.874	0.895	4.216	0.488		0.737	0.835	1.624	0.193	0.819	0.688	1.622	0.906	0.935	0.811	4.127	0.47		0.728	0.869	1.501	0.179	0.752	0.694	1.562	0.867	0.861	1.015	5.387	0.507	20.575	0.741				13	12	13
AGLGHPSAFGR	0	Q9CWS0	0.671		0.267	0.484		0.769	0.579				0.375		0.471	0.589	0.72	0.243	0.763	0.432	0.834	0.717		0.51		0.503		0.39	0.6		0.272	0.601	0.637		0.684	0.776	0.706		0.381		0.591				7	10	9
AGLITNFNEPINQIATQIAVLIAK	0	Q8K2V6			0.01	0.482			0.01								1.875		0.01		0.951					0.01		0.01			0.01								0.01						3	7	2
AGLNCSTETMPIK	1	Q6ZWX6	0.818	1.724	0.195	0.793	0.674	1.642	0.798	0.939		4.906	0.462		0.62	0.747	1.949	0.177	0.753	0.585	1.602	0.831	0.896	0.755				0.523	0.785	1.546	0.174	0.794	0.595	1.493	0.824	0.906	0.809		0.38		0.539				11	10	11
AGLNSLEAVKR	0	Q6IRU2			0.326		0.803	1.341	1.09	1.071		2.776	0.59	4.847	0.759							1.142									0.415											1	1	1	9	1	1
AGLPCQDLEFVQFHPTGIYGAGCLITEGCR	1	Q8K2B3			0.01		0.01			0.744	0.816		0.324		0.445	0.01					0.01	0.01			4.261	0.01		0.46	0.01	1.445	0.01						0.519		0.119	3.992	0.476				7	7	9
AGLPGFYDPCVGEEK	1	Q5U458	0.739		0.133	0.753		1.301	0.597	1.106	0.774		0.284		0.544	0.991	2.335	0.01	0.697	0.732			1.001	0.872		0.41		0.01	1.001	1.6	0.01	0.639	0.58	2.037	1.287	0.937	0.949		0.571						9	9	11
AGLRPGDVILAIGEK	0	Q9JIY5	0.637				0.01	1.11			0.849		0.34		0.608	0.701	2.38			0.574	1.009		0.776	0.671		0.327					0.01	0.845	0.488		1.439	0.819			0.417		0.538				6	7	8
AGLSQSLFER	0	Q9EPU0	0.954	1.645	0.15	0.881		1.694	0.979	1.066	0.735		0.526		1.255	1.148	1.89	0.257	1.153	0.885		1.21	1.06	0.989																					10	8
AGLYGLPK	0	P19096	0.76	1.368	0.184	0.737	0.555	1.297	0.773	0.867	0.772		0.466		0.66	0.778	1.411	0.186	0.74	0.602	1.335	0.755	0.824	0.754	4.112	0.48		0.655	0.768	1.398	0.199	0.703	0.577	1.284	0.769	0.808	0.852	4.304	0.493		0.699				12	12	12
AGMIFYR	0	P50431													0.902			0.01																											1	2
AGMTHIVR	0	P27659		1.595	0.204	0.885	0.668	1.502		0.817			0.589		0.666		1.816	0.245	0.856	0.716	1.604	0.976	0.946	0.819	5.004	0.571		0.795	0.988	1.665	0.236	0.854	0.704	1.686	0.912	0.948	0.786		0.598		0.78				8	11	11
AGNAPKDEIDSAVK	0	P32921				0.428	0.297	0.704			0.241					0.388		0.01	0.339	0.294		0.427	0.519			0.165		0.388			0.01	0.481		0.755	0.369	0.251	0.357		0.01		0.364	1	1	1	4	9	9
AGNEKEEGETADTVGCCSLR	1	Q04750			0.01	0.594	0.454		0.73	0.788	0.784	3.526	0.443		0.464	0.642	1.085	0.01		0.486	1.173		0.766	0.758	5.977	0.407		0.593		1.263		0.538	0.538		0.565	0.739	0.58		0.354		0.546	1	1	1	9	10	11
AGNFYVPAEPK	0	P14148	0.747		0.196	0.734		1.139	0.691	0.657	0.692		0.458		0.583	0.752			0.646													0.573				0.601									9	2	2
AGNKEATDEELER	0	Q3TCH7					0.01																																			1			1
AGNLGGGVVTIER	0	P67984	1.043	1.764	0.28	0.925	0.746	1.658	1.021	1.031	0.994		0.617		0.779	1.028	1.752	0.287	0.895	0.728	1.703	1.009	1.041	0.967	3.975	0.599	8.982	0.803	1.023	1.758	0.278	0.928	0.748	1.694	1.024	1.048	0.989	4.026	0.598	9.417	0.819				18	19	17
AGNNMLLVGVHGPR	0	Q8BTM8			0.122	0.728			0.657	0.605			0.393		0.471				0.768	0.667	1.491	0.871	0.737	0.672		0.399		0.628			0.2	0.778	0.638		0.795	1.153			0.366		0.727				6	9	7
AGNWAAIYQDIR	0	P35821			1.668													0.223													0.125	1.196	0.844												2	1	3
AGPALGEGER	0	Q99MR6			0.599											0.868	1.554	0.341		1.028		0.816	1.029			0.437							0.933						0.521		0.576				1	7	3
AGPDDNEEVMR	0	Q9D0D5				0.574			0.679																							0.01				1.352									2		2
AGPGGEAGAGGALHR	0	Q6IQX8			0.01													0.139								0.01																			2	3
AGPIWDLR	0	Q7TMK9	0.528	0.95	0.159	0.489	0.382	0.806	0.527	0.512	0.496		0.301		0.416	0.585	1.152			0.548	1.092			0.646	3.084		9.08	0.584	0.679	1.354	0.181	0.667	0.559	1.18	0.666	0.711	0.679	2.652	0.414	10.781	0.567				14	11	17
AGPNIYELR	0	O55125	0.722	1.217	0.197	0.69	0.558	1.07	0.728	0.646	0.669		0.357		0.517	0.754	1.354		0.691	0.519	1.412	0.706	0.758			0.404		0.555	0.711	1.314		0.71	0.544	1.093		0.702			0.374		0.499				11	10	8
AGPRPVVLSGPSGAGK	0	Q64520			0.01										0.533			0.093			0.867			0.393	4.319	0.158		0.01	0.714		0.01	0.371	0.242	1.176	0.44				0.17		0.29				2	6	8
AGQAVDDFIEK	0	Q9DCD0	0.915		0.283	1.061	0.726	1.529	1.044	1.089	0.874	4.372	0.552		0.748	0.79	1.74	0.222	0.76	0.764	2.1	0.999	0.975	1.084		0.662		0.832		1.802	0.242	1.051	0.903	2.117	0.888	1.082	1.143		0.564		0.735				11	12	14
AGQNASIVSLK	0	Q8K224				0.862	0.899	2.873																							0.01														3		3
AGQPEAGDGTTEISPTGAAGPEK	0	Q8BK35	0.01		0.01																							0.01		0.01															4	1	2
AGQQEGFLEPGLK	0	Q8BI84			0.01	0.779	0.384	1.027	0.542						0.367			0.01				0.01		0.01		0.287					0.01	0.344													6	4	5
AGQSVIGLQMGTNK	0	Q9DAW9		2.438	0.343	0.972												0.263	1.16	0.721		1.163	1.122			0.586		0.775	0.988	2.882	0.217	1.23	0.624	2.469	1.247	1.287	1.469		0.543		0.781				3	8	11
AGQTTYSGVVDCFR	1	Q8BH59	1.278			1.223					1.127							0.248		0.711				1.176		0.648										1.368	0.774				0.53				4	4	3
AGQTVTVWAAGAGATHSPPSTLVWK	0	P21619			0.01																																								1
AGQVVTIWASGAGATHSPPTDLVWK	0	P48678				0.412									0.01	0.601	0.905				0.439		0.531	0.266				0.219	0.422	0.634	0.01	0.383	0.303		0.444				0.215		0.414				5	9	9
AGSDGESIGNCPFSQR	1	Q9QYB1	0.86	1.415	0.226	0.714	0.623	1.525	0.728	0.794	0.658	3.187	0.372	9.237	0.41	0.87	1.583	0.202	0.725	0.606	1.374	0.742	0.834	0.746	3.529	0.415	12.384	0.456	0.871	1.599	0.262	0.783	0.706	1.518	0.813	0.845	0.873	3.316	0.463	9.644	0.474				15	13	13
AGSSESIAAFIQR	0	Q9Z1R2	1.054	1.806	0.255		0.851		1.017	1.121	0.846	6.757	0.402		0.927	0.905	1.729		1.011	0.661	1.876	1.114	1.119	0.919		0.601		0.837	1.147	1.772	0.187	1.147	0.648	1.712	1.366	1.206	0.9		0.6		0.678				10	11	12
AGSSPQTVYCGFDPTGDSLHVGHLLTLLGLFHFQR	1	Q8BYL4			0.01																																								1
AGTEEEEEEEEQSRR	0	Q9JK23	0.648	1.526	0.168	0.627	0.599	1.452					0.485		0.859				0.818			0.851	0.799	0.817				0.584		2.542				1.689	1.008	1.076	0.859		0.622			1	1	1	9	5	6
AGTFQAFEQFGQQLLAHGHYASPEIK	0	P16546	0.617	0.066	0.309	0.674	0.721						0.508		0.71		0.01		0.434									0.01	0.286																8	3	1
AGTGVDNVDLEAATR	0	Q61753	0.796	1.355	0.214	0.711	0.603	1.248	0.768	0.803	0.74	3.552	0.449	8.809	0.631	0.847	1.513		0.795	0.626	1.437	0.868	0.84	0.814	4.143	0.455	10.086	0.681	0.795	1.4	0.216	0.716	0.624	1.344	0.811	0.801	0.781	4.287	0.521	11.766	0.667				21	14	21
AGTQIENIDEDFRDGLK	0	P57780	1.522	3.033	0.349	1.449	1.277		1.45									0.362						1.374		0.85		1.178			0.334		0.966						1.78			1	1	1	6	4	3
AGTQIENIEEDFRDGLK	0	Q7TPR4			0.174				1.916				0.603			1.204	2.396	0.232	1.134	0.817		1.093	1.213	1.106		0.602		0.811	0.96	2.103	0.24	1.032	0.835	1.947	1.084	1.188	1.098		0.709		0.864	1	1	1	4	10	11
AGTSTYIDTR	0	O35646			0.193																										0.01														1		1
AGVALDPPVDVFVHQSK	0	Q8K3Y3	0.743	1.457	0.146	0.528	0.74	1.508	0.634	0.635	0.743		0.351		0.428	0.753		0.152													0.16										0.537				11	3	2
AGVAPLQVK	0	Q8BTM8	1.103		0.209		0.794																																						3
AGVEQAASFGGHLNGDLDPDDREEGTSSTAEEAAK	0	O08663	0.916	1.956	0.01	0.915		2.508		1.166			0.01		0.842	0.01		0.01	0.668	0.469	1.605		0.723			0.01		0.616	0.921		0.01			1.79		1.035	0.81		0.01		1.042	1	1	1	10	10	10
AGVGAPVTQVTLQSTQR	0	Q9QXS1								0.01																													0.01						3		1
AGVGPSCDDEVDLK	1	Q8BGW1	0.527			0.648	0.687				0.674		0.414		0.564			0.123		0.253	1.854		0.897	0.763		0.263		0.01			0.01	0.617				0.599					0.592				6	7	4
AGVMALANLLQIQR	0	Q9CQE8			0.253	0.738	0.442						0.552		0.688			0.202	1.049		1.467	0.842													1.067										7	6	3
AGVNTVTTLVENK	0	P12970		2.348	0.117		0.966		0.8	1.435	0.639		0.591		0.294	1.076	1.988	0.136	0.748	0.601	2.213	1.037	0.965	0.805		0.46		0.604		2.101	0.142	0.886	0.742	2.621	1.011	0.867	0.959		0.47	46.991	0.633				10	11	11
AGVNTVTTLVENKK	0	P12970	0.973	1.743	0.01	0.921	0.758	1.639	1.413	0.977	0.927	4.147	0.53		0.656	1.249		0.251	0.786	0.01						0.56			0.992		0.237	0.899	0.592		0.931	1.074	0.917		0.552		0.64	1	1	1	19	7	13
AGVSFSGHR	0	Q9QXS6								1.997			1.2					0.088				1.479																							2	2
AGVTCIILPAENR	1	Q8CGK3		0.901		0.325	0.438	0.759	0.482				0.415		0.277		0.962	0.01	0.371	0.01		0.696	0.295			0.311					0.01	0.471	0.01			0.402			0.01						7	7	5
AGVTTEEIDHAVHLACIAR	1	Q8BP48							1.165																			0.941			0.01		0.897			1.465			0.449						1	1	5
AGVYPEKDQAENEDGAQENTFSMDPQLER	0	P39054			0.01	0.01			0.01				0.01																													1			4
AGWNAYIDSLMADGTCQDAAIVGYK	1	P62962							1.202									0.01	1.015												0.01	0.01			1.358										4	3	4
AGYPLEKPFDFR	0	Q8R0X7			0.01	0.464	0.088			0.499	0.409		0.01		0.01			0.01													0.091	0.236	0.01												7	1	3
AGYSQGATQYTQAQQAR	0	O88532	0.512	1.83	0.149	0.352	0.277	1.269	0.753	0.01	0.442		0.207		0.409	0.01	2.351	0.01	0.525	0.427	1.345	0.01		0.519		0.01		0.573	0.832	1.314	0.01	0.01	0.619		0.01	0.483	0.511		0.01		0.01				11	11	11
AGYTDQVVIGMDVAASEFYR	0	P17182	0.9855	1.8765	0.283	0.859	0.75	1.9575	0.932	1.1155	0.44	4.05	0.5825	11.26	0.7875	0.946	1.587	0.179	0.842	0.694	1.688	0.987	0.909	1.5615	4.755	0.58	8.702	0.73	0.946	1.623	0.209	0.876	0.663	1.54	0.96	0.816	1.0295	4.513	0.55	10.493	0.372				15.5	13.5	11
AGYTTDESSSSSLHTTR	0	Q9WVR4			0.01																																								1
AHAAVWNAQEAQADFAK	0	O08915								1.12	0.799		0.327		0.623	0.528		0.191						0.552					0.583	1.15	0.127	0.438	0.466				0.549		0.396						4	3	7
AHAGQVTCVAASPHK	1	Q99J09		2.127	0.599				0.989				1.114		1.409				1.176	0.949	2.066		1.167	1.066					1.384	1.712	0.664	1.014	1.031		0.01										8	7	10
AHCIQQMTSK	1	Q9Z2Q6				0.739							0.01					0.01	0.644							0.453		0.01			0.122	0.878									0.01				3	4	3
AHDGAEVCSAIFSK	1	Q99LC2			0.182														0.622	0.648		0.746	1.027			0.301					0.01	0.728	0.829			0.01			0.227						1	6	5
AHDGGIYAISWSPDSTHLLSASGDK	0	O88342		1.4	0.237	0.909			1.037				0.01				2.224	0.01	0.763	0.423			0.374			0.01		0.01					0.01								0.647				9	7	2
AHEILPELVCCSAK	1	P42932	0.758	1.793	0.173	0.707	0.65	1.437	0.859	0.795	0.861		0.413		0.537	0.815	1.483	0.193	0.692	0.617	1.489	0.819	0.78	0.766		0.447		0.55	0.792	1.767	0.209	0.729	0.617	1.372	0.813	0.784	0.768		0.445		0.58				29	24	21
AHEPTYFTVDCTEAGQGDVSIGIK	1	Q8BTM8	0.643		0.01		0.575	2.048	0.744	0.8			0.347		0.01	0.619																													9	2
AHESAVTGLSLHATGDYLLSSSDDQYWAFSDIQTGR	0	Q99KP6													0.01																														1
AHFGLPSVEAEDKEGKPPISVK	0	P35585	0.552			0.341		1.067		0.607	0.58		0.01			0.582	1.173	0.01	0.272	0.32			0.436	0.293		0.075		0.311								0.665			0.24			1	1	1	7	10	3
AHFLPLDLASLASVR	0	Q8VBZ0			0.01																																								1
AHFNLDESGVLSLDR	0	Q9JKR6	0.909	1.895	0.157	0.863	0.658	1.609	0.708	0.801	0.564	7.241	0.468		0.679			0.123		0.01			0.551			0.361		0.516	0.812	1.5	0.01	0.682		0.846	0.634		0.635		0.497						12	5	8
AHFQNFPNGVTDFIK	0	Q8BFY9			0.117								0.37					0.071																					0.243						2	1	1
AHGGYSVFAGVGER	0	P56480	0.91	1.535	0.01	0.924	0.711	1.54	0.972	1.014	0.893	3.595	0.6	9.036	0.779	0.917	1.573	0.28	0.861	0.703	1.512	0.928	0.845	0.908	3.573	0.484	8.526	0.636	0.871	1.558	0.275		0.765	1.487	0.97	0.93	0.897	3.666	0.542	8.228	0.699				27	27	25
AHIAQLCEK	1	Q68FD5								1.195	1.209															0.661													0.692						2	2	1
AHITINQYLQQVYEAIDTR	0	Q8BFV2			0.01																1.659			1.12		0.711			0.01	2.204	0.01	0.589	1.222	1.692	0.01		0.9								1	6	10
AHIVFDFHQAADGIQEQQR	0	P46664	0.99	1.7		0.757	0.485		0.792	0.722	0.67				0.634		2.036	1.439		0.656			0.604	0.638	4.009	0.473		0.514	0.736	1.41	0.01	0.683	0.627	1.359	0.714	0.831			0.01		0.457				12	13	14
AHLGTALK	0	P62267	1.012	1.765	0.242	0.964	0.818		1.038	1.084	1.018	5.148	0.645	15.334	0.809	1.018			0.959	0.821	1.704		1.047	0.992	4.872	0.625		0.811	1.024	1.786		0.961	0.789		1.036	1.023			0.638	17.488	0.835				12	9	9
AHLLADMAHISGLVAAK	0	Q9CZN7	1.016	1.685	0.217	0.91	0.764	1.582	0.929	0.904	0.883		0.552		0.714	1.013	1.487	0.194	0.892	0.71	1.499	0.861	0.886	0.883		0.527		0.672	0.868		0.229	0.942	0.689	1.717			0.962		0.566		0.656				12	13	8
AHLLAQVIENLECDPK	1	Q9DAR7			0.01								0.01					0.01	1.222	0.01				0.979		0.441		0.81			0.435	0.299		0.467											2	6	5
AHLMEIQVNGGTVAEK	0	P27659			0.01						0.249					0.308	0.791	0.01	0.313	0.198	1.363	0.16	0.296	0.417		0.203		0.348	0.01	4.247	0.01	0.508	0.01	1.206	0.568	0.746	0.01		0.395		0.43				4	11	11
AHNQDLGLAGSCLAR	1	P08122			0.111	1.776																		1.745				1.469			0.371		1.091	3.2	2.058	1.484	1.786		0.824		1.041				2	2	8
AHNVPVLVCCETYK	1	Q61749					0.835		1.202		0.948							0.01	0.576					0.649							0.01	0.711	0.547												5	3	3
AHQANQLYPFAISLIESVR	0	Q9JHU4													0.422																														1
AHQCGDDDKTRPLVK	1	Q9D735		1.727		0.884		1.694	1.099		1.207		0.687		0.638		1.384							1.188					1.031	1.579		1.029				1.015	1.141	2.925	0.573		0.758	1	1	1	9	8	12
AHSAGAAASGGGGPQAQAHGEPHGR	0	Q8K3A9		1.21	0.137	0.451	0.609	1.084	0.603				0.261				1.466	0.137		0.323	4.723	0.675	0.533	0.548		0.267		0.368	0.752	1.438	0.01	0.577	0.326	1.058	0.429	0.832			0.192		0.42				7	9	12
AHSIQIMK	0	P62717		1.248		0.757		1.447	0.014							1.145		0.182			1.348	0.8		0.458	3.397	0.544				1.27	0.01						0.714		0.52		0.81				8	11	8
AHSLLCQQR	1	Q3UFY7				1.32									0.307																														2
AHSSMVGVNLPQK	0	P09411	0.01	2.434	0.01	0.968		3.797	0.772	0.966			0.01		0.67			0.01	0.576			0.768	0.883			0.568		0.327		1.861	0.01	0.718	0.01		0.797	0.884			0.381		0.569				11	11	15
AHSVNGITEEANPTIYSGK	0	Q91W50	0.719		0.01	0.722		1.313								0.01		0.01												1.185		0.246		0.707			0.264	2.582	0.01						4	2	8
AHTMTDDVTFWK	0	Q68FD5	1.256		0.171	0.703		1.468	0.837	0.652	1.107				0.595	0.01	1.708	0.01	0.786	0.65	1.674	0.933				0.427		0.568	1.062	1.925	0.147	0.765	0.622			0.839	0.831		0.512		0.575				9	9	9
AHVAPCFDASK	1	Q8BTM8			0.15	0.867												0.119								0.364					0.137								0.361						2	2	2
AHVIVMAATNRPNSIDPALR	0	Q01853		1.579	0.075	0.393		1.363	0.604	0.255	0.442		0.29		0.365	0.586		0.102	0.576	0.449		0.47						0.49			0.088	0.544	0.422	1.051	0.489	0.403	0.545		0.361		0.264				11	7	12
AHVIVMAATNRPNSIDPALRR	0	Q01853			0.034	0.292			0.506				0.492								1.813	1.312									0.054	0.458			0.568				0.171			1	1	1	4	2	4
AIACLLFGGSR	1	P49718		1.526	0.205	0.751	0.647	1.557	0.765		0.748		0.435		0.648					0.56	1.336	0.865				0.397		0.501	0.769	1.412	0.127	0.604	0.484				0.767		0.326		0.533				10	7	10
AIAELGIYPAVDPLDSTSR	0	P56480	0.691	1.222	0.233	0.65	0.527	1.144	0.736	0.73		2.738		8.366	0.577	0.664	1.2	0.214	0.614	0.552	1.13	0.752	0.746	0.67	2.844	0.433	6.674	0.635	0.717	1.114	0.215	0.661	0.542	1.123	0.749	0.743	0.646	2.901	0.422	6.876	0.599				11	13	15
AIAGNDDVKDAIVR	0	Q8BNU0		1.574		0.85		1.326	1.056	0.893			0.58		0.818		1.884		1.013	0.715	1.796		1.011	1.107		0.48			1.076	1.701	0.278	0.849	0.68	1.58	0.915		0.915		0.508		0.835	1	1	1	7	7	10
AIAGTGANVIVTGGK	0	P42932	0.92	1.55	0.24	0.914	0.727	1.631	0.954	0.943	0.952	4.439	0.548	12.904	0.741	0.998	1.628	0.241	0.863	0.722	1.574	0.944	0.927	0.919	4.676	0.561	12.732	0.754	0.938	1.665	0.248	0.897	0.742	1.577	0.944	0.95	0.893	4.745	0.583		0.77				22	16	16
AIAHPYSQALIQYVCGLGPR	1	Q62383	0.01																																										1
AIANECQANFISIK	1	Q01853	0.806	1.306	0.206	0.643	0.603	1.115	0.649	0.627	0.709	2.859	0.466		0.637	0.773	1.33	0.274	0.758	0.642	1.187	0.711	0.638		2.857	0.528	7.196	0.668	0.821	1.409	0.299	0.768	0.684	1.26	0.681	0.703	0.787	3.331	0.532	7.334	0.689				17	13	13
AIASATEGGSVPQIR	0	Q9Z0X1	0.687		0.01	0.614	0.409						0.317																																5
AICTEAGLMALR	1	P62192	1.18	1.456	0.152	0.716	0.588	1.369	0.841	0.78	0.674	4.448	0.37		0.414		1.561	0.17	0.61		1.29	0.672										0.685			0.686						0.397				13	5	3
AIDEHNAEAQESFGK	0	Q6P9P6			0.01	0.01	0.01										0.228	0.68				0.681				0.746		0.01		0.01	0.01		0.01	0.01	0.01	0.01	0.095		0.511		1.088				3	6	9
AIDLFTDAIK	0	Q99L47	0.972	1.63	0.202	0.719	0.674	1.623	0.926	0.917	0.714		0.527			0.908	1.482	0.274	0.813	0.692	1.508	0.891	0.944		3.562	0.545	8.895	0.665	0.909	1.41	0.261	0.781	0.672	1.417	0.902	0.889	0.869		0.53		0.736				11	12	13
AIDMCPNNASYYGNR	1	Q9QYI3		1.648	0.121	0.628	0.527	1.331	0.726	0.804	0.542		0.406		0.412		1.362	0.16	0.641	0.01	1.241	0.754	0.772			0.31		0.403			0.01	0.65	0.442		0.681	1.005			0.213		0.503				11	11	9
AIEALKEFNEDGALAVLQQFK	0	Q7TMK9	1.227		0.01										0.493																		0.01									1		1	4		1
AIECSYTSADGLK	1	O88455	0.801	1.245	0.138	0.456		0.981	0.608	0.489	0.46	3.544	0.23		0.236			0.107			1.161			0.458					0.97		0.01		0.5												12	3	3
AIEDEGGNPDEIEVTSECNK	1	D3YXK2	0.831	1.295	0.141	0.667	0.503	1.421	0.626	0.77	0.648	4.052	0.373			0.631	1.475	0.01	0.526	0.49	1.406	0.709	0.695	0.01	5.493	0.354		0.379	0.72	1.371	0.01	0.648	0.588	1.536	0.74	0.733	0.01		0.478		0.397				12	12	11
AIEDEGGNPDEIEVTSECNKK	1	D3YXK2	0.577		0.17	0.661	0.525	0.965	0.707	0.73	0.751		0.173		0.458	0.666		0.06		0.395			0.952	0.95		0.01		0.416	0.455	1.34	0.01	0.555	0.33	1.436	0.242	0.634	0.01		0.01			1	1	1	10	9	10
AIEEMGFK	0	Q8K363				1.291							2.743									2.686																							3	2
AIEFCIAR	1	Q64514			0.236		0.949	2.042	0.988		1.314		0.705		0.727	1.549		0.281	0.92	0.872		1.18	1.334	1.202		0.849					0.134		0.934			1.042	1.016		0.652		0.521				7	8	6
AIEFLNNPPEEAPR	0	Q05CL8	0.283	0.737	0.01	0.01	0.213	0.763	0.01	0.363	0.405		0.01		0.01		0.01	0.01		0.01			0.01			0.01										0.01					0.01				12	13	12
AIEINPDSAQPYK	0	Q99L47	0.695	1.162	0.209	0.635	0.547	1.168	0.717	0.742	0.673	2.76	0.44	6.693	0.545	0.692	1.144	0.203	0.617	0.517	1.215	0.722	0.722	0.669	2.972	0.405	6.435	0.54	0.677	1.099	0.192	0.631	0.536	1.162	0.691	0.694	0.666		0.417	6.783	0.568				17	16	12
AIELFSVGQGPAK	0	O70310	0.714	1.515	0.154		0.645									0.662	1.411	0.17	0.747	0.587	1.459	0.798	0.766	0.718		0.467																			4	10
AIELNPANAVYFCNR	1	Q8BJU0	0.596		0.22	0.49	0.728	1.112					0.558		0.01	1.012	1.223	0.264	0.683	0.714	1.563	1.03	1.06	1.061	3.559	0.655	9.654	0.672	0.996	1.116	0.255	0.706	0.65	1.51	0.931	1.132	1.037	3.579	0.599	8.398	0.701				7	13	13
AIELWYHDPACTTPVLK	1	Q9EPK7				0.384																																							1
AIEMLGGELGSK	0	P97807	0.974	2.162	0.092	0.817	0.679	1.927	1.02	1.165	1.161		0.57		0.841	1.031	1.875	0.227					1.293			0.435		0.844			0.238	0.946	0.728		1.071	1.246	0.986		0.594		0.871				11	6	9
AIENCEYAFNLK	1	Q62432		1.018	0.01	0.422		1.022			0.01		0.01		0.01	0.01	0.423			4.58						0.1			3.117			2.906									5.967				8	4	4
AIESQCYVIAAAQCGR	1	Q8VDK1	0.506		0.228	0.477	0.01				0.01		0.01		0.01	0.01		0.01	0.647	0.01			0.01			0.01					0.01														8	8	4
AIFASGSPFDPVTLPDGR	0	P06801	0.386		0.01	0.482			0.298	0.282					0.552			0.01																											6	1
AIFLADGNVFTTGFSR	0	Q9WUM4	1.073	2.34	0.247	0.918	1.021		1.111	1.247	1.369		0.756		0.749	1.064			1.26	0.751	2.262	0.978		1.073				0.873	0.99		0.01	1.173			1.417	0.963			0.702		1.004				10	9	7
AIFQAIAAK	0	Q9DCD0	0.998	2.02	0.232	1.003	0.801		1.009	0.999	0.926		0.552		0.757	0.897	1.881	0.223	0.865	0.738	1.747	1.044	1.045	0.911		0.553		0.773	1.027	1.979	0.257	0.977	0.823	1.866	0.999	1.106	0.966		0.558		0.768				10	11	11
AIFQTIQNR	0	Q9EPL8	0.821	1.469	0.219	0.745	0.64	1.415	0.822	0.84		5.596	0.513		0.678	0.738	1.274	0.192	0.703	0.654	1.325	0.77	0.819	0.785		0.474		0.647	0.782	1.283	0.204	0.718	0.626	1.311	0.783	0.806	0.791		0.473		0.685				11	12	11
AIFTGHSAVVEDVAWHLLHESLFGSVADDQK	0	Q60973			0.245				1.212		1.078					0.01				0.703		0.759		0.87		0.562		0.715			0.292		0.671	1.115	0.953		0.984								3	6	5
AIFTTGQGASAVGLTAYVQR	0	P97310	0.559			1.166			1.183	0.926	1.381		0.565			1.017	1.804	0.074	0.785	0.628	1.409	1.036	0.84	0.795	5.956	0.481		0.717	1.02	1.482	0.187	0.784	0.641	1.683	0.807	0.884	0.814	5.242	0.388		0.65				11	12	12
AIGIDPGYSK	0	Q8BJU0													0.836	0.74	1.281			0.589		0.808	0.862	0.901	4.3					1.255			0.564		0.919	0.972	0.746		0.55		0.623				2	8	7
AIGNIELGIR	0	P14873		1.443	0.204	0.712	0.623	1.4	0.801		0.748		0.457		0.642	0.736		0.191	0.763			0.811	0.815			0.469				1.533	0.203		0.621	1.448	0.787	0.835	0.734		0.421		0.638				9	6	9
AIGNIVTGTDEQTQK	0	P52293	1.035	1.834	0.251	0.966		1.732	1.044	1.099	0.963	5.868	0.603	19.143	0.84	1.03	1.847	0.26	0.957	0.804	1.89	1.051	1.102		5.683	0.627		0.888	1.05	1.86	0.258	1.02	0.851	1.776	1.086	1.053	1.048		0.669		0.854				19	13	13
AIGPHDVLATLLNNLK	0	Q99NB9	0.683	1.121	0.01	0.729	0.474	1.064	0.692	0.573	0.625		0.441		0.521	0.715	1.807	0.01	0.687	0.375		0.595	0.614	0.681		0.139		0.426	0.635	1.264	0.191	0.674	0.346	1.034	0.562	0.826	0.714		0.286		0.536				11	10	11
AIGSASEGAQSSLQEVYHK	0	Q9Z2U1	0.887	1.946	0.34	0.87	0.751	1.306	0.997	0.999	0.952		0.552		0.672			0.351	0.897	0.747	1.372	0.958	1.035	0.913		0.555		0.72	0.907	1.405	0.338	0.877	0.743	1.341	0.96	1.025	0.923		0.577		0.682				18	14	19
AIGTAYAVLSNPEK	0	Q9QYI4	0.505		0.01		0.467				0.451		0.312		0.551	0.915						0.414																							6	2
AIGTDEDLAHSSIR	0	Q9Z1J3			0.11																										1.093														1		1
AIGTEPDSDVLSEIMHSFAK	0	Q8BKC5	0.634	1.444	0.01	0.859	0.39	1.369	0.826	0.874	1.079				0.519	0.966		0.01	0.73	0.699		0.994	0.887	0.793		0.01		0.406	0.842		0.01	0.597	0.58		0.441	0.67			0.357		0.541				10	9	8
AIGVKPPR	0	Q01853	0.565	1.071	0.148	0.548	0.498											0.145	0.625				0.607			0.356		0.511			0.155								0.349		0.473				5	5	3
AIGYLIPLMDAEYANYYTR	0	Q99NB9			0.01													0.01										0.01																	1	2
AIIIFVPVPQLK	0	P62082	0.816	1.464	0.198	0.694	0.549	1.389	0.86	0.764	0.698	3.017	0.441	9.197	0.595	0.735	1.316	0.26	0.676	0.556	1.302	0.702	0.805	0.741	3.231	0.388	7.545	0.555	0.761	1.42	0.15	0.734	0.559	1.35	0.879	0.688	0.68	3.077	0.43	9.899	0.646				13	13	13
AIIKPQYVDQIPK	0	P61222	0.612	1.318	0.153			1.304		0.669	0.322		0.452					0.143	0.62	0.489		0.538	0.688	0.639		0.385		0.529	0.619		0.152	0.589	0.502		0.663	0.689	0.598		0.394		0.578				7	8	9
AIILAAAPGEK	0	P13864	0.843	1.454		0.744	0.68	1.352	0.681				0.376		0.616	1.026	1.714	0.166	0.616	0.569	1.629	0.749	0.86	0.719		0.441		0.601	0.794	1.333	0.079	0.746	0.596	1.254		0.727	0.763		0.383						8	11	9
AIKNDSVVAGGGAIEMELSK	0	P80313	0.708		0.01	0.813	0.423				0.533				0.621			0.01	0.844	2.123			1.178			0.504		0.839		1.883	0.131	0.865	0.736		1.109				0.479			1	1	1	9	6	7
AILAELTGR	0	P35486	1.011		0.216	0.837	0.634				0.813		0.513		0.715	0.785		0.228		0.605						0.464		0.674		1.912	0.2	0.824	0.732		0.743				0.422		0.7				7	5	7
AILCLLLGGVER	1	P25206	1.601		0.36		0.599						0.01		0.01			0.01										0.01	0.01		0.01			2.192	0.01		0.278				0.771				5	3	7
AILILDNDGDR	0	P61924			0.152																1.509			0.598				0.672	0.763	1.74	0.142		0.591		0.76	0.729	0.645		0.374		0.753				1	3	9
AILITGCDSGFGFSLAK	1	Q80XN0											0.01																																1
AILNPLCQVDYR	1	Q9D662	0.412		0.144			0.533		0.49			0.01					0.065				0.373						0.317			0.01		0.01			0.418	0.449		0.17		0.224				5	3	7
AILQATMREEK	0	P31230								0.01			0.01		0.692																0.01											1		1	3		1
AILQQLGLNSTCDDSILVK	1	P17710	1.196		0.01	1.625				1.07			0.755		0.69	1.159		0.01	1.044	0.01		1.619		0.01									0.01						0.01						6	6	3
AILVVFANK	0	P61211	0.584	1.018	0.01	0.575	0.386	1.228	0.469	0.578	1.029		0.106		0.307	0.721	1.079	0.01	0.586	0.463			0.537			0.302		0.37			0.01														11	8	1
AINEAYKEDYHK	0	P14824		0.662		0.632	0.01		0.01	0.504	0.588		0.337		0.419	0.611	1.073	0.105	0.01	0.466		0.64	0.658	0.01		0.33		0.479		1.281	0.126	0.01		0.906		0.514	0.01		0.335		0.519	1	1	1	11	14	11
AINGPTSASGDEIPK	0	Q61584			0.01	0.01																																							2
AINQGGLTSVAVR	0	Q9QUM9	1.164	1.92	0.415	1.148	0.947									1.144	1.818	0.398	1.073	0.888	1.789		1.172	1.061	3.338	0.633	5.716	0.788	1.086	1.794	0.375	1.018	0.88	1.763	1.201	1.203	1.084	3.575	0.645	6.022	0.838				5	12	14
AINQQTGAFVEISR	0	Q3U0V1	0.931	1.714	0.194	0.859	0.725	1.563	0.91	1.014	0.923	4.837	0.556	17.625	0.758	0.9	2.743	0.01	0.886	1.616	1.621	1.047	0.561	0.892	7.274	0.532		0.781	0.789	1.918	0.158	0.854	0.622	1.863	0.955	0.872	0.938	4.425	0.57		0.746				22	16	15
AINTFFAK	0	Q8BWW4								1.087						0.831		0.147				1.068	0.928			0.436						0.646	0.665		0.931				0.599		0.671				1	5	5
AIPDLTAPVAAVQAAVSNLVR	0	Q64727	0.593	0.918	0.01	0.422	0.462	1.029	0.468	0.591	0.577	3.095	0.388		0.433	0.648	1.198	0.175	0.647	0.45	1.057	0.657	0.647	0.591	2.782	0.373		0.517	0.576	1.153	0.01	0.505		1.061	0.582	0.626	0.602		0.374		0.515				12	12	10
AIPGEAGDAAILPSLSQEGQEK	0	Q3UJU9			0.01														0.382	0.01	0.01	0.381	0.01	0.01				0.517			0.01	0.01			0.01		0.599				0.01				2	8	8
AIPQEKPIFLSVEDTSFQWVDSLK	0	P19096			0.119																																								1
AIPSLHGPLMVLNHVVR	0	P46061		1.839		0.894	0.01			0.01			0.01						0.5			0.01				0.152					0.01	0.01									0.01				6	3	4
AIQAELLK	0	Q9CR16	1.039	1.853	0.301	0.973	0.81	1.768	1.039	0.996	0.997	5.149	0.631		0.863	1.041		0.288	1.03	0.799	1.915	1.065	1.162	0.952		0.679		0.833	1.102		0.286	0.972	0.871	1.768	0.999		1.002	4.699	0.655		0.871				12	10	10
AIQDDCQVITAR	1	Q3UVL4			0.01																																								1
AIQDEIR	0	Q9Z1B5	1.148	1.755	0.263	0.965	1.178	1.235	1.041	1.012			0.611		0.811	0.921	1.616			0.839	1.431		0.936	1.008				0.66																	10	7
AIQEALAK	0	Q05D44	0.997	2.051	0.349	1.065	0.826		1.131	0.96	1.061					1.064	1.942	0.388	1.009		1.991	1.344	1.171	1.124		0.718						0.925		1.985	1.148	1.249	1.173				0.828				8	9	6
AIQGATSHHLGQNFSK	0	Q8CGC7	0.73	1.363	0.194	0.691	0.636	1.512	0.662	0.897	0.75		0.455		0.515	0.803	2.071	0.174	0.724	0.546	1.535	0.832	0.883	0.706		0.4		0.6	0.787	1.941	0.169	0.71	0.44	1.837	0.861	0.902	0.849		0.431		0.621				13	14	13
AIQLEYSEAR	0	P14685	1.006			1.034	0.905			1.213	0.971				0.717		1.877		1.005	0.795	1.974		1.095	0.971	5.951	0.74		0.769		2.298		1.195	1.1	1.951	1.097	1.133	1.003		0.656						8	9	10
AIQLSGTEQLEALK	0	O88544	0.82		0.185	0.822	0.664						0.6		0.7	0.824					1.486					0.506																			6	3
AIQTVSCLLQGPCDAGNR	1	Q99KD5											0.01		0.01			0.01		0.01						0.01			0.01		0.01														4	7	7
AISEAQESVTK	0	Q8BJ05			0.01													0.01											1.354										0.01						3	1	2
AISEPNFSVAYANMCR	1	Q6NZJ6		2.13	0.01	0.673	0.717	1.797	0.875	0.868			0.388				1.922	0.01	0.721	0.472	1.732		1.026	0.01		0.396		0.477		1.576	0.01	0.663	0.198	2.693	0.822	1.064	0.562		0.396		0.01				8	9	10
AISGLEQDQPTR	0	Q62384			0.01			0.975	0.01						0.462											0.01																			4	1
AISGPLPAPASPR	0	P0C7L0			0.01		0.01				0.01																																		3
AISHEHSPSDLEAHFVPLVK	0	Q76MZ3		1.454	0.172	0.632	0.518		0.676	0.674	0.711		0.398		0.566	0.688		0.148	0.616	0.548		0.622	0.681	0.651		0.406		0.568		1.185		0.61	0.568			0.73	0.624				0.526				9	10	6
AISSASSPQSPGDALR	0	O88532						0.884		0.01	0.01		0.216		0.01			0.01																											5	1
AISTLNGLR	0	P70372	0.862	1.414	0.218		0.695		0.894	0.855	0.802		0.487		0.645	0.915		0.205			1.497		0.868			0.551		0.697	0.926	1.477	0.173	0.784			0.867										9	6	5
AITDGQAGFGNDTLSK	0	Q8BYK6	1.027	1.967	0.215	0.86	0.755	1.953	0.845	1.231	1.187		0.487		0.854	0.949	1.721	0.01	1.203	0.654		0.983	0.812	0.892		0.417		0.786			0.15	0.726	0.6			1.589	0.629		0.476		0.688				11	11	7
AITGASLADIMAK	0	Q8BP67	1.062	1.838	0.27	0.924	0.8	1.765	1.071	1.082	0.993	5.4	0.642		0.992	1.006	1.721	0.265	0.929	0.808	1.773	1.051	1.06	1.045	5.14	0.619	18.641	0.849	1.039		0.293	0.945	0.791	1.753	1.042	1.092	0.999	5.267	0.624		0.831				16	14	11
AITIAGIPQSIIECVK	1	Q61990	0.743	1.437	0.174	0.674	0.567	1.15	0.77	0.746	0.652		0.362		0.483	0.667	1.327	0.166	0.647	0.489	1.085	0.883	0.726	0.56	2.803	0.314		0.387	0.722	1.3	0.164	0.603	0.533	1.297	0.721	0.647	0.756		0.363		0.441				11	12	11
AITIAGVPQSVTECVK	1	P60335	0.758	1.417	0.223	0.708	0.586	1.313	0.751	0.8	0.763	3.384	0.452	10.008	0.58	0.727	1.312	0.215	0.704	0.589	1.277	0.769	0.796	0.723	3.262	0.45	9.104	0.58	0.735	1.399	0.221	0.708	0.636	1.267	0.747	0.825	0.764	3.416	0.454	9.201	0.584				14	13	13
AITTSLTTK	0	Q6P5E4			0.01														0.01					0.01				0.01	0.01		0.01	0.01	0.01		0.01	0.01									2	5	6
AITVASQTNCPLYVTK	1	Q62188	0.669	1.164	0.199	0.606	0.519	1.145	0.671	0.734	0.685	2.82	0.396		0.497	0.666	1.154	0.183	0.624	0.544	1.133	0.7	0.725	0.649	2.979	0.411	7.685	0.525	0.655	1.143	0.185	0.618	0.537	1.101	0.678	0.715	0.642	2.853	0.407		0.484				23	22	18
AIVAIENPADVSVISSR	0	P14206		1.616	0.273	0.812	0.649	1.41	0.801	0.874			0.506			0.834	1.452	0.26	0.809	0.691	1.461	0.866	0.884	0.843	3.754	0.502	7.704	0.68	0.811	1.419	0.245	0.806	0.676	1.406	0.857	0.884	0.842	3.736	0.5	7.84	0.651				8	24	20
AIVDALPPPCESACSLPTDVDK	1	Q9D819			0.01											0.222				0.01						0.01		0.01	0.01				0.322		0.01		0.01				0.241				2	4	5
AIVDALPPPCESACSLPTDVDKWFHQQK	1	Q9D819			0.01	0.556					0.55		0.01		0.01					0.745		0.882	0.381			0.109		0.518	0.416			0.315		0.866		0.685	0.383		0.234		0.01	1	1	1	5	6	7
AIVDCIISIIEENSESK	1	Q9QZE5	1.079		0.527														0.01	0.01									1.164		0.01														2	3	2
AIVVTDGER	0	P06801		1.33	0.162		0.598											0.113		0.586	1.197			0.783				0.618			0.273	0.637	0.559	1.207	0.655	0.552					0.546				3	5	7
AIVWGMQTR	0	Q91V92			0.147			1.43	1	1.142									0.813							0.325															0.713				4	2	1
AIWAALQTQASSSAK	0	Q6P5E4	0.822	1.651	0.131	0.791	0.689	1.838	0.743	0.729	0.693		0.471		0.602	0.879		0.143	0.762	0.659		0.9	0.863	0.799		0.472		0.654	0.839	1.654	0.14	0.764	0.627			0.847	0.855		0.495		0.562				11	9	9
AIWNVINWENVTER	0	P09671	0.915	0.863		0.671	0.665	0.798	0.778	0.902	1.153	1.441	0.798	1.217	0.719	0.878	0.747	0.499	0.733	0.955	0.82	0.796	1.141	1.012	1.196	0.454	1.619	1.024	0.963	0.708	0.428	0.821	0.806	1.112	1.177	1.164	1.103	0.913	0.46	1.515	0.899				13	13	13
AIYAALSGNLK	0	Q8BH74			0.214			2.082										0.01													0.135								0.616						2	1	2
AIYDIYGK	0	Q5U458				1.158			0.01		1.432		0.397																		0.404														4		1
AIYDTPCIQAESDKWQQALK	1	Q9D8W5	1.562	1.338	0.161	0.738	0.708	1.375	0.922	0.558	0.01		0.285		0.475		1.427	0.138	0.583	0.521		0.685	0.637			0.382				1.588	0.151	0.673		1.11	0.776				0.361		0.394	1	1	1	11	7	7
AIYFDGDFGQIVR	0	Q8K0D5			0.01	0.769				0.01																									0.01										3		2
AKCELSSSVQTDINLPYLTMDASGPK	1	P38647				0.01			0.562	0.01									0.688		0.456	0.01	0.01			0.302		0.01		0.01					0.733				0.406			1	1	1	3	7	4
AKDALVDIIGICK	1	Q8VEE4		2.583	0.01		0.174				0.713				0.222			0.125		0.316		0.435	0.812	0.551		0.087					0.01	0.639			0.01						0.01	1	1	1	6	6	4
AKDEQSAVSMLK	0	Q62261			0.01		0.01		0.935	0.856			0.465																		0.01	0.958			0.832							1		1	5		3
AKDFSLILDDVAITELSFSR	0	O35129		1.297		0.882			0.838	0.753	0.204				0.375									0.55	3.25	0.624				1.409	0.01		0.749	1.305			0.696		0.286			1	1	1	6	3	8
AKDINQEVYNFLATAGAK	0	Q99KI0	0.858	1.876	0.185	0.724	0.72	1.573	0.896	0.954	0.639	4.251	0.547		0.591	1.45	1.604	0.244	1.212	0.663	1.954	1.397	0.773	1.017		0.532		0.816		1.749	0.01	0.59	0.639		1.123	0.908	0.921	4.966	0.457	30.28	0.631	1	1	1	12	11	12
AKDLIITPATVLK	0	P24288	0.846		0.175	0.293	0.676		0.835	0.8	0.959		0.765		0.643		1.779	0.065	0.628	0.508	1.622		0.885	0.817		0.413		0.657			0.096	0.747	0.589		0.879	0.97	0.707		0.495		0.571	1	1	1	10	14	14
AKDPFAHLPK	0	Q9D8N0	0.801				0.564								0.632	0.882			0.654							0.436			0.777		0.174						0.763					1	1	1	3	3	3
AKDQDILDLVSVLHDPETLLR	0	P22907			0.01																																					1			1
AKEALELTDTGLLSGSEER	0	Q9JHU4		1.986	0.156	0.927	0.617	1.429	0.881	0.913	0.855		0.476		0.695	0.869	1.596	0.152	0.819	0.542	1.496	0.84	0.895	0.818		0.399		0.822	0.816	1.393	0.193	0.783	0.713	1.403	0.894	0.951	1.006		0.441		0.623	1	1	1	10	11	11
AKEFGASECISPQDFSK	1	P28474	0.573	1.345	0.01	0.546	0.428				0.505		0.249		0.385		1.046		0.52	0.398	0.804	0.473	0.561	0.505		0.322		0.363	0.646		0.09	0.515	0.447	0.831	0.54	0.58			0.291		0.403	1	1	1	8	9	9
AKEFTNVYIK	0	P29341	0.998		0.264	0.919		1.766	1.035	1.135			0.679					0.178		0.812	1.899		1.302	1.091	6.753	0.64		0.939			0.273		0.843	1.917	1.154		1.052		0.623		0.976	1	1	1	8	8	7
AKEIESEEQNLVTK	0	Q3U9G9			0.01	0.934			0.939		0.949		0.614			0.01		0.213		0.763		0.659	0.799	0.846		0.582		0.813		2.36	0.01			1.982	0.992						0.79	1	1	1	5	10	7
AKEILQEEEDLAEIVQLVGK	0	P50516		1.871	0.243	0.803	0.714		0.919	0.97	1.137		0.613			0.776	1.8	0.244	0.941	0.768	1.994	1.038	1.091	0.949		0.626		1.005	1.153	1.785	0.186	0.86	0.884			1.133			0.592		0.718	1	1	1	8	11	8
AKELDPTNMTYITNQAAVHFEK	0	Q60864	0.481	1.87		0.688	0.586	1.318	0.832	0.935	0.632		0.494		0.718	0.801	1.128	0.196	0.728	0.421	1.306	0.738	0.688	0.472	2.568	0.452		0.527		0.926	0.191	0.622	0.436	1.198	0.698	0.701	0.39		0.427		0.501	1	1	1	19	15	17
AKELLGQGLLLR	0	Q8R1B4	0.887	1.637	0.281	0.874	0.64	1.861	0.933	0.992	0.933	7.32	0.532		0.7	0.998	2.105	0.169	0.793	0.694	1.466	0.948	0.985	0.944		0.571		0.707	1.023	1.567	0.195	0.929	0.742	1.632	0.969	0.905	0.722	5.696	0.518		0.745	1	1	1	12	11	12
AKEQEAEPEEQEEDSSSDPR	0	C0HKD9		0.894	0.01		0.408	0.537	0.974	0.01		2.105	0.01		0.01		0.569	0.01		0.579	0.939			0.627					0.01	1.022	0.181	0.01	0.474		0.01	0.01	0.01		0.01			1	1	1	9	6	9
AKESWEMSSAEK	0	P30416		1.761	0.294	0.849	0.698	1.716	1.085	1.112	1.108		0.602		0.754	0.904	1.505	0.206	0.938	0.798		0.956	1.048	1.076	4.214	0.564		0.802	1.004	1.788	0.278	0.882	0.705	1.921	0.978	1.096	1.005	4.246	0.527		0.753	1	1	1	11	11	12
AKFEELNMDLFR	0	P20029	0.7735	1.171	0.239	0.731	0.671	1.319	0.823	0.958	0.718		0.498		0.576	0.782	1.398	0.193	0.716	0.616	1.277	0.815	0.88	0.812		0.479		0.6025	0.818	1.36	0.254	0.747	0.642	1.257	0.841	0.847	0.8		0.5		0.668	1	1	1	11	10.5	12
AKFENLCK	1	P11499	1.003	1.684	0.288		0.814		1.033	1.163	1.101	5.42	0.632	15.801	0.806		1.632	0.299	0.882	0.829		1.092		1.09		0.686		0.81	1.039		0.284	0.875	0.83		1.074			5.421	0.66			1	1	1	11	8	7
AKGEEQDFPVDLEDTIAPR	0	Q01320			0.678																										0.668											1		1	1		1
AKIDDPTDSKPEDWDKPEHIPDPDAK	0	P14211	0.439	0.764	0.151	0.422	0.365	0.727	0.463	0.492		1.909	0.297		0.376	0.436	0.72	0.141	0.434	0.349	0.702	0.472	0.482	0.446	1.588	0.283		0.373	0.433			0.403	0.361	0.801	0.468	0.478	0.457	1.532	0.28		0.369	1	1	1	22	23	20
AKKPTLVAK	0	P57776	0.871		0.199				0.801		0.929		0.648					0.276	0.736	0.663				0.895		0.571		0.773			0.257	0.818	0.6		0.745	1.186	0.809		0.511		0.609	1	1	1	5	6	8
AKLDELSAK	0	Q9CW03			0.247	1.554																	2.273	1.039				1.034											0.747			1	1	1	2	3	1
AKLDNNTELSFFAK	0	O88844											0.38																													1			1
AKLDSSETTMVK	0	Q9R1T2			0.01	0.499	0.265	2.865		1.094			0.442		0.58													0.855														1	1		7	1
AKLEEHFK	0	Q8BKC5	1.309	2.783	0.256																																					1			3
AKLEQALSPEVLELR	0	Q9D8S9					0.01	1.071					0.348		0.391			0.159	0.435	1.09				1.232		0.351					0.129	0.385	0.492		0.545	0.675	0.738		0.555			1	1	1	4	5	7
AKPAAQSEEETATSPAASPTPQSAER	0	Q8JZQ9	0.46	0.829	0.057	0.01	0.352	0.87	0.447	0.506	0.49	2.607	0.291		0.328	0.408	0.932	0.01	0.456	0.34		0.244	0.369	0.46	3.131	0.01		0.372		0.976	0.048	0.429	0.347	0.926	0.535	0.534	0.457	2.89	0.116		0.327				16	13	12
AKPLATTQPAK	0	P27546	0.552	1.087	0.151	0.444		0.858	0.538	0.549	0.925		0.336		0.404	0.576	1.031	0.015	0.479	0.35	0.926		0.949	0.646		0.352		0.484	0.697		0.134	0.462	0.412		0.703	0.624	0.542		0.43		0.447				10	10	9
AKPLILQLPIGEAR	0	Q8R2Q4	0.01		0.232	0.399				0.471																		0.341			0.01		0.548		0.01		0.545		0.01		1.232				4	1	6
AKPLTDQEK	0	Q9ET01		0.725															0.475																										1	1
AKPPPGGEQEPPPPAPQDVEMKEEAAAGSGSTGEGDGK	0	P14685	0.01		0.01	0.01	0.01		0.01	0.01	0.203		0.01		0.01	0.01	0.01	0.01	0.01	0.01		0.01		0.01		0.01		0.01	0.01		0.01	0.01	0.01		0.211	0.01			0.01		0.01	1	1	1	13	5.5	8
AKPTSDKPGSPYR	0	Q9QUJ7		1.434	0.161	0.504	0.383	0.847	0.529	0.713	0.986	3.943	0.398		0.434	0.592	0.922	0.195	0.45	0.539	0.676	0.458	0.669	0.546	4.589	0.398		0.438	1.104	0.964	0.162	0.396	0.657	0.813	0.581	0.715	0.774	3.926	0.386		0.459				17	20	22
AKPVVSFIAGITAPPGR	0	Q9WUM5	0.516	0.878	0.119	0.582	0.408	0.872	1.618	0.445	0.495	2.29	0.283		0.433	0.52	0.892	0.147	0.483	0.348	0.945	0.495	0.541	0.361		0.219		0.313	0.422		0.1	0.421	0.373	0.978	0.427	0.465	0.384	2.602	0.23						16	14	11
AKPVWYAGR	0	Q60597					0.52										1.429	0.01				0.71				0.336		0.427	0.434												0.592				1	5	2
AKQEYQALSAAEK	0	Q8BK72			0.01	0.986			0.817		0.838				0.678			0.01		0.259			1.212			0.01					0.01	0.901	0.01						0.449		0.782	1	1	1	10	5	5
AKVEFNIR	0	Q9CY58				1.001			1.087		1.005		0.633		0.861	1.009	1.755	0.283	0.966		1.669	1.101	1.111		3.61	0.787					0.284		0.831		1.014	1.149	1.088		0.749		0.951	1	1	1	5	9	7
AKWDSWNK	0	P31786	0.851	1.366	0.553	1.06						2.297																														1			5
ALAAGGVGSIVR	0	Q9CPW4	0.739	1.473	0.244	0.766	0.538						0.563		0.622	1.227		0.33	1.187	0.941		1.373	1.292	1.183		0.617		0.858	1.203		0.33	1.049					0.912		0.65						9	10	5
ALAAGGYDVEK	0	P43276	0.498	0.841	0.159	0.475	0.404	0.791	0.513	0.52	0.508	1.924	0.324		0.435	0.501	0.828	0.159	0.457	0.39	0.797	0.516	0.517	0.506	1.873	0.32		0.424	0.507	0.827	0.158	0.461	0.4	0.767	0.506	0.515	0.503	1.885	0.318		0.445				12	12	12
ALAAGGYDVEKNNSR	0	P43276			0.088		0.354	0.744	0.513		0.37	2.851	0.315		0.312	0.325		0.134		0.36	0.832	0.44	0.475	0.461	2.288	0.303		0.45			0.107			0.756	0.489	0.465	0.521	1.878	0.291		0.384	1	1	1	14	18	17
ALAAHLLDLGLR	0	B9EJR8			0.01																																								1
ALADDDFLTVTGK	0	P49717	0.907	1.473	0.224											0.741		0.218	0.657	0.658			0.83	0.742	5.214	0.545		0.572	0.714	1.354	0.195	0.763	0.592	1.137	0.674	0.594	0.723	3.621	0.378		0.594				3	9	12
ALADENEFVR	0	E9PVA8			0.164	0.738				0.724	0.696		0.394		0.613	0.854		0.152	0.765	0.689	1.493	0.815	0.812	0.762		0.497		0.626	0.854		0.197	0.909	0.561	1.595	0.97		0.748		0.48		0.676				6	10	9
ALADTENLR	0	Q99LP6				0.798						3.164		6.989			1.368	0.318			1.155	0.879	0.868		2.909	0.546				1.295		0.763					0.804		0.545		0.673				3	7	5
ALADVEVTYTVQR	0	Q8C1A5			0.01	1.169							0.428					0.107		0.705											0.152														3	2	1
ALAEEVEVQDGPNDDGEMFMRPGK	0	Q9D0M3		1.396	0.01	0.557			0.628	0.698			0.356		0.547			0.01	0.57		1.219	0.559	0.649			0.359		0.517			0.01	0.614			0.693				0.324		0.498				9	8	5
ALAEYVVQQEGAK	0	Q922J9	0.811	1.759	0.151	0.754	0.739	1.485	1.06	0.935	0.886		0.558		0.649	0.902	2.008	0.156	0.911	0.716		0.809	0.978	0.912		0.487		0.622		1.955	0.194	0.88	0.734	1.594		0.812	0.859		0.549		0.631				11	10	9
ALAGCDFLTISPK	1	Q93092	0.917	1.411	0.311	0.738	0.711	1.294	0.902	0.822	0.919	2.998	0.01		0.506	1.008	1.532	0.231	0.943	0.614	1.418	0.828	0.931	0.814	3.038	0.341	3.417	0.59		1.6	0.283	0.92	0.769	1.565	0.84	0.909	0.845	2.714	0.475	4.519	0.602				12	15	12
ALALGHLSSAFAASQEAVTSSER	0	Q6PD26													0.677																														1
ALALNCHSPINEK	1	Q8VDF2	1.109	2.053				1.675	0.791		0.784				0.623	1.478		0.16		0.668				0.776				0.552	1.335								1.036								6	5	2
ALALSFHGWSGTGK	0	Q9ER38	1.084				0.01																																						2
ALANSLACQGK	1	P05064	0.984	1.249	0.272	0.602	0.615	1.015	0.818	1.101	1.115	4.551	0.683	10.791	0.819	0.998	1.246		0.612	0.612	1.051	0.804	1.054	1.119	4.461	0.654	10.717	0.811	0.989	1.249	0.261	0.605	0.62	1.008	0.827	1.122	1.107	4.316	0.639	11.033	0.77				13	13	13
ALANVNIGSLICNVGAGGPAPAAGAAPAGGAAPSTAAAPAEEK	1	P47955	0.01			0.472	0.523	0.01	0.01				0.01			0.01		0.01	0.01	0.01		0.558				0.232		0.34		0.01	0.47		0.01		0.719				0.01						8	7	7
ALAPEYAK	0	P09103	0.731	1.218	0.205	0.677	0.602	1.17	0.788	0.742	0.689	3.097	0.466		0.566	0.742		0.2		0.584		0.781	0.775	0.726	3.115	0.464		0.563	0.737	1.262	0.206	0.667		1.194	0.718	0.78	0.702	3.015	0.475	8.188	0.576				12	9	12
ALAPLLLAFVTKPNGALETCSFAR	1	P46061		0.843	0.01								0.01						1.185					0.01					0.729					1.197			0.693		0.01		1.151				3	2	5
ALAPTWEQLALGLEHSETVK	0	Q91W90			0.288	0.551							0.483										0.265																		0.487				4	1	1
ALASEWKPEIR	0	P13595	0.833	1.64	0.24	0.87	0.617	1.449	0.931	0.908	0.881	4.695	0.523		0.859		1.643	0.25	0.784	0.667	1.566	0.952	0.897	0.992		0.538		0.675		1.619	0.244	0.784	0.694	1.47	0.857	0.909		4.607	0.535		0.689				12	10	10
ALASLMTYK	0	P26443			0.01	0.649		1.4	0.726	0.566			0.303		0.715			0.01	0.564									0.511	1.04		0.01	0.68		1.537		0.821					0.602				7	3	7
ALASQLQDSLK	0	Q64727		2.172	0.218					1.249			0.632		0.878	0.936	2.021	0.203	0.919	0.685			0.988	0.985		0.626		0.914	1.191		0.227	1.202	0.961	2.002	1.203	1.21	1.134		0.68		0.83				5	9	10
ALASVLLQDHIR	0	Q91YH5			0.145																							0.01																	1	1
ALAVSDLNR	0	Q05920			0.156								0.45		0.65			0.234																											3	1
ALAYFEQLK	0	Q9CRT8									0.635		0.43			1.267		0.01						0.626		0.594					0.144														2	4	1
ALCADLSPR	1	Q6P1B1	0.919	0.805	0.093	0.599	0.604	0.643		0.267	0.667		0.37		0.35			0.121						0.671				0.566	0.692	1.397	0.072	0.778	0.251		0.696	0.541	0.794		0.34						10	3	9
ALCDLGPWVK	1	Q6TEK5					0.497						0.37																																2
ALDAEEEACLHSCAGK	1	Q9WV96			0.239		0.723								0.73			0.263	1.154									0.713				0.828													3	3	1
ALDDFYK	0	Q80X73			0.01								0.37			0.855		0.01	0.735							0.458					0.01														2	4	1
ALDEGDIALLK	0	P46471	0.807	1.822	0.342	0.764	0.672	1.671	0.936	0.875	0.811	6.357	0.522		0.69	0.892	1.462	0.301	0.962	0.79	1.351	0.992	0.91		5.318	0.607		0.646	0.893	1.28	0.189	0.694	0.662	1.203		0.783			0.478		0.649				12	11	9
ALDEYYDKHFTEFVPLR	0	P50516	0.776	1.302	0.174		0.531	1.234	0.754	0.919	0.504		0.439		0.499	0.731	1.197	0.145	0.552	0.518		0.691	0.761	0.713	3.838	0.465		0.574	0.695	1.391	0.164	0.636	0.551	1.284	0.72	0.651	0.686		0.472		0.611	1	1	1	14	16	11
ALDGDFTEENR	0	P26039	0.903		0.01	1.516	0.994			0.922	1.234		0.24		0.682			0.01								0.01																			9	2
ALDGEDSDFEDSPGR	0	Q8C263			0.01	0.01												0.01																											3	1
ALDIDLDKPLADSEK	0	O54774				0.841																																	0.456						1		1
ALDIPLVK	0	Q99PV0	0.825			0.47	0.666	1.57	0.704	0.912	0.77		0.306		0.275	0.738		0.01	0.807	0.317	1.52	0.371	0.217	0.357		0.43		0.397		1.744		1.537									0.497				9	10	3
ALDKLDGTEINGR	0	Q3TWW8	0.912		0.265													0.26						0.62		0.485		0.558	1.14	1.177	0.192	0.611	0.561	1.134	0.783	0.83	0.652		0.501		0.534	1	1	1	2	4	11
ALDLDSSCK	1	Q60864	1.013	1.728	0.295	0.878	0.82	1.815	1.092	1.16	1.098	4.266	0.635	11.434	0.858	0.941	1.63	0.284	0.9	0.864	1.888	1.123	1.135	1.025	4.572	0.654	15.117	0.888	1.025	1.7	0.277	0.897	0.846	1.79	1.112	1.185	1.043	4.639	0.646	12.543	0.877				13	13	13
ALDLDSSCKEAADGYQR	1	Q60864			0.237				0.98		0.919																															1			3
ALDLFSDNAPPPELLEIINEDIAK	0	Q922R8	0.563		0.01	0.572	0.477		0.479	0.381	0.497		0.343		0.416	0.496	1.083	0.193	0.474	0.384	0.913	0.631	0.601	0.495		0.335	5.93	0.419	0.597	0.997		0.513	0.39	0.76	0.447	0.626	0.556	2.812	0.329		0.435				9	12	13
ALDLIEVLVTK	0	Q7TPV4	0.869	1.507	0.224	0.874	0.817	1.358	0.973	0.832	0.98		0.47		0.703	0.943	1.949	0.226	0.928	0.631	1.734	0.901	1.11	0.913	8.431	0.651		0.851	1.214	1.788	0.101	0.86	0.745	1.53	1.107	0.934	0.826	5.483	0.561		0.646				11	12	12
ALDLTMR	0	Q9D855		1.564		0.893	0.74		1.246								1.559	0.384	0.859			0.857	0.916					0.529			0.304					1.008			0.406						4	6	3
ALDMSYDHKPEDEVELAR	0	Q61074			0.227	0.475									0.23																														5
ALDPSTEPLIFQQLEIDHYVGSAPPLPEGPLPSR	0	P52431		0.01																						0.01																			3	3
ALDQFVNFSEQK	0	Q9CW03	0.762	1.452		0.425	0.431	1.035	0.674	0.352	0.472		0.342		0.38	1.75		0.149	0.449			1.05				0.703		0.932																	11	7
ALDQSDNDMSAVYR	0	Q922P9			0.01	0.512			0.01				0.01					0.01	0.01			1.007				0.189					0.01	0.01													5	4	4
ALDTMNFDVIK	0	P29341		1.601	0.251	0.905	0.598		0.932	0.961					0.728	0.948	1.729	0.25	0.878	0.739	1.722	0.953	0.965			0.595		0.747	0.931	1.62	0.251	0.894	0.752	1.673	0.929	1.002	0.889	4.153	0.557						9	10	11
ALDVGSGSGILTACFAR	1	P23506	0.756	1.573	0.01	0.197		0.363	0.388	0.561	0.795		0.534		0.604		1.054	0.137	0.511	0.01	0.519	0.418	0.434	0.452	1.982	0.296		0.41	0.672	1.268	0.183	0.482	0.353	0.585	0.475	0.478	0.466		0.252		0.397				11	11	11
ALEAELAALR	0	P46660		0.22		0.152		0.206	0.194		0.396							0.095													0.335								0.166		0.267				8	1	3
ALEAFDLDPAQWGVNVQPYSGSPANLAAYTALLQPHDR	0	Q9CZN7	0.01		0.01	0.01			0.01						0.01	0.539	0.974	0.169	0.464		0.907	0.562	0.501	0.437		0.313		0.44	0.485	0.893	0.139	0.487	0.38	0.935	0.46	0.607	0.442	2.644	0.347		0.43				6	10	12
ALECFCQAASEVGKEEFLDR	1	Q9Z0W3					2.3																					0.01	0.908		0.01	0.544	0.298	0.936	0.547		0.444		0.369		0.298	1	1	1	3	2	10
ALEDFTGPDCR	1	Q8BI84			0.01	0.545	0.499	1.848	0.703	0.679	0.48		0.37					0.01	0.711																										8	2
ALEEALEAKEEFER	0	Q61879		2.139					0.998		1.096		0.52		0.854													1.606			0.168	0.143	1.249		1.439	2.03	1.827		1.216		0.95	1	1	1	5	2	9
ALEEAMEQK	0	Q8VDD5			0.322														1.082	1.197	1.839					0.936		0.988	1.85		0.627	0.951	1.188		1.226	1.36	1.096								3	5	7
ALEELATK	0	Q9CRB6				1.225										0.606		0.131		0.369	0.806				2.738	0.162						0.71	0.258	1.062					0.01						1	6	4
ALEELQR	0	Q8BMK4			0.237				0.837				0.481							0.667																									3	1
ALEENNNFSR	0	O70166	1.429		0.197													0.167		0.745						0.553					0.01														2	3	1
ALEESNYELEGK	0	P02535	0.01	0.01			0.01							0.01			0.01				0.01	0.01			0.01	0.01	0.01		0.01	0.01		0.01	0.01	0.01	0.01	0.01	0.01	0.01	0.01	0.01	0.01				4	6	12
ALEHFTDLYDIK	0	Q68FD5	0.721		0.198	0.622					0.613		0.429		0.499	0.76		0.151					0.623			0.477																			6	4
ALEHFTDLYDIKR	0	Q68FD5	1.007	1.936	0.182	0.925	0.7	1.971	1.113	1.073	0.901		0.647		0.846	0.622	2.061	0.302	0.987	0.662	2.065	0.907	1.315	1.063		0.67		0.956	1.117		0.189	1.207	0.557	1.953	0.948	1.007	0.971		0.525		0.883	1	1	1	15	14	17
ALEIIPR	0	P80313													3.802																														12
ALEKVEEVEEDSEVLATEK	0	Q9WTQ5	0.646	1.129	0.01	0.752							0.433		0.633		1.247	0.01	0.623	0.514		0.554	0.7	0.541		0.202		0.743		1.327	0.232	0.664			0.01	0.878	0.01		0.332		0.67	1	1	1	6	9	8
ALELDGQSVK	0	Q9WUD1			0.254											0.52	3.217			0.939		1.133				0.706		1.085	1.283		0.16		0.633												1	6	3
ALELDPDNDTYK	0	Q8BJU0	1.051			0.72	0.526		0.725	0.709	0.997		0.44		0.556	0.836	1.139	0.208	0.666	0.48	1.387	0.623	0.708	0.756	3.635	0.39		0.68	0.873		0.297	0.739	0.72	1.426	0.899	0.912	0.921		0.722		0.802				8	12	10
ALELDSNLYR	0	Q8VDD5	0.96		0.18		0.645									0.988	1.729	0.262	0.958	0.799	1.589	0.937	0.835	0.896		0.501		0.629	1.034		0.278	0.865	0.748		1.025	1.001	0.894		0.449		0.682				3	11	9
ALELDSNNEK	0	P30416	0.957	1.704	0.3	0.889	0.767	1.656	0.997	1.034	0.92	4.008	0.553	9.31	0.709	1.005	1.627	0.307	0.853	0.757	1.66	0.985	1.036	0.907	3.988	0.576	9.93	0.722	0.976	1.63	0.293	0.873	0.747	1.637	0.938	0.996	0.889	3.711	0.564	9.203	0.743				13	13	13
ALELTGLK	0	P09405	0.686	1.069	0.214	0.609	0.541	1.018	0.714	0.736	0.699	2.284	0.423	4.945	0.567	0.65	1.102	0.206	0.639	0.531	1.063	0.681	0.709	0.665	2.252	0.415	5.09	0.549	0.664	1.11	0.208	0.612	0.537	1.033	0.678	0.704	0.649	2.251	0.42	4.796	0.545				24	23	21
ALENPDTASLLGR	0	Q6PB44			0.01											0.385		0.01					0.01																						2	3
ALEQFLQEYFDGNLK	0	P27773	1.053	1.474	0.389	0.958	0.694		1.155	1.056	1.535	3.308	0.79		0.928	1.087	1.648	0.337	0.854	0.906	1.528	1.125	1.16	1.272	3.273	0.621		0.949	1.153	1.703	0.369	1.019	0.938	1.692	1.085	1.098	1.231	3.134	0.691	4.614	0.802				11	12	13
ALEQFLQEYFDGNLKR	0	P27773	0.288		0.173		0.114		0.287																						0.01											1		1	17		3
ALEQLNGFELAGRPMK	0	Q8VH51			1.166	1.268																													0.413										2		1
ALEQNPDDAQYYCQR	1	Q9CX34	1.099	1.496	0.226	0.618	0.587	1.79	0.943	1.052	0.877	4.354	0.483		0.74	0.893	1.421	0.109	0.535	0.627	1.385	0.747	1.089	0.944	4.02	0.512		0.612	0.892	1.615	0.01	0.53	0.648	1.614	0.914	0.983	0.905	4.408	0.472		0.628				13	12	13
ALEQQVEEMK	0	Q8VDD5	0.01	2.435	0.226	0.963	0.706			0.725	2.276		0.534		0.852			0.152	0.885		1.804	0.812	0.926			0.372		0.749			0.144	0.865													10	7	2
ALEQQVEEMKTQLEELEDELQATEDAK	0	Q8VDD5							0.87							1.077	1.965	0.104	1.001	0.71		1.026	1.037	1.095		0.583		0.501	0.968	2.15	0.01	0.835	0.643	2.065	1.145	1.059	0.711		0.678		0.811	1	1	1	3	10	11
ALEQQVEEMR	0	Q61879											0.155																																2
ALESDMAPVLIMATNR	0	Q9WTM5				0.977							0.01		0.93				3.554							0.01					2.884														4	2	1
ALESPERPFLAILGGAK	0	P09411	0.726	1.146	0.18	0.76	0.609	1.109	0.645	0.733	0.673	3.108	0.485	11.421	0.53	0.691	1.182	0.204	0.712	0.555	1.142	0.687	0.686	0.664	2.715	0.407	8.974	0.557	0.626	1.135	0.194	0.652	0.53	1.106	0.692	0.744	0.68	2.784	0.413	7.745	0.564				13	14	19
ALETCGGDLK	1	Q9CZR8			0.306														0.977	0.769				1.189		0.662						0.997				1.295	1.433								1	4	3
ALETMAEQTTDVVHSPSTDTTPGPDTEAALAK	0	P27546		0.01		0.01												0.01	0.011							0.01					0.01	0.01	0.01			0.01									2	3	5
ALEVLVAK	0	Q9JII6		3.78	0.01													0.01				0.612		0.732		0.314										0.603									2	4	1
ALEYLQQEVEER	0	Q9JLI8									1.107				0.323														0.862																5		4
ALEYTIYNQELNETR	0	Q9CW03	0.781	1.818	0.01	0.66	0.675	1.707	0.783	0.813	0.705	5.765	0.349		0.443		1.874	0.01	0.493	0.562	1.469	0.868		0.44		0.01		0.731	0.662	2.083	0.01	0.637	0.425	1.191	0.623	0.617	0.803		0.283		0.01				12	11	11
ALFGLYMSASHIASNPK	0	Q9CRD2			0.01										0.719			0.01	1.248			0.531				0.01		0.489													0.01				2	5	1
ALFHIAR	0	Q6P9R1	0.85				1.252			0.874			0.413		1.005																														5
ALFQLSR	0	Q99KD5			0.01																																								1
ALGALVDSCAPGLCPDWDSWDASKPVNNAR	1	Q8BTM8	0.633	1.384		0.01	0.01	4.703		0.688	0.69		0.509		0.541			0.01		0.01			1.667			0.23		0.01	0.01	1.072					0.01		0.01				0.01				10	5	8
ALGCILSELK	1	Q04692			0.01	1.206	1.929																								0.01		0.682				0.98								3		3
ALGDLISATK	0	P26039	0.984		0.129	0.76			1.099	1.002	0.939		0.5		0.601	0.736		0.01								0.29					0.01														9	3	1
ALGEPITLFGEGPAER	0	Q9DAW6	0.01																							0.01										0.01			0.01						1	1	2
ALGEYLER	0	Q9JHU4				0.828		1.359								0.906	1.261	0.166	0.928	0.649	1.233	0.768		0.757				0.633					0.681												2	9	1
ALGFPLERPK	0	Q9CZU6		1.377	0.171	0.769		1.297	0.772		0.638		0.404			0.753		0.184	0.637	0.525				0.629		0.373			0.754		0.134	0.68							0.397		0.554				7	6	5
ALGHGVDLGHIYGDNLER	0	P22437							0.591	0.824	0.572				0.528																														4
ALGLDSANEK	0	Q64378			0.199	0.853		1.59	0.655				0.462					0.221								0.475					0.257										0.59				7	7	3
ALGQLISK	0	Q8BXQ2													0.312																														1
ALGSEGEAAATEVDLER	0	O54988			0.01	0.01		0.731	0.01	0.01	0.01		0.01		0.01		0.667	0.01										0.415			0.01	0.01				0.01			0.01		0.01				8	4	6
ALGSSVTENNKPK	0	Q8BI84		1.667					1.303	0.793					0.01	0.599						1.523	0.861												1.021	0.701	0.588								4	4	3
ALGTNTSTAPNHTLR	0	Q9ERU9			0.223	0.826	1.077				0.861		0.525					0.714	1.672	0.16				0.723		0.679		0.952	0.787	1.951	0.042	0.338	1.024	1.783	0.01	1.434									6	8	10
ALGVLAQLIWSR	0	Q9CZU6	0.888	1.777	0.215	0.949	0.853	1.568	0.948	1.001	0.934	4.753	0.556	20.573	0.77	1.008	1.856	0.271	0.931	0.735	1.686	0.933	0.979	0.893	4.673	0.557	16.175	0.814	0.976	1.719	0.235	1.054	0.776	1.483	1	0.964	0.931	4.676	0.587	17.321	0.807				13	13	13
ALGVSNFNHFQIER	0	P45377	0.944	1.75	0.143	0.779		1.827	0.89	0.929	1.02		0.547			0.691		0.115	0.596	0.486		0.93						0.524	0.507	1.411		0.499	0.507	1.577	0.987	0.81			0.399		0.452				9	6	10
ALGYFAVVTGK	0	P58281	0.409								1.124		0.818		0.802								2.637								0.01										1.472				4	2	2
ALHEQEIDCQLVEAVDGK	1	Q8K297				0.974				0.991	0.958	5.411	0.54		0.656	0.959						1.236	1.246	1.025		0.676		0.869	1.584		0.173	1.011					1.212		0.718		0.772				6	6	6
ALHHGIDLEK	0	Q922B2	1.112	1.805			0.583	1.303	0.738	0.721	0.846		0.635		0.582				0.689	0.583	1.51			0.821				0.573	0.957	1.36	0.233	0.723	0.72	1.202	0.689	0.849	0.634								10	5	9
ALHQYEECQK	1	P09926			0.01																											0.687													1		1
ALIAAQYSGAQVR	0	Q9D8N0	0.957	1.667	0.246	0.877	0.736	1.607	0.956	0.922	0.877	4.621	0.54	14.036	0.671	0.941	1.67	0.251	0.896	0.73	1.566	0.958	0.942	0.872	4.691	0.541	17.236	0.658	0.964	1.696	0.255	0.868	0.717	1.61	0.92	0.938	0.869	4.791	0.534	18.425	0.678				23	23	16
ALIAEATK	0	P19096	0.928		0.24																	1.139							0.949		0.222								0.705						2	1	3
ALIAGGGAPEIELALR	0	P80315	0.84	1.452	0.172	0.68	0.63	1.319	0.719	0.709	0.76	4.094	0.436		0.713	0.572	1.287	0.178	0.688	0.576	1.838	0.794	0.841	0.708		0.446		0.628	0.683	1.52	0.197	0.618	0.575	1.378	1.095	0.756	0.707	4.359		12.188	0.657				13	12	12
ALIEMEK	0	Q99K48		1.531	0.216	0.746	0.606	1.242	0.958	0.786	0.714		0.485		0.629		1.43		0.798		1.517	0.903			4.441	0.482				1.617		0.76		1.603		1.011			0.602		0.701				10	6	6
ALIESYQNLTR	0	Q8CBW3			0.01								0.386		1.123			0.104								0.544							0.854				0.5		0.01		1.047				3	2	4
ALIHLAGVSLGQR	0	P13864	1.217	2.122	0.01	1.139	0.654	1.949		1.073	1.005		0.623		0.689	0.983	1.914	0.195	0.936	0.676	2.261	0.86	0.987	1.14		0.545		0.935	1.351	2.485	0.01	1.143	0.884	1.84	1.053	1.234	0.958		0.672		0.684				10	11	11
ALINADELANDVAGAEALLDR	0	P16546			0.01													0.284	0.817	0.493				0.814		0.414			0.851	0.987	0.01		0.842		0.602		0.773				0.601				3	11	9
ALIVEPSRELAEQTLNNVK	0	Q91VR5							0.762		0.655		0.487		0.547					0.583			0.948	0.906							0.168		0.612		1.007				0.539			1	1	1	4	3	4
ALKDFVASIDATYAK	0	P25206			0.01	0.462	0.851										0.977		0.56	0.358	0.719	0.439				0.194																1	1		3	6
ALKDPNAFLFDHLLTLKPVK	0	Q99JX4					0.01									0.759	0.99	0.204	0.655	0.695		0.623	0.716	0.684	4.543	0.352		0.388		1.794	0.232	0.767	0.656	1.466	1.153	0.673	0.557		0.704	17.847	0.745	1	1	1	4	17	18
ALKDYAIEK	0	Q61881			0.095													0.179		0.854											0.183						0.958				0.808	1	1	1	2	2	3
ALKPTVFPTVPR	0	Q8JZR0	0.856		0.01	0.01	0.01						0.01																																6
ALLAGKDSETGENIR	0	P38647	0.774	2.124	0.236	0.484	0.556	1.498	0.665	0.67	0.6	2.531	0.298		0.811			0.189	0.48	0.428	0.898	0.759	0.899	0.582		0.363		0.482	0.537	1.844	0.186		0.469	1.434	0.712	0.56	0.813	8.497	0.347		0.457	1	1	1	20	15	18
ALLANALTSALR	0	Q9CR67			0.01							6.802				0.466	2.968		0.513	0.423		0.57	0.795	0.76		0.348		0.558	0.648	1.946	0.152	0.726	0.558	1.737	0.87	0.257	0.805				0.592				3	9	11
ALLANQDSDQVQKDPQYQGLR	0	Q9JJL8	0.704		0.01	0.67	0.01	0.79			0.667		0.885		0.63	0.451		0.01		0.01			0.01	0.01		0.01					0.01	0.681					0.75				0.773	1	1	1	10	8	6
ALLAPLASHEAGEAEPGSQER	0	O88448			0.01								0.01					0.01										0.01		0.896		0.246			0.428										2	2	3
ALLATASQCQQPAGNK	1	P40124	0.717	1.751	0.01	0.59	0.482	1.475	0.609	0.698	0.603		0.349		0.429	0.591	1.4	0.01	0.716	0.44	1.327		0.722	0.675		0.281		0.388	0.699	1.487		0.647	0.506	1.517	0.635	0.81	0.575		0.283		0.35				11	11	10
ALLATETPEASAPGTSGK	0	Q8BVY0		0.638	0.01	0.316	0.258														0.404									0.722	0.01	0.22	0.139	0.884	0.294	0.01	0.01		0.117		0.01				4	1	10
ALLDSQFSYQHAIEESVVLIYDPIK	0	Q91WK2									0.452																																		1
ALLDTLQLGPDALTVHLIHEVTK	0	Q8BHN3	0.837	0.991	0.01	0.62	0.01	1.665	0.715	0.01	0.705		0.254		0.01	0.983		0.163	0.6	0.567			0.897	0.594		0.248		0.304	0.701		0.01	0.01	0.421	1.519		0.663	0.54				0.459				11	8	8
ALLEGYNK	0	Q9Z0Y1			0.191		0.558									0.463								0.815																					2	2
ALLELQLEPEELYQTFQR	0	P58252	0.754	1.454	0.164	0.662	0.542	1.267	0.76	0.794	0.725	4.282	0.457	12.204	0.677	0.748	1.406	0.185	0.691	0.626	1.325	0.814	0.759	0.741	3.828	0.446	12.493	0.625	0.773	1.384	0.183	0.744	0.601	1.392		0.824	0.766	3.674	0.471	12.5	0.649				13	13	12
ALLFIPR	0	P11499	0.801	1.383	0.218	0.715	0.598	1.294	0.768	0.777	0.706	3.62	0.441	10.574	0.575	0.782	1.371	0.224	0.726	0.623	1.301	0.763	0.781	0.707	3.614	0.451	10.708	0.586	0.782	1.376	0.223	0.715	0.613	1.332	0.785	0.78	0.712	3.536	0.443	10.873	0.582				42	35	35
ALLFVPR	0	P07901	0.707	1.259	0.194	0.647	0.556	1.177	0.685	0.705	0.653	3.485	0.409	10.704	0.534	0.691	1.255	0.183	0.632	0.546	1.186	0.672	0.706	0.651	3.235	0.403	11.323	0.548	0.708	1.228	0.188	0.662	0.559	1.163	0.692	0.708	0.652	3.29	0.409	10.261	0.548				24	25	25
ALLGYADNQCK	1	Q9CPV4			0.01		0.508				1.349		0.291		0.392	0.981			0.585																	0.73									5	2	1
ALLNNSHYYHMAHGK	0	O08749				0.781	0.941						0.697		0.922																0.325														4		1
ALLPWLLLQR	0	Q8BNV1			0.01		0.375										1.709	0.01	0.366		2.18					0.01							0.01						0.01		0.807				2	6	3
ALLQQQPEDDSKR	0	Q8BMA6									0.615													0.837		0.257			0.647													1	1	1	1	2	1
ALLQSSASR	0	P50580	0.925		0.266	1.062	0.7		0.714	0.861	1.011	2.861	0.504	6.646	0.639	0.898	1.747	0.256		0.658	1.328	1.004		1.033		0.58		0.607	0.871		0.253	0.624	0.634	5.691	1.169	1.16	1.097		0.592		0.733				11	11	10
ALLTPVAIAAGR	0	P47791	0.745	1.053	0.269	0.631							0.449		0.583		0.972	0.273	0.644	0.604				0.774		0.465		0.594	0.681		0.254		0.62		0.809				0.447		0.626				6	7	6
ALMDLLQLAR	0	Q3V300			0.01																																								1
ALMLQGVDLLADAVAVTMGPK	0	P63038	0.731	1.413	0.108	0.72		1.375	1.144	0.7445		3.085	0.7575		0.645	0.8815		0.2385	0.633	0.617	1.287	0.885	0.823	0.767	3.281	0.775667		0.6975	0.7995	1.391	0.254	0.817	0.6325	1.48067	0.7975	0.934333	0.825	2.901	0.569		0.714				8.5	8	11.3333
ALMSSSQATASSSNK	0	Q6PDI5							0.831																	0.01											0.01		0.705		0.01				3	3	5
ALNCEIEELER	1	Q8CG48	0.571		0.146		0.364	0.834	0.212	0.148	0.198		0.01		0.01		1.278	0.186	0.954	1.092		0.916	1.034	0.979		0.724		0.832	0.815	2.33	0.241	1.099	1.036	4.706	2.224	1.359	1.351		0.926		0.889				10	9	11
ALNEACESVIQTACK	1	Q61543	0.738	1.565	0.182	0.797	0.595			1.002	0.871	4.844	0.471		0.642	0.699	1.638	0.131	0.737	0.7	1.42		0.979	0.766	5.572	0.492		0.606	0.641	1.553	0.156	0.899	0.636	1.738	0.852	1.148	0.966	6.869	0.538		0.651				13	12	12
ALNMAIPGGPK	0	Q99PV0				0.294							0.01		0.292																														3
ALNPLEDWLR	0	Q9Z1Q9	0.778	1.408	0.196	0.846	0.666	1.296		0.846	0.777	5.276	0.485		0.66	0.836	1.756	0.212	0.608	0.507	1.254	0.658	0.851	0.894	4.996	0.489		0.518	0.745	1.356	0.167	0.547	0.681	0.927	0.996		0.812	4.796	0.524		0.712				11	12	11
ALNQDQVIAVHIDNGFMR	0	Q3THK7			0.28														0.653			0.631																							1	2
ALPFWNEEIVPQIK	0	Q9DBJ1	0.607	0.995	0.186	0.66	0.615	0.885	0.753	0.667	0.662	2.111	0.413	3.194	0.673	0.63	1.132	0.252	0.667	0.536	1.193	0.762	0.703	0.672	1.836	0.46	4.893	0.547	0.625	1.073		0.666	0.551	1.133	0.667	0.811	0.79	2.103	0.439	6.65	0.606				13	13	12
ALPMHIR	0	P02754	0.01	0.304	1.058	0.01	0.01	0.052	0.01	0.591	0.899		0.446	0.01	0.914	0.011	0.2335	0.01	0.51	0.3865	0.1415	0.2205	0.01	0.01	0.01	0.01		0.01	0.01	0.2815	0.4115	0.01	0.012	0.01	0.224	0.01	0.01	0.01	0.362	0.01	0.01				37	27.5	23.5
ALPSFPTSECVSDVEPDTR	1	Q8K4L0			0.01	0.01										0.01		0.01		0.01		0.01	0.01			0.01		0.01			0.01														4	9	5
ALQAAIQQLAEAQPEATAK	0	E9PVA8			0.01	0.01	0.564						0.01		0.01																														7
ALQALDELR	0	Q9QXS1									0.01							0.01	0.01																										1	3
ALQALHSSGVGLR	0	Q3TUH1					1.237								1.947	1.332		0.778					0.985																						2	3
ALQALQQEHK	0	Q9CQ80	0.822	1.455		0.856	0.769	1.407		0.921	0.958		0.563		0.727		1.809	0.01	0.634		1.567	0.967	0.802	0.739	3.782	0.541		0.619		1.447	0.145	0.774	0.615	1.375	0.823	0.828	0.753		0.41		0.687				9	10	10
ALQASALK	0	P05064		3.442		1.839		3.215				11.577			1.54	1.933								2				1.585	2.19	3.404			1.388					10.798			1.706				5	3	5
ALQATVGNSYK	0	P11438	1.028	1.767		1.038	0.854	2.016	1.168	1.172	1.111		0.63	19.656	0.844	1.11	2.119	0.31	0.978	0.817	1.663	1.1	1.202	1.014	4.717	0.631	5.476	0.806	1.019	1.982	0.312	0.974	0.831	1.638	1.009	1.128	0.979		0.644		0.859				12	13	11
ALQDAFLAIDAK	0	Q61074			0.01													0.424					0.859			0.448					0.216			2.048	1.234						0.848				1	3	4
ALQDAFSGLFWQPR	0	P51949					0.01							0.01																															3
ALQDEWDAVMLHSFTLR	0	Q99KP6	0.936	2.394	0.01	0.873	0.579	0.913	0.01	0.775	0.317		0.01			1.295		0.01	0.662		0.01	0.3	0.768	0.694		0.01		0.01			0.287	0.64	0.609	1.408	0.01	0.01	0.814		0.01		0.457				10	11	10
ALQDILDFTGPPAFPK	0	A2AG50	0.341								0.01						0.01			0.01									0.01				0.01	0.01					0.01						3	3	4
ALQDVQIR	0	Q3UJB9		1.103			0.7				1.125					0.912			1.378																										3	2
ALQEFDLALR	0	Q921N6			0.438													0.01	0.817	0.764			1.104	1.483		0.01									1.126										1	6	1
ALQEGEGDLSISADR	0	Q9ER72	0.843	1.594	0.173	0.74	0.561	1.565	0.874	0.764	0.832		0.482		0.608	0.842	1.561	0.198	0.701	0.659	1.452	0.945	0.932	0.94	7.313	0.441		0.793	0.871	1.617	0.204	0.802	0.669	1.652	0.876	0.965	0.873	5.508	0.46		0.732				13	12	12
ALQEQLEK	0	O35691			0.388								0.509		0.649																														3
ALQFLEQVK	0	P80317	0.954	1.698	0.257	0.872	0.751	1.608		0.957	0.939	4.609	0.587	12.605	0.812	0.941	1.629	0.249	0.906	0.744	1.628	0.907	0.991	0.961	4.909	0.586		0.805	0.914	1.643	0.262	0.89	0.776	1.528	0.947	1.007	0.938	4.662	0.569	14.735	0.827				12	16	17
ALQHMTDFAIQFNK	0	Q9DBG3	1.361		0.174	0.905	0.854		0.81	0.906	2.232		0.459		0.966		1.646	0.125	0.717	0.551	1.423	1.085	0.9			0.522		0.669	0.976	1.779	0.166		0.689	1.57	0.907	0.846	0.715		0.416		0.83				9	9	11
ALQLGTLFSPAEALK	0	P42125			0.01				0.496		0.6		0.01					0.01																											4	1
ALQLLHCFPLETR	1	Q8C7R4				0.513		1.566								0.582				0.01						0.01		0.01	0.619		0.01	0.626	0.01		0.01		0.616		0.326		0.01				5	4	8
ALQQEQEIEQR	0	Q8VHR5			0.01		0.65												0.857	0.547										0.01	0.01		0.56												2	3	3
ALQQEQEMEQR	0	Q8CHY6							1.136									0.01	1.789																										1	2
ALQQYTLEPSEKPFDLK	0	Q9QZE5	0.69	1.551		0.606	0.482		0.683	0.696	0.694		0.206		0.545	0.594		0.01					0.664			0.358																			9	6
ALQSGQCAGAALDVFTEEPPRDR	1	Q61753	0.214	0.915	0.144	0.35	0.379		0.421	0.524	0.557	2.872	0.262	9.111	0.405	0.531	1.293	0.141	0.322	0.254	1.26	1.043		0.644	2.381	0.347		0.415	0.518	0.521	0.168	0.467	0.711	1.213		0.582	0.799	3.944	0.339	43.552	0.739	1	1	1	36	35	34
ALQSLACGKPTQR	1	Q9JLV5													0.01																														1
ALQSLALGLR	0	Q9JKF1		1.773	0.135		0.627	1.667			0.921		0.533		0.872	1.2	1.846	0.196	0.921	0.796	1.749	1.037	1.113	0.824		0.521		0.781	1.157	2.002	0.159	0.882	0.78	1.971	0.922	0.99	0.973		0.561		0.86				7	11	11
ALQSNILPFCDEVMQLLLENLGNENVHR	1	P70168			0.01	1.238					0.389				0.199	0.59	1.072	0.01	0.66	0.409	0.984		0.669	0.76		0.417		0.175	0.957	1.472	0.122	0.752		1.225	0.726	0.642			0.474		0.568				4	5.5	4.5
ALQSVGQIVGEVLK	0	P62334	1.077		0.205	0.785	0.681		0.762	0.902	0.978		0.535		0.916			0.01	0.761	0.768		0.943	0.934	0.01		0.365		0.73	0.933	1.459	0.25	1.096	0.872	1.66	0.88	0.833	0.823	3.922	0.515		0.722				9	10	12
ALQSVVQAVPLHELR	0	Q8BJY1	0.635	1.259	0.01	0.553	0.494	0.934	0.667	0.601	0.615		0.29		0.443	0.844	1.754	0.134	0.571	0.507		0.977	0.726	0.547		0.333		0.478	0.542	1.638	0.01	0.688	0.75	1.563	0.591	0.584	0.586		0.299		0.306				11	10	11
ALQVGCLLR	1	P17426			0.01																																								1
ALRDPALDSLAYEYER	0	Q3U0V2			0.01																																					1			1
ALRTDYNASVSVPDSSGPER	0	P61979			0.01																																					1			1
ALSAGNIDDALQCYSEAIK	1	Q60864	1.1	1.403	0.257	0.922	0.654	1.707	1.024	1.165	1.081	4.107	0.588		0.695	0.983	1.565	0.223	0.74	0.711	1.732	1.029	1.141	1.052	4.71	0.624		0.962	1.216	1.582	0.01	0.626	0.827	1.864	1.012	1.401	1.196	5.479	0.554	14.133	0.781				12	12	13
ALSCPGQPSNCVTIPR	1	P70340						0.01	0.01		0.01		0.01			0.01															0.01														5	3	3
ALSDALTELGYK	0	P50431	0.641						0.198																	0.378		0.681	0.971	1.596	0.151	0.939	0.588								0.638				2	2	6
ALSDHHVYLEGTLLKPNMVTPGHACTQK	1	P05064		1.237	0.224	0.365	0.62	0.533	0.346	0.34			0.405		0.481			0.01	2.496		0.873					0.271					0.029	0.679	0.513	0.98	0.461				0.234						13	6	7
ALSEDEPCSSSAVK	1	Q8VDF2	0.955	1.634	0.2	0.881	0.72	1.638	0.926	0.894	1.065	6.729	0.506		0.608	0.824		0.01	0.803	0.785	1.736			1.002		0.494		0.576	0.958	2.337	0.201	0.939	0.733		1.107	1.136	1.072		0.01		0.632				12	8	10
ALSEIAGITLPYDTLDQVR	0	Q91VD9			0.01		1.5	1.849	2.066						0.959			0.346				1.701				0.614		0.998	1.267						1.143	1.969	1.115				1.037				8	6	7
ALSLCGHEDWIR	1	Q91WG4	0.949	1.839	0.12		0.719		0.836	0.985	1.024		0.358		0.639																0.01				0.768						0.457				9		3
ALSNLESIPGGYNALR	0	Q8R317	0.01		0.277	0.905	0.691	1.316			0.886						1.403	1.941	0.876	0.579	1.005	1.015	1.271		4.022	2.7	25.661		3.349	3.065	2.108							6.943							10	12	12
ALSQAAVEEEEEEEEEEEPVQSK	0	Q6P5B0	0.01		0.01	0.695	0.59	2.362					0.245		0.01	0.95	0.992	0.01	0.558	0.398		0.01	0.906			0.01					0.099	0.451	0.01				0.01		0.01		0.504				9	10	9
ALSQPDTVLR	0	Q91VI7	0.698	1.55	0.218	0.699	0.67	1.493	0.883	0.779	0.693	3.67	0.459		0.621	0.773	1.587	0.01	0.789	0.634	1.442		0.856	0.763				0.611	0.79	1.637	0.179	0.842	0.657	1.378		0.85	0.818		0.501		0.62				12	10	10
ALSTTASTAAFDKQPQSR	0	Q9JHW4					0.01		0.01																																	1			2
ALSVGLVR	0	Q9WVJ2	0.878		0.221	0.911	0.73	1.627	1.089	0.939	0.949		0.548		0.699			0.186	0.856	0.841		0.983	1.024	0.793		0.439		0.78	0.873		0.238	0.858	0.892		1.069	1.055	0.794				0.697				10	8	8
ALTAEIDR	0	Q9D0I9	0.733	1.173	0.21	0.731	0.647		0.757	0.721	0.725		0.444		0.632		1.263	0.247		0.617				0.702		0.398		0.611	0.854	1.383	0.208		0.557						0.351		0.508				10	6	6
ALTGGIAHLFK	0	O08749			0.491				1.189				0.567				1.262	0.381	0.817		1.209	0.988			2.027	0.6			0.904	0.99	0.302	0.913		1.214	1.138	1.204			0.635		0.67				3	7	9
ALTLGALTLPLAR	0	Q3U7R1			0.01																																								1
ALTLIAGSPLK	0	Q6ZQ38		1.344	0.174				0.696							0.887			0.683											1.624									0.496						4	2	2
ALTLPGSSENEYIMK	0	Q9ERK4		1.154	0.01	0.705		0.986	0.649						0.54		1.563	0.01	0.728	0.403		0.572				0.334				1.337		0.775	0.331	1.136	0.708				0.355						7	8	8
ALTNLPHTDFTLCK	1	Q9DBZ5	0.88		0.31	0.799	0.61		0.731	0.782	0.724		0.45		0.529	1.03		0.182		0.684			0.728	0.688		0.431		0.479	0.974		0.23	0.832	0.626		0.865	0.857	0.769		0.393		0.556				9	7	9
ALTPLQEEMAGLLQQIEVER	0	Q9EQI8			0.01				0.303	0.01																0.01				0.01		0.01							0.473		0.635				4	1	5
ALTPQTAETDAIR	0	Q8K0G5	0.683		0.133		0.728	3.474	1.606	1.561			0.01		0.01	0.01			0.01	0.01		0.6	0.689	0.01		0.223		0.372	0.557			0.573	0.431		0.644	1.084					0.455				8	9	7
ALTQTGGPHVK	0	Q8BTM8	0.868	1.125	0.19	0.669	0.656	1.034	0.737	0.809	0.801		0.541		0.751	0.83	1.205		0.757	0.621	1.198	0.77	0.71	0.82	2.091	0.514		0.713	0.923	1.079		0.764	0.62	1.175	0.854	0.714	0.7		0.497		0.615				12	11	10
ALTSELANAR	0	P26041	1.025	1.928	0.258	1.01	0.731		1.042		1.029		0.581		0.872	0.811	1.814	0.184	0.998	0.76	1.916	0.951	1.125	0.975		0.553		0.733	0.971		0.253	0.922	0.787			0.928			0.571		0.895				9	11	7
ALTTQLIEQTK	0	Q8C1A5	0.898	1.778	0.208	0.895	0.721	1.673			0.929		0.516		0.758	0.844	1.831		0.899	0.821		1	1.054	0.73	3.787	0.525		0.585	0.538	1.427	0.138	0.819	0.563	1.698		0.904	1.22								9	10	8
ALTTQLTDAELAQGR	0	Q99KE1	0.809	1.51		0.801		1.651		0.895	0.988		0.515		0.685	1.024		0.119	0.82	0.68	1.622	1.168	0.823	0.735		0.442		0.582	0.927	1.712	0.137	0.904	0.655	1.516	0.95	0.854	0.748		0.369		0.585				9	10	11
ALTVPELTQQVFDAK	0	P99024	0.806		0.216	0.76	0.645	1.425	0.845	0.809	0.791	3.91	0.497	10.332	0.641	0.796	1.422	0.224		0.643	1.378	0.817	0.854	0.829	3.701	0.479	10.03	0.684	0.792	1.418		0.754	0.665	1.475		0.864	0.832	4.024	0.485	10.266	0.638				12	12	11
ALVADSHPESER	0	Q62261		1.221		0.529	0.472	0.872	0.486	0.579	0.629	6.77	0.384		0.49	0.503	1.216		0.492		1.037	0.571	0.432		4.039				0.449	0.909		0.646	0.349	1.25	0.748	0.378					0.493				10	8	10
ALVAIGTHDLDTLSGPFTYTAK	0	Q9WUA2			0.01		0.01			0.875					0.741	0.688																							0.01		0.447				4	1	2
ALVAYYQK	0	P14131		2.03	0.256	1.025	0.906	1.942	1.05								2.004	0.282	1.01		1.923	1.087	1.02			0.594		0.701	1.273	2.002	0.283	1.012	0.825	1.909	1.074	1.063	0.999		0.595		0.712				6	8	11
ALVDELEWEIAR	0	Q9QXT0	0.682	0.803	0.293	0.488	0.342	0.72	0.515		0.601	1.065	0.419			0.449	0.796		0.585	0.359	1.008	0.783	0.896	0.579	0.72			0.463	0.521	0.851	0.323	0.713	0.598	0.951	0.674	0.757	0.492	1.047	0.15		0.8				10	11	12
ALVDGPCTR	1	Q9CR57		1.484	0.217	0.766	0.645	1.417	0.829	0.849	0.796	3.688	0.455	13.995	0.613	0.79	1.475		0.783	0.606	1.408	0.82	0.856	0.795	4.169	0.468	14.441	0.613	0.826	1.537	0.216	0.738	0.618	1.446	0.832	0.825	0.782	4.146	0.473	15.521	0.59				12	12	13
ALVDHENVISCPHLGASTK	1	Q61753	0.638	1.255	0.189	0.667	0.542	1.252		0.742	0.675		0.423		0.553	0.588	1.156	0.194	0.608	0.515	1.093	0.672	0.702	0.637		0.394		0.511	0.554	1.076	0.174	0.569	0.503	1.042	0.624	0.679	0.592		0.373		0.514				24	12	11
ALVDLAVAPAPAPSR	0	Q8C3I8				0.494	0.509	1.981	0.779		0.706		0.333		0.626			0.01				0.679																							7	2
ALVEEALAQR	0	Q9JK81	0.85	1.176	0.217	0.784	0.705	1.11	0.781	0.801	0.748		0.461		0.645	0.956	1.536	0.241	0.871	0.68	1.593	0.77	1.057	0.87		0.523		0.732	1.02	1.597	0.259	0.851	0.686	1.521	0.844	1.081	0.87		0.601		0.813				11	11	11
ALVEFTNSPDCLSK	1	Q9EPK7			0.01				0.812				0.01					0.01														0.01													3	1	1
ALVEGPLNNLR	0	Q9EPU0	2.189		0.163		0.793	4.653	1.433	1.141	1.205		0.616		1.218	0.614		0.01	0.602	0.556	1.511	0.685	0.685			0.335		0.451		1.373	0.01	0.705	0.482			0.754	0.652		0.376		0.404				9	9	8
ALVEYEIDLQK	0	P11103			0.103																																								1
ALVFQPVTELKDQTDFEHR	0	P47857	1.145	0.873	0.189	0.572	0.475	0.985	0.576	0.659		6.68	0.43			0.677		0.01																								1	1		10	2
ALVHERDEAAYGALR	0	P97372			0.189	0.65	0.583		0.764				0.382					0.216	0.693														0.578		0.78						0.617	1	1	1	6	5	4
ALVKPQAIKPK	0	P47915	0.706	1.377		0.723	0.619	1.41		0.821	0.731	4.301	0.499		0.613		1.407				1.342	0.794			4.01					1.325	0.189	0.755		1.451	0.843	0.79	0.861								10	4	7
ALVLELCCNDESGEDVEVPYVR	1	Q02053			0.298	2.066	0.693	1.559	0.678				0.479		0.01			0.01	0.01	0.01		0.01	0.428	0.709				0.907	0.01		0.01	0.01	0.01	1.621	1.252		0.948		2.069		0.01				10	8	10
ALVNCQYSSATFSTGER	1	Q921I9	1.29	1.739	0.01		0.01			0.673	0.275		0.293		0.01	0.817	1.808	0.01	0.77	0.01		0.742	0.312	1.35		0.45		0.01	0.471	1.502	0.131	0.614	0.483	1.668	0.01	0.82	0.613		0.01		0.611				10	10	12
ALVPAAELLDSGVISHELYQQLQR	0	Q9QXS1	0.01		0.01				0.01	0.01												0.01																							4	2
ALVPTPGKK	0	P09405			0.149	0.436	0.359	0.788	0.506	0.496	0.525	1.547	0.274		0.363		0.834	0.151	0.508	0.374	0.807	0.519	0.575			0.298		0.397	0.461		0.133	0.449	0.403		0.526				0.301		0.408	1	1	1	10	9	7
ALVSAQWVAEALK	0	Q99J99		0.994	0.185		0.842		0.807				0.01											0.01				0.01				0.904	0.01												5	2	2
ALVSQCNLYMAAR	1	Q9ER72	1.028	2.599	0.01	0.827	0.624	2.105	0.861	1.001	1.087		0.5		0.556			0.01	0.938	0.637	1.774			0.633				0.626					0.695												11	6	1
ALVTGYFMQVAHLER	0	O35286			0.01																		1.448		16.878	0.431		1.127		1.876	0.145	1.175	0.882	2.083	1.036	0.991	1.209		0.543		0.723				1	5	10
ALVYGNHGDPAK	0	Q9DCS3			0.01								0.01																				0.01												2		1
ALWCSDDKQILSADDK	1	Q9Z1Z2					3.214																																			1			5
ALWEDSGIQNAYDR	0	P27601		1.996	0.338	0.858	0.657	1.541	1.034	0.939	0.873		0.597		0.823	1.14	2.422	0.337	0.927	0.705		1.486	1.055	0.871		0.651		1.073	1.166			1.314	0.752		1.115	1.206	1.51		0.779		1.276				10	13	9
ALWEETSFQLDLLQAEPR	0	Q5SUR0						0.01																																					1
ALWFQGR	0	Q8K310	0.292				0.528		0.911									0.142				0.722											0.583		0.711	0.794	0.65		0.429		0.554				3	2	6
ALWHEAAQAQAR	0	P03975	0.947	1.819	0.2	0.938	0.704			11.323	3.28	4.209			0.69	0.781	1.439	0.222			1.438	0.682	0.819	3.444		0.507		0.957	1.455	1.51	0.185	0.945	1.413	1.096	0.663	0.782	0.721		0.541		0.639				15	11	15
ALYDTFSAFGNILSCK	1	P29341	1.461	2.191		1.315	1.013				1.104			6.942	0.053		2.226	0.353	1.554		1.648	1.514	0.998	1.028	3	0.437	6.332	0.827	1.35	1.716		1.395	0.687	1.568	1.104	1.31	1.048	2.76		8.148	0.949				10	12	13
ALYDYEGQEHDELSFK	0	Q9WVE8		1.086				1.342	0.807	0.704	0.785		0.37		0.553	0.628	1.281	0.116	0.637		1.211	0.828	0.795	0.596		0.357		0.57	0.704	1.464	0.197	0.773	0.642	1.456	0.835	0.745	0.792		0.445		0.579				7	10	11
ALYEALDLQSAFFK	0	Q920E5			0.398											0.866	1.827	0.236	0.703	0.753	1.299	0.879	0.976	0.949	5.405	0.51		0.793	0.872	1.575	0.302	0.758	0.558	1.794	0.68	0.977	0.94	3.91	0.46		0.645				1	12	12
ALYEQNQSDVNEAK	0	Q9CZ15	0.755		0.01	0.896	0.01		0.536	0.905	1.089		0.29		0.932			0.01				0.01		0.972		0.01					0.01		0.01						0.01						10	7	6
ALYEQSLHIK	0	P61202			0.01								0.512		0.756																														3
ALYETELADAR	0	P14733	0.812	1.358	0.21	0.754	0.625	1.375	0.824	0.83	0.829	3.663	0.499		0.673	0.816	1.456	0.197	0.778	0.608		0.838	0.839	0.776		0.476		0.647	0.75		0.202	0.767							0.485		0.693				12	10	5
ALYSNILGEENTYLWR	0	Q8VEM8	1.169	2.477	0.225	0.795	0.796	1.712	0.959	1.075	0.678		0.448		0.416			0.284	0.992	0.69	1.522	0.845		0.804		0.496		0.395	1.273		0.32	0.895	0.777	1.636	0.878	0.766	0.94	4.013	0.477		0.469				11	8	11
ALYTFEPR	0	Q62422			0.01																																								1
ALYYLQIHPQELR	0	Q3U1J4			0.162											0.788	1.256	0.144	0.678		1.103	0.653	0.735	0.681		0.352		0.487	0.685	1.272	0.136	0.583	0.494	1.257	0.669	0.735	0.596		0.356		0.45				2	10	11
AMADPEVQQIMSDPAMR	0	Q60864			0.01	0.563			0.611				0.01		0.321		0.01	0.124	0.287			0.289								0.01		0.556		0.01	0.01				0.333						5	3.5	2.5
AMCIGLR	1	P54923							0.01									0.01	0.663																										2	2
AMDEERFDEAIQLR	0	P12382			0.305												1.993	0.22					1.343			1.018																1	1		1	4
AMDLAQAGSTVESK	0	Q6P5B0			0.01	1.174		2.769	0.651	1.108	0.985		0.748		0.893			0.01		0.01											0.212	0.855													8	2	2
AMDQEITVNPQFVQK	0	O88543		1.451	0.143	0.778	0.545	1.357	0.705	0.634	0.66		0.389		0.457						1.232							0.511			0.072	0.774							0.405		0.519				11	2	4
AMEALALAER	0	Q99PL5			0.155	0.908		2.344	1.047				0.448		0.799						1.538																		0.534		0.766				6	1	2
AMEEMNGKDLEGENIEIVFAKPPDQK	0	Q7TMK9			0.01																														0.01							1		1	1		1
AMEGIFIKPGADLSTGHDEL	0	Q9ESP1			0.359	1.051												0.266	0.681			0.609				0.336					0.225	0.567							0.333						3	4	3
AMELLSACQGPAR	1	O70311		1.063	0.01	0.576	0.612	1.304	0.674	0.667	0.688		0.337					0.123				0.734	0.56	0.497		0.294		0.01			0.195	0.381	0.234		0.348	0.423			0.331						9	6	6
AMEVDERPTEQYSDIGGLDK	0	O88685	0.733	1.291		0.669	0.55	1.378	0.774		0.355	3.748	0.453		0.62	0.68	1.404	0.381	0.78	0.503	1.164	0.734	0.877	1.262	5.384	0.489		0.603	0.812	1.422	0.233	0.718	0.63	1.252	0.868	0.781	0.907		0.674		0.615				6	12	12
AMEVDTEERPR	0	Q9CPT5											1.053					0.508				0.55				0.383													0.487		1.368				2	3	3
AMEWISAK	0	Q9WUA3			0.196	0.928	0.739	1.581	0.737	0.902	0.935		0.523		0.719																														9
AMGAAQVVVTDLSASR	0	Q64442				0.882	0.01											0.01	0.628	0.01		0.893	0.702			0.01					0.01	0.602	0.01						0.01		0.01				2	7	5
AMGDTEIKDGER	0	O55029			0.01	1.611																				0.974					0.01	2.347										1	1	1	2	2	2
AMGNLQIDFADPQRADDAR	0	P08752			0.01																																					1			1
AMGPLVLTEVLFDEK	0	P59325		1.458	0.01	0.848		1.167	0.01	0.466			0.293								1.542		0.874								0.219	0.669	1.041	1.975					0.623						7	2	7
AMGVVVATGVNTEIGK	0	O55143	1.448	2.59	0.089	0.984	0.849	2.378	0.997	1.113			0.619		0.83	0.548		0.01	0.696	0.579	2.471	0.728	0.825	1.103		0.393		0.638			0.117	0.768	0.45		0.844	0.944			0.478		0.693				10	10	7
AMIEVINHK	0	Q64514				0.71	0.646		0.715										0.806	0.693	1.787					0.425		0.419			0.182	0.914	0.506	1.493	0.795	0.589	0.457								5	5	8
AMKEYEEEER	0	Q61081							1.199				0.618				1.661	0.01	1.154	0.764		0.862	0.636			0.536								1.513	0.985	0.724	0.974		0.468		0.55	1	1	1	3	7	6
AMLESIGVPLEK	0	Q91WQ3	1.001	1.433	0.189	0.674	0.701	1.277	0.651	0.854	1.051		0.459		0.634			0.212	0.709												0.211	0.641													11	2	2
AMLSGPGQFAENETNEVNFR	0	P83940		1.552	0.156	0.817	0.5	1.621	0.792	0.918	0.8		0.447		0.01	0.01	1.383	0.162	0.716	0.584	1.638	0.734	0.919	0.584		0.419		0.593	0.01	1.533	0.01	0.714	0.587	1.294	0.774	0.831	0.718	9.855	0.438		0.581				7.5	11	12
AMNGESLDGR	0	O89086	1.322		0.569	1.073			1.293	1.194	1.348		0.735		0.923			0.481	1.051	1.072	1.679	1.238				0.679		1.05	1.494		0.518	1.013	1.033	1.634	1.239	1.327			0.691		1.004				8	7	9
AMNVLTEAEER	0	Q8CG48		1.06	0.01	0.795	0.422	1.147	0.801	0.535	0.469		0.374		0.611																														10
AMPEPQDGELK	0	Q80TB8			0.099	0.559							0.327																																3
AMQDAEVSKSDIGEVILVGGMTR	0	P38647			0.01												2.34	0.01				0.951		0.01		0.589		0.805			0.213	1.161	0.715	1.892	0.985	1.209			0.449		0.898	1	1	1	2	6	8
AMQGLTGR	0	P26369			0.169	0.581				0.864								0.01	0.698			0.883									0.129					0.547			0.445						3	5	4
AMSTTSVTSSQPGK	0	Q62418		1.769	0.01	0.756			0.82	0.588			0.01		0.722		1.006	0.01				0.681				0.46		0.483				0.734							0.01						8	6	2
AMTEDGFLAVCSEAK	1	Q61024	1.168	1.721	0.236	1.029	0.936	1.92	1.174	1.281	0.8955	5.757	0.3295		0.699	1.034	1.763	0.1205	0.924	0.7925	1.864	1	0.9705	1.033	6.177	0.603		0.7005	0.9485	1.873	0.1135	0.934	0.9715	2.0835	1.042	0.958	1.006	5.644	0.8485		0.715				9	11.5	12
AMTGVEQWPYR	0	P80318	0.7	1.272	0.207	0.666	0.588	1.199	0.688	0.743	0.01	3.765	0.429		0.581	0.668	1.399	0.173	0.659	0.5	1.331	0.723	0.667	0.703	4.183	0.403		0.569	0.651	1.256	0.185	0.707	0.505	1.222	0.694	0.663	0.55	4.165	0.381		0.569				10.5	14	12
AMTTGAIAAMLSTILYSR	0	O09061	1.141	1.594	0.226	0.923	0.856		0.855				0.62		0.01	0.983	1.317	0.23	0.871	0.474	1.876	0.975	1.102			0.583		0.735		1.376	0.238	0.734	0.995	1.709	0.829	0.791		4.758	0.5		0.605				8	10	10
AMVASGSELGK	0	Q9WTP6			0.379				1.344	1.274			0.704		0.881			0.307		0.939		1.204				0.789		1.182			0.271								0.708		0.791				5	5	3
AMVASGSELGKK	0	Q9WTP6	0.947		0.26								0.509					0.354	1.238									0.73			0.306	0.953										1	1	1	3	3	2
AMVNLQIQK	0	Q91WS0			0.297																					0.688					0.301		0.924			1.194			0.771		0.987				1	1	5
AMVQQWLEFR	0	Q9D1M4													1.124								1.493			1.066		0.724			0.114	1.157				1.674			0.719		0.585				2	3	6
ANAAALTPEQR	0	P03975	0.625	1.089	0.18	0.601	0.511	1.086	0.662	0.664	0.64	3.378	0.391		0.527	0.646	1.123	0.171	0.605	0.519	1.039	0.657	0.64	0.633	3.093	0.372	15.925	0.529	0.635	1.083	0.183	0.59	0.506	1.066	0.66	0.653	0.604	3.41	0.399		0.53				13	13	12
ANAGEESVMNLDK	0	Q8K2B3	0.962	1.485	0.229	0.842	0.682	1.526	0.824	0.858	0.91	5.017	0.496		0.698		1.656	0.254		0.667	1.694	0.891	0.867	0.832	5.594	0.519		0.726	0.91	1.503	0.218	0.847	0.7	1.722	0.892	0.941	0.866	4.664	0.533		0.708				12	10	12
ANCIDSTASAEAVFASEVKK	1	P35550			0.198					0.669			0.368		0.417																0.01	0.817	0.649	1.426	1.195				0.456			1		1	4		6
ANDAIASACLYIACR	1	P62915								46.68																																			4
ANDHIQCDEGGESSIYIPDIINK	1	Q3URU2			0.816													0.021											0.01																1	3	2
ANDLTHSLSSYLK	0	Q9CZT6	0.994		0.202											1.196	1.541	0.156	1.164	0.599	1.733		0.684	0.747		0.445		0.771	0.892		0.286	0.898		1.336	1.039	0.983	1.118		0.413		1.575				2	10	9
ANDPYANLSK	0	Q6P542				0.774	0.493						0.41					0.01																							0.728				3	1	1
ANDQEPCGWWLAK	1	Q61584	0.674		0.01		0.514	1.353		0.596					0.394	0.762		0.174	0.788	0.6	1.426	0.745	0.885	0.815	4.665	0.386		0.547	0.915	1.615	0.177	0.721	0.668	1.557	0.803	0.883	0.813		0.333		0.515				6	11	11
ANDYANAVLQALSNVPPLR	0	Q3TIX9				0.101	0.711	0.864										0.01		0.132		0.01				0.01		0.01	0.255		0.01	0.01	0.146		0.01				0.325		0.01				3	6	8
ANEFLEVGK	0	P23116			0.2	0.957	0.812		0.925				0.682		1.022	0.877	1.68		0.978	0.739	1.644	0.805	0.844	0.862		0.712		0.713	0.892	2.062	0.252	0.978	0.771	1.897	0.831	1.293	0.971	6.977	0.632		0.787				6	10	12
ANEHQGIGFLNDPR	0	Q9EPU0									0.737					0.653	1.185		0.157	0.45	0.98	0.632	0.506	0.677		0.366			0.679	1.224	0.124	0.493	0.448	1.228	0.735	0.655	0.656		0.41		0.417				1	10	11
ANELLQR	0	Q99P88				0.635	0.61									0.508			0.634	0.716		0.646		0.87						0.83		0.579	0.625		0.7	0.524	0.591		0.385		0.41				2	5	8
ANEPTHFTVDCTEAGEGDVSVGIK	1	Q80X90			0.01		0.01																																						4
ANEQLTDELAQK	0	P28738			0.01		0.451		0.01		0.738		0.01					0.01	0.443	0.45	0.01	0.422	0.517	0.282		0.01		0.214	0.01		0.01	0.01	0.239			0.258	0.01		0.01		0.01				5	9	8
ANFENLAK	0	Q60598											1.054		1.249		2.509					1.678	1.637			0.874											1.547		0.905		1.353				2	4	3
ANGHLLLNSEK	0	Q8BMJ2			0.01				0.949	1.103	0.01		0.531			0.504		0.01	1.143			0.01	0.471			0.249		0.45				0.768	0.01						0.01		0.575				5	7	4
ANGTTVHVGIHPSK	0	P61255	0.875	1.39	0.137	0.804	0.628	1.232	0.859	0.787	0.713		0.455		0.543	0.757	1.688	0.259	0.674	0.546	1.306	0.856	0.9	0.699	3.743	0.492		0.697	0.769	1.509	0.23	0.771	0.717	1.289	0.814	0.889	0.73	6.62	0.55		0.66				11	15	14
ANHMEVLDAGK	0	P23492													0.926																														1
ANHTIYINNLNEK	0	Q62189	0.721		0.064		0.647				1.083		0.385			0.871				0.579	1.549	0.01	0.783			0.495		0.591			0.146	0.578		0.501	0.725		0.693		0.01		0.739				5	7	7
ANINIEK	0	P61027			0.567	1.498			1.794				0.958																																4
ANINVENAFFTLAR	0	P55258	0.844		0.01	1.898			0.863	0.804			0.565			1.077		0.872	0.971																										6	4
ANIVHLMLSSPEQIQK	0	Q9ERK4		1.279	0.01	1.003							0.557		0.89	0.637		0.158	0.632	0.476	1.004		0.626			0.376										0.558			0.326						5	7	2
ANKEFGDSLSLEILQIIK	0	Q8BMA6			0.01	0.81							0.444					0.215		0.01						0.01						0.01	0.334		0.01				0.01			1	1	1	3	3	4
ANKLDHVVTIIK	0	Q9JIF0			0.187						0.853		0.819		0.648	1.018		0.246										0.563			0.239					0.933	0.926		0.51		0.708	1	1	1	4	3	5
ANLGVFTVCAPR	1	Q6P5D8	0.731		0.01		0.23	1.141	0.851	1.019			0.524		0.568	0.721		0.081	0.828			0.657	0.933	0.569		0.545		0.575								0.653									8	8	2
ANLPQSFQVDTSK	0	Q8BTM8	0.958		0.205	0.88	0.737		1.001	1.004	0.923				0.757	0.899		0.196	0.934	0.762			0.974	0.97				0.795	0.901				0.736												8	8	2
ANLQIDQINTDLNLER	0	Q8VDD5							0.01							1.474		0.01																											2	3
ANNLHSGDNFQLNDSEIER	0	B9EJ86			0.01	0.862					0.606		0.318		0.509			0.01				0.757	0.618	0.408		0.01		0.556	0.57	1.66	0.01	0.839	0.687			1.08	0.859		0.863						6	6	8
ANNLSSLSK	0	O08547	9.854	1.473	0.2	0.851	0.63		0.657				0.44					0.225	0.67	0.536		0.846				0.489		0.65	3.6		0.166	0.734	0.616		0.689				0.488						7	6	7
ANNTEYGLASGVFTR	0	Q8K009				0.485																				0.126						0.532													1	1	1
ANNVDYTVHSVR	0	Q64514	0.726	1.34	0.248	0.737				0.871								0.01		0.825						0.526							0.772						0.473		0.817				5	3	3
ANPALYVLR	0	Q99PV0	0.494	1.373	0.269	0.666	0.634	1.365	0.928	0.684	0.846		0.379		0.549	0.658		0.099								0.486																			12	3
ANPDPNCCLGVFGLSLYTTER	1	P62996			0.01	0.01			0.01	0.321	0.01		0.01		0.01																														9
ANPFGGASHAK	0	P62267	0.86	1.518	0.241	0.815	0.699	1.548	0.881	0.913	0.899	4.503	0.545	13.424	0.726	0.897	1.58		0.819	0.691	1.455	0.912		0.881	4.275	0.581	14.098	0.747	0.859	1.561		0.837	0.71	1.538	0.879	0.9	0.869	4.155	0.565	13.907	0.723				13	11	12
ANPGAWILR	0	Q6P5E4	0.796	1.571		0.751	0.694	1.267	0.776	0.763	0.773		0.574		0.607	0.865		0.275	0.638	0.583	1.145	0.732	0.821	0.571		0.477			0.701		0.25	0.629	0.506	1.383	0.593	0.597	0.662		0.452		0.584				11	9	10
ANPIQGFSAK	0	P19783	0.832	1.476	0.218	0.757	0.615	1.451	0.839	0.856	0.771	4.332	0.502		0.656	0.836	1.429	0.208	0.752	0.62	1.417	0.883		0.775	4.172	0.517		0.642	0.827		0.206	0.769	0.649		0.845	0.836	0.811	4.451	0.497		0.705				15	11	10
ANQLAEEIESSAQYK	0	O70305					0.993			0.996	1.018		0.745		1.117			0.01	1.065	1.11	2.907	1.614		0.844				0.834				2.521	0.657		0.857	1.186	0.697		0.673		0.938				5	8	8
ANRTEENVSDGSPNAGTVEQTPK	0	P46414											0.01		0.01													0.01			0.01											1	1	1	3	2	1
ANSFTVSSVSAPSWLHR	0	Q8VDJ3	0.875		0.182	0.901	0.644	1.441	0.96	0.976	0.858		0.49		0.758		1.578	0.157			1.309			0.661		0.489																			10	5
ANSNLVLQADR	0	Q6P4T2	1.203		0.255	1.223	0.965		1.097	1.174	1.173		0.78		0.908	1.185		0.078	1.223	1.024		1.434				0.796			1.151	1.619	0.459	1.221	1.082	2.125	1.548	1.247	1.269		0.593		0.972				9	6	11
ANSWWLR	0	Q9CWJ9	0.982	1.609	0.253	0.833	0.724	1.578	0.925	0.978	0.867	5.944	0.556		0.763	0.94	1.751	0.261	0.878	0.809	2.019	0.956	0.957	0.886	5.301	0.524	17.497	0.832	0.911		0.277	0.862	0.698	1.48	0.854	0.876	0.931		0.536		0.729				12	13	10
ANTFVAELK	0	P08249		1.197	0.457						0.989		0.533	2.087		0.949			0.893							0.547		0.782			0.457														5	5	1
ANVAKPGLVDDFEK	0	Q9DCX2	0.676	1.117	0.247	0.64	0.506	1.131	0.711		0.625	2.286			0.503	0.66	1.047	0.256	0.602		1.089	0.689	0.706			0.377			0.59	1.089	0.217	0.57	0.553	1.07	0.667	0.678	0.674	2.275	0.39		0.495				10	8	12
ANVAKPGLVDDFEKK	0	Q9DCX2	0.781	1.336	0.427	0.809	0.678	1.284	0.837	1.011	0.816	2.905	0.483	6.672	0.647	0.896	1.369	0.249			1.197	1.037	1.147	0.934	2.846	0.575	4.679	0.788	0.883	1.319	0.389	0.843	0.768	1.449	1.037		0.944	2.424	0.611	5.975	0.699	1	1	1	13	11	13
ANVELDHATLVR	0	Q9R099	0.651	1.634			0.24				0.487		0.446																																6
ANYDVLESQK	0	Q9CR00	1.052	1.956	0.335	0.949		1.809	1.073	1.013			0.609		0.891			0.3										0.892			0.275								0.545		0.676				9	2	3
APAGIDTPLTAK	0	Q9CQN7	0.487		0.154		0.847	0.928																																					5
APAHHPAAVSTAK	0	Q6P5B0													0.615	0.519																													1	1
APAIRPGGTLGLSETADSDTR	0	P58871			0.291													0.01																											1	1
APAMFNIR	0	P97351	0.851	1.566	0.202	0.786	0.66	1.524	0.871	0.86	0.833	4.169	0.544		0.701	0.921	1.616	0.213	0.791	0.665	1.467	0.902	0.913	0.885	3.973	0.579		0.733	0.925	1.546	0.28	0.82	0.701	1.587	0.929	0.897	0.966	4.324	0.579		0.744				15	15	12
APAPAAPAAAEPQAEAPAAAASSEQSVAVKE	0	Q91XV3	0.255	0.526	0.11	0.3	0.254	0.582	0.374	0.371	0.344	1.213	0.162	1.706	0.01	0.288	0.503	0.106	0.293	0.259	0.647	0.372	0.398	0.323	1.301	0.197	1.677	0.304	0.319	0.526	0.1	0.322	0.245	0.609	0.383	0.389	0.378	1.183	0.214	1.63	0.266	1	1	1	26	26	24
APAVATVGSICDLNLK	1	Q80X90					1.134			0.706																																			2
APDEDTLIQLLTHAK	0	Q8R2Y8	0.427		0.24	0.806			0.781	0.762	1.176		0.481		0.758			0.01	0.712	0.702	1.275	0.01	0.741	0.762		0.511		0.865	1.05		0.01	0.793	0.01	1.015			0.98		0.01		0.636				8	9	8
APDELHYTYLDTFGRPVIVAYK	0	Q91YQ5			0.01	0.421	0.01			0.867					0.01	0.641		0.155	0.584					0.682		0.414			0.75		0.171	0.672	0.605			0.698	0.733		0.433						5	5	7
APDPVPTPGPASAQLR	0	Q920L1			0.01													0.01								0.01					0.01	0.01													2	2	2
APDRTPPSEEDSAEAER	0	Q8BJU0			0.01	0.01			0.321	0.228	0.258	2.301	0.235		0.626					0.21				0.283							0.01		0.127	0.529	0.38	0.262					0.247	1	1	1	12	4	9
APEILLGCK	1	P97377			0.01								0.142		0.01			0.01																											3	1
APELLLGAK	0	P24788		1.787	0.153						0.208																		0.94			0.682				0.672									3		3
APEQRPAPNAAPVDPTLR	0	Q8JZM7							0.01		0.01						0.01	0.01				0.34										0.01			0.01				0.01		0.01				2	3	4
APFDLFENK	0	P11499	0.795	1.449	0.182	0.766	0.59	1.365	0.759	0.794	0.718	4.154	0.463		0.647	1.098	1.733	0.429	1.026	0.867	1.592	1.055	1.079	1.006	4.782	0.713	15.961	0.883	1.08			1.034	0.872	1.677	1.056	1.204		4.514	0.707	14.25	0.937				13	15	11
APFDLFENKK	0	P11499			0.183																1.342					0.492		0.684								0.822			0.429			1	1	1	1	3	2
APFDLFENR	0	P07901	0.724	1.233	0.172	0.615	0.535	1.222	0.72	0.703	0.767	4.356	0.454		0.659		1.299	0.142	0.629	0.595	1.224	0.583	0.764	0.681	3.964	0.434		0.622	0.766	1.308	0.183	0.681	0.565	1.162	0.741	0.737	0.75	4.12	0.443		0.599				12	11	12
APGEQTVPALNLQNAFR	0	Q920B9				1.601	1.549		1.749	2.126						0.601	1.218	0.01		0.463	1.218	0.708	0.593	0.609	5.773				0.581		0.128	0.704	0.453		0.693		0.622	4.965			0.504				4	10	12
APGFAQMLK	0	P42932	0.666		0.01	0.509	0.448		0.529	0.631			0.353		0.823	0.791		0.158			1.237	0.891								1.224			0.565	1.191	0.77			3.525	0.471		0.607				8	4	7
APGFVYAWLELISHR	0	Q6ZQ08			0.01																																								1
APGGACMQNAMLLQPNR	1	P54923				0.393							0.01		0.01							0.01				0.01						0.01													3	2	2
APGLGLVLER	0	Q9WU56			0.01								0.243		0.585	0.473		0.01	0.567	0.01																									3	4
APGTPHSHTKPYVR	0	P35980	0.628	1.142	0.159	0.587	0.51	1.129	0.665	0.652	0.608	3.546	0.41		0.542	0.616	1.115	0.158	0.585	0.494	1.09	0.641	0.667	0.624	3.505	0.398		0.556	0.633	1.09	0.161	0.594	0.494	1.051	0.663	0.667	0.648	3.498	0.407		0.558				22	23	23
APHVLVLGSGVYR	0	B2RQC6	0.952	1.449	0.18	0.576	0.607	1.396	0.872	0.861	0.868	5.294	0.508		0.555			0.159	0.744		1.217		0.666	0.985		0.582					0.19		0.531			0.942	0.819		0.479		0.564				12	6	6
APIIAVTR	0	P52480	0.833		0.221	0.799	0.664									0.852		0.227	0.794	0.662		0.857	0.899	0.833		0.495		0.7	0.836	1.525	0.215	0.803	0.666	1.466	0.855	0.883	0.845		0.522		0.701				4	9	11
APIQWEER	0	Q9D6R2	0.834	1.384	0.24	0.72	0.648	1.351	0.825	0.824	0.786	3.806	0.481		0.674	0.872	1.434	0.23	0.773	0.668	1.402	0.873	0.908	0.83	3.662	0.478		0.698	0.825	1.502	0.241	0.738	0.678	1.469	0.861	0.878	0.848	3.741	0.469	8.554	0.62				12	12	13
APIRPDIVNFVHTNLR	0	Q9D8E6	0.699	1.231	0.172	0.636	0.571	1.257	0.688	0.734	0.704	3.576	0.431		0.576	0.704	1.22	0.17	0.662	0.543	1.269	0.71	0.732	0.676	4.048	0.444	19.494	0.574	0.691	1.257	0.176	0.632	0.527	1.213	0.69	0.73	0.706	3.952	0.425		0.575				36	32	25
APIRPDIVNFVHTNLRK	0	Q9D8E6					0.572																																			1			1
APKPDGPGGGPGGSHMGGNYGDDR	0	P56959	0.35	0.784	0.137	0.442	0.383	0.829	0.494	0.455	0.537	1.997	0.299		0.38	0.01	0.778	0.081	0.444	0.371	0.686	0.504	0.502	0.496	2.076	0.01		0.389	0.484	0.758	0.138	0.453	0.3235	0.771	0.497	0.515	0.472	1.695	0.246		0.323				28	28	14.5
APKPDGPGGGPGGSHMGGNYGDDRR	0	P56959											0.01		0.01			0.01													0.01											1	1	1	2	3	2
APKPEDIDEEDDDVPDLVENFDEASKNEAN	0	Q9CQH7	0.01			0.01									0.451	0.01		0.01				0.01							0.01		0.01			0.01			0.01		0.294			1	1	1	5	4	6
APLATGEDDDDEVPDLVENFDEASK	0	Q64152	0.782	0.911	0.01			0.01					0.01					0.01										0.01	0.01																7	5	6
APLATGEDDDDEVPDLVENFDEASKNEAN	0	Q64152			0.01																																					1			1
APLDIPVPDPVKEK	0	P97371	0.444		0.01	0.366	0.287		0.357		0.463		0.184				0.706	0.021	0.35	0.263	0.766	0.348	0.564	0.275		0.2			0.366	0.359	0.044	0.306	0.271	0.562		0.394		4.801	0.194		0.297	1	1	1	7	12	12
APLDLDKYVEIAR	0	Q9CQR6			0.258	0.579	0.398	1.916								0.78	1.3		0.724		1.285	0.661	0.877		3.757	0.348		0.501	0.989	1.461	0.13	0.832	0.544	1.306	0.511	0.838	0.651	5.745	0.371	10.344	0.423	1	1	1	4	9	13
APLKPYPVPTSDNILIQEQTQLK	0	Q8BU30	0.377	0.877	0.01	0.349	0.315	0.851	0.01	0.385	0.01		0.27		0.344	0.415			0.41	0.295		0.499	0.454	0.378		0.278		0.331	0.443		0.01	0.396	0.309	0.691	0.476	0.422	0.415		0.282		0.36				11	9	10
APLPYSDISGLNALLLR	0	Q6PD26	1.24		0.01													0.01								0.433		0.01				0.465							0.01						2	3	3
APLQVAVLGPTGVAEPVEVR	0	Q8VHX6									0.01																														0.01				5		2
APLTKPVK	0	Q9JKC6				0.492									0.464	0.553		0.01				0.81						0.436			0.144					0.445					0.358				2	4	3
APLTPQLLLQR	0	Q8BUI3				0.358			0.01									0.01																											2	1
APLVPPGSPVVNALFR	0	Q9JHU9			0.01	0.01							0.01																																3
APNVLASEPEIPK	0	Q9WTP6	0.748	1.353	0.215	0.673	0.604	1.187	0.748	0.812	0.749	3.226	0.411	10.024	0.6	0.593		0.154	0.62	0.545	1.28	0.745	0.776	0.75		0.409		0.613		1.38	0.25	0.713	0.565	1.286	0.768	0.807	0.668	3.751			0.715				13	10	10
APNYSCVMTGSWDK	1	Q8C570		1.179	0.01	0.73	0.563	1.299	0.7	0.872			0.01		0.151		1.928	0.01	0.641		2.044	0.618	0.01			0.01		0.01		0.941	0.01	0.732	0.42	0.01	0.548				0.255						9	8	9
APPQTQLPSGASSGTGSASATHGGAPLPGTR	0	Q9Z1R2	0.346	0.801	0.059		0.265	0.775	0.358		0.714	2.466	0.2		0.309	0.329	0.739	0.01	0.324	0.266	0.616	0.397	0.393	0.371	2.383	0.221		0.256	0.387		0.01	0.362	0.109	0.671	0.426		0.368	5.829	0.214		0.254				12	12	12
APPSVFAQVPQAPPVLVFK	0	P05201	0.916	0.01	0.01		0.242				0.154		0.01				0.01	0.01						0.01		0.01		0.01			0.01	0.01	0.01		0.01						0.01				7	6	5
APQEFTTSHLESGSR	0	Q8VDL4					0.471									0.593		0.01		0.536	1.615	0.682	1.244	0.944		0.391		0.506		1.749	0.142	0.654	0.485	1.779		0.869	0.654		0.251						2	10	10
APQETYADIGGLDNQIQEIK	0	P62192			0.01		0.01		0.01		0.434				0.528																														7
APQQWATFAR	0	Q9D1P0		2.534				2.475																																					4
APQTSSPPPVR	0	Q52KI8			0.01				0.01		0.01		0.01			0.402		0.01			0.01	0.01	0.01			0.01					0.01		0.01	0.01			0.01		0.01		0.01				6	7	6
APQVDVDR	0	Q9CZD3	0.767	1.09	0.232	0.707	0.61	1.611	0.975	0.938	1.004		0.437		0.666						1.266							0.59	0.579																11	4	3
APQVLVLAPTR	0	Q9JIK5	0.446	0.871	0.12	0.398	0.36	0.809	0.435	0.516	0.436		0.295		0.365	0.446	0.906	0.108	0.441	0.364	0.862	0.483	0.472	0.457		0.276		0.399	0.462	0.88	0.102	0.426	0.338	0.86	0.473	0.452	0.407	2.52	0.281		0.364				11	11	12
APSENWAMEGGTDPETTLPGAEDGK	0	P13864			0.01	0.01				0.97			0.01		0.01			0.01														0.01			0.01		0.767								4	2.5	2.5
APSHVPFLLIGGGTAAFAAAR	0	Q9Z0X1			0.01		0.01																																		0.01				2		1
APSMVAAAVTYSKPR	0	Q9CPQ8	0.123	0.01	0.365	0.91	0.933	1.54	1.3	1.226	1.357		0.635		0.838	0.966	1.934	0.18	0.833	0.74	1.477	0.826	0.798	1.054		0.48		0.766	1.352	1.456	0.427	0.83		1.487	0.705	0.882	1.13		0.355		0.745				15	11	13
APSPEKAEEESER	0	Q61024	0.629	1.167	0.124	0.578	0.52	1.129	0.615	0.632	0.625	4.066	0.365	20.544	0.505	0.636	1.212	0.114	0.575	0.493	1.14	0.667	0.673	0.61	3.582	0.397	20.258	0.498	0.636	1.222	0.136	0.573	0.497	1.093	0.639	0.687	0.64	3.615	0.395		0.548	1	1	1	26	25	26
APSQLALFSVSDK	0	Q9CWJ9	0.955	1.672	0.227	0.825	0.621	1.66	0.975	0.942	0.845	4.444	0.545	12.988	0.753	0.84	1.415	0.222	0.77	0.568	1.467	0.893	0.862	0.715	3.578	0.519	11.64	0.581	0.743	1.367	0.188	0.686	0.558	1.211	0.715	0.79	0.656	3.344	0.421	10.41	0.596				13	13	13
APSSSSVGISEWLDQK	0	Q99LC5					0.793	0.941	0.321	0.455	1.261		0.105		1.054					1.166			1.179		4.615	1.65				2.125				1.179		0.865				21.54					8	6	6
APSVETMVLYTGEKPSEK	0	Q9DCI9				0.01																																							1
APSYIEIFGR	0	A2AN08			0.01	0.23	0.305	0.86		0.249	0.01		0.165					0.01	0.658		0.604	0.01				0.01							0.01			0.01					0.01				7	5	3
APTAAPPPPPPSRPGVVVPPPPPNR	0	Q91YD9			0.01	0.01	0.01		0.01				0.01			0.014	0.01	0.01	0.01	0.01		0.01	0.01	0.01		0.01						0.01							0.01						10	10	9
APTLASLENCMK	1	Q8VHE0							0.886	1.365			0.328																																3
APTNIVYK	0	Q62193	0.527	1.309			0.51			0.469			0.31							0.661				0.774																					5	2
APTNPSVEDEPLLR	0	P11157	1.145		0.01	1.012	0.453	2.925	0.883	0.639			0.262		0.532							1.298																							10	2
APVDITGQFEK	0	Q9ER72					0.667	1.163	0.669	0.808	0.819		0.423		0.544				0.808																										8	2
APVEHVVADAGAFLR	0	Q8BW10	0.634	1.719	0.074	0.693	0.177		0.494	0.958	1.029		0.462		0.578	0.634	1.852	0.113	0.863	0.715	2.142	0.555	0.879	0.901		0.785		0.61			0.01	1.376			0.545		0.816		0.447		0.614				11	11	6
APVGSVVSVPSHSSASSDK	0	Q8K2K6	0.535		0.01					0.343	0.01		0.01		0.415			0.01																											6	1
APVLHFYVRPSGHEGAASGR	0	Q5SUR0							0.672																								0.362												1		1
APVPGAQNSSQSR	0	Q99JB2				0.309	0.209			0.223	0.01					0.234			0.439				0.269									0.01	0.288								0.214				4	3	3
APVPTGEVYFADSFDR	0	P35564		1.126	0.125	0.465	0.436			0.505	0.551	3.765	0.3		0.398	0.585		0.122	0.577	0.472	1.042	0.65	0.654	0.585	3.191	0.362	12.848	0.504	0.6	1.104	0.148	0.578	0.462	1.043	0.596	0.632	0.583	3.058	0.368	15.189	0.501				10	24	24
APWELLELR	0	Q91WQ3	0.564	1.223	0.01	0.826	0.509	1.146	0.532	0.72	0.522	3.078	0.288		0.576	0.661	2.088	0.141	0.819	0.415	1.492	0.483	0.543	0.01				0.555	0.497	1.146	0.01	0.681	0.411		0.01	0.954			0.317						12	10	9
AQAALAVNISAAR	0	P80317	0.877	1.646	0.285	0.672	0.76	1.747	0.927	0.965	1.383	4.795	0.56		0.871	0.943	2.245	0.407	0.792	0.548	1.579	1.066	1.047	1.014	4.677	0.625		0.74	0.91	1.452	0.235	0.717	0.767	1.613	0.958	1.036	0.918	5.785	0.578		1.059				25	26	26
AQAALQAVNSVQSGNLALAASAAAVDAGMAMAGQSPVLR	0	P17225					0.01				0.01							0.01													0.01	0.63	0.01		0.01				0.364		0.01				4	5	6
AQAEGAYHRPLATSR	0	Q9CQ56							0.912																																				1
AQAELEAQELQR	0	Q9QXS1											0.01																																1
AQASTAAGALTPAPSTAVSGEDASTVPK	0	Q8VBZ3	0.599		0.01		0.01		0.55		0.512		0.01			0.558	1.416	0.01	0.01	0.01		0.01	0.502			0.01		0.01	0.487		0.01		0.01				0.01		0.01						7	10	6
AQAWCYSK	1	P51150	1.017	1.847	0.259	0.92	0.732									1.137		0.292										0.47			0.268		0.876								0.467				5	3	3
AQCETLSPDGLPEEQPQTTK	1	Q7TMY8							0.01				0.01					0.01								0.01		0.27			0.01								0.01						3	4	3
AQCPIVER	1	P97461	0.76	1.269	0.164	0.834	0.568	1.19	0.722	0.736	0.587	2.933			0.378	0.761	1.324		0.719		1.081	0.66	0.581	0.623	3.603	0.33		0.464	0.847	1.436	0.174	0.736	0.531	1.124	0.661		0.614	2.714			0.453				12	10	10
AQCYMDTEQFEEAVR	1	Q9QYI3			0.01	0.617			0.01				0.01						0.481			0.538																							4	2
AQCYMDTEQFEEAVRDYEK	1	Q9QYI3			0.01													0.211	0.851	0.79		0.94	1.162			0.508		0.583			0.01	0.881	0.776		0.977	1.004			0.477			1	1	1	1	7	6
AQDASLNVPER	0	Q7TPV4	0.761	1.501	0.199	0.707	0.602	1.321	0.763	0.795	0.745	4.021	0.456		0.561	0.747	1.499	0.188	0.736	0.543	1.322	0.761	0.705	0.753		0.445		0.606	0.751	1.347	0.169	0.727	0.618	1.176	0.723	0.725	0.841	4.781	0.409		0.62				12	11	12
AQDIEAGDGTTSVVIIAGSLLDSCTK	1	P80315	1.222	1.698	0.267	0.905	0.822	1.428	0.907	0.803	0.801		0.436		0.489	1.255			0.919	0.797	1.378	0.879	0.737	0.792	4.219	0.512		0.448	1.029	1.82	0.221	0.908	0.875	1.272	0.751	0.901	0.661	3.696	0.424		0.53				11	10	13
AQDIQCGLQSR	1	Q9CQ48	1.072	2.002	0.352				1.123		0.938					0.671		0.521		1.01	2.759	1.334	1.19	1.044		0.745		0.893	1.268			0.567	0.904		1.496	1.301	1.26		0.803		0.878				5	9	8
AQDQGEKENPMR	0	Q9CXW4	0.974	1.615	0.202	0.642	0.493	1.577	0.924	0.852	0.851	4.025	0.535		0.668		1.555	0.199	0.69	0.485	0.97	0.711		0.659	4.049	0.423		0.554	0.921		0.199	0.642	0.575		0.694	0.655	0.548	4.378			0.547	1	1	1	15	11	10
AQEEEDVRDYNLTEEQK	0	Q505B7	0.914	1.636	0.01	0.742	0.644	1.67	0.842	1.05	0.925		0.513		0.667	0.969	1.64	0.01	0.79	0.718	1.532	0.818	0.868	0.69		0.504		0.626	0.979	1.787	0.01	0.706	0.566	1.364	0.83	0.899	0.785		0.366		0.548	1	1	1	12	11	12
AQENVELPQLK	0	Q9WTQ5	0.414		0.148		0.398				0.273		0.26		0.3			0.093		0.329			0.421	0.474		0.229		0.409			0.01	0.348	0.343		0.455		0.72		0.2		0.321				8	7	7
AQENYEGGEEVSPPQTK	0	P70398	0.01		0.01	0.382	0.01	0.796	0.344	0.01	0.01		0.09		0.305	0.01	1.164	0.01	0.01	0.01			0.01	0.229		0.01					0.01	0.01	0.121			0.01	0.01		0.01		0.01				11	9	7
AQEVSDEGADQEEEAYLRED	0	Q9JIQ3	0.884	1.859	0.01	0.9	0.689	1.864	0.939	0.924	0.893		0.437		0.769	1.094	1.807	0.01	0.902	0.692	2.025	0.919	0.859	0.916		0.413		0.809	0.808	1.768	0.01	0.85	0.712	1.885	0.934	0.927	0.989		0.478		0.631	1	1	1	12	11	12
AQFEGIVTDLIK	0	P38647	0.778	1.349	0.212	0.811	0.606	1.352	0.847	0.849	0.781	3.639	0.483	9.217	0.601	0.65	1.284	0.188	0.698	0.601	1.412	0.815	0.829	0.654	2.101	0.47		0.627	0.768	1.326	0.175	0.726	0.585	1.444	0.828	0.82	0.696	2.678	0.472	11.868	0.644				13	12	14
AQFEGIVTDLIKR	0	P38647	0.822		0.24	0.737	0.763		0.83	0.939	0.689					0.945	1.699	0.267	0.862	0.689	1.496	0.924	0.896	0.82	4.165	0.546		0.664	0.975	1.585	0.256	0.861	0.695	1.387	0.895	0.965	0.915	3.872	0.506	13.312	0.65	1	1	1	8	12	13
AQFEQLCASLLAR	1	P48722													0.655						1.791																								1	1
AQFGDKPSEGRPR	0	Q80UW8			0.156		0.287		0.447	0.593	0.38					0.505			0.485	0.01			0.568	0.499		0.392		0.494	0.445		0.13	0.455	0.229		0.498				0.346						6	7	9
AQFGQPEILLGTIPGAGGTQR	0	Q8BH95	0.836		0.01	0.348	0.268		0.786	0.91			0.01		0.467	0.569		0.01		0.01	0.491		0.534	0.01		0.253		0.413	0.506	0.967	0.01	0.658	0.6						0.365		0.01				8	8	7
AQGKPVSGQESSQSPYER	0	Q3UPL0	0.01	1.694	0.01	0.01	0.323		0.642	0.01	0.446		0.01		0.217		1.918	0.01	0.01	0.01	0.01	0.01	0.554	0.38		0.194		0.01				0.01	0.404	1.214	0.487	0.01			0.01		0.01				10	12	9
AQGPQHQPGSEGPSYAK	0	Q9D880	0.01	1.339	0.29	0.664	0.48	1.259	0.461	0.352	0.426		0.326		0.287	0.498	1.245	0.132	0.554	0.452	1.035	0.01	0.616	0.939	3.813	0.601		0.459	0.465	1.409		0.86	0.01	1.561	0.376	0.462	0.01		0.383		0.01				13	14	12
AQHEDQVEQYKK	0	P48678	0.684		0.236	0.796	1.089		0.758	0.771			0.447		0.631	0.849		0.599	0.739	0.577		1.023	1.025	0.74		1.143		0.675			0.237	0.802	0.594		0.764	0.856	0.77		1.2		0.776	1	1	1	14	15	16
AQHIVPCTISQLLSATLTDEVFR	1	Q62193				1.019						11.667							1.013			0.391	0.511	0.533	0.451			0.462		1.756	0.156	0.888	0.336	0.878	0.629	2.562									10	12	12
AQIAGYLYGVSPPDNPQVK	0	Q99PV0			0.01	0.373	0.01	0.614	0.298	0.01						0.589	1.342	0.01	0.261	0.249	0.781	0.01	0.01			0.01		0.01			0.01	0.01			0.01						0.01				7	11	4
AQIEDSLR	0	Q9D8X2	0.83		0.452		0.01		0.546	0.922	1.002							0.01	0.777							0.256				1.367	0.01		2.67								0.742				6	3	4
AQIHVLEGGEVK	0	P37913	1.2		0.01										0.698	0.748		0.01		0.989				1.233																					3	4
AQILGGANTPYEK	0	Q9CQ37		1.444	0.01			1.504		1.089			0.252		0.592																														6
AQIQQFHSQIAAQTSASVLAEELHK	0	Q61595	0.955		0.145	0.771							0.48		0.835			0.01	0.516	0.512		0.846		0.739									0.555						0.505		1.797				6	5	3
AQITNPSGASTECFVK	1	Q80X90	0.808	1.923	0.01	0.958	0.442	0.817	1.764	0.01	1.406		0.143		0.01		0.01	0.01	0.531	0.01	2.138	1.067	1.535	1.072		0.208		0.01	0.968		0.01	0.566	0.586	2.19		1.346	1.186		0.01						11	10	9
AQLAAITLIIGTFER	0	Q9EQH3			0.01										0.01													0.628	1.001	1.691	0.249	0.683		1.505	1.201	1.032	0.799		0.401						6	2	11
AQLENHEPEEEEEEEMEAEEK	0	Q8K2T8							0.01									0.01																											1	2
AQLFALTGVQPAR	0	Q9JMA1			0.306	0.888			0.945	0.984	0.847		0.616		0.758			0.234		0.576								0.588	0.847		0.198	0.705	0.649		0.796	0.815	0.722		0.442		0.675				7	3	9
AQLGVQAFADALLIIPK	0	P80317	0.973	1.596	0.237	0.748	0.658	1.511			0.718	4.066	0.487		0.634	0.805	1.47	0.21	0.81	0.649	1.456	0.821	0.982	0.862	4.135	0.527	12.093	0.694	0.85	1.506	0.234	0.791	0.691	1.443	0.88	0.89	0.841	4.192	0.508	11.104	0.724				10	13	13
AQLLQPTLEINPR	0	Q9CQN1	0.626	1.201	0.118	0.57	0.518	1.126	0.661	0.667	0.62	3.658	0.368		0.536	0.62	1.239	0.146	0.586	0.506	1.129	0.693	0.664	0.62		0.375		0.512	0.643	1.222	0.159	0.594	0.575	1.181	0.65	0.74	0.637	3.745	0.353		0.572				12	11	12
AQLNIGNVLPVGTMPEGTIVCCLEEKPGDR	1	P62918				0.618			0.599				0.4			0.256		0.134	0.578		1.104	0.565				0.401		0.01	0.528		0.01	0.617	0.478						0.343		0.586				3	7	6
AQLSAAVLTLLIK	0	Q8CGK3	0.803	1.403	0.01	0.692	0.714		0.956	0.732	0.586		0.659		0.591		1.633	0.12	0.99	0.362	1.634	0.488	0.826	0.742		0.378		0.451	0.821	1.725	0.01	0.468	0.543		0.717	0.99	0.742		0.25		0.543				10	10	10
AQLSQYFDAVK	0	Q923D5			0.208						0.832				0.646			0.806						1.178							0.384					0.98									3	2	2
AQLVVIAHDVDPIELVVFLPALCR	1	P12970			0.01																	0.347									0.228														1	1	1
AQMQEAMTQEVSDVFSDTTTPIK	0	Q64727			0.01								0.01		0.01																														4
AQMVQEDLEK	0	P26041			0.245	0.934	0.812											0.202	0.842	0.824			1.102			0.586		0.791			0.204	0.964	0.895								0.731				3	6	4
AQNDVMTMK	0	Q61334				0.607																																							1
AQNTWGCGSSLR	1	P48678	0.639	1.264	0.181	0.544	0.525	1.053	0.671	0.703	0.686		0.293	7.803	0.352	0.626	1.268		0.522	0.502	0.998	0.612	0.638	0.601	2.569	0.364	6.856	0.38	0.579	1.14	0.185	0.548	0.508	0.92	0.538	0.604		2.452	0.351		0.407				13	13	12
AQPFVAAANIDDKR	0	O70209				1.763	1.374								0.571				1.072																							1	1		3	2
AQPLRAEEPGVSDQSVFSSER	0	Q61033			0.053													0.083		0.01			0.01					0.01			0.01	0.315							0.01			1	1	1	1	4	3
AQPSASLGVGYR	0	Q8C2Q3			1.448	2.247	2.157	3.938	11.229	2.274	2.629		1.851		2.203	4.605		1.755				20.641	5.692			4.497		2.159			2.148				3.129	6.097	3.51		5.194		3.045				15	11	9
AQPSQAAEEPAEK	0	Q9R1P4			0.01	1.544							0.475						0.726										1.914		0.01	1.266			1.702						1.767				5	2	6
AQPSQAAEEPAEKADEPMEH	0	Q9R1P4	0.475	0.932	0.191	0.562		0.866		0.635	0.45		0.317		0.355				0.517	0.358	0.904	0.591		0.435		0.219		0.407		0.966	0.01	0.562		0.898	0.563	0.646	0.01	2.153	0.308		0.444	1	1	1	10	9	12
AQPSVSLGAAYR	0	Q8C2Q3			0.283		0.667	1.345	0.959	1	0.512	5.224	0.759		1.047			0.324		0.707		1.046		0.821		0.503		0.727	0.861	0.714		0.944									0.769				10	6	4
AQPSVSLGAPYR	0	Q8C2Q3		1.206	0.07	0.441	0.435		0.528	0.491			0.278		0.423			0.049	0.526			0.673									0.136										0.566				8	3	2
AQPTPSSSATQSKPTPVKPNYALK	0	P61965			0.135													0.01	0.01		0.01								0.294	0.574	0.01			0.01					0.01		0.01				2	3	7
AQPYDPNFYDETYDYGGFTMMFDDRR	0	P61979											0.01					0.01				0.679																				1	1		1	2
AQQEDALAQQAFEEAR	0	Q08024	0.802	1.741	0.209											0.909	1.451	0.22		0.762	1.363	0.889	0.828	0.903	4.016	0.501		0.603	0.893	1.534	0.181	0.804	0.654	1.94	0.801	0.996	0.819	4.48	0.515		0.665				3	11	12
AQQEFAAGVFSNPAVR	0	O35609	0.697	1.507	0.01	0.695	0.257	1.395			0.572	6.214				0.568		0.01	0.427			0.553						0.41	0.563		0.01		0.441						0.226						8	5	4
AQQEFATGVMSNK	0	Q8K021				1.329		1.713					0.01		1.015																														5
AQQNNVEHKVETFSGVYK	0	P62082	3.031	1.818	0.01	0.931	0.846	1.911	1.171	1.029	1.435		0.645		0.864	1.028			0.844	0.762	1.596		1.074			0.671				1.615	0.297	1.022	0.869	1.552	1.077	1.03	0.935		0.661		0.815	1	1	1	11	8	10
AQQSLNSIHSK	0	Q61595											0.301		0.591			0.01										0.644			0.01														2	2	1
AQQVSQGLDVLTAK	0	Q64727			0.236								0.585		0.774																														3
AQREPLLTLVK	0	Q8VDM4	37.837			0.098	5.522						93.369		3.481																			100							3.675	1		1	9		9
AQRPSTTTTTTTTTTALATPAGCSSK	1	Q6ZQH8			0.01				0.01	0.01	0.01		0.01		0.01																														6
AQSELSGAADEAAR	0	Q9D3D9	0.878	1.305	0.448	0.859	0.796	1.218	1.068	1.108	0.979	1.898	0.649	3.607	0.747	0.886	1.346	0.437	0.895	0.777	1.211	1.03	1.077	0.982	1.91	0.642	3.714	0.753	0.884	1.326	0.464	0.884	0.781	1.234	1.068	1.164	0.978	1.938	0.64	3.902	0.723				22	13	13
AQSSQDAVSSMNLFDLGGQYLR	0	Q3UEB3		1.037	0.01	1.182		1.714	1.132	0.914			0.803						1.409	0.01	1.425	1.205	1.851					0.439						1.72	1.079	1.787					0.502				7	10	5
AQSTGGSSDPVLHEK	0	P55937				8.154																																							1
AQSYEYVYR	0	Q9D2R0	0.964		0.01	1.015	0.597				0.01		0.01					0.01								0.01			0.736						1.533										6	2	4
AQTEEDDLQEPK	0	Q9WTQ5		1.405	0.01	0.507	0.312	1.039					0.01		0.496	0.611		0.126	0.652	0.271		0.01		0.424		0.01		0.341	0.496	1.105	0.01	0.364	0.01			0.784	0.544		0.341		0.01				7	8	9
AQTEGINISEEALNHLGEIGTK	0	P60122				0.801	0.01		0.962						0.982		2.193	0.199	0.91	0.723	1.801	1.125	0.785	0.916		0.434		0.667	1.09			0.943			0.954	0.955	0.963		0.54		0.666				4	10	10
AQTLPTSVVTITSESSPGKR	0	Q62261	0.843	1.948	0.125	0.755	0.58	1.633	0.847	0.976	0.779		0.39		0.542				0.583	0.528	0.808	0.728	0.632	0.587		0.349		0.402		1.415	0.093	0.511	0.472	1.088	0.546	0.586	0.554		0.292		0.449	1	1	1	11	9	10
AQTQRPNLIGLTSGDMDANPR	0	Q5SFM8			0.01								0.01																																2
AQTYELQESNVR	0	Q8C650								0.01							1.968		0.756			0.868	0.987			0.597					0.216	0.563	0.01	1.407	1.032	0.892	1.006				0.811				1	6	8
AQVAQPGGDTIFGK	0	P70349	0.798	1.399	0.314	0.788	0.675	1.312	0.865	0.842	0.753	2.32	0.456	4.594	0.615	0.803	1.378	0.325		0.684	1.32	0.855		0.731	2.232	0.481	4.58	0.645	0.829	1.376	0.331	0.786	0.701	1.343	0.879	0.857	0.777	2.392	0.481	4.607	0.633				23	20	15
AQVEDAFR	0	P19096	0.775	1.597	0.193	0.837	0.677		0.804			4.834			0.637	0.699			0.834	0.724				1.024				0.792	0.961				0.697												8	5	2
AQVEQELTTLR	0	Q9QXS1								0.774																																			1
AQVIYTR	0	P62852						2.269	1.388	1.292	1.276	5.632	0.943		1.123																														7
AQVSLLIR	0	O35129	0.934		0.241	0.894	0.735	1.556	0.884	0.941	0.84	4.236	0.528		0.732	0.931	1.772	0.229	0.882	0.752	1.628	0.854	1.008	0.912	4.251	0.488		0.757	0.966	1.821	0.248	0.943	0.775	1.47	0.881	0.857	0.79	4.797	0.493	11.145	0.762				11	12	13
AQWGSNMQVTLIPTHDSEVMR	0	P14873			0.142	0.498	0.358	0.883	0.598				0.305			0.158	0.805	0.166	0.503	0.306	0.886	0.545	0.496			0.335		0.42		0.89	0.161	0.527	1.153	0.921	0.619	0.676	0.567		0.411		0.406				6	10	10
AQYENIAAK	0	P15331	0.899	1.593	0.283	0.853	0.726	1.481	1.007		0.922	4.022	0.566	11.671	0.798	0.915		0.295				0.917			3.951	0.57			0.952		0.275	0.852			0.911										12	5	4
AQYESLAAK	0	P46660					0.471									0.628		0.131	0.59			0.743	0.874																0.401						2	5	1
ARADGDSDAEDPGAPPEAVGAGQPEDEEDDAEYFR	0	Q91YU8			0.01																																					1			1
ARDDLITDLLNEAK	0	P50518	0.823		0.01	0.567	0.226	1.545	0.43	0.514	0.777		0.384		0.228	0.475	1.486	0.01	0.985	0.478		0.474	0.01	0.687				0.378	0.688		0.01	0.675	0.427			0.01			0.384		0.506	1	1	1	17	14	11
ARENPSEEAQNLVEFTDEEGYGR	0	Q9D554	0.675		0.229		0.672	1.441	0.614		0.555		0.214		0.485	0.799		0.01	0.593	0.394		0.923	0.923	0.728		0.01		0.01	0.887		0.01	0.68	0.472		1.044	0.408	0.733		0.231		0.576	1	1	1	11	10	9
ARFPDTASVQSSFER	0	Q8CH25			0.01			1.263		0.993	0.622		0.296		0.528													1.406														1	1		6	1
ARLEIEPEWAYGK	0	Q62446			0.222	0.721	0.601		0.839	0.788	0.764		0.429		0.615			0.133	0.656	0.605	1.097		0.768	0.747	3.218	0.504		0.544	0.77	1.125	0.084	0.545	0.547	1.009	0.718	0.705	0.735	2.316	0.352		0.54	1	1	1	9	16	21
ARPEFMLPVHFYGR	0	Q9ET01				0.135			0.01																						0.01														2		1
ARPELALR	0	P60487			0.135										0.473	0.671		0.099								0.297													0.34						2	3	1
ARPEPNPVIEGDLKPAK	0	Q9DCJ5		0.72	0.08				0.01				0.01					0.01																											5	1
ARPFPDGLAEDIDKGEVSAR	0	P58252	0.706	1.418	0.182	0.694	0.441	1.661	0.85	0.648	0.791	4.031	0.432	16.43	0.611	0.65	1.251	0.212	0.615	0.575	1.033	0.767	0.711	0.738	5.412	0.455	13.204	0.606	0.552	1.183	0.231	0.625	0.433	1.396	0.819	0.703	0.681	4.67	0.415	100	0.597	1	1	1	68	61	58
ARPTTDSFDDYPPR	0	Q8BGD9	1.355	0.682	0.704	0.95	1.182	1.112	1.446	1.027	0.977	1.921	0.818		1.679	0.476	0.499	0.478	0.596	0.636	1.197	0.885	0.777	0.11		0.537		1.088	1.081	1.291	0.472	0.321	0.73	1.095	1.871	2.004	0.536	1.998	0.669		0.837				32	27	25
ARPVAAQAGKPEAK	0	O08784			0.092	0.197	0.099	0.15			0.01		0.01		0.01			0.077	0.228	0.111		0.01	0.01	0.01	0.119	0.01				1.043	0.119	0.187	0.131	0.01	0.01	0.01	0.01		0.01		0.01				9	10	12
ASAELALGENNEVLK	0	P05202	0.917	1.588	0.291	0.884	0.76	1.521	0.979	1.023	0.949	3.8	0.582	10.905	0.743	0.951	1.672	0.294	0.911	0.764	1.547	0.979	1.002	0.971	3.821	0.593	11.148	0.744	0.941	1.596	0.293	0.919	0.764	1.506	1.008	0.998	0.976	3.788	0.602	11.479	0.742				30	24	24
ASAELDIK	0	P14873		1.202	0.171	0.583					0.624		0.47		0.586	0.647	1.192	0.168					0.964			0.4													0.469		0.628				6	5	2
ASAELDIKDVSDER	0	P14873	0.776	1.421	0.148	0.704	0.563	1.394	0.774	0.745	0.75		0.198		0.588	0.764	1.445	0.132	0.01	0.575	1.358	0.731	0.791	0.661		0.38		0.542	0.799	1.633	0.141	0.682	0.561	1.408	0.786	0.821	0.784		0.483		0.616	1	1	1	22	22	21
ASAEQIEEEVTK	0	Q61035	1.997	2.558	0.336	1.303	1.386	2.304	1.063	1.084	1.101	6.543	0.737		0.879	1.772	3.057	0.644	1.715	1.672	3.18	1.949	1.902	1.857		1.173		1.475	1.843	2.054	0.649	1.818	1.449	2.22	1.837	1.735	1.531		1.024		1.601				12	11	11
ASAFALQEQPVVNAVIDDATK	0	Q9D2G2	0.746	1.834	0.01	0.755	1.367	1.344	0.982	0.87			0.455		0.01			0.168		0.742			1.012																						10	3
ASAFNSWFENAEEDLTDPVR	0	P16546			0.01	0.01									0.92	0.922		0.01																											3	2
ASAGHAVSITQDDGGADDWETDPDFVNDVSEK	0	Q60598			0.01	0.593	0.619	1.97		0.968					0.634	0.712	1.297	0.305	0.735	0.665	1.369	0.857	0.932	0.841		0.442		0.744	0.879		0.175	0.78	0.722	1.481	0.728	1.124		3.427			0.739				6	11	11
ASAGHAVSITQDDGGADDWETDPDFVNDVSEKEQR	0	Q60598			0.01	0.824	0.673	1.057	1.302		0.915	3.928			0.638		0.952	0.01		0.01	1.498	0.835				0.506		1.723			0.18	0.542	0.559		0.811	0.739	0.764					1	1	1	8	8	6
ASAGLVTCGSVLK	1	Q9ESP1	0.642	1.153	0.283	0.6	0.529	1.066		0.675	0.713	1.832	0.366	3.149				0.319		0.624		0.747						0.511			0.269								0.424		0.441				11	4	3
ASAGPGGGGTQPQPQLNQLK	0	P54823	0.592	1.212	0.106	0.585	0.386	1.061	0.555	0.564	0.545	4.074			0.481	0.524	1.335	0.01	0.523	0.398	1.075	0.512	0.558	0.536	3.777	0.288		0.434	0.529	0.965	0.01		0.317	1.124	0.606	0.524	0.572	4.215	0.291		0.462				12	13	12
ASAGPQPLLVQSCK	1	P26039			0.01			0.98			0.931		0.413		0.216								0.478	0.01				0.01				0.01													5	3	1
ASAGSAFFPGR	0	Q9WUA2	0.801	1.384		0.619	0.577	1.234	0.613	0.606	0.547		0.323		0.551																														10
ASALACLK	1	Q8BMF4	2.005		1.14	2.335	1.726	2.839	2.289	2.137	2.065				1.532			1.302	2.359	1.901		2.787		2.052				1.782		3.346	1.365	1.982	1.642	2.8	2.375	2.353	2.11								10	7	9
ASALEAFGESAETR	0	Q8BYA0	0.787			0.949		1.152											0.01		0.524		0.31					0.219	0.231	0.763	0.01	0.363	0.01	0.525	0.168	0.188	0.155		0.01		0.157				3	4	11
ASALEQFVNSVR	0	O88543	0.815	1.349	0.293	0.394	0.577		1.18	1.51	0.832		0.665		0.948	0.935		0.207	0.774	0.736	1.553	0.825		0.647					0.903								0.98		0.475		1.048				10	7	4
ASANMDLMR	0	Q9CPY7			0.185	0.881			0.784				0.01		1.45											0.01		0.529			0.01	0.808			0.682										5	3	3
ASAPATPLSPTR	0	P14733	0.491	0.844	0.125	0.473	0.358	0.87	0.515	0.513	0.504		0.307		0.405	0.498	0.928	0.115	0.474	0.389	0.828	0.505	0.521	0.456	2.528	0.281		0.377	0.56	0.928	0.128	0.481	0.326	0.845	0.496		0.515	2.481	0.322		0.417				11	12	11
ASASAQPAALSAEQAK	0	O35127			0.01						0.489		0.01					0.01																											3	1
ASASDGSSFVVAR	0	Q9CYL5				2.129		0.01								1.32							1.577					1.33	2.015		0.585														3	4	2
ASASYHISNLLEK	0	Q6ZQ38	0.757			0.694	0.609		0.754	0.788	0.702		0.501		0.621	0.956	1.84	0.25	1.001	0.788	1.639		1.156	1.013	5.368	0.625	25.107	0.917	1.037	1.845	0.24	0.996	0.791	1.915	1.108	1.074	0.953	5.675	0.662		0.894				8	13	12
ASAYVFASPGCK	1	Q9Z0S1	0.953	2.084	0.262	0.904	0.858	1.734	0.91	1.073	1.002	4.931	0.59		0.669	0.948	1.835	0.256	0.833	0.737	1.815	0.882	0.957	0.836		0.51		0.701	0.989		0.255	0.79	0.64	1.594	0.926	1.048	0.847		0.557		0.782				12	11	10
ASCDAQTYGIGLK	1	Q921G7			0.01	0.01	0.01			0.768			0.01			0.01			0.01																										5	2
ASDAFHFFQSGQAK	0	Q5SW19			0.139													0.01																											1	1
ASDLDGDLTATR	0	Q05186	1.107	1.58			0.976	1.613		1.322	0.927	2.741			0.748										2.353	0.669											0.957		0.763		0.821				11	2	3
ASDLEEEENATR	0	Q0P678			0.01																		0.01			0.01													0.01		0.01				1	2	2
ASDLYITLPLALLFLVIRYFFELYVATPLAALLNVK	0	Q924Z4			0.01																																					1			1
ASDPPLAPDDDPDAPAAQLAR	0	Q9QXV0						0.01										0.01		0.012												0.01		0.01											1	2	6
ASDSTDAVEAFQLTPQQQR	0	Q7TMI3			0.01																																								1
ASEAGEVPFNHEILR	0	O88545	0.01	1.252		0.63	0.307	1.299	0.669	0.631	0.539		0.41		0.422	0.919	1.456	0.154	0.726	0.581	1.451	0.734	0.747	0.716		0.403		0.51	0.798	1.552	0.073	0.709	0.654	1.419	0.724	0.804	0.682		0.32		0.558				10	11	11
ASEDFVDPWTVR	0	P32921	0.942	1.746	0.185	0.744	0.705	1.297	0.609	0.692	0.806	4.364	0.527		0.788	0.71	1.259	0.158	0.641	0.619	1.076	0.691	0.78	0.687	3.038	0.463		0.705	0.778	1.247	0.154	0.724	0.716		0.675	0.746			0.368		0.694				12	12	9
ASEEEPEYGEESR	0	P16014	0.681	1.117	0.28	0.749	0.59	1.247	0.881	1.007	0.781	2.022	0.405	4.81	0.693	0.641	1.114	0.33	0.692	0.585	1.006	0.788	0.888	0.803	1.924	0.48	4.528	0.619	0.618	1.39	0.312	0.763	0.673	1.238	0.846	0.818	0.799	2.095	0.427		0.511				13	13	13
ASEISIDDEELAQHPATTEDIR	0	Q9DBE9	0.01	1.255	0.01	0.731	0.778	1.97	0.856	0.897	0.824		0.431					0.01	0.807	0.01			0.985			0.273			0.605		0.01	0.853		2.376			0.873				0.805				10	6	7
ASEMITTLAVESASVK	0	Q9WTQ5			0.227	0.812												0.01	0.742	0.01		1.286		0.01				0.748			0.01	0.872	0.01						0.01						2	6	5
ASEPEAQGEVTACSDQK	1	Q9ESV0	0.01	1.518	0.01		0.01		0.85	0.695	0.869		0.01		0.277				0.755	0.01	1.327							0.254	0.546		0.01	0.373	0.316	0.01											10	4	5
ASEQEEVGGPEGSEALQPR	0	Q9D1X0	0.01		0.01	0.01	0.01	0.688	0.33				0.01		0.01	0.012		0.01	0.01	0.01				0.01		0.01			0.01		0.01				0.01				0.01						9	8	6
ASEQETAKEEDGSVELESQVQK	0	Q8BH50		2.877	0.01				0.01	0.01			0.839																													1			7
ASEQIYGSPSSSPYECLR	1	O08788	0.601	1.509	0.01	0.484	0.01	1.879	0.7	0.677	0.444		0.216		0.01	0.635		0.01	0.441	0.708		0.724	0.857	0.01		0.432		0.349	0.01		0.01	0.01	0.398		0.581	0.53	0.01		0.01		0.613				11	11	10
ASEVEEILDGNDEK	0	Q9Z0H3	0.789		0.01																																								2
ASEVEEILDGNDEKYK	0	Q9Z0H3	1.061		0.294		1.04			0.908	1.032		0.662		0.878			0.296					1.222																			1	1		7	2
ASEWVQQVSGLMDGK	0	Q8BGQ7			2.277								0.464					0.289	1.043		1.614	0.995	0.993		4.721	0.547				1.967	0.156	1.019	1.109		0.986				0.601						3	8	6
ASFENNCEVGCFAK	1	O55135	0.852	1.48	0.235	0.721	0.649	1.295	0.917	0.928	0.91	3.378	0.494	6.561	0.624	0.808	1.441	0.266	0.756	0.612	1.313	0.82	0.922	0.895	3.151	0.524	6.055	0.633	0.885	1.42	0.288	0.731	0.709	1.194	0.871	0.991	0.843	3.395	0.493	6.363	0.644				13	13	13
ASFNHFDKDHGGALGPEEFK	0	P57780											0.917					0.401								0.799					0.3										1.014	1	1	1	1	3	2
ASFNHFDRDHSGTLGPEEFK	0	Q7TPR4	0.889	1.556	0.184	0.786	0.602			0.762	0.786		0.426		0.506	0.873		0.207	0.726		1.569		0.784			0.259		0.687			0.112	0.671	0.559			0.683	0.706				0.445	1	1	1	9	7	6
ASFSQGPINSANR	0	P97823	0.764	1.247	0.224	1.044	0.657	1.428	0.865		0.597	4.08	0.441		0.7	1.174		0.265	1.093	0.602	1.3	0.622	1.069	0.847		0.325		0.926	1.035	1.393	0.293	0.639	0.76	1.235	1.079	0.778			0.508		0.564				11	10	10
ASGADSKGDDLSTAILK	0	Q01853	0.881	1.479	0.322	0.833	0.71	1.46	0.899	0.934	0.88	3.436	0.584		0.73	0.906	1.546	0.297	0.815	0.728	1.449	0.918	0.909	0.841	3.627	0.591		0.724	0.883	1.47	0.322	0.861	0.712	1.413	0.882	0.884	0.861	3.606	0.556		0.734	1	1	1	12	13	13
ASGANYSFHK	0	Q62418	0.736	1.864	0.01				0.67						0.535				0.569	0.351				0.5				0.398	0.786			0.41	0.441	1.523											9	7	7
ASGASILSTLANLEGEETFEVTMLGQAEEVVQER	0	P11983				0.685														0.01										1.684							0.895								3	8	10
ASGCEGEDVVTLLK	1	O08528	0.822	1.509		0.656	0.596	1.256	0.849	0.948	0.732																																		9
ASGDGESLDEDSEFTLASDFEIGHFFR	0	Q78ZA7			0.01																																								1
ASGDLIPWTVSEQFQDPDFGGLSGGR	0	Q8K224				0.01																																							1
ASGELMTVAR	0	P97494				0.01																																							1
ASGEMASAQYITAALR	0	Q9JMA1			0.147			2.484			0.01				0.01			0.653				1.959	2.377			1.05				2.458	0.399	1.382			1.964				0.935						4	7	6
ASGLVPNVVVLVATVR	0	Q3V3R1	0.715	1.552	0.148	0.79	0.609	1.606	0.937	0.81	0.886		0.428		0.594	0.703	1.542	0.247	0.644	0.508	1.477	0.737	0.796	0.776		0.36		0.595	0.718	1.41	0.142	0.707	0.525	1.789	0.771	0.818	0.719		0.581						11	11	10
ASGNYATVISHNPETK	0	P62918	0.873		0.225	0.831	0.69		0.821	0.903	0.49		0.51		0.713	0.829		0.173			1.613			0.85	6.298	0.562		0.727	0.829	1.575	0.225	0.796	0.688	1.587	0.904	0.913	0.866	6.194	0.549						13	9	19
ASGNYATVISHNPETKK	0	P62918			0.01																	1.154				0.01									0.01				0.01		0.01	1	1	1	10	10	8
ASGPGLNTTGVPASLPVEFTIDAK	0	Q8BTM8	0.01		0.01		0.01				0.584		0.01		0.01	0.618				0.01		0.01	1.075			0.01		0.772	0.858		0.214					0.488	1.184				0.614				6	8	6
ASGQAFELILSPR	0	P54227	0.857	1.322	0.79	0.849	0.83	1.093	1.007	1.091	0.929	1.817	0.7	2.637	0.771	0.889	1.271	0.216	0.962	0.97	1.223	0.918	0.915		1.961	0.539	3.696	0.524	0.87	1.329	0.404	0.775	0.707	1.186	1.097	0.412	0.878	1.547	0.389	3.99	0.603				13	14	18
ASGSMATSEEER	0	Q9DBC7			0.01	0.914													0.734	0.01											0.01	0.8													2	2	2
ASGSTALAIEVVK	0	Q14C51			0.01													0.01					1.273																						1	2
ASGTEAADFALPSSR	0	P70399		0.737	0.01			2.116	0.583	0.508			0.182		0.296	0.01	0.863	0.01	0.01	0.323		0.406	0.431	0.415		0.235		0.01	0.54	0.53	0.01	0.571	0.317	0.01	0.612	0.147	0.01		0.01		0.279				7	10	11
ASGTGGLSLLPPPPGGK	0	Q9CR95			0.01																																								1
ASGVAVSDGVIK	0	P18760	1.03	1.473	0.359	0.89	0.829	1.589	1.065	1.12	0.952	3.178	0.623		0.88	1.033	1.725	0.38	1.027	0.861	1.564	1.134	1.16	1.102	2.772	0.609	5.751	0.829	0.884	1.633	0.383	0.961	0.844	1.478	1.017	1.143	1.026	2.764	0.584	5.04	0.819				12	13	13
ASGVEGADVVK	0	P17710			0.227		0.503	0.867	0.404	0.653	0.566		0.418		0.649			0.171	0.515		0.936			0.512					0.801	1.062	0.112	0.429	0.417	1.219	0.542	0.825	0.587				0.622				8	5	10
ASGVQVADEVCR	1	Q9R0P5	1.464		0.01		0.984		1.153	1.773	1.114		0.924		1.148			0.01		0.233		1.068															0.682								8	6	2
ASGVTSLYFVEEGQR	0	Q8BNV1								0.861					0.681			0.01								0.369		0.926									0.01		0.01						2	5	3
ASHLELNNGTK	0	P45376	0.952		0.275	0.993	0.708		0.824				0.478		0.564	1.025		0.216	0.757			1.08						0.753	1.023		0.296					1.795									7	5	3
ASHSAVDITK	0	Q8BUV3			0.114				1.04	0.893					1.064				0.441	0.712								1.414																	4	3
ASIAALEAK	0	Q8VDD5	0.99	2.181	0.158	0.847	0.715	1.86	1.059	1.364	0.904	6.597	0.589		0.821	0.944		0.25	0.966	0.693				0.912				0.799	1.025		0.176	1.007	0.8	2.019	0.933	1.149	0.902								12	6	8
ASILNTWISLK	0	Q9DCL9	1.268	3.132	0.196	0.876	0.749	1.674	1.302	0.807	0.865		0.563		0.463	1.002	1.901	0.01	0.97	0.906	1.955	1.197	0.833	1.039	13.545			0.664	1.055	2.125	0.133	0.973	0.841	1.578	1.104	0.862	0.787		0.01						11	11	10
ASILWLIGENCER	1	Q9Z1T1					0.63																																						1
ASINMLR	0	P14148						1.599										0.01	0.01	0.383				0.216				0.376				0.729		1.426											1	5	2
ASITFEHMFEEVPIVIK	0	Q91WK2		1.611	0.01	0.69	0.435		0.932	0.5	0.791		0.425		0.611	0.829	1.426	0.125	0.725	0.747		1.091	0.667			0.434		0.45			0.01	0.806	0.53	1.494	0.876	0.772	0.832		0.344						9	9	8
ASKDQVDSAVQELLQLK	0	Q8CGC7	1.071		0.01	0.652	0.671	1.798		0.95	0.643		0.58		0.63			0.158		0.77	1.28		0.846			0.01		0.01			0.01	1.017	0.01		0.443							1	1	1	10	6	5
ASKPLPPAPAPDEYLVSPITGEK	0	Q8K4Z5	0.25			0.132	0.201		0.307	0.197	0.347	1.383	0.01			0.01	0.507	0.01	0.325	0.01		0.232	0.179	0.193	2.35	0.054		0.01	0.218	0.633	0.01	0.164	0.01	0.231	0.01	0.361	0.01	2.41	0.01		0.303				8	13	14
ASLAETDKITLEVAK	0	P50516			0.01				1.15				0.484			0.01						0.721							0.033						0.035							1	1	1	3	2	4
ASLLQNESTNEQLQIHYK	0	O88544	0.883	1.57	0.106	0.835	0.722	1.695	0.96	1.076	0.995		0.569		0.612	0.891	1.582	0.199	0.819	0.654	1.546	0.874	0.998	0.905				0.675	0.849	1.587	0.181	0.833	0.682		0.952	0.992	0.914		0.52						11	10	9
ASLLVDEEDVDAMDQR	0	Q6PFD9											0.01		0.465			0.01																											3	1
ASLNGADIYSGCCTLK	1	Q8R081	0.754	1.436	0.172	0.665	0.62	1.389	0.721	0.835	0.735		0.372		0.609																0.179	0.71	0.598			0.78		3.705	0.413						11		6
ASLNLIEK	0	P52293	0.962	1.703	0.237	0.864	0.739	1.733	0.974	0.883	0.938	5.554	0.572		0.778	0.959	1.61	0.25	0.905	0.745	1.628	1.008	1.004	0.96		0.616		0.794	0.966	1.869	0.238	0.893	0.826	1.679	0.981	0.978	0.935	5.159	0.636		0.799				12	11	12
ASLPPHAGPATPLSPTR	0	P21619			0.01								0.01			0.01		0.01																											5	3
ASLQELDLSSNK	0	Q91VI7					1.016															1.078																							1	1
ASLQSGSRPGQEGEGGLK	0	Q8R409											0.01																																2
ASLSLAPVNIFK	0	P80314					0.882									0.701		0.283	0.888			0.867	0.795	0.733		0.484		0.651	0.941	1.48	0.302	0.916	0.697	1.562	0.963	0.785	0.755		0.449		0.872				1	8	11
ASLSPMDEPVPDSESPVEK	0	P14873		0.728	0.059	0.291	0.22	0.555	0.259	0.273	0.197		0.129			0.348	0.73	0.036	0.289	0.183		0.255	0.1285	0.0645		0.166		0.01	0.01	0.671	0.01	0.28	0.238	0.581	0.279	0.318	0.121	3.997	0.069		0.15				9	7	7.5
ASLTLFCPEEGDWK	1	P14873	0.885	1.085	0.235	0.705	0.71	1.483	0.912	0.903	0.847	2.989	0.467	10.183	0.673	0.726	0.921	0.206	0.534	0.554	1.133		0.919	0.833		0.492		0.684	0.703		0.181		0.611	1.371	0.859		0.774	4.557	0.507		0.635				13	10	9
ASLVPLKEK	0	P56135	0.797	1.561	0.196	0.675	0.653		0.887	0.865	0.832		0.48		0.796	0.815		0.148	1.029			0.988	0.846	0.813		0.423					0.01	0.813	0.82	1.979	0.913	1.267			0.496			1	1	1	10	8	9
ASLYNAVTTEDVEK	0	Q99K85	0.914	1.542	0.262	0.826	0.693	1.424	0.878	0.912	0.84	4.168	0.511	13.314	0.676	0.884	1.56	0.261	0.859	0.691	1.508	0.878	0.901	0.874	3.961	0.519	13.181	0.715	0.905	1.557	0.265	0.802	0.684	1.492	0.887	0.88	0.835	4.217	0.522	13.58	0.706				24	23	21
ASLYPCPETPQER	1	Q9Z1G4	0.524			0.404		1.525		0.446	0.27	3.655	0.01		0.09	0.268	0.01	0.01	0.098	0.715		0.655	1.03	0.662		0.01		0.01	0.962	1.96	0.046	0.879	0.619	1.524	0.703	0.798	0.589		0.367		0.904				8	10	11
ASMHPVTAMLVGR	0	P24527			0.01	0.326							0.699						0.652																										3	2
ASMQPAQIAEGVGITTR	0	E9Q7G0			0.01	0.58																																							2
ASMQQQQQLASAR	0	Q9CY57			0.065	0.212			0.219	0.212	0.132	0.824	0.14		0.164			0.043								0.107					0.061	0.221													8	2	2
ASMVQSQEAPK	0	Q99PL5			0.01																																								1
ASNGDAWVEAHGK	0	P38647	0.877	1.44	0.196	0.763	0.598	1.439	0.789	0.833	0.741	3.52	0.447	14.388	0.634	0.872	1.409	0.193	0.709	0.64	1.39	0.87	0.838	0.774	3.436	0.516	12.456	0.615	0.858	1.439	0.189	0.681	0.613	1.423	0.814	0.836	0.8	3.773	0.461		0.666				24	24	24
ASNLENSTYDLYTIPK	0	Q8CIE6					0.583	1.453		0.902					0.656	0.837		0.033		0.595	1.169	0.781	0.914		5.466											0.786	0.815		0.499		0.618				6	7	4
ASNLLLSHK	0	Q80X41													0.791				0.849										1.079		0.186														1	1	2
ASPALGSGHHDGSGDSLEMSSLDR	0	Q9CZW5		2.854	0.01	0.661	0.43		0.617	0.703			0.01		0.569		0.949	0.01		0.358	0.898		0.01			0.01		0.01			0.01					0.01	0.01		0.213						8	9	4
ASPFLLQYIQEEIPNYR	0	Q9D0M1	0.01		1.47		0.01	0.01			0.01		0.415			0.461		0.8		0.724	0.952	1.262	0.73	0.584	1.37	1.084		0.01		1.465	0.702		0.563	1.741		0.955	0.476		0.891						6	12	9
ASPGSEELTVTNAR	0	Q9QWT9	0.811		0.01											0.709		0.01	0.901	0.841			0.855	0.871				0.927		2.511	0.09	1.03			1.073	1.716			0.351						3	9	6
ASPPGGLAEPPGSAGPQAGPTAGPGSATPMETGIAETPEGR	0	Q6ZQ88	0.01		0.01											0.01		0.01		0.01			0.01	0.01									0.01				0.01								5	8	3
ASPSPQPSSQPLQINR	0	Q3UMY5				0.01													0.01			0.658										0.304			0.56				0.01						1	2	3
ASQAPSSFQLLYDLK	0	Q922D8			0.213	0.601																																			0.607				2		2
ASQELIPIEDFITPVR	0	Q9Z2Q5			0.01																																								1
ASQNRDPAAASVAAVR	0	Q9D1C1	0.861	1.594	0.242	0.743	0.572	1.433	0.809	0.84	0.781	4.456		9.855	0.313	0.889	2.073	0.2	0.72	0.614	1.393		0.98	0.792		0.502	22.195	0.733	1.06	1.673	0.219		0.777	1.522	0.893	0.93	0.782	5.518	0.497		0.708	1	1	1	12	11	12
ASQQAAAPQPAVPGQPQQGSFVAHK	0	Q0P678	0.335	1.931	0.01	0.418	0.291	0.958	0.479	0.434			0.306		0.425	0.496	0.887	0.088	0.44	0.355	0.782	0.469		0.501				0.328				0.452			0.438		0.4		0.252		0.351				10	9	7
ASQSQGIQQLLQAEKR	0	Q9CR51	0.84	2.32	0.262		0.734	2.155	0.975	1.264			0.541		0.901		2.275	0.258		0.8		1.237	1.09	1.115		0.908		1.013	0.951		0.286		0.735	2.537	1.301	1.31	1.243		0.437		0.749	1	1	1	10	9	9
ASREEILAQAK	0	Q8VDD5		2.121				1.909	1.233								1.668	0.18	0.72	0.794				0.916		0.597		0.896	1.022	1.816	0.239	0.737	0.684	1.539	1.164	0.982	0.956		0.575			1	1	1	3	7	10
ASSAQSSGSSGGPAVPTVQR	0	Q78PY7	0.658	1.404	0.124	0.591	0.477	1.292	0.682	0.79	0.637	5.222	0.184		0.473	0.627	1.185	0.134	0.586	0.49	1.064	0.726	0.615	0.478	3.453	0.302		0.416	0.663	1.197	0.111		0.391	1.014	0.534	0.559	0.452	3.808	0.243						14	12	10
ASSEGGAATGAGLDSLHK	0	Q9WV32	0.948	1.774	0.205	0.839	0.853	1.496	1.174	1.048	1.037		0.529			1.005	1.668	0.205	0.853			0.921	1.096	0.997		0.523		0.85	0.913	1.802	0.212	0.878	0.689	1.701	1.052	0.918	0.949		0.604		0.809				12	11	14
ASSFVLALEPELESR	0	Q91YQ5	0.506		0.237	0.916	0.705	1.384	0.891				0.599		0.636	0.697	1.265	0.237	0.705	0.636	1.424	0.717		0.671	4.261	0.295		0.711	0.789	1.522	0.01	0.74	0.468	1.245	0.53	0.647	0.66	3.903	0.415		0.546				8	12	12
ASSGDASSLSIEETNK	0	Q9Z315	0.786	1.835	0.555	0.844	0.839	2.298	1.084		2.527	5.547	0.554		0.985	0.876		0.01	0.75	0.55				1.033		0.543		0.525	1.184	2.318	0.299	0.922	0.671	2.135	0.895	1.18	0.917				0.484				12	7	10
ASSGLLYPLER	0	Q08943	0.731	1.587	0.192	0.68	0.625	1.159	0.699	0.734	0.641	4.56	0.468		0.581	0.785	1.338	0.164	0.67	0.505	1.419	0.669	0.708	0.696	3.176	0.415		0.551	0.588	1.348	0.15	0.646	0.55	1.234	0.745	0.759	0.681		0.421		0.512				12	12	11
ASSHTVLMR	0	Q9Z0S1				0.532																																							1
ASSLISLLK	0	Q62448	1.249	2.598	0.225	0.778	0.805	1.719	1.005	1.01	0.747		0.555		0.612	1.017	1.667	0.01	1.045	0.669		0.906	1.053	0.953		0.501		0.797	0.952		0.116	1.276	0.666		0.826		0.934		0.528		0.715				11	10	8
ASSNESLVANR	0	Q61029	0.7		0.199	0.661	0.642		0.71	1.009	0.82	4.001	0.664		0.468			0.181	0.694							0.486			0.729		0.139		0.629						0.499		0.556				10	3	5
ASSSHHTSSGTSLSAIHSSGSSGR	0	P70399			0.01	0.289	0.01	3.825		0.01	0.01		0.01			0.01		0.01		0.01				0.373		0.01		0.01	0.01			0.01	0.496			0.01	0.01		0.719		0.01				8	7	9
ASSSILINEAEPTTNIQIR	0	Q9CZ44	0.601	1.13	0.271	0.67	0.625	1.174	0.877	0.863	0.754	2.097	0.402	5.19	0.49	0.659	1.199	0.278	0.646	0.618	1.065	0.832	0.839	0.71	2.076	0.455	4.523	0.621	0.691	1.178	0.256	0.707	0.603	1.123	0.746	0.817	0.793	1.995	0.419	4.453	0.613				13	13	13
ASSTANLIFEDCR	1	Q07417		2.889	0.01	0.549		1.592	0.694	0.82	0.45		0.01		0.279			0.082	0.655			0.478									0.01								0.01						9	4	3
ASSTCQLTFENVK	1	Q9DBL1			0.01																																								1
ASSVGNVADSTEPTKR	0	Q8CGY8			0.01															0.016																						1	1		1	2
ASSVIFGLK	0	Q8R0F6			0.01	0.379																																							2
ASSVTTFTGEPNMCPR	1	Q9DCT8	0.01	0.01	0.01	0.612	0.239	1.141	0.01	0.64			0.01		0.01				0.99																										10	1
ASTALSNEQQAR	0	F6ZDS4	0.921			0.727	1.073			1.083			0.46		0.702	0.859		0.01	0.987	0.01		1.203	1.083					0.572			0.01	0.93	0.994								0.703				6	7	4
ASTLHLQTGNLLNWGR	0	O09172	0.616	1.518	0.151	0.787	0.611	1.472	0.873	0.794			0.477			0.78	1.911	0.191	0.847		1.742	0.852	0.842	0.803		0.473		0.626	0.746	1.982	0.01	0.779	0.58		0.694	0.839	0.763		0.405		0.642				9	11	11
ASTNAMLISAGLPPLK	0	O35286			0.01																					0.186					0.01	0.597		1.466	0.52	0.669	0.846		0.234		0.316				1	1	8
ASTNIQDTEGNTPLHLACDEER	1	Q9Z2X2			0.01	0.485			0.01													0.01									0.01	0.01				0.01									3	4	4
ASTNIQDTEGNTPLHLACDEERVEEAK	1	Q9Z2X2				0.588	0.603		0.659	1.435	0.615				0.01				0.505					0.356				0.201	0.879				0.787						0.01			1	1	1	7	6	3
ASTPSQVNGITGAK	0	Q7TPV4	0.898	1.656	0.199	0.735		1.398	0.783	1.044	0.862	7.105			0.653	0.987	2.445		0.868		1.679	0.86		0.949		0.736		0.785	0.791		0.01	0.891	0.892		0.877	0.864									10	8	6
ASTSDYQVISDR	0	Q8R4R6	0.935	2.137	0.188	0.955	0.704	1.73									1.896	0.175	0.978	0.743	2.671	1.052	1.05	0.948		0.385		0.749	1.077	2.026	0.177	0.791	0.75	2.106	1.134	1.143	1.113		0.535		0.815				6	10	11
ASTVRPSFSLGNETLK	0	Q11136	0.845	1.661	0.01	0.894	0.834	1.502	1.009	0.936	0.966		0.584		0.67	1.263	1.569	0.294	0.905	0.74	1.583		1.05	0.963		0.579		0.753	1.051	1.818	0.243	0.982	0.805	1.692	0.955	1.345	1.311	3.796	0.603		0.763				11	10	12
ASVASEVSTTSSTSKPPTGR	0	Q6A065	0.01		0.01		0.01						0.01					0.01	0.01			0.01		0.545					0.01		0.01	0.01					0.405								5	5	5
ASVCAEAYNPDEEEDDAESR	1	P31324			0.01		0.01				0.01		0.01		0.01			0.01								0.01			0.01			0.01					0.01								7	3	5
ASVCQTIGISSEEK	1	Q6P5D8			0.01	1.8	0.914				1.863		0.796		0.823											0.01		1.082			0.01								0.752						8	5	4
ASVGMYLISK	0	Q61024	0.95	1.497	0.209	0.876	0.667	1.586	0.861	0.881	0.911		0.526		0.644		1.561	0.225	0.884		1.511	0.681	0.666	0.817		0.367				1.717	0.192	0.863	0.749	1.572	0.765	0.864	0.821		0.529		0.719				12	8	10
ASVGTLAFDEYGRPFLIIK	0	P80316	0.766	1.503	0.212	0.746	0.605	1.364	0.846	0.808	0.743	4.085	0.45		0.662	0.79	1.318	0.195	0.722	0.561	1.254	0.728	0.843	0.718	3.427	0.464	10.748	0.605	0.772	1.29	0.204	0.712	0.612	1.279	0.737	0.755	0.721	3.672	0.463	9.57	0.609				12	14	13
ASVLEELQKDLEEVK	0	Q9CXW3	0.937	1.299	0.316	0.918		1.503	1.025	1.028	0.786	2.547	0.569	6.691		0.94	1.475	0.365	0.888	0.742	1.448	1.014	0.973	0.914	2.978	0.615	6.265	0.766	0.92	1.514	0.319	0.887	0.777	1.393	0.932	1	0.955	3.04	0.565	6.556	0.768	1	1	1	11	13	13
ASVMLFMK	0	Q9CQM9			0.218	1.06			1.714				0.736		0.989																														5
ASVSDLSPR	0	Q569Z6	0.744	1.352	0.121				0.383	0.386			0.01		0.422			0.01	0.448					0.057									0.335			1.675									7	3	2
ASVSELACIYSALILHDDEVTVTEDK	1	P47955			1.5											1.145	1.849	0.01	1.42			1.253	1.658	1.524		0.91		0.879	1.252	1.806	0.52	0.996	0.893	2.429	1.302		1.282	3.808	0.785	5.349	0.804				1	9	12
ASVSELACIYSALILHDDEVTVTEDKINALIK	1	P47955		1.934	0.499	0.941		1.979					0.671		1.007		1.905		1.038	0.963	1.877	1.312	1.336	1.051	3.763	0.798	4.913	0.892	1.279	1.794	0.428	1.026	0.939	1.807	1.262		1.296	2.932	0.74		0.723	1	1	1	6	11	11
ASVTVGGEQISAIGR	0	Q9DD18	0.692			0.01	1.928	1.412	1.054	0.212	0.222				0.552		0.406		0.13	1.343		0.249	0.191	0.503		0.01		0.063	0.18		0.01	0.01	0.16		0.572	0.172	0.682		0.01		0.151				10	9	9
ASVVTLPVYLNFTR	0	Q9JHU4	0.01																																										2
ASVVYQDLQQGGR	0	Q3UFF7			0.01		0.01	2.345		0.421			0.188		0.01																														7
ASYDDPYKK	0	Q8C2Q3	1.19		0.411				0.672	0.575	0.524				0.707				0.681	0.481								0.685	1.347		0.629	0.672				0.637					0.96	1	1	1	8	3	5
ASYDTLCVLDGDKDSINCAR	1	P70398	0.747		0.01	0.684	0.527	1.382		0.652	0.676		0.383		0.441	0.796										0.288																1	1		9	2
ASYGHSMVVDPWGTVVAR	0	Q8VDK1				0.01																																							1
ASYGVEDPEYAVTQLAQTTMR	0	Q99JB2							0.482																																				2
ASYSSGYQSHQGQQQPYNQSQYSSYGTPQGK	0	Q9Z1X4	0.395		0.01	0.01			0.331		0.236		0.272			0.564	0.01	0.01	0.01				0.01			0.01		0.01	0.01		0.01	0.01							0.01						8	9	6
ATAAFILANEHNVALFK	0	Q8BKC5			0.197	0.834	0.862	1.662	1.056	0.833	1.308				1.005			0.205		0.739	1.578			0.973		0.573		0.742	1.033		0.211	0.981	0.774	1.597	0.963	0.909	0.925		0.616		0.759				8	6	11
ATAATEEPFPFHGLLPK	0	Q64514	1.128							1.231			1.16																1.096						1.218										3		2
ATADDELSFK	0	Q60631	0.828	1.523	0.338	0.735	0.641	1.376	0.886	0.968		2.767	0.492		0.708	0.92		0.232	0.783	0.747		0.881						0.661		1.375	0.309		0.615	1.619	0.914	0.865	0.766		0.502						11	7	8
ATAFNEQVDK	0	Q8VEE4	0.955		0.01		0.565				0.804		0.517		0.342			0.01										0.01	1.342		0.01	0.949	0.689												6	2	4
ATAGAPPDSSLVTYELHSRPEQDK	0	Q99KJ8	0.295	0.619	0.279	0.438	0.01	0.951			0.393		0.199		0.378		0.691		0.371					0.384		0.259		0.46	0.565	0.929	0.01	0.429	0.492	0.788	0.59	0.586	0.634		0.179		0.488				9	5	11
ATAGAYIASQTVK	0	O55234	1	1.616	0.27	0.964	0.772	1.638	0.964	1.011	0.918		0.529	7.772	0.631	0.922	1.535	0.278	0.957	0.727	1.579	0.947	1.001	0.923	3.378	0.552		0.63	1.018	1.585	0.276	0.957	0.782	1.607	0.919	1.002	0.888	3.515	0.504	5.729	0.585				12	13	13
ATAGSYISSLR	0	P28063			0.01											0.01		0.01	0.01	0.01																									1	4
ATAPQTQHVSPMR	0	P57776			0.072	0.599	0.395						0.01					0.124													0.163														4	1	1
ATAQEAQSLGGR	0	Q99L04		1.527	0.119	1.082	0.91				1.158					0.01	2.049	0.01						0.93				0.975							0.01				0.567		0.342				8	7	9
ATAVMPDGQFK	0	P35700	0.725	1.309	0.22	0.678	0.55	1.23	0.693	0.712	0.745	2.822	0.402		0.541	0.775	1.357	0.206	0.795	0.557	1.269	0.736	0.738	0.715	3.257	0.468		0.552	0.712	1.412	0.224	0.725	0.576	1.364	0.745	0.797	0.846	3.194	0.468		0.596				13	13	12
ATAWTCLLEK	1	Q9CT10				0.836												0.01																											1	1
ATCFAYGQTGSGK	1	Q922S8			0.26						1.173		0.373		0.74					0.836											0.01														4	1	1
ATCIGNNSAAAVSMLK	1	Q9R1P0	0.791	1.538	0.26	0.729	0.613	1.417	0.836	0.718	0.621	3.297	0.367		0.289			0.419	1.349												0.409														12	3	8
ATDCVGHDVATLLR	1	P17710		2.539	0.311	1.071	0.99	2.496	1.302	1.388	1.458		0.698		0.802	1.125	2.062	0.253	0.911	0.9		1.054	1.094	1.145		0.601		0.698			0.251	1.102						7.209							10	11	3
ATDFVVDR	0	P54071	0.899	1.479	0.174	0.73	0.586	1.266	0.781	0.915	0.884		0.682		0.691	0.781		0.162	0.774			0.813		0.831		0.306		0.683	0.781		0.2		0.56	1.655		0.84	0.671		0.341		0.388				11	7	8
ATDFVVPGPGK	0	O88844	0.586	0.993	0.101	0.478	0.429		0.554	0.632	0.471		0.294		0.379	0.526	0.43	0.01	0.527	0.334		0.558	0.511	0.377		0.01		0.397	0.551	0.972	0.096	0.472	0.43	0.851	0.429				0.238		0.451				11	10	9
ATDISESSGADCKGDTK	1	Q9CQJ6	1.044	1.799	0.01	1.036	0.712	1.419	0.928	0.953	0.921		0.426		0.699	0.943	1.758	0.206	0.708	0.435	1.71	0.808	0.858	0.975		0.689		0.519	0.932	1.413	0.193	0.876	0.725	1.137	0.992	0.949	0.997		0.535		0.432	1	1	1	12	11	11
ATDLLLDDSLVSLFGNRR	0	P99029											0.449																													1			2
ATDSSEPLKPYQDFVIDSR	0	Q8K1J6	0.595	1.388	0.127	0.688		1.424	0.698	0.76	0.62	5.316			0.487	0.614			0.5	0.526	1.165	0.651	0.833	0.543	3.864	0.336		0.502	0.573	1.182	0.099	0.571	0.473	1.445	0.683		0.64		0.357		0.439				12	11	10
ATEAAPQPHEASGEAEATEQAPDVSEQADTSK	0	Q8VDP4	0.564	1.091	0.01	0.542		0.875	0.502	0.449	0.36				0.327	0.292					0.01		0.01			0.234		0.01	0.01		0.01		0.352	1.013		0.01			0.294		0.01				12	10	11
ATEDGTPHDPYK	0	Q3B7Z2			0.01	0.01	0.518				0.01		0.01					3.709																											6	1
ATEEEGEVEEEAGLACTPTDVR	1	P25322			0.01																										0.01														1		1
ATEEKKPETEAAR	0	P61965		0.702	0.058	0.633	0.564	0.955	0.415	0.659	0.678		0.312		0.609	1.014	0.943	0.27		0.431	1.122	1.171	0.655	0.61		0.546		0.633	0.612	0.905	0.01	0.492	0.457	0.645	0.601	0.509	0.445		0.3			1	1	1	17	18	13
ATEGMVVADK	0	P70195	0.925	1.42	0.303	0.978	0.856	1.281	0.987	1.026	0.991		0.416		0.459	0.635	1.545	0.273	0.899	0.551	1.156	0.853	0.835	0.809	2.936	0.511		0.448		1.666	0.323	1.052	0.626	1.171	0.781	1.049	1.061		0.273		0.352				11	12	11
ATEGMVVADKNCSK	1	P70195		2.372	0.01		1.293	1.782	1.315	0.75			0.468		0.01		1.919	0.647	0.748	1.247	1.911	1.062	1.474			0.38		0.382		2.465	0.466		1.536	2.338	0.726				0.327		0.603	1	1	1	10	9	10
ATENDIYNFFSPLNPMR	0	P70333							0.711																																				1
ATENPGSAPEVQDAQAAPKPGLSQPGAPK	0	Q3UN04			0.01								0.01													0.011																			4	1
ATEPLSPSDKELPLASR	0	Q80YD1								0.278	0.289									0.01											0.01								0.01			1	1	1	2	1	3
ATEQRPFHLVVFGASGFTGQFVTEEVAR	0	Q8R127											0.01																																1
ATFDAISK	0	P25444	1.062	1.835	0.258		0.907	1.808	1.108	1.137	1.095	5.484	0.668	20.244	0.829	1.05		0.238	0.942	0.822	1.733	0.988		0.972	5.339	0.604		0.849	1.005	1.791	0.231	0.917	0.765		1.04	1.053	1.014	5.101	0.624	20.649	0.856				12	10	12
ATFSEFAAK	0	Q8CGF7	0.504																																										1
ATFYGEQVDYYK	0	Q9JKF1	0.867			0.93	0.7	1.933	0.916	0.939	0.851					0.959	1.665	0.191	0.919	0.684		0.987	0.98	0.781		0.581		0.681	1.087	1.817	0.11	0.863	0.712	2.89	0.959	0.966	0.923	7.131	0.587		0.678				7	10	12
ATFYLLIGSANAAKPDLDK	0	Q9CZW5													1.19	0.861		0.089	0.555	0.514		0.453	0.854	0.01					0.696		0.01		0.01				1.061				0.01				2	9	6
ATGANATPLDFPSK	0	Q64213				0.01	0.154			0.488																		0.01			0.01						0.01		0.01						3	1	3
ATGISFAIHGNFSGTK	0	Q921M3			0.01	0.856	0.62			0.915			0.501		0.368			0.01		0.318		0.684				0.159		0.331			0.01	0.955	0.552								0.369				6	5	4
ATGLHFR	0	Q9JKF1			0.918	2.101		3.402		2.441					2.094				2.243	2.03				2.412		3.86		2.821				2.292	1.917	3.735	2.445	2.522									5	5	5
ATGPPVSELITK	0	P43276	0.296	0.559	0.064	0.283	0.224	0.467	0.3	0.291	0.264	1.44	0.159	2.791	0.21	0.316	0.573	0.01	0.277	0.249	0.549	0.28	0.335	0.302	1.494	0.168	2.681	0.249	0.316	0.524	0.073	0.286	0.231	0.558	0.29	0.145	0.327	1.386	0.167	3.126	0.276				24	24	23
ATGPVLTVGEGYGYGHDSELSQASAAAR	0	Q8C7Q4			0.01				0.01				0.01																			0.01													4		3
ATGYPLAYVAAK	0	B2RQC6	0.934		0.076	0.745	0.677	1.525	0.927	0.966			0.346		0.607	0.86		0.176	0.944	0.715	1.602							0.623	0.933		0.01		0.633		0.946	0.969	0.677				0.68				9	6	7
ATIELCSTHANDASALR	1	Q9ERK4	1.012				0.593				0.708				0.437	0.972	1.658	0.203	1.004	0.746		0.938	0.813	0.834		0.456		0.563	1.04	1.832	0.304	0.809	0.695	1.652	1.002	0.817	0.881		0.667		0.475				4	10	11
ATIGADFLTK	0	P51150	0.871	1.634	0.208	0.896	0.738	1.672	0.963	0.975	0.848	5.069	0.596		0.745	0.943	1.8	0.265		0.737	1.717	0.998		0.905		0.6		0.844	0.927	1.652	0.235	0.903	0.725	1.701	1.007	0.947	0.929		0.607		0.793				13	9	11
ATIQDVLR	0	P17427	0.876	1.658	0.274	0.866	0.703	1.844	0.746	0.92	0.927				0.733	0.828	1.656	0.181	0.715			0.875	0.876	0.837		0.506		0.688	0.982		0.176	0.652													10	9	3
ATISLSDSDLLR	0	Q99PU8					0.01				0.137																																		3
ATISNDGATILK	0	P80313	0.948	1.678	0.252	0.871	0.75	1.576	0.962	0.951	0.925		0.568		0.776	0.924	1.693	0.247	0.866		1.608	0.938	0.983		4.762	0.562		0.765	0.95	1.693	0.254		0.728	1.63	0.969	0.95	0.923		0.578		0.774				13	10	11
ATLAQRPAPVPLANAVVQ	0	Q9JK81	0.548	1.008		0.445	0.391	0.873	0.663	0.592	0.649	3.065	0.315		0.451	0.475	1.05	0.117	0.478	0.418	1.016	0.531	0.542	0.47	2.956	0.256		0.379	0.583	1.054	0.115	0.514	0.459	0.978	0.552	0.559	0.481	3.287	0.298		0.351				12	12	12
ATLGINDTLIR	0	Q8VCN5	0.741	1.278	0.097	0.66		1.149	0.702		0.704	4.043			0.609	0.686	1.495	0.01	0.739			0.726	0.843																						9	6
ATLKDQLIVNLLK	0	P06151									0.87					1.268				1.094				1.128							0.01	0.864		1.911					0.69		0.851	1	1	1	1	3	5
ATLNAFLHR	0	Q925I1	1.684		0.01		0.34		0.905	0.844	0.907		0.542		0.5			0.181													0.301														8	1	1
ATLPSPDKLPGFK	0	Q02053	0.531	1.014	0.145	0.529	0.419	0.985	0.622	0.595	0.547	3.235	0.326		0.475	0.606	1.055	0.135	0.53	0.441	0.97	0.566	0.592	0.513	3.453	0.335		0.466	0.549	1.011	0.156	0.532	0.441	0.976	0.6	0.611	0.576	3.198	0.334		0.473	1	1	1	22	19	13
ATLQESEVKVDGEQK	0	Q99MN1	1.015	1.812	0.253	0.946	0.805	1.756	1.062	1.072	0.984	5.951	0.63	22.377	0.846	1.026	1.893	0.257	0.966	0.774	1.83	1.053	1.056	1.031	6.056	0.611		0.833	1.033	1.83	0.251	0.957	0.798	1.802	1.01	1.061	0.993	5.761	0.624	24.366	0.797	1	1	1	13	13	13
ATLQEVVGLR	0	Q8R366				0.805			1.281				0.675																																3
ATLVKPTPVNVPVSQK	0	Q9WU78			0.01	0.517			0.643				0.341		0.422	0.597		0.127	0.473	0.391			0.583	0.472		0.313		0.606	0.611																5	8	1
ATLWYVPLSLK	0	Q91V12	0.892		0.229	0.684	0.708	1.492	0.925		0.876	4.261	0.481		0.57		1.559			0.714		0.964	0.799		4.477		5.042		0.849			0.635	0.635	1.445			0.73	2.917	0.497	9.056	0.687				11	6	9
ATLYVTAIEDR	0	Q9JIF0	1.357	2.179	0.301	1.164	0.978		1.433		0.814		0.725		1.151			0.171																											10	1
ATNDAVLKR	0	P31230			0.063								0.613																													1			2
ATNFLAHEK	0	P57776	0.825		0.277	0.778	0.652	1.257	0.885	0.906	0.8		0.526	6.904	0.686	0.857	1.415	0.265	0.786		1.296	0.904	0.925	0.867	3.084	0.565	7.301	0.746	0.827	1.346	0.288	0.795	0.631		0.887	0.892	0.903	2.658		8.012	0.682				12	13	11
ATNLNCSVIADVR	1	Q9D1H8		1.096	0.08	0.487	0.01											0.01			0.602	0.456				0.01		0.198			0.01								0.01		0.114				4	5	3
ATNPFVNR	0	Q99P72	0.776		0.272					0.59					0.499																														4
ATNSSWVVVFK	0	Q61548											0.578															0.86																	1	1
ATPDSLALFTGLGLSENK	0	Q8BML9													2.657									1.192		1.824																			2	3
ATPEASGSGEKVEGSEPSVTYYR	0	Q9CQX2	0.57	1.099	0.122	0.534	0.465	1.015	0.607	0.635	0.593	3.34	0.344	15.565	0.491	0.576	1.194	0.107	0.53	0.434	1.019	0.591	0.544	0.608	3.829	0.302		0.471	0.549	1.069	0.134	0.555	0.448	1.083	0.664	0.579	0.574	3.47	0.373		0.504	1	1	1	15	13	12
ATPEDKGEDGQPADTGSDSILASTFSK	0	Q9EP82		0.01	0.01	0.389												0.01		0.01	0.01					0.326			0.01	0.76	0.01		0.01			0.76			0.316			1	1	1	3	5	7
ATPEPSGTPSSDTVSR	0	O89053								0.01																					0.01	0.01													2		2
ATPQIPETK	0	Q7TPV4		1.195	0.01				0.399				0.339		0.423	0.465	0.625	0.059			1.435		0.439	1.024		0.249						0.911													7	7	4
ATPRPDSNSLASSAPATK	0	O08784			0.01	0.01	0.01		0.412		0.228				1.163	0.01		0.801		0.01								0.01			0.01	0.01	0.01												6	6	5
ATPRPTPVNSATAALPSK	0	O08784	0.209															0.01										0.251			0.01		0.01												1	4	2
ATPSENLVPSSAR	0	Q8BTV2		2.241																																									1
ATQALVLAPTR	0	P60843	0.81	1.401	0.21	0.696	0.617	1.298	0.656	0.716	0.653	3.3	0.375	10.102	0.448	0.779	1.394	0.205	0.677	0.579	1.245	0.729	0.717	0.693	3.299	0.397		0.468	0.829	1.391	0.214	0.685	0.612	1.31	0.696	0.693	0.668	3.239	0.382		0.445				17	12	15
ATQDSLAEATQLAEER	0	Q9JI39	0.58	1.107	0.01	0.64	0.501	1.122	0.71				0.457			0.611	1.022	0.105	0.455	0.418	0.964	0.584	0.54	0.655	3.17	0.334		0.414	0.562	1.185	0.111	0.56	0.482	1.034	0.607	0.534	0.608	4.477	0.332		0.475				9	12	12
ATQPAGPPAQPCQLCGR	1	Q8C1M2	0.01	0.01	0.01						0.01											0.428				0.01																			7	4
ATQSVPKEEISNNNPHLK	0	Q99LP6	0.539		0.167		0.401	1.055	0.638	0.695	0.576	3.424	0.359			0.594	0.913	0.143	0.562	0.392	0.952	0.704	0.597	0.678		0.344		0.566			0.148	0.58			0.595		0.638		0.359		0.439	1	1	1	9	12	6
ATQTLQTLGEAQSK	0	Q7TPV4	0.949	1.584	0.232	0.858	0.578	1.561	0.938	0.934	0.926	4.706	0.55	72.957	0.774	0.959	1.648	0.232	0.858	0.73	1.558	0.939	0.929	0.93	4.615	0.569	23.283	0.737	0.924	1.708	0.224		0.695	1.601	0.926	0.899	0.902	4.817	0.548		0.736				21	14	12
ATQVEPLLPAGAPLLQAEEHGLAR	0	Q6ZQ58	0.592		0.01		0.01				0.634		0.01		0.436	0.255	0.844	0.01	0.01			0.01	0.01			0.01		0.319			0.01	0.01	0.01			0.01			0.01		1.007				8	9	7
ATQVGEKPPKDESASEESEAR	0	P70460				0.01							0.01		0.692						1.951					0.01													0.01		0.528	1	1	1	3	4	2
ATSGACTASQPQEAPPKPAEDK	1	Q8VBZ3			0.01			0.702		0.645	0.237		0.01								0.01			0.414		0.388		0.01	0.615			0.231	0.01												6	5	3
ATSISTQLPDDPAK	0	Q8CBY8			0.01	0.285	0.01	0.52					0.255						0.094	0.051		0.01				0.01		0.063			0.01	0.01			0.01				0.01						6	8	5
ATSLLTQSGLASSAPAK	0	Q8BVY0	0.455		0.01	0.345	0.01	0.856	0.444	0.531	0.44		0.198		0.335	0.396	1.05	0.01	0.422	0.363	0.863		0.347	0.484				0.426	0.424	0.881	0.01	0.426	0.308	0.953	0.389	0.438	0.319	6.158	0.184		0.28				10	9	12
ATSSFSQSVSSLFGEDNVR	0	Q8BXV2	0.01																							0.498		0.01			0.01		0.57		0.695	0.798			0.455		0.697				1	5	8
ATSSSSSSSGVGMSVGQGR	0	P21619			0.01	0.849				0.911			0.01		0.692				0.279												0.01	0.748													5	1	2
ATTAASSASEPEVEPQAGPEAEGEEDEAKPAGVQR	0	Q9JLI8					0.01																										0.01				0.01								4		2
ATTADGSSILDR	0	O88544	0.829	1.795	0.229	0.841	0.638	1.742	0.966	0.916	0.874	7.021	0.454			0.868	1.569	0.168	0.839	0.72	1.639	0.955	1.049	0.954	6.177	0.583		0.802	0.853	1.73	0.193		0.86	1.653	1.034	1.031	1.033	5.588	0.6		0.765				14	18	12
ATTAQQSPQPVAGK	0	Q99J36	0.446	1.042	0.049				0.523	0.486	0.462	3.175	0.01		0.352		0.998	0.01	0.534							0.286		0.387	0.441		0.01				0.404				0.01						9	5	4
ATTSTNWILESQNINELK	0	Q9R0A0				0.01									0.01	0.976			0.01		2.869	1.432	1.114	1.092	10.442	0.514		0.993	0.887	2.615		1.106	0.71	2.363	1.558	1.135	0.962		0.532		0.724				3	10	10
ATTVNIGSISTADGSALVK	0	Q9D753	0.873		0.149		0.733	1.508		0.888	1.068		0.556		0.692			0.01	0.833	0.706		1.055	1.31	0.759		0.61		0.908		2.114	0.01	1.043	0.654	2.491	1.199	1.063	0.957		0.465		0.01				8	8	10
ATVEDEKLQGK	0	P63017	1.226		0.27	0.905	0.834	1.673		1.13	1.149		0.82		0.962		2.155		0.994	0.675		1.428	0.955	0.935		0.57		0.822	1.083			0.812	0.814			1.062	1.04		0.554		0.663	1	1	1	10	9	7
ATVEELKEK	0	Q5SUF2				0.87	0.933	2.815		1.115	3.23				0.846		2.112	0.184	0.941	0.797		0.92	0.747	0.778		0.453		0.998		2.779		1.06		1.41		1.591	0.911				0.496	1	1	1	6	9	7
ATVEPETTPTTNPPPAEEEKTESNQEVANPEHYIK	0	P63073		0.625	0.01		0.131		0.354	0.356			0.195		0.277		0.607	0.076			0.57	0.34		0.333				0.267			0.01	0.318	0.264	0.619	0.187	0.361	0.331	1.679	0.01		0.285	1	1	1	13	10	12
ATVGILITTIASK	0	Q8BFY9		1.654	0.142	0.985		1.541	1.056	1.046			0.51		0.528																														8
ATVHDNKDGTYAVTYIPDK	0	Q80X90			0.01			1.898								1.12	1.642			0.472		0.867	0.01			0.01		0.568			0.01	0.656	0.97	0.01					0.504		1.114	1	1	1	2	7	7
ATVLCASYTLFK	1	Q9CQ71		0.946	0.276					0.676	0.502		0.474				1.229			0.457			0.777			1.079		0.49	0.687		0.365	0.961	0.485	0.937	0.747	1.032	0.794		0.495		0.493				5	5	10
ATVLDLSCNK	1	Q922Q8			0.236	0.971	0.826	1.898	1.325	1.155	1.155		0.696	23.691		1.054	1.542	0.261	0.974	0.841	1.962	1.213	1.252	1.257	5.523	0.715		0.98	1.09	1.593	0.293	0.902	0.906	2.07	1.239	1.286	1.219	6.366	0.761		0.978				9	12	12
ATVLTTER	0	Q99KP6	0.803		0.193	0.828	0.66								0.706	0.785		0.126	0.723			0.757				0.413		0.626			0.148						0.835		0.418						5	6	3
ATVMLYDDSNKR	0	P70460			0.01	0.662												0.01	0.499			0.862				0.01		0.01														1	1		3	6
ATVNCSTIPIAER	1	Q8CEC0	0.411			0.664							0.46			1.175		0.01	0.559	0.777	1.511	1.432	0.961	0.823		0.411		0.376	0.856		0.01		0.01		0.897	0.748	0.65		0.419		0.496				3	10	10
ATVNTFGYIAK	0	Q99NB9	0.847	1.506	0.151	0.608				0.815	0.71				0.678	0.701		0.137	0.743	0.493			0.744	0.648		0.458		0.579	0.686	1.152	0.107	0.767		1.137	0.818	0.833	0.658		0.417						7	8	9
ATVQDDTEQLK	0	Q9Z103			0.01					0.9	0.01		0.378																																5
ATVQGAQHVFQHVVPQEGKPVTNQK	0	Q8R016			0.082																																								2
ATVSAPSLLYK	0	Q9D8Z1													0.29																														1
ATVVVEATEPEPSGSIGNPAASTSPSLSHR	0	P14873			0.01	0.01	0.01	0.01								0.01	0.229	0.01	0.01	0.01	0.148	0.01	0.01	0.086	1.875	0.01		0.157	0.148	0.412	0.01	0.151	0.062	0.47	0.269	0.01	0.215	0.01	0.14		0.18				5	25	25
ATVWDLR	0	Q3UPL0							0.624	0.885			0.468			0.844	2.244	0.095	0.96			0.804				0.253					0.01										0.617				3	6	3
ATYSTNSPVWEEAFR	0	Q3U7R1					0.01						1.306								0.01					0.466					0.01								0.404						3	3	2
AVAAELPYVFAAPESFEELK	0	Q8R3N1			0.01																																								2
AVAALLTIPEAEK	0	Q6ZQ38	0.695	1.408	0.176	0.643	0.553	1.264	0.736	0.733	0.78		0.421		0.556	0.647	1.326	0.169	0.655	0.574																			0.37						11	5	1
AVAEEPPGLR	0	Q6P542			0.052		0.164						0.01			0.01		0.01		0.01		0.474				0.01					0.01				0.01	0.01	0.01								3	5	4
AVAFQNSQTR	0	Q9DB77	1.013	1.569	0.126	0.463	0.406	1.73	0.78	0.973	0.781	8.923	0.44		0.517	0.539	1.919	0.042	0.947	0.586		0.564	0.592	2.137		0.365		0.634	0.89	1.759	0.01	0.733	0.767	1.604		0.758	0.561	10.355	0.35		0.432				13	12	14
AVAGDASESALLK	0	Q8VDN2	0.994	1.456	0.352	0.808	0.786	1.363	0.95	1.104	1.089	2.939			0.686	1.085	1.392	0.363	0.979	0.848		0.972	0.932	1.099		0.645		0.78	1.115		0.301	0.993	0.876	1.855	0.978	0.919	1.217		0.629		0.809				11	10	10
AVAGNISDPGLQK	0	Q64727	0.757	1.372	0.156		0.616																			0.481																			4	1
AVAGWEEVLR	0	Q99PU8			0.01																							0.01					0.01												1	1	1
AVAHHTDCTFIR	1	P62196	0.939	1.268	0.182	0.727	0.658	1.255	0.823				0.58		0.756			0.178		0.769		1.092		0.885		0.485		0.671			0.225														10	8	1
AVAHHTTAAFIR	0	P54775					1.373					9.348			1.588					1.149									1.023			0.926	0.823			1.245	2.084				1.654				4	6	13
AVAIETQPAQGESDAVAR	0	Q7TSJ2			0.01																																				0.01				1		2
AVAILCNHQR	1	Q04750		0.539																																									2
AVANESGLNFISVK	0	Q9DBY8	0.878	1.811	0.01	0.76	0.665	1.731		1.007	0.776		0.451		0.56	0.996		0.01	0.905	0.591	2.079	0.994	1.13			0.524					0.199	1.099	0.633	2.05	1.044		0.966								10	8	6
AVANQTSATFLR	0	P62192	0.84	1.493	0.188	0.76	0.66	1.458	0.86	0.855	0.831	4.37	0.475		0.651	0.88	1.544	0.186	0.852	0.666	1.512	0.846	0.838	0.826	4.503	0.519		0.671	0.845	1.532	0.213	0.838	0.642	1.512	0.828	0.832	0.827	4.929	0.584		0.683				12	12	12
AVANYDSVEAGEK	0	P51660	1.085	1.778	0.194	0.919	0.858	1.655	1.086	1.067	1.016		0.571		1.232			0.149	0.957	0.754				0.787		0.447		0.723	0.808	1.74	0.01	1.16	0.73			1.052	1.011								12	6	7
AVAQALEVIPR	0	P80318	0.743	1.405	0.201	0.734	0.612	1.324	0.792	0.773	0.746	3.766	0.468	12.695	0.612	0.744	1.391	0.203	0.713	0.606	1.341	0.777	0.834	0.789	3.985	0.484	13.196	0.626	0.777	1.427	0.182	0.723	0.604	1.328	0.773	0.828	0.747	3.838	0.453	14.077	0.644				21	20	20
AVAQGNLSSADVQAAK	0	Q9DB77	0.978	1.775	0.248	0.853	0.808	1.785	1.054	1.026	1.002	5.522	0.664	17.845	0.896	1.11	2.094	0.01	0.821		1.823		1.09	1.033		0.518		0.777	0.975	1.782	0.085	0.851			0.968	1.189	1.111		0.622		0.821				16	9	9
AVASQLDCNFLK	1	P62334				0.987							0.483		0.668			0.096														0.471													3	1	2
AVATYHANTER	0	Q3TKT4			0.296								0.581		0.995			0.01								0.736																			3	2
AVAVGRPSNEELR	0	Q8C1B7	0.921	1.559	0.415		0.75	1.147		0.711	0.629	3.247	0.372	7.832	0.5	0.903	1.325	0.437	0.849	0.782	1.356	0.951	0.869	0.843	4.063	0.66		0.784	1.011	1.598		0.898	0.806	1.675	0.929	1.033		3.788	0.622	11.67	0.767				11	12	13
AVAVVVDPIQSVK	0	O35593		1.336	0.199	0.694	0.579	1.316	0.728	0.738	0.644	4.057	0.421	19.027	0.567	0.655	1.315	0.18	0.656	0.568	1.423	0.68	0.66	0.702	4.197	0.393		0.576	0.705	1.406	0.148	0.69	0.534	1.254	0.745	0.749	0.686		0.394		0.577				12	12	11
AVCESGCPPAEQGHLGPGEPGK	1	Q8CFC2			0.01				0.01				0.01					0.01	0.01	0.01																									7	3
AVCGFHLGYLDGEVELVNSVVTR	1	Q62465		1.516	0.173	0.844	0.01	0.915	0.48	0.01	0.492		0.385		0.6	0.736	1.11	0.16	0.821	0.499								0.572	0.107	0.2	0.137	0.641				0.834	0.469		0.339						10	7	7
AVDDGVNTFK	0	P42932	0.914	1.53	0.222	0.861	0.712	1.612	0.901	0.894	0.867	4.467	0.558	14.004	0.728	0.91	1.669	0.223	0.829	0.745	1.625	0.939	0.943	0.918	4.581	0.572		0.744	0.932	1.676	0.236	0.858	0.741	1.612	0.897	0.955	0.895	4.711	0.539						14	12	11
AVDDLNLHSYSNLPIWVNK	0	Q9JHU4	0.625										1.203													0.973																			2	1
AVDENNESTACFLIR	1	Q810B6	0.01		0.01	0.828			0.01				0.01		0.65																0.01										0.994				6		2
AVDFAER	0	P62918	0.902	1.708		0.938	0.764	1.714		1.052		5.218		16.661		0.885	1.704	0.267	0.947		1.709	1.001	1.008	0.926	5.117	0.608			0.923	1.697		0.92	0.737	1.734	1.056	1.035	0.956	4.891	0.619		0.836				8	10	11
AVDIPHMDIEALK	0	P53026	0.879	1.556	0.237	0.806	0.616	1.479	0.821	0.786	0.78		0.52		0.702	0.901	1.647	0.212	0.791	0.605	1.409	0.775		0.831		0.549		0.74	0.897	1.441	0.186	0.781	0.621	1.483	0.887	0.83	0.843		0.508		0.785				12	11	12
AVDIPHMDIEALKK	0	P53026	0.769	1.408	0.157	0.827	0.638	1.353	0.793	0.817	0.789		0.427		0.652	0.636					1.195			0.332	4.423			0.592	0.731		0.159			1.251	0.752	0.703	0.652	5.039			0.582	1	1	1	11	5	8
AVDITTPK	0	Q99JF8					0.325		0.435	0.462						0.508		0.01	0.511	0.297		0.01		0.445		0.247					0.01		0.156												3	8	2
AVDLQILPK	0	P47911	0.862	1.554	0.22	0.79	0.683	1.463	0.878	0.894	0.833	4.435	0.549	14.116	0.724	0.854	1.512	0.211	0.761	0.678	1.49	0.892	0.9	0.822	4.431	0.52		0.687	0.842	1.543	0.228	0.822	0.689	1.469	0.88	0.901	0.833		0.545		0.708				17	23	20
AVDNQVYVATASPAR	0	Q9JHW2	0.66		0.01	0.592	0.01	1.109	0.716	0.596	0.57		0.01		0.454	0.626	1.056	0.01	0.575	0.471	1.523	0.548	0.467	0.526		0.401		0.342	0.701	1.642	0.17	0.556	0.495		0.681	0.638	0.609		0.226		0.551				10	11	11
AVDPSSVAVVTLGSSK	0	Q9QY81	0.933			0.01									0.46	0.738		0.01	0.282					0.502				0.328	0.904		0.01	0.59	0.422			0.779			0.173		0.424				3	6	8
AVDSLVPIGR	0	Q03265	0.769	1.329	0.211	0.718	0.612	1.276	0.783	0.807	0.747	3.36	0.472		0.622	0.768	1.364	0.209	0.713	0.596	1.303	0.764	0.805	0.773	3.493	0.471	10.202	0.627	0.769	1.376	0.218	0.701	0.615	1.328	0.783	0.819	0.73	3.482	0.473	10.729	0.642				20	17	17
AVDTSGEQFTSSPGEK	0	Q9JHP7	0.832	1.765	0.115	0.784	0.525	1.482	0.696	0.825	0.518		0.334		0.434	0.938	1.496	0.01	0.696	0.443		0.559	0.689	0.01		0.39		0.761	0.784	2.019	0.01	0.762	0.423	2.147	0.741	0.797	0.851		0.01						11	10	10
AVECLLDSK	1	Q8BU14	1.584	4.271							1.012		1.82		1.298																														10
AVEDIHGLFSLSK	0	P23116	0.872		0.208	0.874	0.712		0.964	0.952	0.891		0.581		0.789	0.936		0.194	0.924	0.752		0.974	1.051	0.971		0.559		0.825	0.939	1.714	0.249	0.863	0.768		1.063	1.03			0.629		0.845				10	10	9
AVEEEDKMTPEQLAIK	0	O35593			0.166	0.818	0.735	1.813	0.874	1.06			0.38		0.648			0.189	0.01																							1	1		9	5
AVEGEGEPAAAHSDVLTEVEGPVDTAEASSDPHTEK	0	Q9DBR0	0.01	1.465	0.01		0.434	1.41	0.64				0.323		0.01			0.01	0.306	0.01			0.01	0.292		0.166		0.429	0.578	0.01			0.01	0.774	0.01	0.01			0.01		0.23				11	9	8
AVEGLLDATSGADADLLLR	0	Q6ZQ08	0.01																																										1
AVEILADIIQNSTLGEAEIER	0	Q9CXT8	0.462		0.01	0.569	0.01		0.475											0.469		0.486						0.01	0.96		0.159	0.01				0.741					0.366				8	4	6
AVELNMISLK	0	Q99K85	1.023	1.615	0.291	0.828	0.721	1.499	0.922	0.937	0.805	4.534			0.734	1.075	1.597	0.287	0.856	0.756	1.484	0.942	0.925	0.846	4.81	0.586		0.772	1.08	1.618	0.288	0.87	0.705	1.559	0.931	0.96	0.824		0.544		0.728				11	12	11
AVENPTATEIQDVCSAVGLNAFLEK	1	Q9D7A6											0.01		0.01	0.01		0.01										0.01																	4	4
AVENSSTAIGIR	0	O70435	0.814	1.339	0.278	0.836	0.685	1.342	0.894	0.919	0.861	2.765	0.48	4.29	0.599		1.362	0.268	0.8	0.687	1.309	0.853		0.846		0.487			0.828	1.428	0.284					0.895		2.85	0.485	4.405	0.594				13	8	8
AVENYLIQMAR	0	P56812					1.024										1.398					1.307	1.657															2.044							2	3	1
AVEPALPQSPAGGAGAK	0	P58468	0.556		0.01	0.01	0.01				0.01							0.01																					0.01						6	1	1
AVETTDIISK	0	Q8BX10	1.882		0.01													0.01													0.01														2	1	1
AVEYYFASDASAVIEHTNR	0	P47856			0.214			2.028	2.597															1.02																					4	3
AVFDETYPDPVR	0	Q8BGQ7			0.141	0.302										0.641	1.139	0.161		0.496		0.658	0.657	0.612		0.37		0.52		1.069	0.165	0.568	0.489	1.102	0.627	0.642	0.633		0.377		0.52				2	10	10
AVFHQLANLPTDPPSIHK	0	Q8R1F6				0.362				0.459																0.01																			2	1
AVFQANQENLPILK	0	Q8VDN2	0.535		0.103	0.565	0.328	0.998	0.458	0.421	0.348		0.226		0.315	0.481	1.22	0.01	0.512	0.371		0.557	0.536	0.539		0.287		0.427	0.564		0.07	0.559	0.377			0.531					0.418				10	10	6
AVFQESIR	0	P28740								2.25	1.637		1.179		1.596																														4
AVFQYIDENQDR	0	Q9D1A2	0.971	1.84	0.21	1.159	0.766	1.959	0.834	1.065	1.031	6.026	0.499		0.732	0.771	1.608	0.227	0.779	0.623	1.466	0.809	0.838	0.804		0.486		0.626	0.892	1.457	0.152	0.76	0.558	1.294	0.827	0.901	0.659		0.454		0.573				12	11	11
AVFWDIK	0	Q99PV0	0.874	1.601						0.755	0.639		0.171		0.398	1.094	1.535	0.115	0.589		1.523			0.623				0.351	0.837	1.475	0.087	0.844	0.619	1.355	0.654	0.593	0.01		0.302		0.225				6	7	11
AVGESVQKPLDYYR	0	Q8R059				0.459		1.149			0.577					0.574	1.127		0.325					0.376		0.22		0.345	0.591		0.01														3	7	2
AVGHPFVIQLGR	0	Q6P5F9	0.746		0.156	0.722	0.552	1.35	2.336	0.729	0.668	4.008	0.395		0.534	0.816		0.087	0.715	0.533		0.752		0.791		0.421				1.536	0.179		0.56	1.314	0.734	0.807	0.704		0.442		0.571				11	7	9
AVGIWHCGSCMK	1	P61514	0.846		0.265	0.788	0.6		1.074		1.254		0.716		1.002			0.21	0.852	0.889	1.802	0.902	1.126	1.06		0.606		1.077			0.259	0.828	0.69	1.596	1.007	1.207	1.082		0.552		1.209				13	12	13
AVGLAYILPAAYFWR	0	Q8BJ03					0.01										0.01			0.797			0.01	0.01							0.01		0.304						0.01						1	5	4
AVGPASILK	0	Q9R020											0.181																																2
AVGPEITK	0	Q76MZ3	0.924		0.22	0.836				0.936	0.852		0.618		0.9	0.794	1.592	0.22	0.848			0.742		0.947		0.534		0.786	0.961				0.731		0.798	0.855	0.839		0.447						7	8	6
AVGTPGANAGGAGPGISAMSR	0	Q7TSC1				0.01							0.01									0.01													0.01										3	2	2
AVGWNEVEGR	0	P61458	0.686																																										2
AVHGFFTSNNATR	0	P14685				0.922	0.979		1.074	1.035	0.855		0.571			1.15	1.994	0.23	0.944	0.851		1.147	0.978								0.166		0.811	1.39	1.13						0.641				7	7	5
AVIAPSGVEK	0	O09111	0.803																																		0.808								1		1
AVIDLNNR	0	Q9D883	0.821	1.443	0.267	0.798	0.66	1.482	0.904	0.943	0.943		0.522		0.59	0.869		0.172	0.734	0.677	1.395			0.857				0.695	0.794		0.246														11	7	2
AVIESDEEQGR	0	Q9CZC8		1.428			0.537									1.102	1.193	0.171			1.435	0.8		1.318		0.439			0.788		0.01				0.428		0.885		0.493		0.608				2	7	7
AVIFCLSADKK	1	Q9R0P5		1.899		0.824	0.702									1.173	3.732	0.305	1.15	1.361	2.569	1.236	1.209	1.345		0.705		0.845	1.34	2.257	0.311	1.132	1.028	2.614	1.284	1.464	1.205	6.313	0.666		0.953	1	1	1	4	11	12
AVLAPLIALVYSVPR	0	Q9D710					0.01			0.01																											0.653		0.269						2		2
AVLDALLAGK	0	Q8C052					0.484			1.099																					0.01						1.129								2		2
AVLEALGSCLNNK	1	P50431	0.049		0.037	0.044	0.031				0.058		0.047		0.044																														7
AVLENNLGAAVLR	0	Q99LB6	1.024		0.243	0.889		1.734	0.966								1.853	0.17	0.984	0.665	1.65	0.997	0.992	0.893	7.329	0.532		0.623	0.986	1.586	0.195	0.972	0.653	1.866	0.957	1.082	0.957		0.623		0.652				5	11	11
AVLFCLSDDKR	1	P45591			0.517																																					1			1
AVLFCLSEDKK	1	P18760	1.02	1.671	0.396	0.99	0.884	1.654	1.142	1.2	1.074	3.189	0.642	6.142	0.803	0.997	1.658	0.399	0.991	0.881	1.63	1.143	1.177	1.082	3.076	0.673	5.624	0.788	1.04	1.681	0.413	0.985	0.9	1.626	1.153	1.192	1.095	3.048	0.666	5.786	0.8	1	1	1	41	35	31
AVLFVGLCDSGK	1	P47758									0.534					0.92			0.558							0.49																			2	3
AVLGEVALYSGAR	0	Q9Z1Q9	0.828		0.192					0.723	0.742		0.469			0.77		0.201	0.601	0.624	1.033	0.729	0.734	0.787		0.479		0.583	0.766	1.055	0.208	0.604	0.608	1.079	0.787	0.795	0.797		0.498		0.641				5	12	12
AVLHVALR	0	P06745	0.984	1.669	0.224	0.85	0.733	1.595	0.936	0.93	0.873	5.302	0.568	17.979	0.736	0.926	1.727	0.237	0.831	0.728	1.466	0.965	1.006	0.915	4.601	0.544		0.735	0.956		0.232	0.824	0.719	1.61	0.916	0.925		4.928	0.53						14	12	9
AVLKDPNDHTVCYLLFANQSEK	1	Q9DCN2	0.949		0.198			2.206	1.107	1.045	1.028		0.603					0.193	0.74	0.745		0.735				0.509					0.14											1	1	1	8	5	1
AVLLAGPPGTGK	0	P60122	0.937		0.233	0.844	0.87	1.4	0.986	1.058	1.087	4.31	0.628		0.775	1.036	1.652	0.493	0.971	0.72	1.645	1.123	0.919	0.908				0.744	0.897	1.417	0.262	0.853	0.754	1.183	1.068	0.916	0.923		0.461		0.863				11	10	11
AVLLGPPGAGK	0	Q9WTP6	0.682	1.281	0.22		0.604									0.707	1.254	0.204	0.691	0.57	1.161	0.698	0.727	0.723	2.793	0.422	9.931	0.553	0.678	1.184	0.237	0.627	0.526	1.162	0.739	0.742	0.665	3.422	0.394	8.814	0.547				4	13	13
AVLNSEVLEQR	0	Q8K2Q9	0.01		0.01	0.01									1.05																														4
AVLPEGQDVTSGFSR	0	Q9D0C4			0.144	0.821		1.378		0.74			0.201		0.361			0.17				0.01				0.01																			7	3
AVMNFVVR	0	Q9R0E1			3.255	4.217	3.839		4.786	4.973			5.086					4.677	5.089			5.348									4.096	6.182	4.765		3.655				5.402						6	3	5
AVNLFPAGTNSR	0	P54103	0.925																																										1
AVNTQALSGAGILR	0	Q9CWK8	1.511		0.01	0.959	1.215			1.662	0.763		0.785			1.659			1.266																										7	3
AVNVYSTSVTSDNLSR	0	Q61166			0.415		0.798									1.068	2.374	0.557	1.117	0.728	1.543	1.261	1.213	1.148	7.562	0.597		0.817	1.089	1.189	0.415	0.894	0.575	2.169	1.278	1.152	0.785	6.148	0.612	16.026	0.709				3	12	13
AVPKEDIHAGGGGAR	0	Q9CX86		1.413	0.19	0.754	0.423	1.393	0.529		0.862		0.556		0.01	1.094		0.167	0.714	0.69	1.454	0.595	0.851	0.769		0.516		0.757		1.369	0.149	0.309	0.199	1.26	0.711		0.826	12.164	0.386		0.492	1	1	1	10	18	14
AVPLALALISVSNPR	0	Q8VDM4	0.6	1.33	0.243	0.564	0.509	0.845	0.639	0.619	0.477		0.379		0.539	0.573	0.88	0.055	0.662	0.37	0.984	0.641	0.719	0.589	4.375	0.283		0.528	0.727	1.413	0.01	0.569	0.438	0.969	0.437	0.749	0.556		0.431		0.474				11	12	11
AVPNPVINPYQPAPPSGYFMAAIPQTQNR	0	P29341											0.01										0.01	0.01																	0.01				2	2	2
AVPQLQGYLR	0	P47911	0.813	1.48	0.215	0.751	0.634	1.395	0.82	0.874	0.796	3.804	0.504	10.641	0.658	0.781	1.42	0.225	0.771	0.637	1.378	0.812	0.861	0.818	4.071	0.5		0.671	0.835	1.489	0.222	0.774	0.638	1.394	0.837	0.841	0.796	4.152	0.501		0.678				21	16	15
AVPTGDVEDLPCGLLLSSVGYK	1	Q61578			0.01	0.01																										0.01													3		1
AVPVIHQEGNR	0	O08915	0.228		0.01																								0.383							0.443									3		4
AVPVSNIAPAAVGR	0	Q99K01	0.695	1.809	0.01	0.674	0.587	1.858	0.765		0.878		0.395			0.448	1.59			0.44	1.506	0.643	1.036			0.369		0.01	0.789		0.01	0.738	0.673		0.857		0.625		0.01						9	8	7
AVPVSPSAVEEDEDEDGHTVVATAR	0	P39447			0.01	0.01					0.01		0.01		0.01			0.01		0.01									0.01				0.01		0.291	0.01									7	7	8
AVQDLCGWR	1	Q8BK67	0.75	1.369	0.2	0.678	0.615	1.281	0.755	0.772	0.707		0.407		0.494	0.787	1.39	0.17	0.658		1.32	0.791	0.793	0.693		0.376		0.483	0.766	1.323	0.18	0.626	0.541	1.247	0.755	0.782	0.668	3.158	0.356		0.451				11	11	12
AVQEIMQEK	0	Q64737							0.829																																				1
AVQFFVQALR	0	Q9QYI3			0.221	0.823	0.771		1.057	0.816			0.537			1.048	1.777	0.262	0.821	0.714	1.697	0.898	0.996	0.954	4.458	0.493		0.692	0.986	1.628	0.251	0.943	0.828	1.61	0.988	0.996	0.879	4.638	0.55		0.752				6	12	12
AVQGMLDFDYVCSR	1	Q91V92				0.057	0.01		1.233				1.049				1.017	0.153	0.673	0.579		1.105	1.396					0.625	1.583		0.169	0.788	0.867		1.275	1.261	1.233		0.567		0.626				6	7	9
AVQHSNVVINLIGR	0	Q9DC69		0.618	0.01	0.595		1.208	0.592	0.682	0.537		0.371		0.27	0.702	0.607		0.716	0.505	1.312	0.582	0.679	0.364		0.303		0.587	0.592	1.356	0.102	0.653	0.354	0.48	0.751	0.623	0.519		0.256		0.566				9	10	11
AVQLYQQTANVFENEER	0	Q9CWZ7	0.771		0.01	0.56										0.821	1.447	0.01		0.64	2.218		0.995			0.321		0.502	0.562	1.709	0.01	0.628	0.01	1.501	0.552	0.939	0.856		0.16		0.645				5	10	11
AVSDASAGDYGSAIETLVTAISLIK	0	Q6NVF9			0.234	0.706	0.758			1.033			0.505				1.954	0.226	0.732	0.729	1.384		1.064	0.955	3.78	0.509		0.744	1.069	1	0.258	0.838	0.746			0.869	0.745		0.532						5	11	9
AVSGASAGDYSDAIETLLTAIAVIK	0	Q8BTV2			0.01	0.927							0.789				1.368	0.01	0.686	0.54		0.513		1.007				0.406			0.297	0.655									0.629				5	7	3
AVSGNTPVQPQR	0	A2APB8			0.01																										0.01														1		1
AVSILPLLGHGVPR	0	Q923D5			0.278		0.498									0.554	1.148	0.256	0.407	0.484	1.015	0.547	1.706	0.584		0.153		0.874	0.532		0.164	0.48	0.362	0.994	0.504	0.974	0.252				0.504				2	11	10
AVSISTEPPTYLR	0	Q9Z0H3					0.01																																						1
AVSTCAHLFWSGR	1	Q9EQH3			0.095		0.326		0.461		0.215		0.217		0.301			0.095	0.409												0.01					0.503	0.725								6	3	3
AVSWTFSEENVIR	0	Q9D710			0.328	0.552										0.767	1.851		1.069	0.194				0.872				0.808				0.221													3	9	5
AVSYLGPK	0	O08997	0.939	1.434	0.552	1.019	0.852	1.398	1.138		1.134		0.64		0.795		1.344	0.589	0.946	0.973		1.237				0.676				1.419	0.663		0.948	1.29	1.171		1.136		0.703	2.539	0.858				10	6	9
AVTELNEPLSNEDR	0	P68510	0.748	1.351	0.202	0.687	0.591	1.273	0.744	0.767	0.739	3.642	0.433		0.603	0.718	1.352	0.187	0.69	0.555	1.215	0.735	0.759	0.7	3.579	0.407	10.861	0.585	0.713	1.398		0.684	0.582	1.219	0.734	0.768	0.708	3.922	0.432	10.014	0.6				13	13	12
AVTELNEPLSNEDRNLLSVAYK	0	P68510									1.009							0.182			1.519			0.803				0.593			0.177		0.668			0.826	0.698					1	1	1	1	4	4
AVTEQGAELSNEER	0	P68254	0.802	1.46	0.219	0.758	0.647	1.392	0.824	0.824	0.785	3.86	0.505	10.326	0.643	0.763	1.426	0.22	0.765	0.635	1.402	0.845	0.878	0.826	4.03	0.515	8.739	0.656	0.823	1.467	0.228	0.756	0.628	1.413	0.831	0.822	0.794	3.914	0.515	9.099	0.682				14	13	13
AVTEQGHELSNEER	0	Q9CQV8	0.812	1.514	0.24	0.783	0.668	1.458	0.816	0.822	0.799	3.896	0.518	11.2	0.647	0.829	1.512	0.216	0.736	0.624	1.432	0.842	0.857	0.786	4.193	0.479	12.129	0.67	0.826	1.497	0.235	0.766	0.644	1.401	0.822	0.85	0.779	3.964	0.48	12.614	0.665				25	25	25
AVTFFTEDDKPLLR	0	Q8K301					0.818				1.563																																		3
AVTGTDVDIVFSK	0	Q9CRB6	0.628	1.09	0.234	0.601	0.48	1.146	0.728	0.681		2.366		5.465		0.697	1.167	0.204	0.62	0.527	1.144		0.71	0.664	2.44	0.427		0.606	0.636	1.088	0.206	0.659	0.526	1.092	0.696	0.919	0.772	2.409	0.374		0.531				10	11	12
AVTIFIR	0	P80316	0.908	1.598	0.229	0.83	0.687	1.439	0.952	0.949	0.868	4.784	0.519		0.71	0.923	1.697	0.264	0.831	0.722	1.6	0.969	0.963	0.891		0.487		0.673	0.928	1.708	0.228	0.858	0.691	1.603		1.002	0.904		0.503		0.693				16	11	10
AVTISGTPDAIIQCVK	1	P57722				0.732	0.834	1.845	0.981	1.15			0.461		0.838			0.213	0.756			0.976	1.283		5.886	0.541		0.702	1.231		0.209	0.722	0.01	1.609	1.014	1.227	0.01	6.013	0.523		0.701				8	7	11
AVTLDKDAYYR	0	Q920B9	0.821	1.395	0.122	0.773	0.56	1.293	0.793	0.797	0.647		0.337		0.497	0.836	1.565		0.73	0.647	1.548	0.844	1.062			0.45		0.626	0.924	1.546	0.182	0.831	0.695		1.011	0.885	0.81		0.502		0.713	1	1	1	11	11	11
AVTLHDQGTTQWADLSSQFYLR	0	Q02053			0.146											0.959	1.813	0.254	0.721			0.784	0.756	0.88		0.424		0.579		1.637	0.01		0.678				1.064		0.445		0.778				1	9	6
AVTNMTLNFGPQHPAAHGVLR	0	Q91WD5			0.01	0.608													0.01												0.01														2	1	1
AVTSEIAVLQSR	0	Q91YQ5	0.939	1.7	0.225	0.874	0.747	1.636	0.927	0.902	0.874	4.836	0.58		0.773	0.956	1.673	0.237	0.876	0.75	1.566	0.952	0.965	0.915	4.088	0.53		0.754	0.854	1.564	0.242	0.852	0.694	1.444	0.941	0.982	0.874	3.743	0.574	19.326	0.767				12	12	13
AVTVDLGHR	0	Q8K1R3											0.01																																1
AVVDAASDEER	0	Q8CFE2	1.73	3.067	1.952															1.126				2.42				1.738	1.67		0.749		1.576			1.528									3	3	4
AVVFVVDSAAFQR	0	P47758									0.949					0.607		0.187				0.435	0.593	0.647		0.331		0.458		1.471	0.168	0.598	0.494	1.278	0.69	0.927	0.573		0.423						1	7	9
AVVGEEALTSDDLLYLEFLQK	0	P62814													0.01																														1
AVVGVVAGGGR	0	P62918	0.952	1.721	0.265	0.934	0.828	1.738	1.009	1.028	0.986	5.147	0.622	20.541	0.815	0.993	1.728	0.266	0.941	0.772	1.677	1.03	1.072	0.953	5.135	0.631	17.25	0.812	0.982	1.801	0.264	0.922	0.776	1.769	0.999	1.043	1.018	5.111	0.622		0.839				13	13	12
AVVLAGFGGLNK	0	Q80TB8			0.261											0.988	1.802	0.238	0.863	0.735	1.63		1.008	0.913		0.535		0.803	0.971	1.818	0.211	0.902	0.746	1.726	0.926	0.984	0.928		0.534		0.77				1	10	11
AVVLHPLLYTFASGSPDNIK	0	Q922V4	0.01			0.416	0.01								0.01	0.463		0.01					0.668			0.276		0.01		0.96	0.01	0.602	0.444				0.648		0.35						4	5	8
AVVLPISLATTFK	0	Q8VCN5								0.33									0.495	0.01			0.267					0.01	0.278		0.01	0.35					0.01		0.254		0.243				1	5	6
AVVPGVKPQDWISAAR	0	Q9EP72	0.687			0.438	0.564		0.662	0.543	0.661		0.578		0.14	0.469	1.267	0.149	0.499	0.41	1.046	0.66	0.439			0.247		0.566	0.525	1.155	0.01	0.443	0.279	0.558	0.725	0.639	0.781		0.353		0.489				8	11	11
AVVQVFEGTSGIDAK	0	P62814	0.689	1.194	0.195	0.663	0.555	1.257	0.713	0.787	0.736	3.924	0.442	14.112	0.612	1.067	2.007	0.285	1.068	0.917	2.094	1.029	1.157	1.123	5.747	0.669	25.631	0.857	1.081	2.063	0.203	1.048	0.864	1.955	1.191	1.154	1.136	5.864	0.683	22.368	0.937				13	13	13
AVVVCPKDEDYK	1	Q8VEK3									0.379		0.01							0.01	0.01			0.01		0.153					0.01				0.732		0.503		0.402			1	1	1	4	5	7
AVVVEEPVGELR	0	Q5SUR0	0.603	1.33	0.111	0.534	0.462	1.059	0.609		0.657	3.115	0.35		0.481	0.679	1.137	0.125	0.576	0.467	1.108	0.615	0.65	0.541	3.707	0.421		0.451	0.617	1.091		0.53	0.483	1.173	0.541	0.63	0.613		0.379		0.478				11	12	10
AVVVGFDPHFSYMK	0	Q8CHP8			0.231													0.01										0.715			0.01								0.01						1	2	2
AVVVNAAQLASYSQSK	0	Q9CR62	1.101	1.564	0.144	0.656	0.568	1.58	0.733	0.907	0.844	7.414			0.588	0.808	1.472	0.01	0.743	0.585	1.317	0.752	0.708	0.74		0.378		0.498		1.547	0.128	0.716	0.53	1.523	0.807	0.781		4.013	0.392		0.533				11	11	10
AVWLPAMK	0	O35643			0.01	0.916																									0.374	0.795													2		2
AVWLPAVK	0	Q9DBG3	0.424		0.01	0.37		1.557	0.627	0.381	0.389		0.01		0.263	0.543						1.007																							9	2
AVYCIIGR	1	Q8BJ71	0.631		0.113					0.752			0.384			0.77		0.181	0.72	7.127		0.899	0.851			0.373			0.7	1.419	0.213	0.671	0.6	1.588	0.875	0.832	0.835								5	8	9
AVYDEQGTVDEDSAGLNQDRDWDAYWR	0	Q91WN1		2.692	0.01								0.881		0.777	0.805	1.506	0.22	0.931	0.708		0.915	0.952	0.811	4.545	0.595		0.821	0.927	1.694	0.256		0.682		0.895	0.887			0.01		0.745	1	1	1	6	11	9
AWCVSCFACSTCNTK	1	Q99JW4			0.01	1.015					0.746		0.347					0.01	0.01																										4	3
AWDDFFPGSDR	0	Q8R5J9	1.312							0.301							1.593	0.169	0.87	0.617	1.488	0.827	0.795	0.759	4.763	0.474		0.628	0.771	1.612	0.191	0.725	0.663	1.434	0.815	0.782	0.779	4.903	0.513		0.679				2	11	12
AWDIAVATMK	0	P30416	0.97	1.557	0.207	0.886		1.406	0.948	1.007	0.893	3.572	0.52		0.718	0.866	1.416	0.223	0.794	0.66	1.288	0.782	0.771	0.662	3.173	0.446		0.608	0.687	1.512	0.187	0.815	0.544	1.365	0.779	0.765	0.721	3.942	0.444		0.64				11	12	12
AWEVDTCR	1	Q8CIE6					0.59						0.549					0.128	0.864			0.868	1.135			0.477			0.859		0.177	0.756		1.509	0.978				0.553		0.818				2	5	7
AWGNNQDGVVASQPAR	0	P60879	0.67	1.577		0.667	0.518	1.414	0.762		0.642	4.35	0.359		0.558	0.711	1.535	0.066	0.671	0.482	1.367	0.626	0.884	0.783	5.69	0.44		0.47	0.632	1.51	0.161	0.671	0.541	1.435	0.842	0.882	0.742	5.65	0.527		0.668				12	12	12
AWGPGLEGGIVGK	0	Q8BTM8	0.85	1.749	0.222	0.876	0.741	1.687	0.959	0.908	0.89	7.67	0.496		0.743	0.761	1.513	0.161	0.887	0.445		0.9	0.737			0.423					0.149														12	8	2
AWGPGLHGGIVGR	0	Q80X90		1.672	0.242	0.667	0.527	1.206		0.609	0.845		0.518		0.782		1.245	0.01	0.798	0.649	1.543	0.975	0.966	0.965		0.444		1.279	0.974		0.181	0.694	0.649	1.86	0.767	1.005	0.909		0.559		0.226				9	10	10
AWHGGCLALAELGR	1	Q8BYA0								1.8																																			2
AWNDTTKVPGADAQTQNVNQAK	0	Q9QYH6													0.545			0.01																								1	1		1	1
AWNLICDVSR	1	Q9D0I9	0.81	1.17	0.171	0.683	0.629	1.248	0.762		0.849	3.288			0.338	0.758			0.739		1.758	0.623	0.863	0.725		0.453		0.517	0.89		0.223	0.329	0.42	1.961	0.669	0.694	0.837		0.499		0.608				11	9	10
AWSATFDELIGKPIGEFSR	0	Q09143	2.052	2.191	0.376	1.576	0.606		1.087				0.7		0.796	1.635	2.439		1.84			2.053	1.422	1.436		0.43		1.393			0.373		1.275	3.27					0.563		2.012				9	9	7
AWTVEQLR	0	Q62446					0.692			0.983	0.896	2.678	0.544	4.429		0.878	1.33		0.822			0.875											0.752		0.906	0.927			0.507	4.084	0.711				6	4	6
AWVNQLETQTGEASK	0	Q3UQ44			0.01													0.01	0.01							0.01					0.01														1	3	1
AWVWNTHADFADECPKPELLAIR	1	P34022	0.01	0.901	0.282	0.548	0.557	1.09	0.686	0.916	0.01		0.498		0.663	0.56	1.013	0.239	0.633	0.573	1.095	0.804	0.491	0.783	2.194	0.491	4.734	0.57	0.582	1.026	0.232	0.634	0.568	1.207		0.9	0.799	2.28	0.482	4.607	0.59				13	18	16
AYAEELAK	0	O70503	0.896	1.346	0.136	0.77	0.635	1.316					0.399					0.233	0.743				0.974	0.736		0.583		0.679			0.16	0.732	0.617		0.966				0.566						7	6	5
AYAEFYR	0	Q9CPQ1	1.121	1.647	0.223	0.934	0.68	1.685	0.913	0.934	0.858	4.82	0.613	14.641	0.862	1.029	2.122	0.176	0.985	0.722	1.661	0.838	0.846	0.858	13.958	0.564		0.877	1.122	1.837	0.121	0.906	0.641	1.568	0.913	0.901	0.793		0.548		0.835				13	12	11
AYAQQLTEWAR	0	Q9WVE8							0.821	0.843					0.705																														3
AYDATTHFETTCDDIKDIYK	1	Q61598		1.716	0.227	0.713			0.756	0.869	0.671		0.383		0.466	0.545		0.01	0.422	0.483			0.499			0.01		0.131		1.812	0.213	0.805		1.43	0.717		0.674		0.397		0.479	1	1	1	11	8	12
AYDIYSR	0	O88696	1.067	2.213	0.286	0.894	0.623		0.945	0.979	0.903		0.477		0.808	0.845	2.054	0.269	0.963	0.681			1.048	0.973		0.667		0.713		1.592	0.228	1.019				1.037	1.018								10	9	5
AYDLVVDWPVTLVR	0	Q9DCS9		1.212				1.491	1.374		1.267		0.44																																5
AYDYLIQNTSFANR	0	Q64514	0.786	1.522	0.188	0.712	0.663	1.376	0.775	0.803	0.714	3.575	0.464		0.591	0.751	1.487	0.164		0.574	1.266	0.81	0.879	0.742		0.435		0.676	0.802	1.435	0.185	0.696	0.55	1.378	0.737	0.828	0.706		0.381		0.563				12	10	11
AYDYVECPVTGAR	1	P53702	1.114				0.769								0.692														0.01	2.768			0.01		0.937				0.372						3		8
AYEAQTEPVLQYYQK	0	Q9WTP7			0.01	0.01	0.01		0.01				0.01		0.435																														7
AYEFAER	0	Q68FD5			0.206	0.826	0.656	1.452	0.878	0.927	0.848		0.514		0.651	0.821	1.485	0.205	0.762	0.67	1.484	0.913	0.935	0.905	5.38	0.515		0.65	0.832	1.711	0.224	0.85	0.62	1.579	0.929	0.864	0.856	4.662	0.46		0.652				9	12	12
AYGFSCDGEGVLK	1	O35127		2.153	0.298	1.347	1.131																																						4
AYGPGIEPTGNMVK	0	Q8BTM8		2.241	0.298			1.767	0.943	1.192			0.7		0.759			0.564	0.818	1.157		1.239				0.514		0.383		0.93	0.076	0.404	0.297		0.357	0.401			0.2		0.184				7	6	8
AYHEQLSVAEITSSCFEPNSQMVK	1	Q9JJZ2				0.584													1.881	1.028						0.929		0.659				0.777			0.289				0.01						2	7	4
AYHEQLTVAEITNACFEPANQMVK	1	P68373			0.182		0.531	0.826					0.287				1.092	0.141	0.579	0.719	1.338	0.341	0.814	0.176		0.284		0.494			0.01	0.865	0.505	1.031	0.918	0.888			0.441		0.539				4	10	9
AYHSFLVEPISCHAWNK	1	Q9WV32			0.01		0.522						0.514		0.411	0.587		0.091		0.648		0.628	0.472	0.893							0.162	0.649	0.55	1.359	1.139	0.815	0.76				0.566				4	6	8
AYIDSFR	0	Q922B2			0.226	0.766		1.494	0.872	0.911	0.812		0.506		0.654		1.445	0.213		0.665		0.783	0.807	0.867	1.553	0.449		0.688	0.917	1.142	0.172	0.717	0.58	1.013	0.759	0.785	0.682		0.37		0.609				8	9	11
AYILNLVK	0	P80315	1.027	1.757	0.27	0.927	0.74	1.692	0.95	0.986	0.959	4.772	0.563		0.667	1.008	1.765	0.265	0.968	0.765	1.644	1.022	0.987	0.98		0.609		0.814	1.007	1.716	0.268	0.931	0.808	1.672	1.052	1.059	0.946	5.198	0.645	13.727	0.812				15	11	13
AYIVQLQIEDLTR	0	Q64213			0.364			1.753	1.007	0.96						1.226				1.436		0.767		1.241				0.808							0.01										4	5	1
AYLDQTVVPILLQGLAVLAK	0	Q99LT0	0.704		0.435	0.788	0.01	1.151	1.013	0.969	0.952	1.741	0.632			0.787	1.267	0.465	0.753	0.808	1.167	0.891	1.014	0.875	1.886	0.591	3.356	0.613	0.932	1.231	0.462	0.774	0.786	1.199	0.985	1.075	0.887	1.99	0.619	3.381	0.722				11	13	13
AYLESEVAISEELVQK	0	Q99P72						1.482		1.038			0.409										0.715								0.088		0.533			0.403					0.405				3	1	5
AYLESFYK	0	P51863		2.51	0.439		0.94			1.327			0.45			1.746		0.542	1.392			1.507				0.83																			5	5
AYLLQNLNEEGSTEKPSQEK	0	A2AN08		1.302	0.01		0.364		0.502	0.419			0.193		0.262		1.292	0.01	0.524	0.378	1.4			0.517	4.42	0.247		0.422			0.01	0.496		1.791					0.01		0.01				7	10	6
AYLPVNESFGFTADLR	0	P58252	0.754	1.431	0.219	0.77	0.664	1.398	0.816	0.873	0.757	4.079	0.506	10.558	0.63	0.799	1.491	0.216	0.77	0.695	1.495	0.833	0.91	0.855	4.832	0.516	12.811	0.673	0.844	1.559	0.213	0.766	0.673	1.451	0.806	0.884	0.824	4.294	0.51		0.697				13	13	13
AYLQQLR	0	Q9JM76			0.687			3.038		1.942			1.643			1.519	2.311	0.617				1.358	1.441	1.447				1.269	1.407		0.52	1.625	1.282		1.477	1.618									4	7	6
AYNYVAQEVDGYHAFQTLTQIYNK	0	Q6P5E4									0.589				0.574																														3
AYPLADAHLTK	0	Q9D0T1	0.721	1.23	0.151	1.436	0.434	1.4		0.775	0.633		0.354		0.504		2.532	0.119	0.421	0.505				0.499							0.199														10	5	1
AYQILVR	0	O08528	1.199	2.215	0.348	1.043	0.98	1.987	1.277	1.265			0.723			1.131		0.292	1.148	0.828	2.485	1.305	1.125	1.007		0.789		1.036	1.362	2.27	0.287	1.323	0.989	2.445	1.299	1.337	1.121		0.71		0.876				9	10	11
AYSEAHEISK	0	P61982	0.744	1.366	0.228	0.761	0.615	1.308	0.82	0.792	0.756	3.394	0.437	10.245	0.632	0.822	1.363	0.256	0.693	0.633	1.341	0.822	0.86	0.717	4.548	0.473	9.731	0.644	0.741	1.331	0.225	0.692	0.639	1.369	0.782	0.823	0.788	3.58	0.486	9.438	0.65				13	13	13
AYSPLGGGAGSYCASSNADSR	1	Q8R3Q0			0.01																																								4
AYSSFGGGR	0	Q9WUK2	1.031		0.543	0.905	0.887	1.674								0.789	1.146	0.467	1.047	0.949		0.998		1.201		0.693		1.133			0.488				1.295	1.234			0.698		0.834				5	9	5
AYSSFNPVMSDPNRPPCR	1	Q00493			0.01																																								1
AYTEEDLDLVEK	0	Q922D8	0.845	1.84	0.195	0.751		1.625	0.889	0.884	0.799		0.52			0.799	1.93	0.17	0.88	0.512		0.864	1.141			0.495		0.649				0.77		1.771							0.852				9	9	3
AYVSTLMGVPGR	0	Q9DCH4				0.804			0.841									0.27	0.819	0.763		0.881	1.317			0.575		0.796			0.241	0.901	0.704		0.957				0.589		0.73				2	7	6
AYVVLGQFLVLK	0	O54962				0.803			1.041			1.732		2.562			1.268			0.755		0.984		0.99		0.569	1.973		0.881			0.819	0.968	0.97	0.873			1.767		2.068	0.62				12	11	12
CAADLGLK	1	P70349	1.06	1.832	0.343	0.975	0.676	1.61	1.001	1.225	1.086	3.918	0.605	5.223	0.768		1.849	0.396	0.892	0.902	1.346			1.004	3.11	0.501	4.598	0.696	1.029	1.638	0.421	0.974	0.776	1.575		1.244	0.865	2.79	0.661	4.605					13	10	11
CADLSLSPIYPAAR	1	P37913											0.359		0.542																														2
CAEGYALYAQALTDQQQFGK	1	Q9CZW5			0.01		0.01		0.01											0.01																			0.543		0.461				3	2	2
CAEIFVGGQSIGK	1	Q9WUA2			0.065	0.418	0.511		0.352	0.653	0.548		0.307		0.225	0.825		0.01	0.917	0.751		0.739	1			0.192																			8	7
CAEVTLEGQMYPGK	1	Q9ERE7				0.535																																							1
CAGNEDIITLR	1	P17918	0.872	1.602	0.267	0.839	0.778	1.697	0.982	0.971	0.96	4.025	0.549	12.038	0.653	0.787	1.728		0.833	0.766	1.738	1.006	1.042	0.913	4.144	0.554		0.637	0.837	1.565	0.249		0.795		0.923	1.028	0.944	4.813	0.512	9.692	0.659				13	11	11
CALGWDHQEK	1	Q60598			0.01					1.839			0.392																																3
CAMTALSSK	1	P80313			0.226	0.844	0.77		1.043	1.019			0.439		0.496				0.911	0.848								0.453			0.241	0.894			0.942										7	3	3
CASQAGMTAYGTR	1	Q9DAW9			0.01	1.216		1.896	1.188				0.928					0.3				1.319						1.048			0.48				0.01										5	3	2
CATITPDEAR	1	P54071	0.555		0.01	0.383			0.756	0.477	0.438		0.208		0.161			0.01				0.565	0.875			0.01		0.01				0.257	0.01						0.01		0.01				8	5	4
CATITPDEK	1	O88844			0.01																																								1
CCCIYEKPR	1	Q8K1L5			0.01																										0.01	0.01													1		2
CCLTYCFNKPEDK	1	P62983	0.803	1.526	0.243	0.818	0.74	1.61	0.988	1.066	1.008	4.207	0.624	13.497	0.762	0.807	1.544	0.253	0.81	0.694	1.675	1.003		0.998	4.186	0.62		0.783	0.767	1.561	0.256	0.771	0.73	1.597	0.972	1.075	0.957	4.409	0.644		0.755				25	16	17
CCSGAIIVLTK	1	P52480		1.097	0.256	0.722	0.699		0.714	0.789			0.425	7.785	0.511				0.662	0.674	1.616	0.728	0.753	0.923	3.871	0.402		0.622		1.282	0.285	0.88		1.569	0.936		0.806		0.466		0.64				10	9	9
CDENILWLDYK	1	P52480			0.298	1.013	0.872	2.066	0.984	1.169	1.084		0.729			1.184	1.894	0.326	0.955	0.957		1.197	1.288	1.138	5.284	0.726	21.168	0.894		1.763	0.346	0.971	0.913	1.947	1.112	1.273	1.178	5.619		15.187	1.023				8	12	11
CDFTEDQTAEFK	1	Q60605			0.303	0.866				1.174	1.136		0.67		0.798	0.883	1.819	0.361	1.139	0.982	2.152	1.356	1.55		5.706	0.842			0.959	2.004	0.365		0.919	2.037	1.341	1.369	1.286		0.844		1.073				6	11	10
CDKEFMWALK	1	P62774							0.785						0.759																0.321	0.711										1		1	2		2
CDKEVYFAER	1	P63254	0.928	2.301	0.366	1.148	1.032	1.795	1.149	1.158	1.269	5.994	0.735		0.836	1.521	1.808	0.424	0.98	0.902	1.619	1.419	1.381	1.444	4.696	0.823		0.677	0.765	1.81	0.35	0.949	0.787		1.074	1.062	1.245	4.624	0.702		1.019	1	1	1	15	12	12
CDLSLSGGESSSQK	1	A6H630				0.694																																							2
CDMEVSCPEGYTCCR	1	P28798				0.01													0.013																										1	1
CDPAGYYCGFK	1	Q9QUM9			0.243								0.408		0.482			0.239				0.838																							3	2
CDPVFDFGTGPR	1	Q8BJW6			0.01																										0.01														1		1
CDVSFLESEDGSGK	1	O08528	1.008		0.216	1.183	1.121		1.195	1.057	0.999		0.603		0.697	1.414		0.155		1.01			1.227			0.477		0.81	0.978		0.158	1.057							0.631		0.648				9	6	5
CDVYDIMHLR	1	Q9DC69				0.546																																							1
CEAFGWHTIIVDGHSVEELCK	1	P40142	0.576	1.205	0.291		0.75	0.84	0.398	0.399	0.403		0.176		0.333					0.01						0.01		0.213			0.197				0.319	0.314			0.01						11	3	6
CEASNIVGK	1	Q8R5M8											0.65																																1
CEFAVGYQR	1	Q8BMJ2				0.769	0.724		0.862	0.828	0.747				0.491			0.01	0.589				0.678	0.697		0.328		0.456			0.149														6	6	1
CEFQDAYVLLSEK	1	P63038	0.861	1.608	0.301	0.861	0.872	1.683	1.033	1.28	0.985		0.553		0.678	0.844	1.934	0.329	0.895	0.754	1.708		1.133	0.993	4.074	0.596		0.756	0.941	1.724	0.265	0.876	0.767	1.651	1.067	1.152	1.049	4.067	0.603		0.696				11	12	12
CEGINISGNFYR	1	P19253	1.181	1.789	0.278	0.913	0.777	1.783	1.02	1.08	1.113		0.633		0.715	1.158	1.759	0.256	0.842			1.039				0.61		0.728													0.692				11	7	1
CEHDGVMTGANGEVSFINIK	1	O70194			0.01													0.01																											1	1
CELCDVSCTGADAYAAHIR	1	O88532			0.01	0.385	0.01			0.512	0.01		0.01		0.21			0.01																					0.01		0.01				9	3	4
CELLYEGPPDDEAAMGIK	1	P58252	0.778	1.369	0.106	0.74	0.67	1.365	0.836	0.71			0.433		0.425	0.821	1.415	0.19	0.721	0.642	1.434	0.776	0.869	0.72		0.425		0.594	0.775	1.453	0.183	0.682		1.331	0.766	0.843	0.707	4.799	0.425		0.61				5.5	13	11
CESAFLSK	1	Q8BP67	1.057		0.282	0.956	0.821	1.839	1.12	1.132	1.099		0.669		0.855	1.082	1.743	0.29	0.975	0.84	1.935	1.068	1.151	1.1		0.615		0.845		1.824	0.301	0.946	0.824	1.785	1.085	1.198	1.09	5.308	0.637		0.898				10	11	11
CESAPGCGVWQRPMIDNPNYK	1	P35564											0.295		0.341				0.049		0.8							0.064				0.19				0.317			0.091		0.167				2	3	4
CEYPAACNALETLLIHR	1	Q9Z110			0.121	0.542	0.01				0.695								0.01																				0.071		0.541				5	2	2
CFAETPNKK	1	O08810				0.637																																				1			1
CFEKNEAIQAAHDSVAQEGQCR	1	Q9R0P9	1.101	1.822	0.379	1.114	1.006	2.107	1.105	1.211	1.125		0.629	8.442	0.86	1.068	1.909	0.398	1.069	1.04	1.862	1.163	1.265	1.339		0.68	10.808	0.843	0.934	1.873	0.401		1.052	2.29	1.192	1.229	1.182	4.837	0.757	8.504	0.81	1	1	1	21	15	15
CFGPTAQAAQLESSK	1	Q64737	0.258	1.608	0.111	0.66	0.561						0.425		0.285	0.01	1.705	0.01	0.488	0.367		0.01	0.881	0.734		0.246		0.542	0.824		0.01	0.01	0.01		0.533	0.794	0.01		0.01		0.434				7	10	10
CFGPTAQAAQLESSKK	1	Q64737			0.239	0.908	1.013	1.533			1.116								0.978	0.74	1.588			0.749					0.997		0.292								0.487			1	1	1	5	4	3
CFIVGADNVGSK	1	P14869	1.098	2.001	0.259	0.94	0.821	1.78	1	1.076	0.952	5.537	0.523		0.657	1.101	1.877	0.258	0.918	0.792	1.789	1.031	1.052	0.926	4.207	0.499		0.572	0.961	1.724	0.262	0.878	0.766	1.665	0.908	0.933	0.86	4.458	0.484		0.605				13	12	12
CFLSWLVK	1	Q9EPU0			0.01	0.01												0.01																											2	1
CFSEENHEPLR	1	Q9EQH3			0.01		0.439		1.573																	0.456					0.01		0.757												4	1	2
CFSIDNPGYEPEVVAVHPGGDTVAVGGTDGNVR	1	O88342			0.01								0.01			0.01		0.01	0.01	0.01	0.811	0.01	0.01	0.511		0.01		0.01	0.532	1	0.01	0.193	0.169		0.562		0.664		0.01		0.302				5	12	11
CGAIAEQSSLLSVFCLR	1	Q6PB66					17.075																																						1
CGDLLAASQVVSR	1	Q8BJ71			0.158	0.989	0.882	1.369	0.863	0.897	0.874		0.509		0.854			0.144	0.01	0.426		0.54	0.953	0.584		0.01		0.683			0.01		0.691	1.112	0.709	0.648			0.536		0.592				9	8	7
CGDLVFAK	1	P51859	1.003	1.336	0.447		0.824			1.13	0.993	1.998	0.593				1.214									0.563								1.447			0.966	2.519							8	2	3
CGEDEDTVPAEYR	1	P51125					0.01																																						1
CGEMAQAASAAVTR	1	Q9Z1Q9				0.848		1.864	0.924	0.907			0.613		0.757																	0.701		1.628		0.884	0.565				0.543				6		5
CGESGHLAKDCDLQEDEACYNCGR	1	P53996			0.01								0.497																													1			2
CGETGHVAINCSK	1	P53996	0.752	1.549	0.348	0.818	0.724	1.431	0.951	0.991	0.901	2.755	0.545	5.536	0.664	0.751	1.464	0.328	0.849	0.764	1.366	1.015	1.063	0.815	2.761	0.525	4.884	0.702	0.772	1.473	0.317	0.84	0.75	1.347	0.985	1.001	0.942	2.708	0.557	5.408	0.662				21	16	18
CGLVLSWK	1	B2RY56				0.766					0.753																																		2
CGPLIDLCR	1	Q9D0R2			0.142																		2.767						5.408																1	1	1
CGQSAAVASPGGSIDSR	1	Q8BTM8				0.498												0.01						0.01							0.01														1	2	1
CGTFGAASLQQR	1	Q8BGF3			2.549																																								6
CGVCEVCQQPECGK	1	P13864					0.45																												0.01										1		4
CGYLPGNEK	1	P97372								0.525					0.344																														2
CHDGTLEFTSIDAHK	1	Q80X41			0.19	0.575	0.195	1.718	1.019	0.817			0.321		0.504			0.096	0.176																0.973										8	2	2
CHQYDGLVELATICALCNDSALDYNEAK	1	O55143			0.364	1.26					0.01													2.359																					4	1
CHTIMNCTQTCPK	1	Q9CQA3			0.01	0.376			0.01				0.01					0.01	0.01			0.01				0.01		0.01			0.01	0.01							0.01						5	6	3
CHTPPLYR	1	P62717	0.58		0.167	0.644									0.463			0.16		0.522			0.691								0.083										0.465				4	3	2
CHVDLPQAVISK	1	Q9QY93		0.906				1.506	0.952		0.669		0.42					0.29																											5	1
CHWSDMFTGR	1	P46061							1.325																																				1
CIALAQLLVEQNFPAIAIHR	1	Q9Z1N5	1.081		0.01	0.674	0.693	1.305	0.699	0.822	0.01	5.249	0.361			1.535	1.833		0.468	0.132	1.635	0.895	0.391	0.762		0.01		0.222	0.544		0.1	0.709	0.472		0.01	0.659	0.563		0.301		0.401				10	11	10
CIASNQVEALEK	1	Q6PB66	0.938	1.866		0.899	0.647	1.951	0.856	0.937	0.873		0.489		0.573			0.19	0.852				0.982			0.444		0.528			0.241						0.908		0.489		0.651				10	5	4
CIDLEPDNATTYVHK	1	Q9CZW5	0.772	1.52	0.165		0.821			1.15	0.939				0.808		1.862	0.139	0.893	0.925			1.178	0.906				0.825	0.835	2.263	0.179	0.849	0.799		1.053	0.962	0.906		0.529		0.734				7	9	10
CIELDER	1	O88543	0.842	1.944	0.148	0.643	0.835	1.616	0.636	0.363	0.869		0.351		0.413													0.385	1.084		0.01	0.836	0.725		0.901	1.1									11	1	6
CIEVCCGSVMEMR	1	Q8VDN2				0.01																																							1
CIGKPGGSLDNSEQK	1	P62075	0.954	1.109	0.354	0.604	1.051	1.23	1.211	1.143	0.8	1.869	0.524	5.625	0.698	0.753	1.147	0.01	0.733	0.605	1.183	0.75	1.395	0.599		0.579		0.804	0.764	1.29	0.537	0.793	0.667	1.112	0.752		0.86	2.518	0.01		0.448				19	14	14
CIIEVLSNALSK	1	P16014	0.76		0.428			1.415							0.532	0.86		0.267					0.828		2.744	0.557		0.678		1.728	0.423		1.252				1.194		0.596						4	6	5
CILLSNLSNTSHAPK	1	P19096			0.208					1.223																																			2
CIPALDSLKPANEDQK	1	P63038	0.01			1.206	0.465		0.64	0.482	0.77		0.01		0.373		1.187	0.01	0.01		1.185	0.734			2.898	0.01													0.01						10	8	5
CITGTVLNISK	1	Q8BVY0			0.094		0.486						0.271																		0.01														3		1
CIVHSPTNPGFMTCSDDFR	1	Q99LC2			0.01																																								2
CIYNLLQSSSPAVK	1	Q9JIF7			0.01								0.01									0.01				0.399					0.01				0.8				0.93						2	2	3
CKDDEFTHLYTLIVRPDNTYEVK	1	P14211		1.487	0.296		0.71	1.543		0.929	0.878				0.687		1.526	0.308	0.871	0.786	1.493	0.979	1.061		3.191						0.261	2.434		1.448	0.656	1.076			0.398	5.549	0.61	1	1	1	8	16	12
CKDGVVFGVEK	1	O70435	0.771	1.689	0.192	0.776	0.595		0.938	0.876	0.888	3.281	0.464		0.301	0.844	1.39	0.273	1.01	0.656		1.064	1.077	0.792	2.623	0.473		0.281		1.293	0.238	0.789	0.68	1.503	0.953		0.929		0.415		0.339	1	1	1	18	15	10
CKELGITALHIK	1	P62264	1.14				0.836	1.601	0.909	1.107	0.826		0.509		0.683				0.954	0.765	1.729	1.014	1.099	1.066		0.488		0.746	1.094	0.917		0.872				1.219		5.266	0.552			1	1	1	9	8	8
CLAFHDISPQAPTHFLVIPK	1	P70349	0.606	0.978	0.198	0.517	0.482	0.9	0.626	0.734	0.62		0.399		0.405				0.01	0.419			0.214					0.256	0.645		0.164	0.691	0.293	1.531		0.482	0.6		0.32		0.359				12	7	10
CLALATHDNPLKR	1	O55143			0.111	0.638	0.19		1.129	0.815	0.775		0.283		0.499			0.01	0.738			0.01																				1	1		9	3
CLDAVVSTR	1	Q6ZQ38	0.902	1.231	0.202	0.652	0.643	1.047	0.644	0.761	0.825		0.287		0.369	0.696	1.119	0.109	0.694	0.528	1.037	0.674	0.581	0.523				0.31	0.674		0.17	0.642	0.526		0.614	0.618	0.486								11	10	7
CLDDNAEDAAR	1	Q8BGD8	0.592	0.946		0.685		1.208		1.082								0.01																0.833											6	1	1
CLEDLASGRPECGEPDAQR	1	Q8R480						0.623	1.576	0.573	0.01		0.01		0.01																														6
CLELFSELAEDKENYK	1	P11499	1.149		0.01						1.745		0.439		0.932	1.079		0.177	0.678	0.689	1.09	0.737		0.873		0.428		0.346														1	1		5	9
CLELGHTGEAGPQAMAR	1	Q5SUR0			0.402		0.942						0.636																																3
CLFASGSPFEPVK	1	Q99KE1			0.01	0.01	0.206		0.01	0.01					0.01	0.01				0.169	0.01		0.163	0.01				0.01		0.01		0.01				0.01	0.01		0.01						6	6	5
CLGPLVSK	1	Q6ZQ38			0.01	0.504	0.376									0.592	1.084	0.074				0.699	0.691	0.609				0.433			0.01	0.593	0.73		0.659	0.704									3	7	6
CLHSVGQPLTGHGDPVGQWPCNPEK	1	Q8BH04	0.156		0.01	0.168	0.01			0.01			0.01		0.01																														8
CLIATGGTPR	1	Q9Z0X1			0.16																																								1
CLQDNNWDYTR	1	Q99JX7	0.791		0.01	0.01	0.472	2.131			1.552		0.01		0.01											0.01						0.978							0.01						8	1	3
CLQNPCSDIR	1	E9PVA8									0.01																																		7
CLQTLLDTK	1	E9PVA8			0.047																																								1
CLSSLKEER	1	Q9DCD0					0.547		0.923	1.078	0.976				0.431				0.712			0.96		0.688								0.687			0.905				0.541		0.817	1	1	1	7	5	5
CLSTHACACPLTDAECVECER	1	Q922H9			0.01	0.37	0.01									0.01		0.01	0.01			0.614				0.413		0.01		1.907	0.01	0.01	0.01		0.01				0.01		0.01				5	8	9
CLTIDVGPPSK	1	Q9JLI8	0.01																																										1
CLVLTGFGGYDK	1	Q62465									0.585																																		1
CLYASVLTAQPR	1	P58252		1.69	0.257			1.494	1.019	1.037		3.343				1.229	1.83	0.512	1.04	0.978	1.618	1.061	1.099	1.1	3.965	0.818	13.201	0.965	1.267	1.892	0.648	1.135	1.071	1.711	1.129	1.18	1.204	3.544	0.887	12.519	0.983				20	19	13
CMALAQLLVEQNFPAIAIHR	1	Q8VDW0			0.01	0.595	0.01									0.01																0.847			0.01										3	2	3
CMLQDREDQSILCTGESGAGK	1	Q61879				0.01																																				1			1
CMPTFQFYK	1	P10639			0.374	0.655	0.648	1.007	0.813	0.885	0.846	1.937	0.45	3.89	0.66		1.286	0.332	0.631	0.659	0.958	0.784	0.925	0.907	2.253	0.48	5.665	0.644	0.858		0.328	0.672	0.69	1.027	0.771	0.889			0.454		0.667				11	12	9
CMQLTDFILK	1	Q9CR57			0.303	1.181	0.794			0.9	1.132		0.626		0.862			0.328					1.235												1.632				0.01		0.826				7	3	3
CNCQSHGIPASPK	1	P09055	0.534	1.038	0.082	0.536	0.377	1.147					0.348								1.05	0.498		0.909	3.44	0.287		0.425	0.599	1.152		0.532		1.028	0.556						0.314				7	6	6
CNCYTGADLTALVR	1	Q9DBY8	0.804		0.01		0.362		0.696									0.01					0.544	0.775		0.01							0.01												4	4	2
CNEIISWLDK	1	P63017	0.925	1.292	0.26	0.755		1.4		1.144			0.752		0.788	0.82	1.418	0.23	0.703	0.67	1.335	0.914	1.052	0.98	4.138	0.581	9.804	0.74	0.906	1.307	0.228	0.721	0.669	1.374	0.891	1.025	0.867	5.272	0.548		0.759				8	13	12
CNEPAVWSQLAK	1	Q68FD5			0.179		0.505		0.812	0.934	0.902		0.502		0.528			0.198	0.473	0.525			0.862									0.524		1.273		1.007	0.717		0.48						7	4	5
CNNVLYIR	1	P62307		1.462		0.946	0.761		0.778					2.547			1.498	0.329	0.835			0.768		0.701	1.886	0.373	2.812	0.339		1.296	0.328	0.809	0.713	1.131	0.718	0.715	0.58	1.566	0.379	2.386	0.343				5	9	12
CNSLEEIK	1	P16546			0.212		0.608		0.906																						0.172														3		1
CNTCGQPITDR	1	Q62523			0.01																										0.01														1		1
CNTEEHIFVSK	1	P11438	1.077	1.986	0.273	1.11	0.774	1.976	1.334	1.212	1.158	5.096	0.642		0.765	0.949		0.098	1.085	0.845	1.824	1.7	1.632	1.118	8.107	0.604		0.925	1.027	2.854	0.01	0.87	1	1.993	1.196	1.159	0.531	5.319	0.673		0.889				12	11	12
CNTNTAIELK	1	Q8BY71			0.17								0.513				1.865						0.73	0.744		0.497		0.427			0.213				0.785		0.529								2	5	3
CNTPTYCDLGK	1	Q60931	0.586		0.01		0.01		0.598				0.01		0.01	0.794	1.777	0.167	0.739	0.679	1.269	0.711	0.817			0.426		0.53	0.845	1.659	0.161	0.778	0.599	1.353	0.681	0.85	0.777		0.367		0.546				6	11	11
CNVENLPR	1	Q61543									0.695																																		1
CPFGALSIVNLPSNLEK	1	P61222													0.01			0.01																											2	1
CPFTGNVSIR	1	P62281						10.102	8.831	9.47		10.48		13.033		11.758		10.401	0.01	0.01	0.01	10.102	0.01	0.49	2.987	11.474		10.912	0.01	0.328	0.01	0.614	0.622	1.237	0.74	11.629	0.59		0.056		0.343				13	11	12
CPLCQQDWVVQR	1	Q9WTZ1			0.01																																								1
CPNLTYLNLSGNK	1	P97822	1.534	2.381	0.462	0.906	0.982	3.815	1.391	1.543	1.51	7.664	0.902	23.21	1.034	2.542	3.053	0.441	1.244	0.933		1.39	2.98	1.257	17.46	0.497	18.901	1.02	1.384	1.521	0.301	1.144	1.129	2.039		0.896	1.134	15.217	0.582		1.671				19	14	12
CPNPTCENMNFSWR	1	P56959	0.522	1.065	0.222	0.627	0.536	1.113	0.683	0.734	0.641	2.509	0.399		0.49	0.564	0.991	0.189	0.667	0.52	1.087	0.738	0.747	0.574		0.399		0.475		1.089	0.202	0.599		1.089	0.678	0.751		2.696	0.388		0.494				15	11	9
CPQIEEAVIQSGSK	1	Q8CI11	0.095	0.197	0.01	0.175							0.085		0.137		0.01	0.036	0.01	0.01			0.169	0.165		0.01		0.265			0.01				0.01										6	8	2
CPQVVISFYEER	1	P83917		1.015	0.01		0.557			0.651	0.927		0.545		0.499		0.992	0.01		0.305			0.01	0.779		0.46		0.417	1.663		0.32	0.366		4.304	0.793	0.907	0.881		0.588		1.013				7	8	9
CPSIAAAIAAVNALHGR	1	Q8VH51								1.484																													0.584		0.423				2		3
CPSQSSSRPATGISQPPTTPTGQATR	1	Q6ZQ58	0.91		0.01	0.602	0.01	0.01	0.406				0.321		0.01								0.011								0.01			0.48											10	7	6
CPTDELSLSNCAVVNEK	1	P46460			0.01								0.01		0.01			0.01	0.01	0.01						0.01		0.01			0.01	0.01	0.01						0.01		0.01				8	8	5
CQAAEPQIITGSHDTTIR	1	Q922V4								0.742	0.748						1.351	0.01	0.647		1.074	1.081	0.848	0.635	2.278	0.288		0.693	0.577	1.491	0.177		0.641			0.849	0.809		0.448		0.508				2	10	8
CQEIQNGSESEVSASQR	1	Q9CX34							1.415						1.479	0.013										0.01					0.01														4	3	2
CQETESNEEQSISPEKR	1	Q9WTQ5		1.249	0.045	0.639	0.499	1.569	0.675	0.646	0.828		0.356		0.465	0.37		0.01	0.53	0.404	2.592	0.666		0.856				0.336	0.01	1.446	0.01	0.628	0.436		0.606	0.983	0.714		0.31			1	1	1	17	11	13
CQHAAEIITDLLR	1	Q91WJ8	0.819		0.158	1.04	0.682						0.485					0.245	0.461	0.535	0.771	0.701	0.833	0.851	3.056	0.348		0.433		1.532	0.201	0.54	0.426	0.932		0.834			0.352		0.519				5	10	8
CQNEQLQTAVTQQASQIQQHK	1	Q9Z1Z0		1.59	0.01	0.01	0.672			1.09	0.567				0.01	0.691		0.01	0.92	0.686		0.824	0.993			0.01		0.01			0.01	1.101	0.01	1.163	0.894				0.01		0.01				7	9	7
CQSLQEELAFSK	1	P21619				0.324	0.381	1.045	0.547	0.503			0.379																																6
CQSLTEDLEFR	1	P14733											0.359									1.073											0.528	1.522	1.185										1	1	3
CQVLLEAAR	1	Q9JLJ2	0.539		0.373		0.45		0.697	0.599			0.496																		0.247	1.09		2.637	1.118	1.026			0.873						6		7
CQYLQAEK	1	Q8VDD5	1.077		0.287		1.141	2.326	1.415								2.171	0.248	1.276	1.246		1.308	1.721			0.883		1.071	1.029	2.694	0.291	1.338	1.127				1.507		0.778						5	8	7
CRDPHHDYCEDWPEAQR	1	O70378			0.094								0.268																													1			2
CSACNVWR	1	Q91W50					0.9												0.674																										1	1
CSANCCEDTQASMQQVHQCIER	1	Q9CR98			0.339		0.495	1.188	0.955	1.284	2.89				0.425		1.334	0.352	0.448	0.645	0.685	0.976				0.439		0.515		1.422	0.143	0.529	0.762	1.688	0.01	2.185	0.01		0.762		0.01				9	9	10
CSDAAGYPHATHDLEGPPLDAYSIQGQHTISPLDLAK	1	P60335	0.49	0.655	0.184	0.42	0.401	0.74	0.464				0.29			0.478	0.893	0.206	0.01	0.421		0.594	0.604	0.01		0.355		0.5	0.448	0.936	0.203	0.442	0.397	0.891	0.578	0.643	0.584		0.319		0.475				8	13	13
CSDFTEEICR	1	Q9D6R2	0.874	1.948	0.303	0.999	0.775				1.11										1.983			1.052	5.81	0.588		0.735	0.937	1.853	0.281	0.84	0.785	2.033	1.036	1.129	0.936	5.094	0.563		0.774				6	5	12
CSEGSFLLTTFPRPVTVEPMDQLDDEEGLPEK	1	Q99K48													0.435		2.092																												1	1
CSEGVFLLTTTPRPVIVEPLEQLDDEDGLPEK	1	Q8VIJ6			0.01					0.823					0.01																						0.01								5		1
CSEVAQLTEGMSGR	1	Q925I1				0.01			0.986				0.01		0.01			0.01	0.419									0.01				0.368													5	5	2
CSGPGLSPGMVR	1	Q8BTM8	0.01					1.068	0.138									0.01	0.01			0.767																							3	3
CSIHLQLQGLVDPAR	1	Q9Z1Q9			0.12	0.846				0.933			0.552		0.469					1.19	1.327			1.232		0.864		0.861			0.201		0.01			1.24			0.01						5	5	5
CSILAAANPAYGR	1	Q61881		1.042	0.154	0.49	0.468		0.674	0.734								0.07															0.177												6	1	1
CSLQAAAILDANDSHQTDTSSQVK	1	Q8BMA6				0.863					0.791		0.01																																4
CSNPLDTSVK	1	P70698				0.615																																							1
CSPIGVYTSGK	1	P49718				0.46	0.659		0.42											0.405																			0.923		0.831				3	1	2
CSSILLHGK	1	Q8VDN2			3.684		3.233			3.677	2.622		3.781						6.752					0.642				0.51			5.363	0.726			6.229										6	3	4
CSVCPDYDLCSVCEGK	1	Q64337	0.01	1.708	0.01	0.348	0.417	1.32		0.587	0.427		0.141		0.01	0.01		0.01	0.01	0.01		0.852	0.01	0.652	8.202	0.01		0.01	0.01		0.01	0.01		0.548	0.01				0.01						10	10	7
CSVLAAANPVYGR	1	P25206	0.897	1.869	0.153	0.639	0.793	1.629	0.781	0.88	0.784		0.447		0.506	0.811		0.09	0.907	0.518		0.674		0.773		0.442		0.729			0.01	0.556	0.68		0.832	0.808	0.629		0.453		0.631				11	8	8
CSVLAAANSVFGR	1	P49718			0.283	0.662	0.628	1.464	0.882	0.887			0.457					0.141	0.545	0.5		1.135	0.775	0.606				0.375	0.608		0.086	0.454	0.42	10.319	0.585	0.635	0.518		0.01						7	7	9
CSWLVVQCLLR	1	Q920E5						2.595		4.305					2.429			3.364																											6	1
CSYGYYQDEETGR	1	Q9Z0W1	0.01																																										1
CSYQPTMEGVHTVHVTFAGVPIPR	1	Q8BTM8		0.983														0.01										0.01			0.01														1	2	2
CTALTFTASEDR	1	Q9EP82			0.01																																		1.394						1		1
CTAPLTPSSSPEQR	1	Q922D4	0.01	1.378	0.083													0.01																	0.01				0.01						4	3	2
CTDDFNGAQCK	1	O88685													0.757																														1
CTESEEEEVTK	1	Q9JMA1								1					0.674	0.806			1.404																										2	2
CTGGEVGATSALAPK	1	P35979	0.947	1.82	0.271	0.816	0.78	1.62	0.983	0.957	0.905	4.034	0.434	27.777	0.504		1.608	0.238	0.807	0.735	1.537	0.891	0.978	0.855			14.321		1.072	1.62	0.271	0.789	0.733	1.683	0.87	0.901	0.839	3.41		10.156					21	12	13
CTHWAEGGQGALALAQAVQR	1	Q922D8	1.195		0.379	1.082	0.829	1.822	1.112	1.121	1.118		0.613		0.74	1.179	1.987	0.2	0.821				0.837	0.948				0.244			0.01	0.796			0.721	0.633			0.26		0.465				10	8	11
CTLPLTGK	1	Q9D0K2	0.655	1.468	0.01	0.662	0.272	1.8	0.791	0.76	0.502	2.459	0.273	4.428	1.591	0.645		0.01		0.457			0.739	1.286				0.361	0.997		0.01	0.809	0.635								0.616				13	7	5
CTPACVSFGPK	1	Q61316	0.742	1.134	0.091	0.567	0.643	1.486	0.884	0.909	0.895	4.465	0.468		0.568	0.687	1.123	0.124	0.577	0.658	1.553	1.007	0.991	0.809	3.976	0.482		0.56	0.689	0.99	0.107	0.467	0.459	1.576	0.829	0.935	0.888	4.281	0.412		0.671				12	12	12
CTPSVISFGSK	1	Q61699	0.936	1.835		0.791	0.705		0.999	1.11	1.01		0.565		0.709			0.19			1.762	0.991									0.211														9	3	1
CTTDHISAAGPWLK	1	Q99KI0				0.733			0.858		0.785				0.436																														6
CTVIAAANPIGGR	1	P97310			0.125	0.597										0.794	1.217	0.088	0.609	0.586	1.275	0.791	0.832	0.895		0.405		0.627	0.699	1.076	0.101	0.452	0.431	1.116	0.62	0.691	0.773		0.472		0.607				2	12	11
CTVSFLLSEDGSGK	1	P17710			0.229								0.542																																2
CVACNNPVTPSLSTAPPSFK	1	Q9ERU9			0.01																																								2
CVDWSIAVYTR	1	Q78PY7			0.847	1.415	1.075		1.52							1.733	2.011	1.17	1.699		1.991		1.952																						4	6
CVEVETDVVSNTSGSAR	1	Q9D0M0			0.01																																								2
CVFELPAENAKPHDVEINK	1	Q9QY76			0.214	0.792	0.851											0.01													0.206														4	1	1
CVFEMPNENDKLNDMEPSK	1	Q9WV55				0.666							0.399									0.808										0.709									0.916	1	1	1	2	3	3
CVIAEGDLGIVQK	1	Q9Z0S1		1.388	0.161	0.688		1.566																																					4
CVICGGPGVSDAYYCK	1	P83870	0.764	1.632	0.233	0.749	0.693	1.336	0.933	1.104	1.025	4.901	0.45		0.712		2.456	0.01	0.558	0.01		0.798				0.01						0.01	0.615								0.01				12	10	5
CVLIFGVPSR	1	P10518		1.082			0.5												0.579													1.246		1.984	1.606	1.199		2.124		3.566	1.036				2	3	8
CVLNEGMPIYR	1	P63037			0.122	0.676	0.395		0.462				0.394																																5
CVLPEEDSGELAKPK	1	Q9Z1Z2			0.208	0.784			1.106				0.629		0.808			0.22																											5	1
CVNLVQK	1	Q8BFY9			0.162																																								1
CVPVVCDSSQESEVK	1	Q99L04		0.01	0.01				0.01	0.72	0.816		0.342		0.01																								0.01						8		1
CVTDPAYEDVNNCHER	1	Q9DCD2			0.01		0.01		0.01	0.01	0.01											0.01																							5	3
CVVTAEDGTQSEATVNVK	1	P13595	0.965	1.98	0.227	1.035		1.974	1.164	1.162	1.056	6.575	0.544		0.748	0.838	1.899	0.21	1.014	0.798	1.949	0.979	1.145	0.964	6.644	0.577		0.8	0.878	2.089	0.233	1.067	0.783	1.929	1.023	1.151	1.005	6.338	0.491		0.75				11	12	12
CWELTTEGEEIAR	1	Q8C0C7	0.188			0.19	0.233		0.35	0.467			0.138		0.089																														10
CWEVQDSGQTIPK	1	Q8C570	0.687		0.212			1.206		0.621	0.475		0.424		0.408																														7
CWVGSLWFFK	1	Q99J09			0.01	0.675	0.79									0.647																													3	1
CYCGEGLACR	1	O54908	0.66	1.807	0.312	0.956	0.617	1.772	1.114	1.175		3.219	0.682		0.747		1.524	0.205		0.89	1.609	0.937		1.029					0.909	2.164	0.258	0.896			1.12		0.905		0.01		0.71				11	6	9
CYEMASHLR	1	P62962	1.191	1.405	0.269	0.722	0.795		1.002	1.194	1.007		0.565		0.619	1.287		0.292	0.69	0.731		1.141	1.136			0.536		0.676			0.23	0.748			1.039	1.188			0.523		0.597				10	8	6
CYLLVHQAK	1	Q1HFZ0	0.989																																										1
CYQLEFGR	1	Q07076					1.24																																						1
CYSCGEFGHIQK	1	P53996	0.74	1.359	0.317	0.861	0.75	1.528	0.938	1.043	0.904	3.003	0.572	6.004	0.706	0.748	1.46	0.315	0.903	0.757	1.417	0.945	1.087	0.912	2.96	0.55	10.136	0.675	0.73	1.491	0.309	0.858	0.716	1.301	0.967	1.017	0.9	3.495	0.52	6.822	0.705				22	23	22
CYYSNTDAVIYVVDSCDRDR	1	P61211	0.654		0.206		0.656		0.01				0.284		0.01			0.01													0.217											1	1	1	7	1	1
DAAAVKPTENNEEESASKQDK	0	Q05D44				0.01		0.996										0.01																								1	1		2	2
DAAGIAMEAIAFAR	0	Q9DBG7			0.01								0.189							0.01																									2	1
DAAGLESQLQDTQELLQEETR	0	Q61879			0.01	0.01			1.491		0.691		0.93							0.639		0.01		1.257							0.01			2.352	1.874										6	5	4
DAAHLVNQDDPNVLEIWNLVFIQYNR	0	Q8BGQ7													0.01		1.63	0.01			0.01			0.01	4.07	0.01		0.702	0.312	1.844	0.01	0.505	0.57				0.01		0.311		0.727				1	8	8
DAALAFLSSR	0	Q9JHE7	0.01	4.598	0.995								1.522													0.317					0.01								0.29		1.514				4	1	3
DAALATALGDKK	0	P14733			0.198	0.681					0.887					0.774		0.257	0.737	0.783		0.928	0.967	0.91		0.413		0.664	0.805		0.01	1.017	0.494		0.819	0.912	0.862		0.522		0.641	1	1	1	3	9	9
DAALMVTNDGATILK	0	P80314	1.017	1.499						1.031	1.029		0.54		0.762	0.985	1.645	0.266	0.926	0.774	1.701	0.956	0.99	0.921		0.576	15.721	0.783	0.887	1.746	0.264	0.938	0.765	1.668	0.981	0.99	0.916	4.93	0.57	20.362	0.789				6	12	13
DAALVVAEAVADKAELEK	0	P46061			0.01		0.01											0.01																					0.01			1	1	1	3	1	2
DAAQSSPAFGDR	0	P10518		1.071	0.01	0.01	0.424	0.888	0.541	0.48	0.566	1.559	0.268			0.315	0.98	0.109	0.652	0.01	0.918		0.476	0.359		0.01		0.239		0.899	0.164	0.663	0.45	1.099		0.55	0.45		0.238						10	10	8
DAASNEIPTLTK	0	Q99P72							0.814				0.781																							0.62			0.439						2		3
DACIIEKGEEHCGHLIEAHK	1	P56394	1.158									2.231			0.648	1.155	1.586				0.784					0.226									1.564				0.489		0.644	1	1	1	4	6	3
DACVISSEFHER	1	P58021	0.67		0.154	0.726	0.648	1.483			0.603		0.435		0.559	0.708	1.44	0.01	0.748	0.605	1.927	0.818	0.802	0.88		0.404		0.01	0.847	1.836	0.145	0.771	0.586	1.814	0.853	0.853	0.747		0.378		0.523				8	11	11
DADEIHKDVQNYYGNVLK	0	Q91WU5	0.528		0.01	0.847	0.01						0.522		0.646	0.55	1.356			0.469	1.384		0.962			0.466		0.654	0.576	1.259	0.01	0.731	0.551		0.815						0.699	1	1	1	6	7	7
DADLTDAAQTQALFQK	0	P23591	0.639	0.714	0.145		0.315						0.48		0.459	0.767	1.057	0.075	0.805	0.467		0.75	0.91	0.72		0.37		0.756	0.9		0.155	0.822	0.01	3.089							0.721				6	10	8
DADSIHQYLLQR	0	Q11011			0.01	0.638	0.745	2.063	0.8	1.412			0.444		0.823	0.815	3.457	0.01	1.065	0.705	1.72	1.937	1.108	0.904		0.01			0.382	3.027	0.172	1.513	0.519	1.473	1.074	0.01			0.635		0.684				9	12	11
DADSITLFDVQQK	0	Q8CIE6					0.416									0.49	1.097	0.079	0.357	0.454		0.514	0.489	0.933		0.43		0.608	0.949		0.142														1	10	2
DAEDAMDAMDGAVLDGR	0	Q62093	0.01		0.44	0.746			0.97	0.901	0.01	2.45	0.555				1.428		0.739		1.018	0.886			1.962	0.616		0.581		1.251	0.405	0.959	0.798		1.014	1.095	0.97	1.801	0.605		0.664				8	4	11
DAEDQEAQLK	0	O35685													0.963	0.879																													1	1
DAEGILEDLQSYR	0	Q921M7	0.872		0.01	0.684	1.819	1.362		0.42			0.52			0.858	1.953	0.01	0.707	0.716	1.096	1.593	0.98			0.763		0.01	0.676		0.01	1.935	0.712						0.781		0.01				8	10	6
DAEHNTVCATTVGPVGEASEEK	1	Q9QX47	0.654		0.01	0.01	0.465	2.332	0.846	0.693			0.262		0.448	0.494	1.367	0.01	0.498		1.19		0.01	1.093		0.614		0.511	0.6	2.271	0.01				0.562		0.602		0.148		0.55				11	11	11
DAFADAVQR	0	Q3U0V1			0.263			1.734	0.97	0.99			0.583		0.798	0.932	1.807	0.246	0.957	0.7	1.665	1.038	0.969	0.963		0.541		0.774	0.913		0.232	0.856	0.813								0.803				6	11	5
DAFTDSALSAK	0	O70305			6.928											0.659																													1	1
DAGAGLLAAAMIAVVPGYISR	0	P46978			0.01													0.01				1.505				0.01				1.39	0.01	1.322		3.533					1.075		0.848				3	4	7
DAGEGGLSLAIEGPSK	0	Q8BTM8				1.335	1.419			1.713					1.187																														4
DAGEGLLAVQITDPEGKPK	0	Q8BTM8	0.652	1.565	0.01	0.726	0.513	1.293	0.672	0.794	0.701		0.442		0.528	0.81	1.608	0.01	0.744	0.62	1.438	0.787	0.753	0.75		0.417		0.58	0.709	1.578	0.084	0.705	0.568	1.486	0.759	0.663	0.584		0.348		0.543				19	23	20
DAGEGLLAVQITDQEGKPQR	0	Q80X90			0.01	0.555	0.455		0.788	0.621	0.722		0.01		0.507																														11
DAGGIAGLK	0	P10852													3.104	2.853				2.389				3.166				3.399																	1	4
DAGMQLQGYR	0	P05202	0.894	1.594	0.2765	0.911	0.697	1.5235	0.958	1.012	0.976	3.83	0.567		0.666	0.961	1.918	0.207	0.782	0.817	1.542	0.794	1.035	0.972	3.641	0.612	13.313	0.816	1.018	1.649	0.302	0.89	0.804	1.572	0.973	1.036	1.006	3.992	0.613	11.8	0.811				11.5	7.66667	18
DAGQISGLNVLR	0	P38647	0.897	1.643	0.318	0.862	0.671	1.442	0.926	0.88	0.861	3.813	0.516	10.057	0.709	1.735																	1.256		1.342	1.336	1.294	4.32		12.688					13	1	8
DAGTIAGLNVLR	0	P63017	0.885	1.581	0.26	0.888	0.733	1.528	0.952	0.96	0.888	4.141	0.567	10.48	0.752	0.885	1.576	0.264	0.84	0.739	1.527	0.956	0.977	0.917	4.104	0.572	10.842	0.762	0.895	1.599	0.266	0.863	0.735	1.547	0.956	0.969	0.907	3.942	0.565	10.802	0.769				15	24	22
DAGTIAGLNVMR	0	P20029	0.885	1.571	0.292	0.751	0.637	1.189	0.813	0.837	0.755	4.061	0.468	9.182	0.639	0.918	1.59	0.283	0.855	0.763	1.5	0.994	1.057	0.884	3.723	0.579		0.776	0.741	1.677	0.263	0.833	0.718	1.329	0.875	0.986	0.907	2.896	0.507		0.78				15	12	12
DAGYEFDICFTSVQK	1	Q9DBJ1	1.019	1.088	0.183	0.741	0.607	1.107	0.563	0.82	0.727	2.834	0.572	6.388	0.451	1.037	1.415	0.104	0.737	0.676		0.381	0.644	0.703			6.232	0.01	0.187			0.72	0.594	1.12	0.369	0.532			0.446						13	10	7
DAGYEFDICFTSVQKR	1	Q9DBJ1			0.337																																					1			2
DAGYGGISLAVEGPSK	0	Q80X90			0.397																																								1
DAHALIYR	0	Q9JKF7				0.748	0.744		0.909				0.656					0.262										0.473	1.075	1.637	0.01		0.439		1.243						0.539				5	2	6
DAHNALLDIQSSGR	0	Q8R1B4	1.061		0.01	1.016	0.944			1.374	0.997		0.611		0.859	0.896		0.205	0.784	0.677		0.929	0.877	0.783		0.497		0.624			0.185		0.863		0.273	1.364	0.568		0.51		0.697				8	17	11
DAHQSLLATR	0	Q05920			0.156	0.627	0.5									0.615		0.09	0.552	0.595		0.644	0.756	0.783		0.341		0.494	0.92			0.728			0.715	0.766	0.677		0.308		0.545				3	9	7
DAHSQGEVVSCLEK	1	Q61543									0.897		0.59										1.041			0.479											1.083				0.717				2	3	2
DAIAALGLLQK	0	Q6ZQ08									0.01																					0.01							0.491		0.535				1		3
DAIHFYNK	0	Q60864	0.667		0.18																																								2
DALGAGVAAK	0	Q62351	1.037		0.173	0.912							0.503						1.787					1.132				0.675	1.43		0.095		0.593												4	3	3
DALLAHGTSFLLHDR	0	P70700	0.521		0.01			0.566					0.01											0.527					0.55												0.236				6	2	2
DALNQATSQVESK	0	Q99PL5	1.172	2.021	0.243	1.028	0.852				0.671					0.932		0.255	0.824					0.868	6.508	0.558			0.874	2.023	0.216	0.768	0.657	2.069	1.033	0.918	0.818		0.576						6	7	10
DALQREEELEGNYQESWKPSGSR	0	Q8CB77			0.01								0.367																													1			2
DALSDLALHFLNK	0	P80315	1.113	1.644	0.276	0.979	0.921	1.425	0.95	0.927	0.863	3.82	0.534	9.743	0.649	0.99	1.757	0.232	0.941	0.677	1.622	1.072	0.925	0.82	3.965	0.609	11.913	0.736	1.157	1.545	0.255	0.956	0.679	1.684	1.025	0.886	0.978	3.562	0.679	14.485	0.761				23	21	22
DALSEDEWMR	0	Q03517				1.271																																							1
DAMLENQTPELFQDVNKPK	0	P19096		1.315	0.153	0.637	0.518	0.577	0.76	0.708					0.538	0.482	1.203	0.116	0.649	0.487	1.132	0.737	0.588	0.694		0.387				1.251	0.186	0.659	0.524	1.213	0.663	0.727	0.685		0.45		0.572				6	10	10
DAMPSDANLNSINK	0	P63328				0.63							0.01					0.01	0.93																										2	3
DAMQQQLAEYQELLDIK	0	P21619					0.01																									1.216													1		4
DANLYISGLPR	0	P70372	0.666		0.199	0.647	0.53		0.671	0.701	0.641		0.399		0.545	0.637	1.19	0.18	0.647	0.537	1.052	0.719	0.691	0.635		0.391		0.441	0.532	1.068	0.145	0.477	0.397		0.581						0.429				9	11	7
DANSVTSSLR	0	Q91VK1			0.01						0.266							0.01																											4	1
DAPIVSSTDGAEK	0	Q3TZX3			0.01	1.14				0.731	0.581		0.01		0.478			0.674								1.874					0.874								0.583						7	3	2
DAPLQDIGK	0	Q8BW10				0.357																																	0.174		0.259				1		2
DAPNDASYDAVR	0	E9PVA8					0.297																																						1
DAPRPDHPPHDGHSPASR	0	Q8K4P0			0.01	0.631			0.25						0.01			0.01	0.211	0.09				0.237		0.01		0.372																	4	6
DAPWTSNSSEK	0	Q8VDJ3	1.053		0.01						1.432								0.82							0.01					0.167	0.897	0.486												3	2	3
DAQEKLEQAEK	0	P58774		2.809																																						1			1
DAQELSQNTCIK	1	Q9JIK5	0.634	1.288	0.151	0.638	0.441	1.088	0.606	0.645	0.565	3.416	0.366		0.475	0.58	1.264	0.125	0.59	0.438	1.288	0.731	0.683	0.61		0.392		0.434	0.577	1.264	0.105	0.58	0.544		0.621	0.69	0.55	3.726	0.344		0.393				12	11	11
DAQQVEPEGQEKPSPAVVR	0	Q3TLH4											0.01																																1
DAQVVQVVLDGLSNILK	0	O35343	0.968		0.216	0.733		0.996	0.694	0.82	0.831				0.836		1.169	0.01	0.558	0.577		0.733	0.924	0.813		0.588		0.829	0.818	1.387	0.165	0.65	0.562	0.911	0.672	0.765	1.037		0.569		0.63				9	9	11
DASDDLDDLNFFNQK	0	Q99L45	1.029		0.188		0.724			1.082	0.864		0.513			0.322																													6	1
DASVAEAWLLGQEPYLSSR	0	Q62261			0.01		0.492		0.527	0.763	0.572		0.391		0.617			0.01	0.993	0.572								0.812			0.01		0.418				1.032		0.444						8	4	5
DASVVGFFR	0	P27773	0.85	1.636	0.237	0.824	0.635	1.536	1.041	1.052			0.556		0.754	0.916	1.437	0.29	0.844	0.692	1.695	0.978	1.032			0.504		0.01		2.293	0.01	0.788	0.637	1.696	1.006	0.01	0.793		0.466		0.763				11	10	10
DATIPVESDTDDEGAPR	0	Q99L48	0.43	0.872	0.01	0.327	0.439	0.77	0.508	0.506	0.419	3.178	0.01		0.284	0.444	1.383	0.01	0.53	0.317	1.078	0.424	0.524	0.489		0.278		0.01	0.554	1.028	0.01	0.454	0.162	1.328	0.536	0.581	0.512		0.01		0.324				12	11	11
DATNVGDEGGFAPNILENK	0	P17182	0.784	1.374	0.233	0.775	0.647	1.34	0.85	0.824		3.798	0.495	10.402	0.691	0.834	1.402	0.24	0.771	0.649	1.351	0.845	0.851	0.817	3.449	0.498		0.67	0.833	1.4	0.238	0.771	0.654	1.374	0.822	0.846	0.811	3.428	0.505	8.747	0.686				12	23	25
DATNVGDEGGFAPNILENKEALELLK	0	P17182	0.837		0.303	0.761	0.685	1.331	0.933	0.82	0.852		0.496		0.705			0.237	0.827	0.652	1.411	0.89				0.494			0.92		0.214	0.723	0.699	1.355	0.803	0.906	0.779				0.622	1	1	1	11	6	11
DATSLNQAALYR	0	P51660	0.19	2.078	0.01	0.319	0.195	1.993	0.487	0.865	0.01		0.248		0.238	0.424		0.01	0.479	0.392		0.842	0.832	0.873		0.271		0.45			0.01		0.618				0.871				0.01				11	10	4
DATVLSFFHILNGAALR	0	Q6PB66			0.01	0.767		1.007					0.243			0.858		0.01	0.858				0.416	0.523					1.152		0.01			0.965					0.632						4	6	4
DAVFIPAGWDNDKK	0	Q8R1Q8	0.946	1.554	0.436										1.02	0.694	1.087	0.077				0.01	0.663			0.33			0.503										0.336			1	1	1	8	6	2
DAVFIPAGWDNEKK	0	Q6PDL0	0.57			0.417	0.01		0.01	0.873	0.01		0.01		0.42																		0.276		0.01							1		1	9		4
DAVHYGGWEHR	0	Q8BHN3	0.688		0.159	0.72	0.611	1.8	0.568	0.687	0.567		0.362		0.398	0.7	1.573	0.13	0.645	0.604	1.435	1.081	0.859	0.658	4.684	0.41		0.41	0.594	1.445	0.129	0.621	0.532	1.622	0.863	0.778	0.766	4.551	0.58		0.57				13	15	16
DAVITVPAFFNQAER	0	Q9JKR6			1.405																																								1
DAVIYPILVEFTR	0	Q9JKR6	0.795	1.243	0.216	0.821	0.634	1.338	0.768	0.767	0.817	3.375	0.472	9.719	0.611	0.755	1.254	0.218	0.731	0.578	1.264	0.755	0.682	0.642	3.076	0.438	10.475	0.583	0.716	1.269	0.209	0.697	0.597	1.232	0.73	0.742	0.689	3.226	0.466	8.661	0.627				13	13	13
DAVLELNASNDR	0	Q9WUK4			0.097					0.622						0.922			0.74									0.711	0.907			0.734	0.688	1.762		0.913	0.522				0.594				2	4	7
DAVLFFSESLVPTAR	0	E9PVA8	0.706	0.788	0.01						0.998						1.801	0.165			1.343			0.605		0.389		0.636	1.215		0.01		0.486				1.002				0.676				4	6	5
DAVLNAWAEDVDLR	0	P52480	0.966	1.719	0.284	0.924	0.765	1.559	0.944	0.975	0.902	4.008	0.511	11.815	0.682	0.981	1.781	0.239	0.888	0.748	1.616	0.915	0.984	0.883	4.17	0.602		0.68	0.946		0.254	0.883	0.678	1.634	0.975	1.019	0.884	4.608	0.604	13.746	0.715				13	13	12
DAVQAPLNVSLNEEGK	0	F6ZDS4			0.01								0.238					0.09	0.621	0.666		1.167	0.385																						2	7
DAVSGMGVIVHVIEKDK	0	Q9R1P1				0.645													0.661							0.278																1	1		1	3
DAVSNTTNQLESK	0	Q61595	0.486			0.731	0.483		0.928	0.929	0.975		0.284							0.01																					0.01				8	3	1
DAVTHIGR	0	P63073													0.611																														1
DAVTYTEHAK	0	P62806	0.394	0.704	0.097	0.384	0.313	0.705	0.4	0.395	0.39	1.523	0.241	3.855	0.318	0.398	0.722	0.102	0.373	0.304	0.695	0.409	0.406	0.39	1.42	0.248	3.829	0.319	0.388	0.693	0.096	0.379	0.306	0.699	0.408	0.398	0.401	1.526	0.243	3.891	0.326				31	32	34
DAVTYTEHAKR	0	P62806	0.423	1.043	0.118	0.332	0.478	0.742	0.443	0.512	0.43	1.265	0.297		0.232		0.733	0.064		0.01	0.816	0.445	0.596	0.51	1.757	0.169		0.552	0.513	0.794	0.131	0.01	0.379	0.736	0.343	0.559	0.412	1.628	0.17		0.342	1	1	1	21	18	20
DAYCSEEKELK	1	P14873	0.806	1.652		1.039	0.776	1.855	1.053	1.136	0.937		0.588		0.602	1.103	2.251	0.285	1.018	0.781	1.995	1.061	1.174			0.638			0.742	1.55		0.969	0.765		1.018	1.176	1.044		0.59		0.717	1	1	1	10	9	9
DAYERDLESDIIGDTSGHFQK	0	P14824	0.589	1.085	0.01	0.526	0.411	1.074	0.692	0.744	0.799		0.428		0.662	0.593	1.156	0.137	0.511	0.502	1.238	0.675	0.705	0.562	6.914	0.326		0.573	0.61	1.3	0.01	0.543	0.592	1.009	0.75	0.664	0.643		0.348		0.495	1	1	1	11	12	11
DAYNIFLK	0	Q6PB66			0.188	0.919																																							2
DAYSGGAVNLYHVR	0	O55234	0.918	1.418	0.278	0.907	0.74	1.495	0.981	1.013	0.99	3.244	0.576	7.445	0.827	1.002	1.504	0.279	0.91	0.75	1.385	0.947	0.997	0.961	3.869	0.573	7.807	0.792	0.94	1.479	0.268	0.888	0.73	1.501	0.944	1.059	0.95	3.614	0.569	7.5	0.775				19	18	20
DCAVKPCHSDEVPDGIK	1	Q8R180		0.836	0.01	0.315	0.294		0.405	0.445	0.431		0.264				0.789	0.01				0.367	0.382			0.01					0.01								0.113		0.348				8	5	3
DCDLQEDEACYNCGR	1	P53996	0.766	1.497	0.302	0.871	0.727	1.443	0.952	0.963	0.935	2.8	0.59	5.985		0.734	1.52	0.308	0.859	0.72	1.587	0.972	1.064	0.922	2.768	0.545	6.988	0.71	0.762	1.547	0.302	0.83	0.661	1.533	0.958	1.108	0.888	2.883	0.562	7.088	0.68				13	13	13
DCEECIQLEPTFIK	1	Q60864			0.191	0.661				0.825			0.446			0.843		0.278	0.624				0.862	0.857	3.77	0.516		0.732	0.871		0.184	0.621	0.663		0.859	0.907			0.504		0.648				4	8	8
DCEQAENWMAAR	1	P16546				0.633													0.652							0.702																			1	2
DCHEEVYAGSHQYPGR	1	Q8BMP6	0.613		0.143	0.685			0.639	0.87	0.651		0.01		0.106	0.712	1.398					0.552	0.672			0.334		0.188	0.659		0.01		0.665			0.58	0.555		0.182		0.01				8	7	7
DCIQCEVGWAR	1	Q9CYA0							1.124		0.9	3.016				0.587	1.577				1.61			0.996	2.877				0.766	1.476	0.395	0.959	0.802	1.46	1.058	1.261	0.95		0.839		0.68				3	5	12
DCLINAAK	1	P11983	1.799	3.078	0.313	1.065	1.124	2.617	1.508	1.61	1.352	6.017	0.695		0.79	2.477	0.19	0.297	1.586	1.488	5.328	0.142	0.85	1.998	0.13	0.115		1.363	1.913	6.375	0.305		1.323	4.857	2.232	0.17	1.868	0.139	0.11		0.123				12	12	12
DCLNVLNK	1	Q9WU28		1.616	0.321								0.372					0.271																							0.417				3	1	1
DCLVLATATHAK	1	Q8BX17			0.01		0.837		0.179							1.055		0.01													0.01	0.01					0.01		0.01						3	5	6
DCMLGMEFSGR	1	P19096		2.193	0.162	0.94		1.635	1.006	1.137			0.523		0.652			0.132	0.85	0.694		1.083	0.933			0.566		0.687		2.263	0.01	1.03			0.963	1.125			0.444		0.501				8	7	7
DCPLNTEAASNK	1	O35643	0.69			0.733	0.523	1.041	0.619	0.73			0.27			0.611	1.711	0.091	0.616		1.479	0.552	0.588			0.22				1.379	0.01	0.649		1.286	0.518	0.658	0.542		0.403		0.454				7	9	10
DCQDWSDEPIKECK	1	P35951									0.605					0.01																										1	1		1	1
DCQIAHGAAQFLR	1	Q8CFI7	0.251	1.119	0.01	0.477	0.28	0.504	0.5		0.409		0.01		0.01	0.596	1.409	0.01	0.383	0.307		0.703							0.388																10	6	2
DCQLNAHKDHQYQFLEDAVR	1	Q62318		1.702	0.25		0.749	1.785	0.903	1.014	0.943	4.686	0.502				1.765	0.281		0.688	1.708	0.996	1.043	0.805		0.463		0.766	0.835	1.972	0.323	1.012	0.862	1.636	1.092	1.06	1.03	4.914	0.622		0.816	1	1	1	9	10	12
DCSNGCSAPFAGER	1	P24288											0.01																																1
DCVGPEVENACANPAAGTVILLENLR	1	P09411	0.866	0.791	0.304	0.738	0.7	1.006	0.772	0.627	0.5		0.218		0.613	0.762	0.974	0.233	0.787	0.691	1.379	0.97	1.045	1.003	3.983	0.562	11.239	0.729	0.873	1.091	0.268	0.867	0.759	1.398	0.78	0.982	0.852	3.268	0.495	8.086	0.781				11	15	15
DCVLLQEDFLAHR	1	Q91X21			0.01											0.546	1.143	0.01		0.443	1.491			0.789		0.01		0.193	0.562		0.126	0.543	0.837	1.46			0.564								2	8	7
DCVTPNEYTAACSR	1	Q9D1C8	0.01		0.01		0.01			1.003			0.01					0.01								0.01		0.011			0.01	0.631													6	3	4
DDAMLLK	0	P63038		1.67	0.349	0.949			1.16								1.765		0.907	0.825	1.734		1.073	0.893		0.611		0.813		1.663	0.262	0.898	0.707	1.685	1.053	1.224	0.983	4.567	0.596						4	8	10
DDANNDPQWSEEQLIAAK	0	Q9DCL9				0.01	0.533	1.91	0.616	0.906	0.751		0.4		0.643			0.01								0.129			0.969	1.275	0.098	0.309	0.01	1.221	0.525	0.698	0.01				0.291				9	2	10
DDASKPVHLTAFLGYK	0	P27659	1.12		0.288	0.998	0.882	1.902	1.175	1.181	1.127	6.11	0.689		0.88	0.79	1.598	0.183	0.692	0.651	1.873	0.948	0.799	0.84	4.61	0.453		0.637	0.739	1.48	0.22	0.692	0.535	1.44	0.787	0.85	0.791	3.834	0.475	18.658	0.598				13	12	13
DDDIAALVVDNGSGMCK	1	P60710	1.332	2.022	0.354	1.11	0.965	2.109	1.229	1.274	1.341		0.69		0.833	1.161	2.171	0.361	1.086	0.921	2.11	1.284	1.316	1.312	5.736	0.726		0.868		2.237	0.332	1.129	0.908	1.974	1.2	1.275	1.125	6.399	0.716		0.868				11	12	11
DDEEEELKTR	0	Q9CWL8				0.01									0.01																											1			2
DDETMYVESK	0	Q9CVB6			0.01	0.787																									0.01	0.903							0.503						3		3
DDEVQVVR	0	P61255	0.903	1.499	0.246		0.649	1.409	0.858	0.89	0.884	3.365	0.539		0.694	0.728		0.286		0.66		0.729	0.792	0.85	3.557	0.592		0.758	0.88	1.434	0.249	0.759	0.667	1.437		0.831	0.794				0.905				11	10	9
DDFLGQVDVPLYPLPTENPR	0	P46935			0.01												0.01	0.01					0.01										0.01												1	3	2
DDGLFSGDPNWFPK	0	Q9WVA4	0.629	1.118		0.631	0.521	1.067	0.735	0.75	0.635	2.778	0.379	4.66	0.517	0.636	1.104		0.613	0.556	1.263	0.621	0.756	0.641	2.545	0.354	5.595	0.552	0.653	1.18	0.199		0.507	1.122	0.687	0.741	0.634	2.478	0.38	5.034	0.581				12	12	12
DDGSAVIWVTFR	0	Q9CQI6					0.01				0.01		0.01																																3
DDGSTMMEIDGDKGK	0	Q9Z2N8			0.01																																					1			1
DDGSWEVIEGYR	0	P26443			0.172											0.719	1.432	0.226	0.717	0.571	1.367	0.86	0.896	0.775	4.263	0.522		0.703	0.88	1.551	0.192	0.724	0.652	1.448	0.71	0.806	0.661	5.609	0.433		0.587				1	12	12
DDGTLDTLK	0	Q8BQM4			0.212		0.44																																						2
DDGVSIPGEYTSFLAPISSSK	0	Q8CIG8	0.01																																										1
DDIENMVK	0	P38647			0.306	0.996	0.91								1.205				0.95		1.563					0.45		0.76			0.163	0.749	0.623		0.852	0.758			0.432		0.508				4	4	7
DDIFSSLEEEGKDR	0	O08579			0.01											0.871		0.01										0.697	1.092		0.01		0.01									1	1	1	1	4	3
DDKHGSYENAVHSGALDD	0	P11983									0.965											1.059				0.425																1	1		1	2
DDLLGFSLR	0	Q99K85	0.751	1.396	0.189	0.765	0.597	1.397	0.782	0.608	0.814	3.941	0.406	10.91	0.59	0.84	2.179	0.142	0.64	0.635	1.29	0.652	0.694	0.885		0.488	37.655	0.414	0.832	1.764	0.085	0.696	0.644	2.223		0.457	0.617	6.266	0.338						13	12	11
DDLSGADIK	0	P62192	0.925			0.749	0.79			0.892						0.839			0.866																										4	2
DDNGKPYVLPSVR	0	P05202	0.632	1.057	0.185	0.609	0.505	1.063	0.586	0.684	0.553		0.397	12.058	0.48	0.618	1.064	0.173	0.61	0.503	1.119	0.647	0.697	0.67	2.669	0.419	12	0.539	0.692	1.167	0.192	0.643	0.538	1.064	0.7	0.723	0.707	2.661	0.427		0.524				24	20	23
DDNMFQIGK	0	P11031		0.899	0.541	0.891	0.88	0.883	1.222	1.074	1.18		0.742	1.407			0.89	0.526	0.872		1.07	1.001			1.625		1.882			1.006		1.065		1.09	1.42	0.998			0.932		1.331				10	7	7
DDNSVELTVAEGPYK	0	Q8BHN3	0.61	1.243	0.147		0.475	1.072	0.526	0.559	0.523	3.309	0.314	8.472	0.467	0.599	0.986	0.105	0.547	0.472	1.094	0.571	0.558	0.539	3.467	0.341		0.53	0.684		0.141	0.513	0.458	1.071	0.567	0.573	0.565	3.473	0.356		0.503				12	14	11
DDPIISTHLAK	0	Q8BG32			0.01																																								1
DDPLTNLNTAFDVAER	0	Q7TPR4					0.58		0.913	0.765											0.01																								3	1
DDSHPFVGLAFK	0	Q8K0D5	0.452							0.598	0.857		0.669		0.558			0.01		0.218						0.147		0.288			0.01	0.51	0.144			0.416			0.119		0.177				5	4	6
DDSPKEYTDLEVSNK	0	Q99P72			0.01																																					1			1
[truncated: 21,327 more rows]
