# Supplementary material for: Hidden information on protein function in censuses of proteome foldedness
Source: Nat Commun. 2022 Apr 14;13:1992. doi: 10.1038/s41467-022-29661-2 (PMC9010426; doi:10.1038/s41467-022-29661-2)
Supplement: Supplementary file 6 — Supplementary Data 3 [file 41467_2022_29661_MOESM6_ESM.xlsx]

## Sheet: Description
Dataset 3: Raw data underlying recombinant protein assay. Related to Fig. 4, Sup Fig 6.
This file contains the raw data derived from peptide quantitation of TPE-MI treated recombinant proteins. Assay components included HSPA8 (P11142), DNAJB1 (P25685) and MDH2 (P00346), which were labelled via tandem mass tags (TMT). Each worksheet contains a technical replicate of the four biological replicates. Standard MaxQuant outputs are provided, and the contents of each column is described be…
Parameters:
Sequence	Identified peptide sequence. Peptides are coloured according to the assigned cluster during the lysate denaturation.
Cys position	Position of cysteine residue within parent protein.
Proteins	UniProt accession for matched parent protein
Intensity	TMT quantitative relative abundance in each reporter channel. Sample (native or denatured, +ATP or -ATP) and biological replicate are indicated in the format Sample_Replicate. Missing values indicate no quantitative information was obtained for the peptide in that sample.
PEP	Posterior Error Probability of the identification. This value essentially operates as a p-value, where smaller is more significant
Score	Highest Andromeda score for the associated MS/MS spectra

## Sheet: Fig 4_Technical Replicate A
Sequence	Proteins	Cys position	Intensity Native+ATP_R1	Intensity Denatured+ATP_R2	Intensity Native-ATP_R3	Intensity Denatured-ATP_R4	Intensity Native+ATP_R1	Intensity Denatured+ATP_R2	Intensity Native-ATP_R3	Intensity Denatured-ATP_R4	Intensity Native+ATP_R1	Intensity Denatured+ATP_R2	Intensity Native-ATP_R3	Intensity Denatured-ATP_R4	Intensity Native+ATP_R1	Intensity Denatured+ATP_R2	Intensity Native-ATP_R3	Intensity Denatured-ATP_R4	Score
GPAVGIDLGTTYSCVGVFQHGK	P11142	17	55460	37077	91719	336070	18595	11145	15023	24667	12153	11779	20007	23777	6517.7	3068.7	7135.2	18332	389.89
CNEIINWLDK	P11142	574	27894	9610.2	42028	191600	55593	29398	44895	66749	18225	6640.9	16357	22400	13556	14582	18271	40700	280.09
VCNPIITK	P11142	603	649110	366420	980060	7092200	1179800	499910	1340700	1555200	2968200	811290	1657700	2471400	792180	402570	487400	1805700	204.03
VSLEEIYSGCTK	P25685	179	62648	31640	104880	437030	8532.2	6043	7367.9	4459.2	36594	23261	26514	41630	28791	18078	19629	63663	279.62
EALCGCTVNVPTLDGR	P25685	267	310400	169670	320880	707590	111070	83627	104080	77119	113660	40588	62062	46606	166420	103430	92494	129880	393.93
GYLGPEQLPDCLK	P00346	89	1263800	780720	1520900	6597100	902180	657670	669170	1118500	985950	936430	941350	1518600	1118000	739960	769100	2172300	345.86
GCDVVVIPAGVPR	P00346	93	4495400	3741700	3462900	6718300	510050	488790	413620	636390	9845900	12450000	10419000	13596000	732770	619780	583040	883920	261.16
TIIPLISQCTPK	P00346	212	1638600	951130	2125200	9584400	4528300	2850500	3165000	5491700	1851300	1332000	1603000	2245700	1896400	1205400	1103600	3863400	263.75
EGVVECSFVK	P00346	275	262350	139620	404650	2170400	253310	200480	186840	305150	223210	329220	432260	520630	408730	252840	253220	924980	183.43
SQETDCPYFSTPLLLGK	P00346	285	1618700	929650	2397100	12279000	969700	660410	717110	1200300	1336500	1048900	1111600	1666800	1157100	697020	732600	2352600	304.42
VEIIANDQGNR	P11142	NA	88541	48625	140140	483020	40393	21480	35169	48562	29288	39137	52335	40761	40557	17666	29057	75443	300.33
TVTNAVVTVPAYFNDSQR	P11142	NA	74588	39051	84325	236480	53610	43237	60405	62478	107940	66360	98180	94717	84904	49851	66173	150160	489.16
TTPSYVAFTDTER	P11142	NA	16265	2810.3	13257	62537	1300.1	3627.6	5611	3133.9		1247.3	1640.9	1925.5	162440	107950	102940	235610	311.77
TLSSSTQASIEIDSLYEGIDFYTSITR	P11142	NA	4200.8	10526	9762.8	27924				1257.6					5942.5	2651.2	5101.7	8545.7	302.53
STAGDTHLGGEDFDNR	P11142	NA	22444	16565	42511	120160	25525	7630.7	13172	30703	49677	28205	60395	56677	92157	62146	84131	171660	435.6
SQIHDIVLVGGSTR	P11142	NA	146690	54184	94270	490800	97691	4967.2	3981.6	8612.3	48531	16612	100150	30175	16986	9543.1	12234	19455	346.46
SINPDEAVAYGAAVQAAILSGDK	P11142	NA	39195	23165	43973	106420	9511.1	9348.5	6803.3	5939.1	19815	25976	24840	27045	10153	9724.5	7056	14767	467.64
SFYPEEVSSMVLTK	P11142	NA	56938	29719	104230	489470	50095	10328	17724	22423	48496	32656	39064	75316	31529	21064	26595	94472	350.93
SENVQDLLLLDVTPLSLGIETAGGVMTVLIK	P11142	NA			1758.9	16736										1233.5			184.46
QTQTFTTYSDNQPGVLIQVYEGER	P11142	NA	6938.3	2448.5	5742.2	28830			1171.6		3956	2339.4	2264.6	3760.7	2200.3		1618.8		318.32
NVLIFDLGGGTFDVSILTIEDGIFEVK	P11142	NA	1912	2400.8	2519.1	4543									1332.7		1134.1	3968	237.97
NTTIPTK	P11142	NA	16112	4306.5	37222	256650	2867.3	5881.2	1789.6	4951.7	3830.8	1353.3	4490.8	1956.2	8644.2	4727.4	8593.4	56820	168.08
NSLESYAFNMK	P11142	NA	10806	10684	23278	165720	1543.9	5198.5	1400.9	6841.1	3348.6	10847	2533.3	2924.7	4758.1	2427.7	2336	15477	371.35
NQVAMNPTNTVFDAK	P11142	NA	30881	68953	52040	353790	12932	13488	20031	13929	5115.1	19838	8249.2	5089.7	3789.6	96494	6735.9	13357	440.04
MVQEAEK	P11142	NA	114340	60909	178910	1405900	21310	17185	21953	36117	37519	62437	65517	59621	95461	35120	40441	183700	153.73
MVNHFIAEFK	P11142	NA	571020	364270	850900	3883000	585420	332040	669050	891360	311920	147790	119860	196020	354010	238130	246210	667700	227.99
LYQSAGGMPGGMPGGFPGGGAPPSGGASSGPTIEEVD	P11142	NA	14103	10447	16591	48088	2130.8	1114.7	3640.2	6330.2	7302.8	5610.1	3054.4	8720.8	10128	7973.1	10222	12821	89.833
LLQDFFNGK	P11142	NA	543460	446360	629390	1257900	48464	35626	38694	51873	1434900	837480	1503900	1657300	3268600	1825800	2080700	6817200	215.38
LIGDAAK	P11142	NA	506790	154650	774500	4857800	121890	7549.8	39207	149910	98999	32804	96442	63606	399710	53052	256400	577390	128.48
ITITNDK	P11142	NA	153030	44373	512930	3610200	43108	7979.6	38576	7768.1	44858	16256	112350	29253	206710	85725	159650	382370	254.5
IINEPTAAAIAYGLDK	P11142	NA	28150	21075	44666	233730	26539	22134	28624	38609	18118	11312	18322	12798	14232	10629	11397	28530	349.42
HWPFMVVNDAGR	P11142	NA	17718	9911.5	22956	99575	8036.5	65019	15633	130870	33340	39736	27451	69945	21406	40397	16036	79910	243.91
GVPQIEVTFDIDANGILNVSAVDK	P11142	NA	31292	16714	48836	185300			1393.1	4597.4				1281.7	4200.6		1671.2	3653.2	294.38
GTLDPVEK	P11142	NA	79793	11115	79887	628770	26933	3666.5	7668.5	13030	10834	4027.2	15036	50025	58592	3943.8	49379	212580	176.09
FELTGIPPAPR	P11142	NA	218300	126840	258050	749890	138580	100630	93329	101710	169790	159200	190380	161500	175950	119010	161150	255310	237.65
FEELNADLFR	P11142	NA	20959	6986.7	20056	50824	10743	7149.8	9712.3	8057.3	12456	11316	10795	9476.1	8920.3	5287.8	5871.9	10903	318.6
FDDAVVQSDMK	P11142	NA	24521	11558	31563	103030	12940	8216	17382	20341	2181.3	1252	1085.5	4323.3			2399.7	5784.7	199.68
EIAEAYLGK	P11142	NA	89416	6159.9	138330	1003700		1124.4	35329	2324.3	1023.4	2314.3		2165.1	2305.4	40514	4361.5	51073	160.88
EEFEHQQK	P11142	NA	15209	4226.8	13059	127670	5985.6	2163.9	3314.8	4916.5	11394	6856	24554	3952.5	23203	6310.9	6215.2	18850	191.78
DNNLLGK	P11142	NA	6393.5	1674.8	118390	537420	22417	4681.7	4116.6	4655.1		3156.2	2628.3	42698	8439.1	2973.5	3899.8	58762	126.28
DAGTIAGLNVLR	P11142	NA	179620	121070	203350	603740	340770	296930	445060	437310	312580	265230	434680	451710	154320	126640	164890	255160	327.75
ATVEDEK	P11142	NA	11361	5974.9	10312	156330		1344			8450.2	2850	1391.1	2344.2	8719.9		2303.7	5303.1	166.05
YGEEGLK	P25685	NA	8281	1954.8	27643	112660	1967.8	1658.7	2255.2	1603.3	5382.3	2671.6	13859		8984.9	8102.4	4181.1	7729.6	124.34
VPGEGLPLPK	P25685	NA	15036	6503	32866	142000	7588.2	4475.6	9640.8	2419.8	4436.5	4939.8	10574	6369.3	2992.4	3156.6	5141.7	13688	144.09
TVLEQVLPI	P25685	NA	43192	28915	53522	141100	38438	34044	37394	24223	56923	26056	40306	38266	48633	33304	33185	51354	157.99
TIPVVFK	P25685	NA	215600	103690	352040	1762000	246200	194350	212030	281520	325230	122590	136530	214050	574020	243210	224470	760420	138.62
QDPPVTHDLR	P25685	NA	19285	12526	18461	49045	23761	21006	28522	33576	1887.1	2280.9	2193.2	1406.8	18645	15661	18976	19628	155.26
NPFDTFFGQR	P25685	NA	66516	31499	76678	196780	188900	172880	184690	163810	36237	19999	21653	24801	29578	16585	17118	38297	293.25
NGEEGMDIDDPFSGFPMGMGGFTNVNFGR	P25685	NA	2925	3980.1	3293.5	22664	1916.6	3481.6	4983.1	1282.2	2202.7				1310.6	1161.8	1198.4	1209.3	215.79
ILTIEVK	P25685	NA	26172	3910.4	88234	369080	75589	1233.2	64076	69864	268450	44061	198280	80271	301010		93175	502770	158.08
GSGPSGGSGGGANGTSFSYTFHGDPHAMFAEFFGGR	P25685	NA	34063	10530	52980	150300	1238.6	3024.2	2003.1	1423	1065.8				1419.9		1303.7	2711	423.63
GDLIIEFEVIFPER	P25685	NA	70486	45198	75379	148630	14849	17192	19287	20759	4342.1	1629.8	5411.9	5828.5	22717	13071	15884	25316	224.24
GASDEEIK	P25685	NA	25800	19158	42335	256600	8209.7	6396.1	3606.1	3912.8	50715	58351	34354	30920	41219	45307	37148	22963	186.09
EPGAEEK	P25685	NA	1030.6			2549.8													96.492
EIAEAYDVLSDPR	P25685	NA	17775	8457.1	22798	71116	2499.3	1627.1	2160.2		4958.6		3356.5	3876.2	2645.3	3699.1		2459.2	277.96
EGDQTSNNIPADIVFVLK	P25685	NA	12717	3629.2	47247	244880	18303	5958.8	21472	16009	17773	8943.1	17132	8598.5	11472		5317.6	19653	392.51
DYYQTLGLAR	P25685	NA	510780	361360	657820	1802400	189370	158960	156750	144530	245960	156190	193250	155780	313270	226560	197360	350370	312.24
DGSDVIYPAR	P25685	NA	20491	124620	30484	172900	44973	27536	41387	23939	35660	17900	24022	19884	103650	64452	77848	130700	240
VSVPVIGGHAGK	P00346	NA	3117600	2092300	5001800	28480000	389380	276700	315840	481670	628320	684540	865590	1068700	891800	522030	585650	2012500	197.27
VDFPQDQLSTLTGR	P00346	NA	1795500	1335500	1728700	4465600	1195300	1089700	974520	1346300	876550	1009900	915610	1171000	1559900	1271700	1232200	2133300	407.76
VAVLGASGGIGQPLSLLLK	P00346	NA	3703200	2140300	5543500	24887000	1574200	1003900	928420	1863900	1842800	1380300	1396800	2003600	2755900	1720400	1819900	6086100	434.65
NSPLVSR	P00346	NA	4666400	3419400	4031700	9071800	1715100	1619100	1500800	2083200	1641400	1742300	1605300	1960600	2773000	2268500	2031000	3619200	190.52
MIAEAIPELK	P00346	NA	719380	446100	895990	3698700	513650	363730	399890	627880	427130	280700	317560	447550	582780	391930	356090	1070800	147.2
LTLYDIAHTPGVAADLSHIETR	P00346	NA	3882400	3012500	3794100	8640400	972610	958850	822620	1174400	416550	504690	463830	530180	465450	369830	401290	706760	471.08
ISPFEEK	P00346	NA	267210	167370	360540	2071200	235130	155220	174810	278840	294180	194890	209880	309460	245860	154510	143610	497370	126.28
IQEAGTEVVK	P00346	NA	95354	53120	148430	873950	67090	51004	46816	71916	75570	83125	94793	125290	98266	56633	63592	201940	194.12
IFGVTTLDIVR	P00346	NA	1168700	807460	1156400	2628900	11054000	12068000	9533300	11940000	880020	1909500	2034300	2285500	396880	301090	260670	607750	340.87
HGVYNPNK	P00346	NA	486230	236670	686740	3709500	1438900	1257600	1072100	1696100	91147	157150	242680	244550	310860	184840	164200	762710	151.17
FVFSLVDAMNGK	P00346	NA	1524100	905240	2275600	10325000	1517700	1080300	899170	1777700	854860	1468900	1828300	2328800	1395700	829320	779220	2847400	334.13
ANAFVAELK	P00346	NA	1107600	592450	1697700	9478800	376890	300110	284590	460640	272060	376270	628170	685530	616540	357730	324470	1421000	167.97
AGAGSATLSMAYAGAR	P00346	NA	654270	496510	770180	2131100	177040	176410	135710	169600	85934	243630	271030	294880	285820	208600	205020	461030	351.63

## Sheet: Fig 4_Technical Replicate B
Sequence	Proteins	Cys position	Intensity Native+ATP_R1	Intensity Denatured+ATP_R2	Intensity Native-ATP_R3	Intensity Denatured-ATP_R4	Intensity Native+ATP_R1	Intensity Denatured+ATP_R2	Intensity Native-ATP_R3	Intensity Denatured-ATP_R4	Intensity Native+ATP_R1	Intensity Denatured+ATP_R2	Intensity Native-ATP_R3	Intensity Denatured-ATP_R4	Intensity Native+ATP_R1	Intensity Denatured+ATP_R2	Intensity Native-ATP_R3	Intensity Denatured-ATP_R4	Score
GPAVGIDLGTTYSCVGVFQHGK	P11142	17	16482	28691	56444	165080	17340	10164	13517	21751	9492.8	9966.5	17308	14863	2480.3		4330.7	6347.8	389.89
CNEIINWLDK	P11142	574	15491	3941.8	24395	94827	10781	7259	7318.1	12939	4675.4	3328.1	7396.5	11374	4687.1	1368.6	1094.2	7205.7	280.09
VCNPIITK	P11142	603	588370	331660	783070	4773200	220210	56427	163670	286070	784180	214000	407260	642060	169840	103440	179660	543960	204.03
VSLEEIYSGCTK	P25685	179	27550	15299	51731	266590	43747	25968	27944	48518	60610	40899	49141	71309	14714	9896.5	7652.5	26209	279.62
EALCGCTVNVPTLDGR	P25685	267	228890	108570	222240	487930	47241	34627	49858	29889	57577	33622	40845	24125	113170	66800	49971	82372	393.93
TIIPLISQCTPK	P00346	212	208030	145850	247250	1093400	247280	165450	179840	329590	186460	117460	163690	207110	192100	120660	123030	373720	263.75
SQETDCPYFSTPLLLGK	P00346	285	381330	227850	568820	2975100	415270	271510	296300	505440	497470	379840	398910	560000	358080	241170	236770	763460	304.42
GYLGPEQLPDCLK	P00346	89	438730	286650	553140	2349400	346410	250150	244730	433670	259380	215580	209360	317130	238830	152990	153790	439330	345.86
GCDVVVIPAGVPR	P00346	93	3426100	2696100	2763900	5374800	2101600	1921200	1607300	2350200	202630	234450	203030	285480	1162100	1088500	923320	1430600	261.16
EGVVECSFVK	P00346	275	263060	143610	386420	2098500	297520	240330	195000	340430	68039	100980	137350	165520	116020	65095	57761	254560	183.43
VEIIANDQGNR	P11142	NA	109170	55710	171880	532740	53741	47168	60072	64601	11991	9562.4	16128	18616	19106	10983	6051.9	35467	300.33
TVTNAVVTVPAYFNDSQR	P11142	NA	34544	28521	44944	114990	24265	26265	28697	63021	20194	9803.2	24574	14363	11266	5620	7556.1	14422	489.16
TTPSYVAFTDTER	P11142	NA	37842	21648	64270	179950	20664	17559	26315	21016	74593	64774	80967	97209	7818.8	1458.6	1602.6	11136	311.77
TLSSSTQASIEIDSLYEGIDFYTSITR	P11142	NA	1228.4	1189.4	1791.2	7958.6													302.53
STAGDTHLGGEDFDNR	P11142	NA	25363	23384	35869	62791	10402	8283.5	12432	10497	5678.5	5642.4	7029.6	3457.3	17974	22599	22130	28744	435.6
SQIHDIVLVGGSTR	P11142	NA	27719	13597	28343	111580	51384	42086	54266	60424	11755	8879.2	12997	11694	14564	14974	18399	29981	346.46
SINPDEAVAYGAAVQAAILSGDK	P11142	NA	11906	8158.2	18080	228000	10827	8244.9	8460.2	15036	2857.4	4046.1	7244	4722.1	8035.2	5064.5	4074.4	9592.7	467.64
SFYPEEVSSMVLTK	P11142	NA	75883	67311	130560	602020	45228	7286.8	9346.9	16785	57508	10244	20532	28154	9856.6	1163.4		21185	350.93
SENVQDLLLLDVTPLSLGIETAGGVMTVLIK	P11142	NA	2055.5			5394.8	1236.6											1203.7	184.46
QTQTFTTYSDNQPGVLIQVYEGER	P11142	NA	13018	5142.3	16151	52931	3287.9	1081.9		3389.9	4347.9		3477.4	6572.5	2207.8	1280.1	1227.7	3774.6	318.32
NVLIFDLGGGTFDVSILTIEDGIFEVK	P11142	NA	1096.3			3868.4				1119.7									237.97
NTTIPTK	P11142	NA	39655	9320.4	61260	307330	9999.2	7135.1	12744	5914.5	15243	6005.5	23220	7599	18152	3200.9	16785	58795	168.08
NSLESYAFNMK	P11142	NA	16370	26965	65006	222540	14621	5342.6	13923	12291	10941	13463	19036	12166	5433.9	8070.7	4266.7	14594	371.35
NQVAMNPTNTVFDAK	P11142	NA	19271	69298	28911	291840	5228.9	42908	5238	5185.6	4058.2	3673.8	6777.7	4419.9	6073.3	38742	1260.3	8341	440.04
MVQEAEK	P11142	NA	83699	42878	119130	672320	9763.2	5095	13378	15278	17386	10917	10951	19719	11416	5314.6	11632	33187	153.73
MVNHFIAEFK	P11142	NA	603160	204330	1150600	6399100	100840	60684	62250	259860	143800	89934	167800	172410	134740	74102	66273	193230	227.99
LYQSAGGMPGGMPGGFPGGGAPPSGGASSGPTIEEVD	P11142	NA	19324	11235	17043	63167	1059.2		1275.1	4913.4		2508.2		2077.2	4794.8	2526.5	1133.4	1951.7	89.833
LLQDFFNGK	P11142	NA	1522400	546530	2468200	10045000	558030	311080	431750	849260	342890	205820	242970	281520	761440	502310	602280	1804200	215.38
LIGDAAK	P11142	NA	423460	271720	834180	3963500	63342	24347	193210	225260	64775	16359	22779	50897	173000	15118	152310	330660	128.48
ITITNDK	P11142	NA	88625	12408	165270	1025900	98688	48552	66307	105720	16418	14261	18565	15871	15435	9090	16239	39902	254.5
IINEPTAAAIAYGLDK	P11142	NA	15116	4727.9	18292	103120	37681	23225	32470	62049	8001.2	5061.5	1140.9	5950.2	3284.4	1607.5	1608.5	7223.7	349.42
HWPFMVVNDAGR	P11142	NA	29449	23902	80800	121920	9408.5	4733	8468	7838.2	4761.7	6182.3	8344.2	5617.8	1941.2	9180.2	2255.7	7486.6	243.91
GVPQIEVTFDIDANGILNVSAVDK	P11142	NA	5938.2	3427.7	18564	106000			1178.5	5392.1									294.38
GTLDPVEK	P11142	NA	124980	69457	147290	716740	36579	24984	58962	28746	44382	33992	48173	50331	31154	22517	22947	63931	176.09
FELTGIPPAPR	P11142	NA	254940	137140	345260	996620	165320	109120	119720	138950	84379	68317	96386	82931	142800	51328	75176	122800	237.65
FEELNADLFR	P11142	NA	29854	11447	37421	88219	19634	15072	14957	27725	17754	16827	29956	23166	9578.4	9014.4	10956	13776	318.6
FDDAVVQSDMK	P11142	NA	5877.6	1148.8	10029	54267	2838		3493.5	1356							2751.9	2915.8	199.68
EIAEAYLGK	P11142	NA	32255	4871.9	60674	734010			1877.8	1958.5	13665	16760	15688	16997	1705.1	4533.3		21310	160.88
EEFEHQQK	P11142	NA	1455.3	1465.9	7028.2	51005	5781.3	3172.2	2642.8	5709.2	2071.7	1397	2969.3		3170.2		2673.8	2276.6	191.78
DNNLLGK	P11142	NA	62071	26305	124010	944860	11706	12252	21668	15523	16428	25918	21562	25280	24761	13644	7613.2	36264	126.28
DAGTIAGLNVLR	P11142	NA	638340	401500	722240	2311300	70531	48126	59229	89838	8730.2	7644.1	7755.7	10439	128950	73543	104080	197040	327.75
ATVEDEK	P11142	NA	24917	24014	64927	272550	2050.9	6109.5	10422	10491	7665.9	5435.8	11157	4829.6	3540.7	4629.8	6814.4	8489.8	166.05
YGEEGLK	P25685	NA	14182	9419.3	18068	96649	3582.6			5695.3	6427.7	4260.4	4471.9	4262.4	3648.2	1203		5889.9	124.34
VPGEGLPLPK	P25685	NA	29021	17546	41210	103170	8082.7	7253.5	8353.3	13762	3361.8	6332.5	10846	4903.9	7142.3	4045.2	7159.6	9225.6	144.09
TVLEQVLPI	P25685	NA	26272	19690	34044	81829	22547	15187	22969	19850	30679	12588	19701	17343	25660	13182	12750	24866	157.99
TIPVVFK	P25685	NA	149450	102630	220030	1038800	197130	168330	216850	171060	194310	72185	143530	138040	100590	51865	58610	163080	138.62
SAQEPAR	P25685	NA	131340	71322	148620	450990	93540	63729	74459	53521	69381	39183	40634	45048	83240	51256	51792	86388	181.33
QDPPVTHDLR	P25685	NA	7553.6	1409.7	9876.9	35653	7687.1	2284.5	3979.8	2158.2	1631.5	2066.9	1553.9	2458	4800.2	3462.2	4408.9	10184	155.26
NPFDTFFGQR	P25685	NA	141890	56583	197690	553090	45270	36137	48342	101730	47266	13879	14073	10276	32720	19579	12027	35365	293.25
NGEEGMDIDDPFSGFPMGMGGFTNVNFGR	P25685	NA	13561	4957.1	11566	37109				2048.5					3821.7	3592.2	3414.7	6515.7	215.79
ILTIEVK	P25685	NA	86110	32247	198950	1113300	2624.8	1139.9	3449.6	3126	138730	77299	108470	133350	36616	9252.2	14691	52881	158.08
GSGPSGGSGGGANGTSFSYTFHGDPHAMFAEFFGGR	P25685	NA	4572	3406.4	18835	58456			3715.4		2043.6		1280.9					2100.6	423.63
GDLIIEFEVIFPER	P25685	NA	9885.8	9033	14618	37392	2442.2	2723	3824.2	1607.9									224.24
GASDEEIK	P25685	NA	28274	18431	38787	282090	6739	8787.2	9841.5	16445	11142	9631.2	8253.7	16075	9422.2	5298	5260.2	21989	186.09
EPGAEEK	P25685	NA	2654.6		2683.5	14952	4773.4	1154.1	2747.7						1589.5		1959.3	1718.6	96.492
EIAEAYDVLSDPR	P25685	NA	37200	20750	53893	172720	4772.3	7549.1	9679.3	10997	14279	9744.8	7373.6	9184.5	10351	9985.5	4092.4	11264	277.96
EGDQTSNNIPADIVFVLK	P25685	NA	11480	6435.7	31316	168860	14281	4708.4	13508	11851	6593.1		4722.1		6493.3	4141.2	3460	12090	392.51
DYYQTLGLAR	P25685	NA	305130	194880	378690	1015900	96635	87554	112390	87264	115890	55595	82084	76851	127570	77234	79162	143970	312.24
DGSDVIYPAR	P25685	NA	356170	195720	441550	1241600	33447	20651	36175	23054	23334	16608	18858	11637	145530	74894	97036	170460	240
VSVPVIGGHAGK	P00346	NA	155330	94177	243930	1416100	375340	255290	291480	417930	199030	229100	287270	343510	1179000	757640	809280	2700400	197.27
VDFPQDQLSTLTGR	P00346	NA	277340	218240	254870	648900	419490	385740	336790	475640	703060	821290	757800	955540	276410	215350	211940	395320	407.76
VAVLGASGGIGQPLSLLLK	P00346	NA	1130700	704110	1685700	8084600	1328200	872110	849590	1870100	904970	662280	764380	971850	850900	519410	565570	1747900	434.65
NSPLVSR	P00346	NA	789570	602350	667450	1528900	334320	312740	253190	375670	1845500	2059600	1891100	2156000	363180	281680	272010	478850	190.52
MIAEAIPELK	P00346	NA	1157200	758040	1398100	5691100	264040	205650	211800	312190	397150	297260	287690	428570	348710	219460	219350	594690	147.2
LTLYDIAHTPGVAADLSHIETR	P00346	NA	1897500	1570200	1834000	4336800	556370	482770	501800	843160	296920	336930	324770	345640	158790	139480	151090	241850	471.08
ISPFEEK	P00346	NA	437600	265330	594790	3265200	227840	163230	156450	291150	233510	139640	164400	218120	159840	93937	88895	293680	126.28
IQEAGTEVVK	P00346	NA	306740	152450	432160	2562100	188980	126730	120950	177480	64860	62825	88279	96789	232020	132890	156250	518060	194.12
IFGVTTLDIVR	P00346	NA	17029000	11977000	17575000	39453000	10747000	12142000	9460500	14265000	2413500	5072800	5417800	5895100	9364300	7750200	6255100	14173000	340.87
HGVYNPNK	P00346	NA	348800	172070	497290	2684400	239550	212620	182530	285420	151830	267320	385760	392510	51913	33944	32802	124950	151.17
FVFSLVDAMNGK	P00346	NA	3048300	1336300	4885200	21272000	1260500	875720	815530	1665700	857910	1524600	1871800	2508500	900560	546470	541830	1834400	334.13
ANAFVAELK	P00346	NA	791640	405870	1209800	6722100	402620	321680	307570	469290	150830	233140	389880	402430	327810	175890	176160	697160	167.97
AGAGSATLSMAYAGAR	P00346	NA	936400	691110	1036500	2911400	424150	425440	334400	426240	179260	496390	511190	563240	378090	284150	278140	588740	351.63

## Sheet: Sup Fig 6_Technical Replicate A
Sequence	Proteins	Cys position	Intensity Native+ATP_R1	Intensity Denatured+ATP_R2	Intensity Native-ATP_R3	Intensity Denatured-ATP_R4	Intensity Native+ATP_R1	Intensity Denatured+ATP_R2	Intensity Native-ATP_R3	Intensity Denatured-ATP_R4	Intensity Native+ATP_R1	Intensity Denatured+ATP_R2	Intensity Native-ATP_R3	Intensity Denatured-ATP_R4	Intensity Native+ATP_R1	Intensity Denatured+ATP_R2	Intensity Native-ATP_R3	Intensity Denatured-ATP_R4	Score
VSLEEIYSGCTK	P25685	179	209910	20979	54354	74259	12216	10016	17783	27228	3761.1	3023.2	8302.9	10534	23049	6765.4	10158	16930	279.62
EALCGCTVNVPTLDGR	P25685	267	202120	163960	126810	329410	83595	110780	98974	170580	71994	147130	72537	140920	43966	51348	49899	134620	393.93
VCNPIITK	P11142	603	3104600	233490	891980	1079400	168450	157590	362290	776860	610110	353450	743130	1505100	808090		683330	1515500	204.03
GPAVGIDLGTTYSCVGVFQHGK	P11142	17	56636	10478	26678	29892	16276	25717	89787	103270		8357.6		4846.7	1911.4		4607.3	4008.8	389.89
CNEIINWLDK	P11142	574	33707	2798.1	15608	13700	1771.3	2483.5	8115.2	10338	5728.2	1641.7	6274.5	12865	17358	4355.4	10617	14545	280.09
TIIPLISQCTPK	P00346	212	4768700	860710	2806000	2185600	1186100	760180	3152000	2275000	1977200	990040	1775700	2427400	1867400	266510	1916400	1707200	263.75
SQETDCPYFSTPLLLGK	P00346	285	2325600	241270	772440	851960	414020	287270	801320	927740	874470	475790	894490	1458400	784460	94877	733230	806670	304.42
GYLGPEQLPDCLK	P00346	89	4493800	584120	1490100	1644700	290960	195980	506690	530020	1387800	627470	1334100	1870100	1103800	158070	1132700	1075100	345.86
GCDVVVIPAGVPR	P00346	93	478930	187460	381120	333230	532270	290850	629860	436700	499160	234810	392890	367350	415600	73441	450950	290180	261.16
EGVVECSFVK	P00346	275	1441600	90056	330240	213270	207440	139670	749300	577000	321320	98445	326680	301670	434450	45634	404040	321340	183.43
YGEEGLK	P25685		40345		2060.9	19419	2833		3969.8	5679.1	6728.5	6018.8	5089.8	3407.6	9199			16232	124.34
VPGEGLPLPK	P25685		30332		4521.2	2875.7	1647.6	3009.5	4121.7	3802.9	2760.1		5270.7	1876.7	3571.3	1361	4709.6	3832.3	144.09
TVLEQVLPI	P25685		138030	96244	44219	56170	8904.8	15404	15750	22143	8613.7	7106.7	11240	14118	22659	11251	25677	39773	157.99
TIPVVFK	P25685		736450	155990	207050	330030	76549	61300	145060	318720	158770	220820	235060	445640	282080	62627	171860	282850	138.62
QDPPVTHDLR	P25685		32519	13377	18817	21541	8587.3	5573.7	9658.7	12590	17275	13377	17345	23018	1205.2	1071.3	4563.6	4040.1	155.26
NPFDTFFGQR	P25685		66801	29787	32129	61354	26250	23739	25347	48619	42870	36818	38887	48769	21799	9298.5	19724	40593	293.25
NGEEGMDIDDPFSGFPMGMGGFTNVNFGR	P25685		1968.6	1202.4		2740					1053.3	1274.2	2997.8	1360.2					215.79
ILTIEVK	P25685		422280	39769	81125	106370	48387	51286	113900	133130	74280	39708	100780	134060	84131	12911	46014	85797	158.08
GSGPSGGSGGGANGTSFSYTFHGDPHAMFAEFFGGR	P25685		12811	4434.9	8182.3	20071	7003.8	5454.5	6305.9	8210.8		2987.1	4740	3525.5	1869.1	1600.9		3755.3	423.63
GDLIIEFEVIFPER	P25685		11650	2819.7	5195.7	8788.1		2046.6										1723.7	224.24
GASDEEIK	P25685		32497	25482	17261	18767	24775	26955	16435	17687	35420	46613	35912	23964	10269	10678	11217	5457.3	186.09
EPGAEEK	P25685				1173								1143.5						96.492
EIAEAYDVLSDPR	P25685		8189.2		3186.8	12848			3102.9	7194.2	1407.9	3003.3	2144.9	3538.9	1477.6	1198.7	1183.4	5529.7	277.96
EGDQTSNNIPADIVFVLK	P25685		95900	7783.9	22583	16730	6338.2	3947.2	13589	22221	8962.6	7605	21757	30859	18732	1361.6	13052	19446	392.51
DYYQTLGLAR	P25685		342910	140200	128870	273900	115210	192440	179970	282360	166920	228240	174900	244330	225170	133280	222590	374720	312.24
DGSDVIYPAR	P25685		70478	23569	20948	47715	17349	22980	24651	38460	49114	70797	63454	82882	37560	13268	37373	48950	240
VEIIANDQGNR	P11142		228850	35644	40181	41224	13092	11828	20311	29702	9346	6990.6	21328	11517	20635	2503.4	20503	37675	300.33
TVTNAVVTVPAYFNDSQR	P11142		95548	37288	50131	51898	20009	17930	30549	32357	20995	15924	18546	30529	20699		19037	15835	489.16
TTPSYVAFTDTER	P11142		20152		5492.3	6027.5		6663.7	1319.2	1081.5	3190.3		1503.2	2497.3			1220.6	1725.6	311.77
STAGDTHLGGEDFDNR	P11142		83335	16101	29217	27101	17174	13076	52661	30032	23984	19246	45692	23242	12864		7818.5	15463	435.6
SQIHDIVLVGGSTR	P11142		216610	12555	40913	68869	4959.8	8068.5	10355	18067	8675	7191.1	8961.5	29912	16004		22132	21591	346.46
SINPDEAVAYGAAVQAAILSGDK	P11142		42356	10467	14493	21313	5934	4975	8367.4	8591.9	11382	12566	15954	15657	13481	1759.9	13209	15508	467.64
SFYPEEVSSMVLTK	P11142		127440	8926.3	22534	32010	19434	14023	33323	31594	11183	5239.1	11205	22237	30466	1074	24689	34271	350.93
QTQTFTTYSDNQPGVLIQVYEGER	P11142		18524	2361.7	2513.5	4724.8	2290.4		4307.6	4539.3	2798.1	2389.8	3973	3026.4					318.32
NTTIPTK	P11142		78860		3189.3	5330				1321.7		2329.5	3174.1	19077			1392.6	2642.4	168.08
NSLESYAFNMK	P11142		20519	9125.1	6725.6	12744	2422.8	14519	4843.5	4397.5		11507	11820	9160.4		10277	5476.9	8065.5	371.35
NQVAMNPTNTVFDAK	P11142		39064	9253.9	11241	13605	1122.1	11556	7687.5	9102	3017	6233.1	9895.1	7890.6	3376.1	1136.6	5668.3	3795.8	440.04
MVQEAEK	P11142		235600	8530.6	25502	41220	27921	20207	58929	59404	32388	17550	32916	39497	15009	1158.7	5950.3	16625	153.73
MVNHFIAEFK	P11142		1059400	110760	385150	382740	228720	151870	434610	352350	202740	108260	228550	221030	226550	22418	179240	121160	227.99
LYQSAGGMPGGMPGGFPGGGAPPSGGASSGPTIEEVD	P11142		66192	25879	45149	42558	6373.1	5732	10104	11310	6127.9	5316.4	6795.1	10801	17897	3064.5	13589	12649	89.833
LLQDFFNGK	P11142		63232	14810	21277	27231	64598	86182	179050	143120	150910	192320	256580	384950	38847	16879	35414	36920	215.38
LIGDAAK	P11142		1348400		445030	511110	2498.1	13470	9287.6	7912.4	12612	23876	9819.6	262300	76355	1271.5	26824	71963	128.48
ITITNDK	P11142		1128500	48013	89312	118050		43701	130110	163930	1772	3777.6	895.62	20782	30015		28369	50994	254.5
IINEPTAAAIAYGLDK	P11142		73790	7425.8	14329	18944	4914.4	6829.2	11336	11511	3443.5	7851.1	9015.7	8721.1	15289	1332.8	21083	12454	349.42
HWPFMVVNDAGR	P11142		80330	60994	51131	128300	24836	50538	33974	99801	41074	56102	45069	92145	14380	38183	6549.4	75658	243.91
GVPQIEVTFDIDANGILNVSAVDK	P11142		2650.3																294.38
GTLDPVEK	P11142		218200	3877.1	16466	12940	37742	18788	46453	21264	9910.7	24215	7310	10786	25104		2659.8	5499	176.09
FELTGIPPAPR	P11142		502480	101390	167800	152150	57991	71133	126960	131670	63036	58173	46923	60056	104320	19060	70650	112690	237.65
FEELNADLFR	P11142		43070	7807.6	14896	18130	9738.4	7750.9	14950	16175	7070.6	4572.4	5633.8	7866.6	8036.3	3228.5	8062.8	8400.8	318.6
FDDAVVQSDMK	P11142		9797.7			2421.3	2267.4	3516.6	6509.6	8737.7		1459.6		1716.5	1036.8		1236.1	3232.6	199.68
EIAEAYLGK	P11142		238610		10980	49663	2068.6		3070.8	1442	2680		5123.8	4923	1916.9	1485.5	7212.3	30552	160.88
EEFEHQQK	P11142		33037	5472.2	4590.4	5892.9	5866.6		13524	7985.8	8602.6	2907.7	3053.3	9421.4	6840.5		3723.4	2559	191.78
DNNLLGK	P11142		329900	3812.6	14208	57390		1385.4	1625.2	1090.8	26279	1709.4	20443	1114.7			2681.8	32000	126.28
DAGTIAGLNVLR	P11142		457510	127130	191930	228250	151440	124180	238500	169870	183180	183210	214280	280410	287560	25366	237140	258620	327.75
ATVEDEK	P11142		97657	23254	5466.7	8296.9	1133	1241.9	1542.8	4953.9	4587.6	2311	4732	7365.5	3217.1		1184.8	1480.9	166.05
VSVPVIGGHAGK	P00346		835290	63301	203940	208060	131870	110610	289360	304700	229570	111270	278960	383380	241090	36764	206410	202590	197.27
VDFPQDQLSTLTGR	P00346		965830	304650	530120	483760	653420	456490	922700	759990	776620	439570	687720	685450	1302300	258470	1189500	1049800	407.76
VAVLGASGGIGQPLSLLLK	P00346		7026100	1481000	4746000	5270900	1489000	1353900	4188800	3881400	1062600	1037900	1282400	2270200	490730	94877	458610	537790	434.65
NSPLVSR	P00346		5571000	2163400	3342900	3074500	2022400	1532800	2293700	2300900	3263200	1798000	2641000	3169600	2239600	405260	1963700	1954200	190.52
MIAEAIPELK	P00346		1567700	251680	491410	666670	537950	405770	839880	1246300	785430	483270	705250	1487300	441990	70629	402370	604970	147.2
LTLYDIAHTPGVAADLSHIETR	P00346		679070	245490	444690	506620	171220	141530	199490	205590	809520	665730	763600	1046200	131580	36434	140320	132670	471.08
ISPFEEK	P00346		1327500	167540	351550	503760	149840	111930	175400	346730	208150	140860	191340	464750	210910	28207	169800	264390	126.28
IQEAGTEVVK	P00346		354390	21477	57751	63091	39404	29978	101340	96869	61427	19618	62618	93092	93103	6914.3	79049	76790	194.12
IFGVTTLDIVR	P00346		880930	212260	439460	314090	830660	566830	1867700	1194700	180510	85612	171350	136920	1211600	193140	985170	659170	340.87
HGVYNPNK	P00346		2623400	166350	414450	334100	73567	49132	228000	234350	887810	293490	841460	1090000	357890	39004	291320	262560	151.17
FVFSLVDAMNGK	P00346		5573200	579480	2338700	1191000	858210	818390	4846300	3266500	507440	174290	558090	535780	1039300	130290	932850	681430	334.13
ANAFVAELK	P00346		2156800	95526	313820	277160	180950	139080	597650	594080	377470	121520	358930	473110	840150	90481	724740	669360	167.97
AGAGSATLSMAYAGAR	P00346		754920	121420	310890	165820	99042	115960	335370	217670	141840	51428	161590	117570	310160	49965	253660	150740	351.63

## Sheet: Sup Fig 6_Technical Replicate B
Sequence	Proteins	Cys position	Intensity Native+ATP_R1	Intensity Denatured+ATP_R2	Intensity Native-ATP_R3	Intensity Denatured-ATP_R4	Intensity Native+ATP_R1	Intensity Denatured+ATP_R2	Intensity Native-ATP_R3	Intensity Denatured-ATP_R4	Intensity Native+ATP_R1	Intensity Denatured+ATP_R2	Intensity Native-ATP_R3	Intensity Denatured-ATP_R4	Intensity Native+ATP_R1	Intensity Denatured+ATP_R2	Intensity Native-ATP_R3	Intensity Denatured-ATP_R4	Score
VSLEEIYSGCTK	P25685	179	51583	3275.4	20144	17687	7349.3	5611	36888	28109	13381	7239.9	11691	14867	13295	2511.7	12760	12938	279.62
EALCGCTVNVPTLDGR	P25685	267	94665	65405	58851	136350	33286	40208	42221	60802	34172	55246	29268	46945	21527	8889.7	17552	43648	393.93
VCNPIITK	P11142	603	51416	4367.4	12903	17037	56305	103380	272150	306840	136050	69534	207020	369570	118220	1151.1	77951	200740	204.03
GPAVGIDLGTTYSCVGVFQHGK	P11142	17	62419	2951.1	8034.4	16859	3247.4	1858.8	1789.9	10451	1768.3	2454.6	4564.2	13888	3290.8	1107.1	2313.1	6654	389.89
CNEIINWLDK	P11142	574	47946	1458.9	12693	26103	2297.8	4514.5	5925.6	10913	5586.1	1452.3	8504.6	4297.2	1157.7		1175.1		280.09
TIIPLISQCTPK	P00346	212	324060	63516	210170	157170	181520	122880	506700	350880	119970	55010	114350	151860	89037	19733	96617	90493	263.75
SQETDCPYFSTPLLLGK	P00346	285	1000400	111580	341850	349330	176860	125710	380190	436820	341080	175930	333010	567610	203140	24851	186640	219710	304.42
GYLGPEQLPDCLK	P00346	89	1021600	135210	386190	378880	155280	91036	244400	266760	176250	71046	152420	230930	122840	14271	125820	121810	345.86
GCDVVVIPAGVPR	P00346	93	59502	21760	43245	36898	1038100	647180	1313400	868780	1110300	592780	863280	835590	1136800	180370	1113400	782580	261.16
EGVVECSFVK	P00346	275	518000	35064	132860	77541	78928	62681	256080	204420	202060	58595	189170	190190	269190	30447	235240	189190	183.43
YGEEGLK	P25685		14075		1539.4	7736.7	2992	1312.6	3407.5	1270	13456	3542.1	5649.6	13125	2596.4				124.34
VPGEGLPLPK	P25685		13777		7775	4101	2306.4		3534.7	5447.7	5642.1	1619.2	3824.3	3314.3	7314.9		5497.3	2603.5	144.09
TVLEQVLPI	P25685		25120	18514	15775	23343	13351	17349	15322	31537	9705.7	8895.5	11836	10672	13957	4351.7	12115	21281	157.99
TIPVVFK	P25685		1278200	218070	391230	659790	196230	253490	432760	685350	153560	157030	181400	411110	193520	13647	98868	218780	138.62
SAQEPAR	P25685		218310	85613	71605	141600	33463	39624	39796	59524	41395	58373	50674	66316	47241	21451	45685	78505	181.33
QDPPVTHDLR	P25685		10673	1739.5	2317.8	3330.6	5679.7	1128.3	3719	4723.9	1478.5	1097.7				1686.5	1119.6		155.26
NPFDTFFGQR	P25685		54880	22901	21849	50208	12833	10958	15463	22414	20884	25517	21878	28870	6052.2	2981.1	5916.1	7929.8	293.25
NGEEGMDIDDPFSGFPMGMGGFTNVNFGR	P25685		2408.5	1872.5	2804.5	2272.9			2103.8	2304.7		1202.4			6127.8	2156.9	2916.5	1277.6	215.79
ILTIEVK	P25685		133630	14675	29974	34250	27840	22834	36961	82873	12579	14246	23909	44811	24711	4136.9	21102	23741	158.08
GSGPSGGSGGGANGTSFSYTFHGDPHAMFAEFFGGR	P25685		5758.4		1367.7	3597.3					1392.3	1617.1							423.63
GASDEEIK	P25685		35431	10066	7189.5	26072	4441	8792.2	5656.8	16704	4608.9	3727.5	2951.3	12865	8419	4465	4473.9	14183	186.09
EPGAEEK	P25685		2955.1		1145.7	2997.3		1336.7		2021.3								1281.8	96.492
EIAEAYDVLSDPR	P25685		28114	10024	14705	30709	6170.4	12039	7355.3	14649	7161.2	9598.6	2240.9	8927.2	2754	1582.9	1877.3	6441.8	277.96
EGDQTSNNIPADIVFVLK	P25685		30259	2684.2	12212	7758.3	2240.9	3471.1	6528.3	11722	2714.2	1134.4	4298.4	11447	3197.2	1989.8	3308	1833.9	392.51
DYYQTLGLAR	P25685		199640	91074	97332	187810	91531	141120	119510	181550	96602	134730	117950	167160	63694	23890	48113	93276	312.24
DGSDVIYPAR	P25685		57021	32740	24675	44552	15302	13688	19498	23401	20588	22939	28196	36737	13044	2607.4	7315.3	11814	240
VEIIANDQGNR	P11142		66139	5406.4	8350.3	13739	10982	5454.2	11651	9454.4	1675.3	1516.7	6835.4	5044.8	3954.2		1909	3323.6	300.33
TVTNAVVTVPAYFNDSQR	P11142		28075	4267.5	7601.9	10966	8598.1	8067.3	11265	9990.5	5582.6	5318.9	5813.4	10447	4250.4		6062.2	8175.1	489.16
TTPSYVAFTDTER	P11142		47994	2964.1	20302	23732	2552.5	1426.5	4907.8	8548	3591.9	2950.4	2214.1	3485.8	4620.8	1465.1	5750.4	1448.4	311.77
STAGDTHLGGEDFDNR	P11142		8035.1		2561.9		2401.8	3441.1	5239.2	4594.9	10524	14289	30221	10042	7364.6	7023	7901.2	6242.5	435.6
SQIHDIVLVGGSTR	P11142		49251	24953	38215	14635	9247	7183.1	5730.9	11259	13739	32448	50208	23465	10818	14489	18705	18018	346.46
SINPDEAVAYGAAVQAAILSGDK	P11142		23828	4240.3	13361	17808	1845.6	1435.4	1378.8	6674.7	1970.7	3270.4	2247.2	2548.9	1755.3		2169.8	3730.4	467.64
SFYPEEVSSMVLTK	P11142		73716	1467.5	18057	18921	9180.3	2293.5	9976.4	15548	6358	1338.9	2118.4	4393.8		1201.4			350.93
QTQTFTTYSDNQPGVLIQVYEGER	P11142		5357.7	2118.6	2565.9				2433.3	2789.1				3597.2			1477.6		318.32
NVLIFDLGGGTFDVSILTIEDGIFEVK	P11142					1120.5													237.97
NTTIPTK	P11142		87571	1905	2740.4	5121.2	5269.8	2242.9	3050.1	1844.7	3249.7	2968	2433.2	25769	2770.8			8425.3	168.08
NSLESYAFNMK	P11142		14195	6586.2	4719.3	7670.5	10784	14776	8349.8	13500	10364	10342	7791.5	14798	3248.1	1160.9	1256.6		371.35
NQVAMNPTNTVFDAK	P11142		18000	8270.1	3534.8	2966.8		4967	2409.2		5140.2	2386.3		3714.5	7462.6	8172.6	9180	5038.1	440.04
MVQEAEK	P11142		90792	11536	13701	16468	10387	7901.2	10635	12161	4819.1	7499.9	4004.4	5947.2	8804.2		2464.2	8529.6	153.73
MVNHFIAEFK	P11142		366950	33299	116170	113700	89050	32541	132690	177810	67755	24320	65806	78816	80435	13604	39104	57759	227.99
LYQSAGGMPGGMPGGFPGGGAPPSGGASSGPTIEEVD	P11142		10663	1326.8	2055.4	2753.1			1190	3749.5	1645.3			2407	1287.3			1429.1	89.833
LLQDFFNGK	P11142		1372900	72234	388610	447480	122760	264590	486720	540400	33134	67925	104730	185070	303380	15905	362300	495740	215.38
LIGDAAK	P11142		640780	1553	99360	97974	14822	17014	22230	101510	10618	7201.6	63915	66741	51884	1733.2	26402	81933	128.48
ITITNDK	P11142		283140	6927.6	61608	57016	11114	42480	72783	52666	1044.1	1334.1	1489.1	18166	51668	2356.4	26552	87837	254.5
IINEPTAAAIAYGLDK	P11142		12031	1139.2	2557.4	7620.2	4795.6	2714.6	11827	10545	1318.4	1089.3		3904.3					349.42
HWPFMVVNDAGR	P11142		12698	3415.6	5789.5	12148		15357	9763.5	17375	6087.6	1182.7	7423.9	3500.6	3565.6	2345.8		3791.6	243.91
GTLDPVEK	P11142		148010	21437	24134	41715	9840.1	8135.3	18698	24738	13993	10838	6027.5	21243	6236.4		4694.4	10771	176.09
FELTGIPPAPR	P11142		295050	51718	78091	91820	32996	47759	77390	79640	36891	36813	27157	28778	38728	4028.4	34875	42784	237.65
FEELNADLFR	P11142		32177	7837	15142	8600.8	3268.3	1030.3	10806	4971.1	2106	1561.7	4316.7	6730.5	5454.3	1366.1	2480.7	4177.7	318.6
FDDAVVQSDMK	P11142		3219.7	1171.8	2206.8	1180.2	2868	1171.7	3858	1186.5	1001.6								199.68
EIAEAYLGK	P11142		77782	5772.1	19514	10595		3849.7	13301	6474.2	1057.2		1435.1		1851.5		1409.4	4324.2	160.88
EEFEHQQK	P11142		13439			2282.1			1492.4	4188.8				4845.6	3071.9		1667.5		191.78
DNNLLGK	P11142		65409	9024.7	14910	19135	24609	6707.4	16490	39651	7641.4	5278.5	9471.7	17236	8264.4	1320.5	6936.2	8409.9	126.28
DAGTIAGLNVLR	P11142		127200	33645	45359	67001	37377	40922	59044	59767	47293	46148	61885	57803		1108.2		1695	327.75
ATVEDEK	P11142		35715	2179.5	6027.7	8219.1	2012.5	11441	11739	4554.9	3720.9	5427.6	3107	5562.4	2396.2	3452.5	5163.8	2532.2	166.05
VSVPVIGGHAGK	P00346		1911300	147420	448300	483170	84773	60294	194740	188800	234040	98915	264690	374630	324910	52577	285190	256500	197.27
VDFPQDQLSTLTGR	P00346		1144200	376450	692960	598470	489830	347870	674700	559970	489430	282650	440530	436510	273900	52076	257700	231040	407.76
VAVLGASGGIGQPLSLLLK	P00346		2046400	498630	1352100	1515300	348030	363240	908140	866710	565760	523500	681460	1113400	623750	131760	616130	758120	434.65
NSPLVSR	P00346		2807300	1023500	1529900	1552100	428760	317280	446370	463550	263430	160360	219460	270370	260950	55133	240880	219790	190.52
MIAEAIPELK	P00346		934100	139990	333770	395070	180430	148260	311580	417120	360130	207940	358920	609190	174590	22413	162410	243850	147.2
LTLYDIAHTPGVAADLSHIETR	P00346		307300	126190	217720	219030	318540	244070	369980	361120	73403	100550	79340	110130	191860	94829	194540	181180	471.08
ISPFEEK	P00346		460830	56988	97859	176720	179090	143670	251610	452100	94252	64562	96976	217020	111150	18990	95156	164720	126.28
IQEAGTEVVK	P00346		382730	26356	74377	60510	74065	47020	159430	169110	95628	36137	114910	155910	59549	6013.9	51383	47663	194.12
IFGVTTLDIVR	P00346		9221800	2072900	4836900	2615200	844710	574420	1889500	1193400	2408300	1014600	2276600	1831100	8182900	1421600	7334600	4512200	340.87
HGVYNPNK	P00346		1054400	61207	182990	146830	25155	14465	70614	64394	140170	40513	110230	155160	425510	40170	357100	306970	151.17
FVFSLVDAMNGK	P00346		3224900	297940	1446700	695760	169260	165980	923890	571160	476560	174520	579080	560140	674070	92521	623060	446540	334.13
ANAFVAELK	P00346		1356600	85493	207680	175430	123890	87302	381640	404700	209290	58651	190060	262460	313820	30217	269100	236150	167.97
AGAGSATLSMAYAGAR	P00346		1029400	150860	424080	235510	168120	183410	508080	344870	142460	62324	143410	153450	164330	25159	136550	89344	351.63
