# Supplementary material for: Hidden information on protein function in censuses of proteome foldedness
Source: Nat Commun. 2022 Apr 14;13:1992. doi: 10.1038/s41467-022-29661-2 (PMC9010426; doi:10.1038/s41467-022-29661-2)
Supplement: Supplementary file 7 — Supplementary Data 4 [file 41467_2022_29661_MOESM7_ESM.xlsx]

## Sheet: Description
Dataset 4: Lysate denaturation in urea, related to Fig. 5.
This file contains the raw data derived from peptide quantitation of TPE-MI treated lysates prepared from SILAC-labelled Neuro-2A cells. Standard output from ProteomeDiscoverer is provided, for more information please consult the user guide.
Parameters:
Sequence	Identified peptide sequence
Proteins	UniProt accession for matched parent protein
Abundance ratio	TMT quantitative relative abundance in each reporter channel. Urea concentration and biological replicate are indicated in the format Concentration_Replicate. Missing values indicate no quantitative information was obtained for the peptide in that sample.
Score	Highest Andromeda score for the associated MS/MS spectra
Sample	Lysate source, where Control and VER incubated in presence of DMSO or VER155008 respectively

## Sheet: Peptides
Sequence	Proteins	Intensity: 0.0 M Urea_R1	Intensity: 1.0 M Urea_R1	Intensity: 2.0 M Urea_R1	Intensity: 2.5 M Urea_R1	Intensity: 3.0 M Urea_R1	Intensity: 3.5 M Urea_R1	Intensity: 4.0 M Urea_R1	Intensity: 4.5 M Urea_R1	Intensity: 5.0 M Urea_R1	Intensity: 6.0 M Urea_R1	Intensity: 0.0 M Urea_R2	Intensity: 1.0 M Urea_R2	Intensity: 2.0 M Urea_R2	Intensity: 2.5 M Urea_R2	Intensity: 3.0 M Urea_R2	Intensity: 3.5 M Urea_R2	Intensity: 4.0 M Urea_R2	Intensity: 4.5 M Urea_R2	Intensity: 5.0 M Urea_R2	Intensity: 6.0 M Urea_R2	Intensity: 0.0 M Urea_R3	Intensity: 1.0 M Urea_R3	Intensity: 2.0 M Urea_R3	Intensity: 2.5 M Urea_R3	Intensity: 3.0 M Urea_R3	Intensity: 3.5 M Urea_R3	Intensity: 4.0 M Urea_R3	Intensity: 4.5 M Urea_R3	Intensity: 5.0 M Urea_R3	Intensity: 6.0 M Urea_R3	Score	Sample
AAAADGEPLHNEEER	Q80WW9	4049.5	13016	14909	13531	17049	2852.1	4025.3		20280																						91.441	Control
AAAAMAVSEAWPELELAER	Q505F5																					2312.5				993.97	2483.1	2710.7	1216.8			51.211	Control
AAAATETSSVFADPVISK	Q80X85	6578.8	8295.4	15105	8204.5	12690		512.83		14524	1312.9	2549.9	6836.1	5826.4	5577.2	11689	13349	5383.3	5100.1	1164.1	13604	22588	4583.8	2599.2	5659.1	4894.2	9117.2	27752	4955.7	6600.9	5575.4	172.13	Control
AAADDGEEPKSEPETK	P28352	56485	74730	116380	90012	102480	823.68	20.211	3826.6	113460		18174	43907	24025	20451	47322	48967	26871	18127	10108	63094	162690	29084	28051	34358	45413	72679	201970	39325	42895	52128	106.14	Control
AAADEPKPK	P55264	37732	75531	78997	75174	66049		112.71	5952.7	74759	4294.6	36351	65014	40832	46163	78686	85686	33483	32230	3185.6	111240											74.127	Control
AAADGDDSLYPIAVLIDELR	Q76MZ3			1026.9	1845.1	1188.8									870.75				1133		1553.9	831.77			978.75			1370.7				107.14	Control
AAAEEQIK	Q91YE6	19427	32768	41369	37819	42572	3725.2	5094.5	2760.6	44717	1922.4																					103.56	Control
AAAEVGINSETIVKPASVSEEELLNSIR	P18155	17519	43015	66335	42430	60667			3862	57733		7116.8	17376	9047.2	5344.5	33633	27574	7214.4	6154.1	1501	27921	115020	25781	16659	24373	32876	61629	133240	30393	28317	38723	168.26	Control
AAAEVNQEYGLDPK	P97807	32855	51927	85826	58191	76436	1493.6			82004	2833.4	21371	42471	27598	26936	67417	67176	29006	21604	869.15	63168	101150	22993	14203	24803	24458	53105	134920	27505	24166	32759	184.36	Control
AAAFEDQENETVVVK	P26039	8542.9	14614	20815	18057	23722	1054.9	605.16		24050	1305.8											46081	8458.4	10286	9698.6	10638	22750	48464	13187	12982	14007	158.31	Control
AAAGQESEGPAVGPPQPLGK	A2BH40	3811.6	4610.3	10322	6959.3	6619.9				8342.4																						85.845	Control
AAALEFLNR	Q60864	82685	94472	235360	134550	196960				235110	12992	39285	85511	42150	43348	174810	184020	48031	34831	2003.3	181040	214040	33781	16046	37602	40943	80569	262850	47324	37655	55637	174.16	Control
AAALEFLNRFEEAK	Q60864	29884	28834	77216	38682	69170	999.15			67176												87707	14588	11868	15076	17249	28435	126570	19532	14989	27853	112.15	Control
AAAPAPEEEMDECEQALAAEPK	Q9D8N0											2974.6	3295.8	2695.4	2817.7	6456.5	4369	1533.6	1955.6	1979.8	5727.4											42.209	Control
AAASTDYYK	P35486	47894	77794	155350	77498	125670	7466.7	7638.8	5931.6	104970	7444	51522	100480	55900	48265	169920	142650	60302	45505	941.14	172410	241530	53916	39512	54072	50006	105330	300580	58002	54074	66634	167.33	Control
AAATLAAVSGTPGLGAQPAELGTHK	E9Q1P8	4942.4	11932	20397	11279	17727		3294.8		16356	1995.9	4148.3	10666	8586.9	6780.6	18897	19419	6618.8	6727.9	900.52	21083											114.63	Control
AAATPESQEPQAK	P28667	41305	56821	116380	62838	95015				92680	4960.2	25056	45259	25046	23341	70925	73597	35159	18896	3185.1	79015	119500	25192	14197	23870	31086	49511	147920	28511	22554	34487	238.86	Control
AAATQPDGKDTPDEPWAFPAR	Q78PY7											32731	57253	37220	35281	113390	112450	30447	36837	4552	119450	71971	10249	7139.6	13730	11792	26279	86951	16258	17027	21423	128.14	Control
AACLESAQEPAGAWSNK	Q8VDJ3	5304.7	7447.7	13046	10831	11545	990.89	1383.6		15272																						114.86	Control
AADAEAEVASLNR	P21107	29430	39187	106730	37615	99469				101720	6087.1	12530	23272	15652	16821	65750	70129	14001	8928.4	1611.5	70853	142330	14805	12745	17401	29344	32380	179470	28788	29441	35076	200.68	Control
AADAEAEVASLNRR	P21107											21692	44983	16614	29156	102080	88382	27648	11105	8028.8	111360											152.38	Control
AADAVEDLR	Q9WVE8	85092	123450	276440	162600	251060	4809	908.91	12421	227680	13993	72087	167820	99458	90785	277160	302660	110230	71318		398190											141.52	Control
AADEEAFEDNSEEYIR	Q9ERK4	24341	34410	57364	40196	41356				54461	3439.1	11544	33708	20876	21964	60072	49351	19505	20161	2041.3	55277	66262	15784	13727	16942	17131	37560	73177	25641	22408	26744	247.88	Control
AADEEAFEDNSEEYIRR	Q9ERK4											18475	27941	18115	24502	48568	43294	17764	16022	3599.7	49643	70161	23391	15457	14352	16464	24577	58064	22970	21749	16443	118.08	Control
AADEVAEGK	P97807											99576	122060	69536	68161	111320	215450	72901	60510	9439.4	228380											149.94	Control
AADFQLHTHVNDGTEFGGSIYQK	Q60931	75647	102950	145150	94902	94001		6718.3		111370		47482	56823	30803	35130	81572	80089	24695	36157	9062.3	97645	162560	32048	35352	32933	39543	69161	125890	35254	45758	29675	172	Control
AADIDQEVK	Q6ZQ38	64684	88004	161680	110100	134770				152430	10760	76106	159630	94826	84502	224920	228230	92501	54999	2079.6	267970	199930	47988	40218	47280	37295	91291	246450	52318	43475	68710	134.25	Control
AADISQWAGPLCLQEVDEPPQHALR	P70296															2394.3	2002.1															91.207	Control
AADLGQIPDVDIDSDGVFK	Q9DAK9	5168.9	10887	12137	12713	13315	861.5			12485		3438.4	6318.3	7014.1	4632.1	10468	11290	5910.9	5378	649.79	10229											74.326	Control
AADPPAENSSAPEAEQGGAE	P62960	5178.6	8815.4	15507	9419.3	11194		397.1		15980	1042.8	5596.9	8107.2	4365.3	5134.3	15735	15870	5674.9	7581.9	1555.1	14348	16969	5659.2	2171.1	3469.1	6297.3	9022.2	20520	5173.6	6346	5991.5	130.15	Control
AADVHEVR	P52480																					93244	38607	44782	39603	49059	85283	108380	45070	40139	65285	100.02	Control
AAEAGVTEEQYGYLGTSAK	P14873	30604	35807	68243	44502	68684				69273		16429	30706	18104	20684	65167	54357	20783	18511	225.41	57032	69147	11879	7458.4	12480	13186	30840	78083	15673	13958	20147	167.98	Control
AAECNIVVTQPR	O70133	17225	21654	38591	18216	25185		81.925	2676.4	29193		12668	19677	11972	9612.1	25739	29540	10343	8171.3	518.93	26595	62410	11379	6032.4	8808.4	12353	19098	50685	11700	7883.1	11709	143.79	Control
AAEDDELEEEADWIYR	Q62383																					15108	2998.3	3992	2781.6	3527.4	7422.2	20359	5466.4	5205.5	3906.5	103.22	Control
AAEEIGIK	Q922D8	111390	196320	222820	179970	239120				288390	18363	55772	132970	109520	76901	168610	179420	97232	62993	14976	224360	362270	90210	61230	77131	83987	170340	420500	100750	99167	122710	121.62	Control
AAEEVEAK	Q9CRB9																					172870	39930	29681	37029	56373	70991	225160	36976	37889	59165	117.04	Control
AAELEMELNEHSLVIDTLK	O70591	7456.5	8115.1	20223	14289	13690	2120.1	2327	2185.4	19925	15090											59316	12495	8814	11531	13513	25413	71170	12300	15762	16856	126.19	Control
AAELIANSLATAGDGLIELR	P67778	13388	20494	54761	25998	52526		650.24		47738	4206.6	16408	30823	19691	14141	61233	59168	16544	8627.3	2841.4	63700											217.48	Control
AAENGAQSAPLPLEGVDISPK	P30416	6360.2	7099.2	16178	6733	15645				16683		4073	9995.7	5670.2	8540.3	20794	21190	6755.2	2971.3		18796	25610	5008.3	3391.9	3411	5624.8	8251.2	32930	4783.1	5086.4	9475	134.9	Control
AAESLADPTEYENLFPGLK	O55029	3376.5	5756.5	11511	10365	13936				11307		4433	6507.6	5828	3817.3	13663	16741	6418	3190		16016											57.019	Control
AAESSVAPSREELLGTK	Q8BJZ4																					116250	30772	17892	31680	31409	61817	139070	33032	36529	46732	56.339	Control
AAETVELHK	Q9D1J3	79164	124760	184660	134550	190500		8739.7	10989	180100	30170	41897	95483	79862	44608	166760	163380	69604	49605		225720	218190	51177	20903	58076	50680	94197	303770	51424	51112	66957	87.616	Control
AAEVLNK	Q9D0E1	237130	293070	566180	330260	481920				538440	24082	130360	237150	142640	121440	314780	502690	158340	85853		559350	686240	144460	83540	137880	155700	264350	850090	119810	97027	220860	148.07	Control
AAFDDAIAELDTLSEESYK	P62259											20168	36055	19545	23180	61465	69036	27483	17516	2048.1	56219											123.95	Control
AAFGLSEAGFNTACLTK	Q8K2B3	42131	37760	60804	37852	51067	760.81		1887.7	41947		25652	40606	22047	16180	52491	48984	13531	12205	974.6	40781	118550	17661	16757	18797	16448	33664	85521	19366	16154	15911	183.79	Control
AAFSKDESKEPIVEVR	P13595											100910	178070	97001	115480	315820	305220	157070	96789	3860.3	365850	401360	67801	71831	84846	90861	156230	456790	89390	86295	132010	90.561	Control
AAFTAFEEVQLPR	Q9D8X2	11700	18176	46589	20639	33227	1442.1	3052.9	2296.3	35843	4816.7	11942	22512	12057	7930.6	36447	35913	9016	10578	4472	36633	46245	8921.4	3674.7	6858.8	10955	21705	55930	9202.2	10396	14422	189.72	Control
AAFTAGR	Q8BGB7																					160890	25147	18708	28176	30342	53459	196350	25680	24808	37547	174.64	Control
AAFVLPEFTR	Q64674	52086	64459	145520	78188	131270	2831	832.39	7839.2	135320	8612.9	64701	131690	72888	85894	245550	222260	67124	60044	7184	266560	602860	109730	73138	124720	116180	258850	752940	156590	136550	186150	154.49	Control
AAGAAAIITEPEHTK	Q8BK67	86148	107690	332520	110440	229840		10475		243390	25998	49243	80893	45479	43826	182920	162520	51173	39380	6226.3	221150	374560	55220	46949	36467	62417	88271	451200	61095	41408	88529	172.99	Control
AAGAAAIITEPEHTKER	Q8BK67	115110	99636	239740	110010	206930	19776	15842	18142	262130	14618	24942	41411	34590	38863	108910	129350	56943	11743	11240	106090	140530		20451	17573	35876	44594	145900	21015	20701	32099	157.38	Control
AAGAQIQGMK	Q61941																					57630	8682.9	3994	7791.2	11418	21108	69839	11395	8492.4	14489	182.39	Control
AAGDGDVK	Q80UU9											17769	28957	23245	17846	33810	40050	17817	17188		48975											74.127	Control
AAGEGQFADWPQGSR	P03975	28218	41071	81199	39950	73151	115.61		5147.6	90308	4625.3	19023	27618	18263	18563	56961	68166	21832	16811		58021	92756	13665	13296	17801	16816	40198	122010	19735	22502	32148	155.86	Control
AAGFKDPLLASGTDGVGTK	Q64737	60003	82980	185360	85420	143910	252.59	1554.1		148500		40432	78415	41170	57654	142950	139710	46164	41268	8736.3	136170	122780	22913	14804	23524	26731	39956	136130	25818	22889	22332	123.19	Control
AAGLATMISTMRPDIDNMDEYVR	Q99NB9											2869.1	7329	1952.2	4557.4	10563	9570.4	2943.1	4213	1433.6	13576											35.436	Control
AAGPISER	Q8QZY9																					3512.8	1884.3			1759.3	2616.4	6159.4	1674	1745.1		77.058	Control
AAGTLYTYPENWR	Q9D8N0	3976.3	8172.9	11836	9102.6	17412		3782.2		10203	3124.4	8470.6	11499	5730.5	8132.4	21939	21149	6052.1	5755	1958.2	28882	25664		1847.2		6760.8	8560.1	23729	10642	7696.8	6600.3	84.17	Control
AAGVSVEPFWPGLFAK	P47955	527650	570220	1315800	696580	1332600	42639	3512.7	3292.3	1308600	3893.2	175340	350030	272820	259070	886140	840520	254300	207110	239.78	895790	1045300	195250	219360	208430	226540	450370	1417600	305020	261530	303970	221.23	Control
AAHLCAEAALR	P50580	88549	97173	168010	120170	149200	5171.4	12781	4406.6	139990	11418	71867	117710	73390	68425	178350	173220	57546	53193	11888	199170	342960	54521	54659	62052	87912	118920	311240	60113	77431	90869	172.88	Control
AAIAAAAAAAAAK	Q9CR57	48863	65410	188520	74489	152870				162410	8196.8	48612	110140	60055	55862	239640	284160	52845	30348	4144.7	283520	193630	21458	11860	28108	24266	53602	256110	31452	15140	40021	276.04	Control
AAIAQALAGEVSVVPPSR	Q3UKJ7											2562.8	7994.2	5496.6	3794.8	17397	17027	6320.9	5160.8	2233.5	17427	25254	5932.8	3035.3	6458.5	3839.9	9703.5	34786	5969.5	7316	7621.5	157.52	Control
AAIDWFDGK	P56959											110550	168220	131490	117400	283300	275950	91347	111090		276350											138.1	Control
AAIDWFDGKEFSGNPIK	P56959	267290	378100	521390	360960	391600				496560		196030	291670	184690	201040	448550	397470	141990	147310	5905.4	420240	107110	27052	27139	13003	27165	46392	130870	30144	24326	22257	189.31	Control
AAIDYQK	Q3THS6	154690	249460	422400	276600	366690				319890		144400	229100	127940	112320	312190	336270	117710	105580		368670	443380	113560	94292	129870	137930	229180	588040	114290	103590	173170	117.93	Control
AAIHQILTENTPVFEQLSVPQR	Q80VL1	7145.5	12464	18247	13195	16901	1367.2	2062.3		17149	3730.1		4752.4	5493.6	2817.1	17731	18260			7496.1	17138	18762	2338.2	4454	2398.2	4459.3	6342.3	19756	4589.7	5842.9	6795.3	99.409	Control
AAITVEHLAIK	Q9JIK5	125770	151870	246630	164950	208190			9483.5	195830		80199	164540	88329	87589	205940	211300	66254	81304	18299	198610	372900	89883	71355	95813	91223	132560	338210	90178	74826	105060	156.48	Control
AALAGGTTMIIDHVVPEPESSLTEAYEK	Q62188	38262	30719	82936	51438	71338				65816		4189.6	6721.3	3848.5	2906.5	15880	16376	5960.2	5251.9	373.65	16321	125230	23241	16871	20477	28980	35897	118440	29096	24971	27192	158.77	Control
AALAPLPPLPAQFK	Q9CR26																					9273.5	3205.7	1001.3	3439.2	1980.2	5220.3	12959	4980.8	3419.4	4416	65.347	Control
AALEELVR	Q61035											76902	132920	86675	87394	214240	198710	71251	55297	17463	249800	316230	67552	54552	66726	79796	138130	346190	68969	69651	107530	107.66	Control
AALEEVYPDLTPEENRR	Q9DBR1	18090	22035	35665	23482	33659	2701.6	6322.6		41141	7993.6	8876.7	21192	20696	14722	36861	33818	27380	16402		48132											84.566	Control
AALEQPCEGSLTRPK	P84086	22209	27841	43622	29887	47987	848.67	3636.9	3240.2	61958	7241.6											92488	15952	10002	14383	21558	32817	122590	21535	32486	35551	89.629	Control
AALETDENLLLCAPTGAGK	Q6P4T2	2915.9	4303.4	5880	6587.8	6842.9				8927		5259.6	5670.9	2475.2	3701.8	8934.6	9026.6	2611.9	2527.5	931.58	9888.7	19853	3162.9	1975.8	3128.6	4728.6	9217.7	17711	2648.7	3094.7	3647.7	130.1	Control
AALLDPFAAVR	B9EJR8	6684.7	12202	21081	10874	17818		2037.8	3081.1	19873	2380.2	5577.4	12591	8708.3	8350.9	22664	22639	7873.9	5832.4	2326.8	24498	24428	5818.1	5176.4	6067.4	7900.6	13443	30689	7849.9	6845.3	7582	114.89	Control
AALLDQIR	Q91YD9																					150590	31657	27081	26828	35385	61545	201040	43544	26922	40649	89.142	Control
AALLNQHYQVNFK	Q8CGC7	71323	102990	238420	124090	208150	11658	17949		209170	20027	21884	78608	44190	36637	120770	155970	35397	35337		110380	297640	45521	46027	40371	66972	106790	305730	74574	45954	75342	121.08	Control
AALLTER	Q920B9																					238080	39005	37090	52322	46451	99445	328300	62875	49815	76700	115.46	Control
AALPSMGK	P03975	245600	316170	634190	337050	411300				450620	28613	185670	299800	161310	165370	426630	457500	162460	124360	14232	467080	838460	184090	123380	126010	192540	293200	923710	197990	192390	223640	136.11	Control
AALQEEEQASK	P28740	17617	22463	40259	25982	37831	1555.5	2066.3		39530	2254.3	11130	25079	16046	15623	37749	42703	10382	12583	1014.1	57473	41875	9372.8	12831	8587.3	13172	20135	57085	12644	12535	14115	180.88	Control
AALQELLSK	P62852	210620	274920	530350	290190	437670				478180		78842	174030	92784	81773	275460	293400	106180	71543	1775.7	295980	350260	64698	37411	62929	69995	128680	438140	80956	57188	93014	207.68	Control
AALQENECLLASSTFAQAEVK	Q6PB66											1981.4	2414.7	2417	2757.4	6782.8	8100.7	2973	2468.5		6364.9											89.013	Control
AALRPTDVVLEVGPGTGNMTVK	Q9D0D4											7268.5	16714	6674.4	2677.3	22355	21927	9247.9	5185.2		24844											63.69	Control
AALSEMVEYITHNR	Q60996	2858.1	4755	8849.4	4132.3	7087.8	2704.4	3040.8	2575.2	9424.7	2225.8																					68.034	Control
AALSSFQK	P61202	52847	90294	213080	128380	167720		4300.1	11981	183350	14072	48308	89877	49716	56006	157430	161190	60444	38049	2398.2	157040	205830	43933	28341	54041	54405	75170	295590	55932	63223	58308	117.4	Control
AALSVDEVEK	Q6NZJ6																					49618	9810.8	11738	13747	13754	21109	74822	11755	15162	18631	118.26	Control
AALSVDEVEKK	Q6NZJ6	53497	81969	177760	101820	179560	3536.6	878.21		180110		45265	114050	63567	62104	172050	187700	57530	45319		187640	248780	44448	55165	68059	78399	119690	339850	75202	66489	98105	114.83	Control
AAMLGQEDPPQHGLPR	P19096	19249	43606	64925	52085	53382		10484		46367		12974	32147	18826	21218	53412	54511	25800	12787	4963.7	79951	80925	11098	14965	11508	16573	33005	79003	10868	20802	16318	126.95	Control
AANAAENDFSVSQAEVSSR	Q6P542	10905	12053	26269	13046	26296		54.1		27544		4779.8	8095.8	6489.9	6488.7	21948	20447	6961.5	5720.7	415.1	22235	62278	10449	11824	12424	12047	24880	80733	13067	17286	17101	181.26	Control
AANAASGAGGSSAAAGSR	Q4VAA2	2506.3	4410.5	10427	6196.9	12147		530.64		11932		2211.1	6697	3050.4	1595.2	10994	12284	3088	1986.4		17206	13641				1942.2	2187.6	17146	1705.5		2744.6	113.65	Control
AANAASGAGGSSAAAGSRPGDGGSLGSGAR	Q4VAA2	4916.8	6246.8	15880	5298.1	14511	2882.2	1944.4	2527.5	14264	7176.3	5363.5	12570	7963.8	7266.6	22940	26057	3890	4055.5	10026	35764	39306	4887.1	493.77	4114.6	4193.8	6287.8	54195	6979	3734.7	6418.1	136.37	Control
AANNGALPPDLSYIVR	Q9D0M3											3762.3	4628.6	2676.2	3126.3	12134	9530.1	3447.2	3118.2	905.63	12122	13787	2548.4	2151	3943.2	3513.6	5200	18585	4210	3838.8	5562.4	109.24	Control
AANNISSLLTK	P97770											15328	26416	14678	14946	41464	48233	17021	11894	7078.3	49814											80.763	Control
AANSLEAFIFETQDK	Q9JKR6	32344	38230	97310	45288	79382				84913		32691	71217	35470	37318	138060	144700	44108	40039	852.74	137750	107150	18880	11605	21728	25105	41704	133160	27715	22323	26074	212.59	Control
AAPETFPQDIFSTGLKPVGGPVHLDVLDGK	A2AG50											9955.6	18664	14387	10515	34003	32439	12517	8443.8	6593.4	30775											43.936	Control
AAPGSGTSTFSFAPPSK	Q80U93																					24574	3664.6	4514.4	5859	4959.8	9442.2	25925	6706.7	5181.3	6402.6	176.8	Control
AAPQSPSVPK	Q99P88	34063	61526	88196	76746	78324	2158.2	2013.3		87543	7475.8	15392	28077	19374	17821	36372	38289	22975	17152		40622	73462	15481	13040	13090	17459	28743	75662	13793	14875	18837	128.27	Control
AAPSPAPAEPAAPK	Q9JLV1	16055	26939	44042	28129	34911				44354	1898.9	10911	26364	15422	17142	43054	41026	16284	11219	775.8	37457	57133	11116	9618.7	9671.6	13619	29598	72559	10580	18707	20933	171.92	Control
AAPWTSFLPPPPPMPGSGLGPGKPGLK	P97801	11309	15239	32330	19999	30954	3854.2	2111		24941	3068																					92.336	Control
AAQEEYIK	P05064	172940	217780	449950	287290	354430				378260	28250	110510	285500	129290	145220	425890	432430	134320	104950		438120	409540	78889	50135	87889	87535	172410	507930	101830	83420	108380	152.47	Control
AAQEEYIKR	P05064	66306	94574	139120	101300	122890				130270		29390	56706	36867	42040	99821	99537	39308	30262		105440	1241800	249780	187150	232760	279910	500140	1562500	250160	254200	333100	188.3	Control
AAQPPTETAESSQAEEEKDAVDEAKPK	P06837	31725	26613	85927	33156	44171				59353	8840.9	40583	94902	48200	43944	183170	146390	44763	43286	3459.3	152600	168910	33264	21476	30770	42328	57524	188500	44759	35639	39274	136.77	Control
AAQQRPEEVR	Q99KK7	3086.7	4166.2	10636	5248.5	6905.8	890.76	352.68		7522.4																						85.676	Control
AAQSPQQHSSGDPTEEESPV	P53986	2318.9	3355.9	2196.6	4648.1	1653.5				5408.5		2181.4	2652.8	2582.9	2042.2	1905.6	3177.9	2226.9	1816.2													86.814	Control
AAQTSVAYGCIK	Q9D0I9	29287	34315	91030	35345	68950				76737		14276	30788	15975	18969	65274	60623	22748	13695		66526	91229	13458	9350.1	10112	16875	31619	107150	13388	10593	22810	199.09	Control
AASADSTTEGTPTDGFTVLSTK	Q9QZQ8	3363.9	4694.4	10370	4425.7	8965.2				8848		1646.6	2621.7	1497.8	2261.4	5335.4	4902.6	1402.5	1032.2		6202.5	12949	2267.8	2883.4	1794.7	2343.8	3745.6	15574	4245.1	2674.4	3280.3	132.86	Control
AASAFFTYVSLNQEGK	Q91V12																					32353	5087.5	4572.3	5170.4	6711.5	9526.3	36648	5416.7	5005	4944.3	166.14	Control
AASDIAMTELPPTHPIR	P62259	10016	18158	28755	16365	28197	2324.7	3843.2	4176.4	28221	5282.4	7607.1	9198.4	14734	12802	32217	29686	5885.6	7639.9		26917	93755	12334	19961	15905	20260	32034	105120	20223	22621	31238	128.9	Control
AASIFGGAKPVDTAAR	Q8BGD9	124930	114210	407030	183100	395520	1070.2	5028	21445	324490	14333											444980	43117	27070	71282	89306	118850	560960	59934	86143	44649	122.75	Control
AASLTEDR	Q6NZJ6	67049	69627	154670	95690	146530	2658.1		3929.2	156350	9336.1	31317	48670	35895	38701	103410	112480	38151	25984	9201.4	131970											146.27	Control
AASTDIAGLEESFRK	Q9CRB6	20388	47896	48921	43935	50993	2939.4	5114.4	7464.3	49657		31000	38283	29731	27151	77843	65617	22575	18687		67505	97386	21776	27204	21776	19216	49789	115480	26420	26194	40122	154.24	Control
AASVDLELKK	Q9CWM4																					140850	35740	29620	32291	30083	71472	159170	44313	36963	41543	64.091	Control
AATAMQYFTK	Q05915											11844	17150	8061.7	11169	35521	34724	12730	11656	9219	44665											62.2	Control
AATFFGCIGIDK	P55264	19028	18361	32975	17827	27248		2396.8	2251.3	31694		10442	15194	11572	6322.8	21983	24346	4310.6	4657.8	6397.7	19272	54946	8811.9	6817.4	11742	9340.3	15308	41127	11432	9824.7	9317	160.36	Control
AATLAQELEK	Q9CU62											15834	39146	17276	18955	68723	69076	22042	17787	5297.5	62336											170.99	Control
AATMSAVEAATCR	Q9DCC4																					32977	4704.2	4501.4	7454	5853.3	9352.4	31589	8457.9	4868.1	6545	44.203	Control
AATPPNPSNPADSAGNLVAP	Q9JLV1											3108.4	4768.2	2360.4	2902.2	10773	11094	5250.3	2493.1	1566.3	13117											51.218	Control
AAVAGLDR	Q64737																					405040	74654	61975	83524	103390	167940	491420	93401	67491	147800	100.19	Control
AAVASLLQSVQVPEFTPK	Q02053											37327	62840	42344	38339	116540	141360	46585	29258		147710	72368	13385	8891.7	10345	11611	19818	84358	12643	11511	18923	150.06	Control
AAVASVTPEK	Q60875											7701.4	16389	11701	10847	30458	31505	11121	9131.1	6199.4	32134											172.23	Control
AAVAWEAGKPLSIEEIEVAPPK	P28474	22511	31929	45467	21299	27854	2297.7	464.5		40130		23623	54180	35431	21242	60457	65115	22437	19757		76027	136760	27222	14950	19732	22055	36121	85046	18162	14870	26635	128.32	Control
AAVDAGFVPNDMQVGQTGK	Q99LC5	19666	23452	54644	32341	44584		538.93		45936		17600	28864	17195	20283	46826	52892	19318	12634	1269.7	54764	77368	12965	13366	11239	17026	25987	79333	15488	19246	20093	113.24	Control
AAVDGLSK	Q8R010	220690	298340	566870	346470	487780				467690	28953											553830	128700	86809	139070	149620	257410	732530	128570	132420	181720	140.09	Control
AAVEDPR	Q9D2G2	61346	93722	146090	111750	132850	9616.2	1886	7571.1	147340	17528											185830	38891	35956	54686	70704	100800	243580	55901	50048	74996	97.306	Control
AAVEEGIVLGGGCALLR	P63038	45768	84973	108480	96848	117440		5531.6	10307	124320		70091	117690	109600	96998	288540	283530	105480	79045	4395.4	284210	139440	30066	21071	33866	39270	69515	181420	43388	43506	52405	267.02	Control
AAVENLPTFLVELSR	P70168	42606	44260	98111	59817	66038				83247		38167	75446	55015	58218	117390	119120	39520	54058		117870	129030	37700	37057	48693	57294	101770	237470	63157	56954	22513	188.48	Control
AAVEWFDGKDFQGSK	Q61545	116140	194010	266160	217290	253540			11819	251950		113070	193150	128810	149090	307670	306280	124400	109550	4693.6	295650	519680	107790	118920	132400	127060	278490	533610	167760	157110	163540	147.12	Control
AAVIGDVIR	Q9JIK5	196050	284460	439360	286650	358650				381330	23371	128350	251760	145140	156960	416280	353100	105090	102490	3007.6	412220	552570	128030	83777	115740	123590	255980	516420	131850	108720	174870	150.05	Control
AAVMHDILDMMPEGIK	Q99PV0	3946.3	4832.2	9019.3	4799.6	8676.9		1323.2	973.88	8742.1	902.47	2686.6	6591.3	4361.2	4692.6	9982.2	11740	5104.8	4577.7	1745.4	12058											47.532	Control
AAVPSGASTGIYEALELRDNDK	P17182	68012	76478	125870	71348	92824		1509.5	5946.9	104240		11075	13448	9762.5	12522	25717	26421	7186.3	7026	6286	26493	190330	18433	13738	16049	25278	62842	189740	21896	40223	24436	191.65	Control
AAVPSIK	P09411											245780	449470	195810	232590	636410	658720	236200	162840		583750	959790	185610	105580	190620	204420	359370	1033300	199910	163920	194280	134.44	Control
AAVPTPAK	P09405											50644	119940	74001	62808	176660	194270	78191	55093	6733	202500	346820	89363	61747	76799	90853	168480	458520	94468	83985	128840	112.17	Control
AAVQQLQAEGLSPR	Q8K354	8053.2	13971	26237	15608	23910	1079.3	3898.7	2132.5	22956																						103.34	Control
AAYDVSSFSFFQR	Q9CQW1	10632	12544	26489	13925	18624	1036.8	538.72	4204.6	23646	4066.6																					152.28	Control
AAYEAELGDAR	P48678	41206	64084	100520	59368	96042				94049	13922	31540	48369	35378	39740	75094	90859	33972	25573		91781	130500	30094	19233	31596	25955	50272	163310	41439	32591	32278	157.96	Control
AAYFGIYDTAK	P51881	117010	200890	335590	223360	300430	3557.7	4841.5		272900	2911.6	75004	159290	104650	105510	289250	289700	104630	85731	3296.7	279700	374570	80355	50548	93479	104870	193410	491330	109780	74220	108130	180.8	Control
AAYFGVYDTAK	P48962	75601	100490	196550	117220	151070				171450		77295	143990	92486	102440	274890	281130	109810	82762	5187.8	244920	299110	65921	45205	55748	64281	121610	329260	78787	53103	78616	211.52	Control
AAYNPGQAVPWNAVK	Q8VDP4	10407	13029	23065	17017	22692		789.04	2934.2	25828	1449.8	8627.5	12522	6163.8	6227.6	17865	16748	7258.5	4383.4	1729.8	20676	44382	9475.6	9013	11793	12112	24551	63691	11215	12039	16455	114.5	Control
AAYPDLENPPLIVTPSQQPK	Q9D0I9	7320.3	8758.3	17512	9935.1	14483				17582		3947	9373.8	5362.5	4366	11907	12621	6387.2	2964.1	255.9	12755	16006	4062.2	3497.8	4016.9	4260.4	7384.3	20583	4953.9	4052.1	5611.9	111.12	Control
ACADATLSQITNNIDPVGR	P62874											3299.6	6908	3002.9	3606.2	9375.4	9362.2	4389.1	2399.3		12178											93.011	Control
ACEFAGFQCQIQFGPHNEQK	P26039	14625	16105	37334	14417	33614	1233.8			31469	1889.1																					38.377	Control
ACGLNFADLMGR	Q62465	17962	21269	84520	32835	63568				70675	8210.3											166960	18065	8404.1	21708	22895	32486	196260	24084	18466	26271	152.54	Control
ACGLVASNLNLKPGECLK	P16045	153590	358900	377760	368290	290530	2530.5	1511.7	22675	285230		36652	83576	65450	49679	123530	123090	42980	49296	7001.6	83531	267440	83997	66551	94522	71775	188490	289130	85253	69612	94793	119.69	Control
ACGNFGIPCELR	Q9DCL9											11668	26705	17009	21638	61185	56511	20198	14109	2692.8	79473	84091	12858	6601.5	12339	14915	18007	105150	5264.1	3776.7	21976	115.18	Control
ACLISLGYDIGNDPQGEAEFAR	Q7TPR4	1511.9	1955.5	4686.9	1364.1	6020				3304.6		862.04	2089.5	1988.7	2010.7	4057.3	5681.2	1619.8			3279.9	7565.8	1150.8	694.21	1189.2	1432.4	1974.3	8375.3	2112.2	913.25	1207.5	73.466	Control
ACQSIYPLHDVFVR	P97351	28379	38236	95482	47648	91965		4911.2		94814		45470	83170	43068	37723	123580	122560	53670	53203	36084	139090	124440	10130	24434	26654	12770	33858	139320	26606	27765	18816	121.56	Control
ACVDSNENGDLSK	Q64514	20719	26389	46020	25885	37140				42417		10506	21054	10873	13564	32786	30942	14052	6412.6	554.76	29011											143.79	Control
ACVDTALENLSTLK	P19096																					45628	9084.7	5177.7	6623.2	11179	13872	38242	6084.8	6795.4	7997.9	118.28	Control
ACYGVLR	P62908	228860	212600	524380	199180	424140	9070.6			383580																						157.88	Control
ACYLSINPQKDEALETEK	Q8R5C5	27358	30713	52591	35679	39139	2161.7		1737.3	35381		18001	49673	18475	17017	74668	56105	19270	15393	1496.8	41811	132430	17107	21524	13230	10988	27802	84410	13065	6491.6	15864	127.75	Control
ACYLSINPQKDETLETEK	P61164	57090	71621	116010	49072	88733				68721		32160	59599	25488	16049	64324	72793	20040	15364		59536	94417	14094	5119.2	4801.8	12392	18201	66244	10595	14108	11689	124.43	Control
ADAAWTK	Q6PB66	99580	134350	292720	127870	259780				275920	14017	67979	99830	57299	82652	223920	237980	54461	52415	3628.4	289520	353480	56920	54473	38275	58202	126190	462630	60089	56187	83014	100.15	Control
ADAGKDANNPAENGDAK	P09602																					94907	10992	11785	10117	15964	26335	112360	12912	12964	15606	104.2	Control
ADAQTPEEVGPSEASLR	Q8VE99											2656	5353.7	4716.3	3941.1	8843	7939.2	3656	2462	309.42	10103	15933	2254.8	1127.6	2887.1	4808.4	3938.1	17646	2752.5	3001.8	3725.9	90.926	Control
ADATNVNNWHWTER	Q8BK64	16883	52989	69676	51912	69208	4582.3	12779	6732.2	48836	14620	22077	43321	23256	22040	49623	59836	26279	16954	25912	67398											110.55	Control
ADAYFSPIHSQLEHLLDPSSFTGR	P54822																					30826	7952.4	5920.9	5547.9	7141.1	15864	27281	7373.5	9875.9	10074	100.76	Control
ADCASGIFLAAEK	P22892	12296	19787	24529	15142	21490	1515.7	2701.7	2459.1	25092	1561.8											30726	5482.4	4294.9	4364.6	6169.6	9403.6	28295	7040.8	6716.8	6957.4	96.89	Control
ADDADEFGYSR	Q78PY7	40012	51304	121590	71401	115570	3059.8	3324.4		116100	6771.7	34547	69552	44990	37332	137960	134050	51562	31336	2996.5	135760	147550	28061	13580	24669	32134	64481	189080	34695	30838	43970	270.06	Control
ADDASAATIEK	Q923D5	13024	21796	27120	23976	34815	1315.8	560.98	2381.8	38030	6310.7	13940	17698	15504	13710	42251	32535	15363	7105	3190.6	35078											114.5	Control
ADDGRPFPQVIK	P05064	404650	520730	1074300	547360	817090				940550		262520	482960	278940	247360	782730	775710	293700	195620	4983	825200	1664400	300790	269280	303880	305600	559230	1929700	349130	326100	422030	146.36	Control
ADDLDFETGDAGASATFPMQCSALR	P63242			4213.5		1686.4	1486			1697.5																						86.378	Control
ADDNATIR	Q9Z1D1	38277	41296	87799	49451	82326	2791.7	288.85	3250.6	77005	9734.1											219670	41611	28338	34943	46477	82380	262750	34641	41593	74592	145.16	Control
ADDPNSIFLIDHAWTCR	Q3UDE2	19301	16520	34435	30911	40919		5704.8		33604		16779	31071	17349	27078	72839	66664	27195	15753	5966.8	76861	58024	9132.2	9247	9042.8	9286.2	18203	68082	16500	14895	15108	129.32	Control
ADDSASEASSTGQEPCPR	Q921I2											3692.2	6172	3735.7	5617.8	11831	9405.9	2750	2995.1	868.62	8578.7											65.395	Control
ADDTFEALR	P62869	115300	134160	288320	158110	267070				296310		76141	168250	81490	113270	285700	285180	96568	76658	11200	332040	417600	81819	37455	78446	65865	131490	539010	80530	59245	89076	174.16	Control
ADDYEQVK	P51863	46965	58609	120190	69023	101480	1649.9			110500	8565.8	17646	45688	26521	26375	99469	94056	35734	17694		91702	139500	21135	20886	29021	26716	60245	185800	29423	27721	47869	134.91	Control
ADEDPIMGFHQMFLLK	P61971	23800	19874	77364	31337	41976				44946		8177.1	24473	11432	10100	35771	45036	11147	9485.6	1944.9	31495	99912	14707	10665	11588	23676	29899	92837	14181	13316	12912	150.11	Control
ADEELEALRK	P56812	53770	101020	119240	115700	97574		819.49	4909.5	109730		61257	97814	75964	46455	130510	151250	69875	44664	3972.3	131510	189550	38479	39078	53903	64784	116980	271960	61109	67447	68841	93.162	Control
ADEGISFR	P35700	392110	429770	1104300	568070	914450				1088800	57727	242510	446990	223090	221250	875300	850180	219550	185850	7349.7	860220	1749900	310790	163850	338940	295850	489040	2212300	332530	265010	410070	163.72	Control
ADEKPKEGVK	P61957	70294	142760	146820	127830	137580	1857.7	3532.8	21418	127150	9205.1																					42.001	Control
ADESETAVK	O70310																					2223.6		1008.8	1021		1272.1	1920			1576.6	40.987	Control
ADFDNTVAIHPTSSEELVTLR	P47791											5095.5	7061.5	7294.3	7606	14950	9339.3	7081.3	6585		11715											91.276	Control
ADFPAGIPECGTDALR	Q9Z1Q9	17747	18302	60541	33367	51569				42019		9582.4	18155	10433	14631	46448	38569	14378	12844		47874	65196	12684	9369.2	11485	15683	18237	76006	14979	19993	19576	101.47	Control
ADFQGISPER	P61804	43894	53934	167250	82241	159380	8322.8	4570.1		177950	17662																					105.98	Control
ADGDWDDQEVLDYFSDKESAK	Q8K019	12183	15719	19946	10417	17265	483.99	1283.5	1019.4	14985												32824	6610.2	2770.9	5525.5	3722.8	8091.8	24780	6641.7	4443.7	3881.5	75.55	Control
ADGIVPETWTDGPKDTSVEDALER	Q9CQ06											7486.1	12618	6579.9	5411.9	19814	23185	8734.1	5361.3	126.3	22253											44.632	Control
ADGIVSK	Q9CQR2	390740	378770	1357100	430530	1100100				1065800	76563	236940	477890	220420	161960	678160	1197100	330520	120590		1366500	1617100	204310	120580	178280	263580	335270	2054600	223430	105100	313410	110.81	Control
ADGSTQVIDTK	O08749	45516	41229	160280	43176	146160				125100	8900.8	22089	53560	33475	34559	137390	165180	45494	21928	3964.2	210550											162.26	Control
ADGYVLEGK	P62242	29823	38688	87709	39399	83346	3093.6	2306.1		92693	5220.9											581240	58986	37260	81178	91460	144250	711200	93562	54998	112260	138.98	Control
ADHGEPIGR	P11499	471020	669300	1049700	705500	887500				982830	43157	443350	815800	407670	403880	901880	1242300	480600	298910	1828	1581700	1041000	222580	145030	208400	255770	458910	1251000	224500	192100	360650	153.24	Control
ADHQPLTEASYVNLPTIALCNTDSPLR	P14206	12923	25014	40140	19274	24550				23739		7572.6	22894	11951	13026	39538	24250	11728	11853		30551	34243	7736.7	8119.2	5552.4	7375.9	10779	36420	5837.2	9240.1	4002.2	174.4	Control
ADIDKLNIDSIIQR	P63087	14310	27313	27373	34291	26494			2065	29803		15339	21041	15578	17968	25261	32743	17262	14184	1740.4	30658	41228	13235	10768	13451	13348	29656	49996	18039	17148	15856	115.57	Control
ADIEVACYGYEGIDAVK	Q6ZWX6	19032	23437	38286	24125	31471	763.61			26940												43390	6435.9	7501.3	12097	11673	14575	32466	9351.2	8274.3	7867.8	80.979	Control
ADILEDKDGK	Q9D0E1	275050	275380	629350	352060	565240	6826.1			573310		179820	314430	167170	196250	657890	719340	177380	98310	21309	705060											119.45	Control
ADKDYHFK	Q61937	1360700	1848300	3825800	2249000	3102400				3248400		984880	2158500	1231900	1374800	3370900	3619900	1272600	1047500	57147	3917300	4748200	1005800	708570	998120	1216300	2146900	6014600	1257800	962900	1640900	99.802	Control
ADKDYHFKVDNDENEHQLSLR	Q61937	601280	764520	1110700	777930	769790		46154		1000600																						89.663	Control
ADKLAEEHGS	P56480	77395	142390	111510	163280	117440	4062.8	6082.1	5633	112840	6369											112210	60145	60787	49970	69090	125190	141950	57518	68529	81933	57.836	Control
ADKNQVAAEVAK	Q68FL6											27659	54532	33527	33265	109480	101400	39617	41064	9680.2	123990	182300	36616	18935	35862	42752	62185	254900	38899	37101	58242	106.49	Control
ADKPDMGEIASFDK	Q6ZWY8	317900	461980	722460	562990	457030				495480		196170	263840	210550	199370	391640	398840	193880	206330	12029	401490	449150	122660	115040	103630	128420	235610	503730	138600	139840	130280	110.08	Control
ADLAEEYSK	P68037	40732	62547	155120	93764	154830	138.04			139490	16155	28337	68510	41071	34567	156340	152480	33510	35063		145610											129.38	Control
ADLAEEYSKDR	P68037	138550	179120	456270	221050	392640		643.63		422790		74628	192160	116590	105870	378780	387670	131720	88233	19972	405170	252820	41349	36979	63870	69914	141020	372870	68804	50220	73698	138.76	Control
ADLANEEKPAVAPSVFVFQK	Q9CT10																					9820.8	2288.8	2783.2	3073.7	3224.1	6660.3	13375	3031.9	4139.4	4946.1	53.967	Control
ADLATMMAMRR	P53690											11391	24144	14708	12789	39939	48801	13803	20921	4889.5	49367											55.567	Control
ADLEAQR	Q91V41																					166190	33251	23566	29781	42178	56401	236540	38030	32894	47185	130.04	Control
ADLEEQLSDEEK	P47754											5309.5	11684	10031	6892.5	15489	19130	8143.2	7919	4190	19556	23654	5661.8	2477.1	6543	9147.1	16323	31893	8622.5	9905.8	10291	105.4	Control
ADLEEQLSDEEKVR	P47754	10716	20717	25069	21128	25044	515.99	317.64	4439.5	31506		9138.7	14933	15403	11419	21601	22982	13536	6534.9	2073.2	23859	73252	15875	12279	19670	17547	41872	88432	13850	19727	26066	140.49	Control
ADLIAYLK	P62897	58351	61680	159120	77830	146250				161430		58956	116020	47103	51039	172500	254060	42412	30710	8000.3	255740	263210	43410	24547	42400	40960	56353	322370	59335	26269	59285	130.34	Control
ADLPTLGFTHFQPAQLTTVGK	P54822	6650.4	10737	30352	20754	32473			1586.6	40106	3025.6	11413	15894	12996	15488	36618	38357	15883	15070	3338.9	44199	16271	2572.2	4402.4	3995.1	4649.8	9373.9	30691	6566	7388.1	8189.5	139.11	Control
ADMGGAATICSAIVSAAK	Q9CPY7	13361	9988.3	31717	12921	26719		540.85		27535		7062.8	13585	4952.2	8403.8	25602	28138	6921.5	3954.5	1953.9	26110	67445	7736.1	1995.7	7772.8	11121	11727	54576	13761	3040.5	4698.6	170.18	Control
ADMVIEAVFEDLGVK	Q8BMS1											2889.8	6552.8	3670.9	5156	12610	11515	4162	3006	488.22	10887	34346	4206.4	6419.8	6538.1	6723.9	12669	28159	8207	10668	8152.6	116.24	Control
ADNEKLDNQR	O35343																					40929	13684	13168	13773	16384	30508	54221	15606	14732	21043	47.574	Control
ADNFEYSDPVDGSISK	Q9D0F9	11532	11153	33323	14558	27431		162.21		31441																						109	Control
ADNIEVFAQGHGIIQVDK	Q64514	26354	27918	43682	26521	41177		4107.5		39953		9006.7	22411	15000	15651	55740	40139	5247.2	12360	3096.9	48177	62142	10405	12780	10816	8482	29026	68830	14478	14181	14586	106.67	Control
ADPSLNPEQLK	Q9WVE8	22549	39165	55984	26173	50453	672.77		5615.9	49486	6016.2	12393	21094	15386	15401	43363	45102	18384	11711	2009.3	44166	59735	11429	12023	14721	17075	25388	85858	17074	21961	19711	108.67	Control
ADQELMTYSHDNIICGITSVSFSK	P62874	5304.9	9990.5	14844	10342	11166	315.79			10662																						142.42	Control
ADQLCQQELR	P15331	70482	64825	237040	82100	207650				187960		50513	124630	61649	56712	276710	288880	54723	35530	3784.1	298830	283050	32349	22488	35942	30502	59455	401220	33046	21505	50201	129.63	Control
ADQWNVNYVETSAK	P63321											2585.1	9553.8	4901.7	6009.3	18599	18947	4037.1	2748.8	1149.8	21992											88.021	Control
ADRDESSPYAAMLAAQDVAQR	P62264	15886	22031	77494	23470	71450				71224		8056.2	15475	11028	10586	33480	27874	12267	13011	6065.2	33587	157630	25924	17395	17503	27436	44798	167650	17539	27683	39245	149.93	Control
ADTDDAPVPAPAGDQK	Q02819																					15658	2362.2	1067.2	2356.3	3885.4	3615.1	18486	3473.6	3050.4	2418.9	119.45	Control
ADTLDPALLRPGR	P54775	25641	46134	123350	43969	116310		4911.3	14098	112640	14069	33264	66298	32053	44622	127230	155550	33502	29517	6160.1	150700	173120	29309	17311	20269	20446	47535	262080	28349	23799	37391	138.75	Control
ADTLTLEER	Q80UG5	82771	101790	251020	117560	230800	24.734	4403.3	11317	214670	20736	39569	92470	53430	53153	182350	178780	63763	47730	14555	222940	213050	25984	13894	31016	26979	55744	251170	26752	30144	32794	158.76	Control
ADTLTPEECQQFK	O55131	20909	19276	54302	20464	44678	568.7	433.8		47812	2680.8											79909	8357.6	7961.4	10031	9854.3	16725	72487	10479	9287.8	9377.5	182.28	Control
ADTQTYQPYNK	P84089	34371	34790	123990	37176	104230				89108		14160	30535	16276	18290	68719	72657	19323	16667		75463											113.18	Control
ADTQTYQPYNKDWIK	P84089	96906	86370	268540	90887	193450			15761	196650												186250	15844	9027.7	16138	22669	46588	178940	15838	29061	23347	132.44	Control
ADVDLYQVR	Q9CR00	33819	38359	75563	49260	80917	3060.6	1135	6307.1	66935	8951.7											98757	24348	18123	29470	34532	31079	140040	23490	23697	29864	81.594	Control
ADVDVQPYAFTTK	Q99ME9											9272.4	22245	12396	11744	40151	48601	15518	15119	3135.8	36781	48995	11318	4735.9	12638	9302	22245	63439	17541	17406	15341	122.51	Control
ADVLSEEAILK	Q91VK1	15604	24095	41943	27309	42798				48859												51845	10021	9532.7	13264	15967	22081	69690	14224	14626	18467	159.4	Control
ADVVESWIGEKENSLK	P16546	17188	26680	40742	29256	39817	1241.2			41147	2266.7											79273	10876	12867	14746	16324	36657	103130	15310	17256	18890	104.95	Control
ADWLTHYWMPK	Q61024	21308	22533	68473	32205	45057		1643.6	2739.8	45894	2853.3	26763	41641	27655	23813	91749	86926	22790	26503	5072.3	93434	105650	15170	8683.4	11901	22952	23675	83384	18438	13188	17426	106.29	Control
ADYNLTR	Q9Z1Q9	104140	130610	287190	146300	241160	584.52		6170.8	233760	14098	70580	147760	90872	80211	298760	273040	84536	58711	5064	307470	345350	57921	29941	71208	76157	118340	400960	62112	72449	84045	150.88	Control
AEAALEEESR	O54941	13057	25051	37800	26239	38287	914	1593.7	5264.6	43525	3924.4																					76.465	Control
AEACFVNCVER	Q9WVA2	25488	26416	64194	31297	62053		786.11		61454		13352	29489	15872	15260	53821	47397	19949	16179	1891.5	48928	55477	13189	10990	11742	15711	27913	79967	12701	12155	22994	116.55	Control
AEADASGNLTK	Q9WTQ5	38832	49713	90020	50199	70287				86099	2976.9	27551	43853	29684	27550	72175	82477	36382	22041	207.78	96654	120650	20045	13571	20528	28405	50097	160810	25372	22520	32186	168.22	Control
AEAEAQAEELSFPR	Q05920											3709.9	4971.4	4387	3802.1	13262	9777.8	6603.2	2751.9		14162											134.98	Control
AEAEKAEEELEEDDDDELDETLSER	Q9CPQ3	22376	28076	56883	33012	46850				60201		46633	91865	51690	59404	184500	181930	52717	46754	3551	175820	171500	26509	34550	37215	32269	69237	237240	41195	39726	52978	201.16	Control
AEAGDNLGALVR	Q8BFR5											45338	69197	41479	51232	126040	150950	61696	45969	8686.2	144490											154.24	Control
AEAGEGQKPSPAQLELR	Q8K183											23807	39692	27724	21231	69220	80622	26788	17153	7204.7	59756	78873	16617	17801	16821	18226	30867	117740	18180	25613	25154	88.133	Control
AEAGGGWEGSASYK	P97765	12845	19530	34160	13241	32502	2644.4	3411.8		33605	2919.6	13196	32456	19280	19294	58019	64141	19832	14334	2609.3	69525	33902	7298	5930.7	7122.8	8722.7	14451	45728	5750	6356.4	8783.8	151.98	Control
AEAKEESEESDEDMGFGLFD	P14869	8844.8	13093	32527	9679.5	6867.6																24604	2804.1	3408.6	1410.6	1510	2471.4	1592.6				56.122	Control
AEAPGTVSSAAEGPKDPPVLPR	Q8R1N4											21012	40101	37009	25448	40339	48643	25691	19650	7503.2	50257											37.09	Control
AEASLER	Q9R1T2											20919	44468	23222	24271	76759	94243	27012	15785	10661	122630											139.68	Control
AEATASALADADADLEER	Q9DB34	5309.6	7638.8	14737	9373.6	13996	484.3	624.73	1079.8	13109	2980.6											16555	2501.8	2748.4	3843.3	4660.6	6389	21945	4817.2	3337.7	3583.1	113.77	Control
AEAVESAQAGDR	P97311	7555.9	11023	17222	10616	19311		382.11		15416		3097.7	8509.7	5932.9	4387.7	10217	14246	4838.4	3251.3	437	18608	26712	4234.7	2972.7	3759.4	5333.4	7395.7	29064	5482.8	3964.2	5927	136.02	Control
AEAVESAQAGDRCDFTGALIVVPDVSK	P97311	7470	8079.1	11063	6671.9	11013		326.12		15018		8752.6	9022.6	6743.6	6473	23835	18854	6848.8	7013.2	937.27	21566	56678	4089.7	4622.9	5327.6	8044.7	14723	43111	7572.1	5479.1	7862.4	125.78	Control
AECSAEQCYK	P06801	16532	20345	36805	18409	32862			1843.6	45092												31071	5110.6	3808.3	4452.7	6765.7	9506.5	31066	4957	5504	7526.2	131.44	Control
AEDGAAPSPSSETPK	P26645	28071	29950	66402	36352	52652				61054	2246.9	21888	41014	24267	25194	72817	71896	25791	18624		71289	98968	16647	10096	15967	17434	35772	119590	17132	17540	25180	212.9	Control
AEDGENYAIK	P48428	22106	26813	54910	30423	52422	1667.7			40203	5476																					123.88	Control
AEDGSVIDYELIDQDAR	P07356											3772.4	6614.6	4806.5	4808.4	11934	12621	5134.7	3185	556.62	13051											101.93	Control
AEDKEWIPVTK	P25444	403180	507780	1046800	651500	912560		2518.7	16743	952600		243010	364170	232190	259330	708750	711200	255290	198470	18994	683960	809620	161330	106850	124490	161710	303250	937000	193040	157420	193270	110.29	Control
AEDNADTLALVFEAPNQEK	P17918	32960	41793	75087	51018	73813		1306.5	3333.2	78361	3724.8	12242	25499	17147	15790	45204	45423	14063	12171		44440	57931	9782	9144.3	12503	17408	22020	73501	17453	12768	17406	154.47	Control
AEDSGAEQLASEIEPSREESWVSIK	Q9WTQ5	41955	56541	127230	68161	112920				109020		23746	55655	35637	28939	109440	112800	30585	27896	7350.1	121900	113980	18143	21738	28181	24995	45774	145900	34450	33615	33593	169.19	Control
AEDTEHVVIPVCLR	Q8R5H1											14965	14007	12548	12415	36396	33391	9134.8	10091	9661.5	47038											58.098	Control
AEDVSAIEIVGGATR	Q61699																					138410	34697	6294.6	17854	30921	47386	139820	24813	37880	36433	90.685	Control
AEEDEILNR	P35564											83979	137860	101770	102130	314110	327580	132690	74663		340120											230.11	Control
AEEDKLEQIKK	Q60715											154120	289260	177880	196500	354840	352060	183420	161770		444790											55.401	Control
AEEDVEPECIMEK	Q62418											8917.7	14643	5400.2	7065.2	24647	26877	8934.6	9523	812.92	26814	40181	4215.7	6416	6252.5	6301.9	15583	43649	9041.3	12722	13434	121.9	Control
AEEGIAAGGVMDVNTALQEVLK	P63323	9980.8	16799	23528	23287	16125	72.87		1114.4	17588		11976	17371	15241	14631	21974	22602	10951	10935		27114	33542	7008.6	7731.2	9751.2	8997.4	19106	35002	12180	11337	11525	106.13	Control
AEEHSVAILLLR	Q6PIP5																					38777	9370.5	5980	8768.3	12858	17117	50909	9392.3	11904	12680	73.632	Control
AEEILEK	Q9CXW4	352640	458530	954550	550220	763530				820360	23210	228290	493400	294200	268640	718100	754190	280030	220220		751570	1600600	241770	144210	287500	270070	493910	1669200	257020	264910	395190	146.35	Control
AEEPGVSDQSVFSSER	Q61033											10447	10936	10115	8184.2	16162	15438	6103.2	6008	558.71	20796	22748	5043.2	6989.5	9474.7	6872.5	12130	25925	10010	8190.4	8699.1	59.418	Control
AEEQPQVELFVK	Q9Z1Q5	7631.5	10304	19802	14542	15294	810.61	1791.6	2773.2	17068	3742.5	4421.2	5232.8	6089.4	6519.9	24944	13661	5080.1	6294.6	3388.8	14329											75.682	Control
AEETETAAPPPDKDR	Q0VGB7																					83870	9544.8	4080.1	7832.4	12961	19644	77359	10585	7680.8	14768	106.58	Control
AEEVATFFAK	Q04750	31399	45344	86569	48977	81413				65050	5322.9											100200	19212	13121	15724	28162	42641	120600	19773	22088	28185	171.56	Control
AEEYEFLTPMEEAPK	Q99PT1	76141	72879	210430	94404	132610				154070	6914	18897	37944	19213	21385	62798	65515	26525	16851	3129.7	67621	301780	39173	46046	38783	51694	81836	324490	54259	61555	53481	152.07	Control
AEFEVHEVYAVDVLVSSGEGK	P50580											4961.8	7648.1	5870.9	8691.2	10345	16957	9603.9	6390.7	2456	17763	28848	6627.4	2920.9	5954.5	8701.1	13830	30328	11089	7858.3	11073	98.816	Control
AEGAGTEEEGTPK	Q91XV3	30701	41120	105490	41523	86170				88439	4345.1	15156	34250	18974	23290	58212	64490	24191	18033		81047	93512	16047	17212	16490	18646	33864	125490	19106	16394	29578	254.19	Control
AEGQVLVLDGR	P19253	87000	132210	238840	145790	219530			12141	211730	10681	56940	91580	60502	63083	205930	201950	60260	54313		231860											141.08	Control
AEGSDVANAVLDGADCIMLSGETAK	P52480											14690	23897	15441	11146	64760	82492	12916	14554		72626											139.6	Control
AEGSDVANAVLDGADCIMLSGETAKGDYPLEAVR	P52480																					18881		2829.5		2450.9	4695.5	20214		4441.1		22.197	Control
AEGSEIR	P09103											26694	45699	22333	21322	64018	99731	23822	17916	1866	121340	94576	13250	15249	16294	22869	28378	138450	21111	16642	27108	138.37	Control
AEGYEVAHGGR	Q60676	11894	12612	22339	10499	18389	764.96			19720												31245	4585.4	446.5	4212.7	2226.6	7801.4	37981	5128.5	1703.8	4032.4	145.46	Control
AEIDLVCELAK	Q3V3R1	38530	50043	81014	54392	65734			4571.7	73699		20298	43003	27137	29410	65432	61994	24073	21567	1586	62044	194180	39935	40099	56578	51142	94984	235970	60261	46495	73237	180.36	Control
AEIIADK	Q9CX86											134220	316360	234650	187500	563020	616080	231220	175660		666310	778530	143770	116410	136200	225500	333270	999370	162460	208280	266940	109.86	Control
AEIINHLADLLTDQR	Q9Z110	1704.5	5350	7824.3	5261.6	10638	1198.1	2591.6	1900.7	6432.1	2234.1	2263.5	5770.2	3546.2	1905.8	9850.6	9043.3	2737.6	3674.9	1529.1	8841.3	10045	2736.2	3319.5		1850.3	5533.9	12055	5869.3	4227	4481.7	109.84	Control
AEIINHLADLLTDQREEILLANKK	Q9Z110											15348	28279	17658	13208	48769	56792	13137	9302.6		64853	37145	7687	9771.5	9556.7	5588.1	19645	51195	9870.7	11128	12939	146.39	Control
AEIISLCK	Q99MR6																					137170	22152	29601	19589	22354	61063	190020	27441	26668	42430	114.28	Control
AEISFEDRK	Q8BTM8											75459	89984	80124	71236	212020	201720	74479	64690	55257	249610	233050	57824	50449	87129	53810	112720	306010	65050	114400	97659	138.4	Control
AEKDNAEIR	P80313	140950	200340	387390	253730	346850				309960												71303	16136	12954	12550	17378	22357	73768	17724	11984	17806	98.048	Control
AELDDTPMR	Q8VIJ6	128340	140470	346320	165180	270170			13722	289160	20733	41370	85846	37147	35319	139510	139640	46745	32543	10083	139770											206.16	Control
AELEIQK	P08030	140930	193500	388810	239840	311000			11237	277180	20611	178160	381460	196690	169570	567260	567440	212480	172190		650750	927430	216230	89893	154890	205880	304110	1064200	188220	202130	277720	139.28	Control
AELEIQKDALEPGQR	P08030	209290	241910	340930	232190	378850			41940	365330																						83.729	Control
AELEQHLEQEQEFQVNK	D3YZP9	11993	15550	28110	18037	22103	1212.4	1467.3	1357.1	27865	1525.4																					83.106	Control
AELGALPDDFIDSLEKTDEDKYK	Q91YP2											11539	35926	25447	18141	58194	61825	16254	16598	5181	68613											121.26	Control
AELLFQGK	O08528	47825	63927	164210	71847	152420	3729.7		7043.8	129490	11191																					117.02	Control
AELNEFLTR	P62908	244210	415480	821940	287000	744000				793660		148730	271040	185390	173990	723240	687700	227420	130590	18226	678760	1013500	143350	92919	103600	156520	319820	1241300	166760	171420	194750	155.42	Control
AELNPWPEYINTR	Q9D0R2	15196	20638	38851	30564	25506	942.38	2247.4	1893.1	29368																						99.522	Control
AELPGTHPLASK	P13439											75908	122550	93586	90762	226620	241420	88965	67318	11498	222990											116.54	Control
AELRDDPIISTHLAK	Q8BG32											47631	68748	54591	44463	80372	73142	39487	36952	6521.5	60539											132.08	Control
AELSEEALLSVLPTIR	P56399	930.17	1523.3	1624	2580.2	1654.9	1822.8	1297.5	1015.3	1033.8	1034.1		943.73	1517.5		2046.1	1466.5		1819.4	3171.5	2375.4	2197.2					1592.5	1429.4		1763.6	1429.2	106.01	Control
AENEALAMQK	Q61335	73720	68298	206650	90887	155790				163810	7693.8	35669	77683	41538	29852	136600	150530	36218	28970	264.16	154440	246530	35984	23708	29356	41984	56829	283640	26791	33177	56575	168.74	Control
AENFFILR	P59999											22234	37754	18508	15469	85718	83983	18179	10340	866.09	92450											161.02	Control
AENGESSGPPRPSR	Q9QZM0	1513.4	3222.5	1854.7	4091	2321.4				2292.5		1256.4	1039	1220.7	862.17	2571	2031.4	1427.3	1419.2	831.5	1744.4	1822	886.11	565.34	1497	1883.3	1487.7	2405.7	1927.5	1031.4	815.52	80.037	Control
AENPGLENHR	O35344	2619.6	9295.9	14494	11862	11565	3493	4627.3		11834		2956.7	9223.7	4115.7	3003.8	9301.4	13724	7359.7	9060.6	4577.5	16156	12577	2923.7	7349.7	2297.7	4752.7	8159.4	21710	5276.9	6123.4	6253	170.22	Control
AENSQLTER	Q99PL5	34519	48451	88948	51382	81194	1203.7			86443	3772.3	22521	41849	30286	31861	71088	56601	28829	22112	3048.9	82711	115430	20838	17521	23051	28609	48577	143010	26451	17630	39321	160.36	Control
AENTQFVK	O70252	35317	39179	94487	39921	83564			5904.4	85489		17882	35474	19786	20517	78345	76811	20258	19521	983.59	79849	135570	18966	12729	21612	23627	35828	165310	21248	11771	32988	114.89	Control
AENYDISPADR	Q02053	83359	82295	213730	84835	196470				233370	15290	36476	69758	37565	50250	151280	172920	61432	25805	11423	172860	287390	48295	27525	29643	49124	81002	402830	55291	35777	54889	160.18	Control
AEPATPAEAAQSDR	Q7TPV4	11319	16710	27567	17621	21116				25562	1310.6	8181	15870	10071	9496.1	28512	28139	9591.9	8119.7	490.87	24267	34335	6042.7	4299.9	10177	11189	19173	42336	9797.1	9015.8	13314	216.91	Control
AEPEDHYFLLTEPPLNTPENR	Q99JY9	12337	13136	36423	12493	39267		4370.1		28929		9285.8	13907	9493.5	11191	35752	32553	11285	3354.4		28526	40512		5804.9	9954.7	3722.1	16507	56440	9091.7	7035.2	9155.3	101.64	Control
AEPEILELESK	Q9WTQ5	35719	55592	102480	74880	86501				111240		27373	33758	19187	30451	66267	59120	22878	17957	2340.8	57884	102310	17636	24609	26675	26336	46817	122930	32077	28972	39417	208.6	Control
AEPEKSEGAAEEQPEPAPAPEQEAAAPGPAAGGEAPK	Q91XV3	13703	14717	36035	21888	29293		1259.7		29884												29397	7320.5	7763.8	8628.1	8696.7	18337	47790	11566	9724.2	15720	91.967	Control
AEPGNLAGVR	Q9R061											17789	34530	22814	25763	61642	63919	23943	16531	4974.3	83813											78.516	Control
AEPHPCHTCR	Q91XD7											1101.9	3912.7	1515.2	2046.4	3082	5091.9	1660.7	488.32	1371.2	5948.4											105.98	Control
AEPPLNASAGDQEEK	Q9JKR6	28434	41532	78135	45577	63876				72253	3453.9	16741	27813	25249	24693	63175	65000	24012	18022	1575.9	68614	90242	18329	12352	21292	27005	41832	129600	23833	21533	29054	194.3	Control
AEQEEEFISNTLFK	D3YZP9	15325	22298	32077	24691	30143	1262.1	320.08	1383.8	30410	1628.5																					96.103	Control
AEQEPTAEQLAQIAAENEEDEHSVNYKPPAQK	Q99PT1	11375	23872	24742	26785	23089		1645.2	3238.3	23380	1460	11009	18697	13575	13494	25231	30518	13316	9352	1241.1	26427	47090	12514	14337	15476	13497	29240	64034	13735	17109	19518	78.429	Control
AEQINQAAGEASAVLAK	Q99JB2	8177.4	10466	24705	11816	24360	639.76			25655	1565.6																					126.95	Control
AEQLGAEGNVDESQK	Q9CYI4	10649	14306	28145	11237	25590				26300	2446.7	3626	8790.3	7789.7	5011.6	22293	23089	6743	3405.5	157.28	16976											122.42	Control
AEQVALSR	Q00612																					4163.2					2700.4	4577.1	1918	2641.5		58.782	Control
AERPEDLNLPNAVITR	Q9JKP7																					9100.5	2110	4272.3	2934.7	4073.4	7837	12292	6233.5	5568.4	3981.9	49.483	Control
AESDWDTVTVLR	Q9JMG1	4674.9	6576.4	13752	6986.5	13643	1929.6	2242.6		13384	2492.8																					58.37	Control
AESEEMETSQAGSK	Q61316	5048.8	5976.4	21090	9657	13669		1271.2		12121	2823.9	5348.2	9152.9	4390	6274.1	18344	15782	5297	3685.6	580.19	19839	17128	2552.7	4636.4	1832.3	2511.3	4134	24082	2966.3	3345.6	5951.9	88.596	Control
AESLIGVYPEQGDCVISK	Q9CU62	2204.9	2032.8	7818.3	2508	7139.6				3760.3												7165.1		1016.2		690.03	2213	7190.2		1289.4	2046.9	60.49	Control
AESTPEIAEQR	Q99LD4	14030	25821	42597	33112	34967			3059.7	41772	2216.2	20409	37763	26535	24396	72265	74189	29460	19310	3911.5	80182	93798	17883	14923	23144	22393	45395	136510	23315	21932	34776	163.65	Control
AETEEAEEPEEDGEDNASGSASK	P14873	2893.1	4870.7	13578	9304.7	13034				13091	3062.6	2941.6	4501.1	3239.8	4267.3	9406.5	11453	3913.5	3404.5		11828	8784.4	2359.6	563.39	1648.5	979.48	4750.1	14609	4561.3	4477.8	4844.8	108.71	Control
AETPGPQIK	O35685	128280	152180	353220	150530	286560	214.84			310690	13277	55042	104300	64752	57721	199940	199900	64706	44472	3320.9	204890	390830	65233	47427	58251	77374	140360	519390	68660	49612	102990	169.09	Control
AEVAEKGDVGLVAENSR	P37913	19504	29033	45025	32998	47077	2745.2	2612.7	1708.7	52129	4695.6																					74.772	Control
AEVEQKK	P62843											32356	50653	32892	28530	53524	78477	36045	25801	13593	89182											51.688	Control
AEVGQEGEAGQFDGEK	Q9WTQ5	36150	46267	87291	49654	70264				85173	3026.5	21898	44590	24815	28717	84632	84496	26183	18664	1147	77236	75055	13086	17427	15102	17407	31218	96659	22874	21835	25777	196.33	Control
AEVLDSTK	Q9CR68	78619	84090	185680	107540	154380		5194.3	10629	164470	15967	42553	93480	57103	51501	141130	145010	51487	41852	3909.2	200710	223880	57636	27426	52163	48315	92852	340920	51033	61975	66587	140.5	Control
AEVLSEEPILK	Q9CQC6											12663	23265	11838	13407	44425	50318	14244	10534	4289.8	51617	79864	9769.8	9081.2	10629	16996	27300	93304	15639	16339	14212	161.92	Control
AEVLWLMGAK	Q91YR7																					29718	4615.1	3990.3	3065.1	3151.7	8416.7	33021	5085.6	6862.7	5772.7	93.374	Control
AEVSELK	Q6IRU2	254610	306490	633700	338040	533990				524000	27274	166050	370530	187660	198320	483280	576160	217290	130120		588450	828240	161040	122210	159220	176390	326690	986250	172450	119210	217370	154.35	Control
AEVVECVSLVELTSLK	P08030											89525	180870	105340	89683	212480	207690	68760	59466	1070.7	179920											160.15	Control
AEYEGDGIPTVFVSVAGR	Q9DCL9											6909	9798.9	8485.9	10409	26705	24274	8831.3	6868.1	1723.1	30261	25411	7331.5	4921.2	6092.7	8020.3	16647	34281	9375.2	8536.4	12361	108.17	Control
AEYLCQIGDKEGALTAFR	Q99JI4											24924	30942	13419	19962	76256	67804	16924	19532	2390.9	74496	90154	8843.1	1300.4	4604.6	15591	23116	90608	16031	12192	5840.6	144.3	Control
AFAAGADIK	Q8BH95											52156	92717	37451	53355	163830	174610	49054	34520		184880	246320	37475	25577	41294	42865	108980	274700	41336	51250	70778	143.01	Control
AFAAQEDLEK	P26043	57608	74324	164190	97704	138830				158350		22542	52931	43153	19373	104800	89878	32762	35351	4367.5	91093											138.66	Control
AFADALEVIPMALSENSGMNPIQTMTEVR	P80316		1136.8	2237.9	1397.2	773.41		731.19																								69.152	Control
AFADAMEVIPSTLAENAGLNPISTVTELR	P80315	1642.9	1961.8	2985.7	1982.4	2880.9				2260.7																						103.73	Control
AFAFVTFADDK	Q921F2	23357	33976	82891	46874	69749				92282	5057.4	29588	57786	34581	38821	128150	129640	39155	30644	723.73	130060	67356	12789	13235	16575	12959	29201	77236	21429	16061	19453	188.04	Control
AFAFVTFADDKVAQSLCGEDLIIK	Q921F2	14361	20654	26259	16740	27313		2404.6		37579																						90.22	Control
AFAHITGGGLLENIPR	Q64737											5324	13124	6200	9142.1	23153	19936	9690.7	5706.1	7538.4	29954											84.842	Control
AFAMIAYK	P57722	30970	43094	108530	52706	86728	1211	3053.1	6859.8	100690	5953.8	26073	48990	25676	24075	110160	105690	17592	13116	5901.5	108800	141520	22976	9457.3	22093	29027	40648	145140	26202	16863	27830	163.41	Control
AFCEPGNVENNGVLSFIK	Q91WQ3																					16335	2095.3	2724.3	2158.5	3297.2	3737.2	13992	3188.8	2134.7	3081.9	79.82	Control
AFDFLSEETEASLASR	Q58A65																					25023	5800.7	3166.9	4159.9	6872.2	8670.7	31756	5771.4	6773.9	8063.6	96.64	Control
AFDIIDR	Q8BJ71	62559	97529	186780	104350	176030	191.52			189740	11512	55925	87365	54013	48442	169390	180920	46873	35128	4347.1	156560	238040	38372	27017	46235	53082	85135	292070	60201	40737	58833	141.78	Control
AFDQGADAIYEHINEGK	Q8R1I1	83253	104200	259530	171100	195100	4619.8	7006.2		228790	32309	61435	117180	64075	69323	212550	261010	71911	42257	20637	207670	248250	50085	33794	51858	53977	100910	304910	66800	61523	71304	133.71	Control
AFDSGIIPMEFVNK	Q91V92	96651	96773	305150	116090	180520		1369.7		237890												364720	55544	68238	52991	80159	110410	392190	74211	78736	75310	192.38	Control
AFEEAEK	Q01853	153050	219640	428390	260050	310860				360290	26729	71952	158110	107120	102310	277210	308580	103410	82926	4180.5	321750	442860	82904	81285	104940	112360	207300	558630	107070	97138	125500	132.69	Control
AFEQLEAK	Q9CQU5																					145060	29543	24163	20484	35672	71222	194240	21730	35243	45120	112.84	Control
AFFSEVER	P50580	193930	250620	572900	272060	480270				587480	20262	125200	310070	157970	150420	516480	604710	165400	94098	8195.7	574170	450380	75733	53638	77052	70749	155730	545440	103700	83544	118710	201.49	Control
AFGFSHLEALLDDSK	Q7TQI3	14458	17617	46691	24594	37514	738.73	1305.5	2760	44030	1933.3	11329	22417	14489	13752	48596	48260	10439	10483	10095	50384											112.15	Control
AFGIPIR	P11440	47165	58577	137580	62769	144750	7413.7	5526.9		123170	7588.1	66064	126060	62765	55122	261890	270970	60953	41424		292030	280220	36067	18394	42233	44692	79105	336390	43301	33794	58876	148.12	Control
AFGPGIEGK	Q80X90											16695	32860	22247	17160	83293	72955	14833	19919	8284.1	80034											107.66	Control
AFGPGLQGGNAGSPAR	Q8BTM8	21138	21362	57493	27341	49761				55254	4046.1	11792	23779	10929	8003.5	42583	49759	16055	10556	1729	45372	76192	10800	3622.7	7143.1	11101	21163	91894	12563	8391.3	16737	283.35	Control
AFGSGYR	Q8BGD9	86741	94254	341180	117260	295070			6890.9	292330	22984	58536	113040	67739	58438	289060	289420	62198	35281	5699.9	345980	475410	57530	28051	69674	56230	130520	666430	67743	47432	101550	198.32	Control
AFGYYGPLR	P84104	182140	202370	538620	232060	467740				482970		114810	164580	104300	117770	383790	369170	104110	90136	14820	380460	600710	89492	49559	96398	95710	204390	722160	115000	59322	151820	172.39	Control
AFHLDLDFVGK	Q9Z0R9	14914	25314	34786	27907	28402	441.94	1618.5	1584	30620	3010.1	13575	24514	17333	21577	40498	36476	19022	14121	2886.3	38372	50327	14143	13428	15595	15179	32838	55741	18138	18338	20386	117.67	Control
AFHNEAQVNPER	P11983	36316	76901	99080	70129	95428	3014.8	5649.9	4681.7	106410	9940.5	35053	72198	44268	50496	86532	104930	59467	52119		149340	118710	23990	28800	40086	37564	78578	172070	50012	39536	52377	186.46	Control
AFHNEAQVNPERK	P11983	227080	290580	466290	321280	387130	4141.3	693.52	26253	424020		85180	162410	99832	91171	219530	252590	103420	73051	5337.8	274400	499690	92975	96092	95305	132040	227960	629330	88779	148650	172550	196.11	Control
AFIITGQTYTR	P54822	70965	87645	173750	99325	166610		1448		170290	16270	24831	41052	25980	26856	86966	83993	27260	23338	5230.2	91836	112130	25602	6294.6	19308	28898	47081	130740	27946	27554	36025	118.71	Control
AFIITINSFGTELSKEDR	P51863																					38318	7321.1	12683	10797	12315	22900	45084	15055	8837.7	15410	63.681	Control
AFIPAIDSFGFETDLR	O08810	11539	13575	28452	18625	20709		1627.5		25338																						99.522	Control
AFIPQLLSR	Q9JHR7	24564	38293	57909	37883	53636	1675.2	1314.2		61898	5600.8	15446	26707	16362	16014	54297	50057	16505	13926	5674.1	50228											123.98	Control
AFITNIPFDVK	Q9D0E1	35287	45864	91519	53745	83930	2786.2			76818		38559	72602	46386	32885	125380	131580	44393	34693		130540	114680	23641	13476	24111	25072	44713	131860	24665	20511	31470	185.71	Control
AFLADPSAFAAAAPAAAATTAAPAAAAAPAK	P14869											9581.1	13258	8784.3	17542	29091	24380	7432.8	7353.8		29811	39486	11668	8722	4055.3	9803	24222	66081	7945.5	12463	10542	105.03	Control
AFLEALQNQAETSSK	Q9CQN1	20911	27735	50651	28542	41389	569.64			47335	2367.4																					196.38	Control
AFLEENQLDYIIR	Q60676	13823	23608	32342	28542	30355	1978.3	2746.1	1999.9	31379	2253.7	11998	26293	14385	17085	36942	38224	13931	9708.7	1093.4	29586	46112	13763	10812	18063	15343	31220	55814	21489	16115	22976	202.03	Control
AFLIEEQK	Q9D1R9	132630	213040	369870	215410	293030				307430	11258	103770	220290	139260	123220	384750	375230	131780	106400	5734.4	354920	417430	115540	55857	114280	97752	214870	555770	109380	76583	133810	174.27	Control
AFLTLAEDILR	P61027	5752.2	10634	20167	9093.2	20394	1598.7	1979.3		17609	2284.6	8313.1	14836	12047	9816.9	33049	27552	6670	3956.3	1869.7	27154	67788	9988.8	14300	13884	15781	24277	68757	14606	14899	18573	226.59	Control
AFMEEFGAEPELAVSAPGR	Q9R0N0	4032.2	5074.8	15375	8054.9	13220	330.32		966.61	13694		3607.1	6187.6	3844.9	4218.6	8490.3	8983.8	3562.2	2350.2	1076.9	10154											117.23	Control
AFMGPLKK	P27659	248220	234300	721910	335600	441290				515080		127580	238200	134980	119870	398360	424860	127850	111510	7605.7	401690	674730	112610	111300	102480	126010	183940	731860	148560	145040	139360	108.09	Control
AFMTADLPNELIELLEK	Q68FD5	2988.8	2589.6	8373.7	3526.9	7198.5		314.72		7866		2609.3	5160.8	5852.1	3419.9	11326	13953	3475.6	3538.3		13177											97.214	Control
AFNDPFIQK	Q61699	74226	91031	189970	95825	157910				171810	6089.7	42767	63606	44905	47918	119500	125290	55781	41272	2769.7	131480	217040	40646	24230	42127	42088	76222	265840	49780	38034	53367	186.16	Control
AFPNPYADYNK	O89112	15846	19593	34442	22023	31806	379.33	1699.8		30558	2776.4	10254	15343	11840	9358.1	29041	28373	10523	7548.9		28997	31303	7595.8	6268.7	8551.2	9246.6	14806	36889	7931.5	9497.7	12486	111.65	Control
AFPSYFSK	Q9CQ69	165910	189550	313460	225170	338220			14947	329950		96754	160160	102490	114100	319180	314120	108090	80745	7292.2	297350	416220	73087	57384	83061	98073	191660	548960	115690	112090	112470	127.56	Control
AFQFVETHGEVCPANWTPESPTIKPSPTASK	P20108	61237	70390	138490	77492	123720		848.28		122190		15573	28727	17797	21564	80341	70140	23232	15818		71570											159.59	Control
AFQVWCVGNEALVGPR	O70503	6733.7	10897	22317	9563.2	19801				16679		6325.6	10099	8542.5	6861.9	20984	22399	9766.2	5854.8		17881	27392	3380.8	6516.8	8349.1	7685	7860.2	31203	5331.6	3129.9	6487.9	158.04	Control
AFSDNPGVLSELCSTLSR	Q8BNU0											4591.4	6478.6	4329.4	3940.8	14856	13943	3695.3	2663	386.34	14331											108.59	Control
AFSDPFVEAEK	Q61316	63556	83347	189640	92079	163240				178240	7734	33134	84570	50921	37083	144350	158360	54737	46226		164340	141670	26049	18032	26118	29919	44454	180810	33970	23390	36474	180.07	Control
AFSEAEQTK	Q91VK1	19531	29179	56982	33468	49992	575.13		2982.6	50914	5073.2	16161	29436	16777	21007	54269	58786	13344	12536	1230.1	61770	101110	17457	15724	18758	18350	36171	126110	22111	13593	28293	118.18	Control
AFSGYLGPDESK	Q9R0P3											12191	19551	11222	7949.1	30737	35331	14912	11087	3534.2	33852											102.52	Control
AFSQFVRPLIAAK	Q6PDQ2	16113	13978	45136	14933	41609				43562	8074.1																					53.967	Control
AFSYYGPLR	Q8BL97	60709	71780	245920	73507	194730				212470	10954	20382	62748	42396	45055	182500	170360	49856	23152		209610	261610	32792	20848	36784	41421	63521	382020	38632	45514	61112	162.5	Control
AFTHTAQYDEAISDYFR	Q9CWJ9	18835	21195	46791	27131	32939				34159		11315	26325	15550	14482	46565	45801	11736	10356	1370.2	47917	43465	9494.9	11601	13332	10519	27925	38850	13090	16668	25207	159.34	Control
AFTMDCITLEGDQVSHR	Q9CW03	8270.5	20086	21386	20828	22509	3044.8	7638.2	2502.5	31814	5777.5																					68.257	Control
AFVAIGDYNGHVGLGVK	P25444	81764	108620	208530	146540	175640	5697.3			154970		51203	97462	52137	61411	158060	165130	48201	32150	5517.1	135000	171130	36001	22116	37604	38219	57403	150870	47114	41399	44652	157.38	Control
AFVDFFSQCLHEEYK	O70503	19287	31946	47453	35797	36161	639.49	2255.5		42141		17640	29595	19296	18453	40524	42884	15461	14165	4442.7	47361	45946	9097.4	6551.4	9845.3	13175	20453	55587	13268	17393	11745	150.22	Control
AFVEFLTDEIKEEKK	O35658	7549.1	11140	18754	16809	22780	527.28	402.9		26557	2098.1											82666	20035	18967	23445	21312	52019	100880	31392	23669	25410	164.09	Control
AGAAGGPEEEAEKPVK	Q6P8I4	41187	47436	106140	54865	96119		2931.6		102460	3697.2	20944	42033	26457	23824	66249	86200	26372	26826	1554.1	92777	171220	28294	25052	22364	34737	38032	194740	33676	25988	35195	183.6	Control
AGADIIITYFAPQLLK	P10518	5618.1	6841.5	18276	11605	14727	1441.7	1865.2		14086																						98.943	Control
AGAEPSDAIR	Q3UA06	23834	36252	59742	40452	54353	3054	4310.2	4910.8	57123	5162.7																					98.458	Control
AGAESDGQFQFTGIK	Q78IK2	63375	78587	175230	107910	152300				157760	9662.2	41481	80588	42205	48719	127910	169960	46325	40260		173930	189290	32936	31309	44685	47247	68824	200540	62137	42130	57843	150.06	Control
AGAESDGQFQFTGIKK	Q78IK2	156650	159310	307190	136380	277280	1633.3		3468.5	286950	6599.1	28516	53271	25268	18512	63610	88524	28851	23665	8636.7	101220	347480	49686	58074	41461	59639	84296	370160	69054	67837	79094	134.9	Control
AGAGSATLSMAYAGAR	P08249	46637	40106	141030	46711	97237			3064.6	105970		18564	42641	19546	18461	98516	115850	23074	10562	798.79	120450	216360	22356	7419.1	21946	28316	31135	241180	20479	23085	30011	280.17	Control
AGAIAPCEVTVPAQNTGLGPEK	P14869											12783	22176	5431.1	6999.8	20899	26574	8723	5861.4		31062	57279	5433.8	7699.5	4533.5	5973.9	8459.4	37000	8414.6	5976.8	10847	125.53	Control
AGAVTSSASLSSPALAK	O08784	12270	16858	35071	21397	25784	223			32659	2208	5352.8	12320	4917.9	5618.5	13769	16970	5644.3	4910.1	1459.7	19417											234.65	Control
AGCPPGNPTAGR	P32921	8985.3	11759	22641	17115	25209	171.2	186.77	1862.6	21265	1260.4	4107.6	8265.1	4840.7	3312.5	14038	18805	5774.1	3972.1	1074.3	17703	32171	6543	3534.5	4130.3	7419	8275	35777	5029.3	3751.5	7098.8	106.18	Control
AGDEFVEK	Q61425	73369	73972	175160	113760	179650	2070.3			179330	16598	55476	106770	44215	44240	142600	174970	51631	45726	5991	192100											119.27	Control
AGDGRPCPTAESASAPPEDPNVNFLK	Q64337	10527	10674	30494	19791	19396		2278.1		29967		12363	27257	13811	16758	34044	44745	12328	9042.2	442.35	41805	36893	5730.3	4461.9	5230.9	7973.3	10267	42446	6465.2	7034.6	8154.3	89.946	Control
AGDLGVDLTSK	Q9DCW4	107770	121910	314580	168730	239150				329470		104730	239550	120450	108040	308400	350200	114790	92344	7332.2	427210	396550	66127	35749	55636	66533	118860	431560	86318	64041	96903	146.11	Control
AGDMELKPFSGEDYTCITFQPDLSK	Q01320																					22913	1769.2	2528.2	2849.4	5356	5000.3	24572	4469.4	2732.9	3697	38.237	Control
AGDMENAENILTVMK	Q6PB66	13955	13030	37960	13904	22921	1128.6	1074.5	1414.4	21906	3001.1	5175.3	11986	4961.3	6085.2	12935	17449	5419.3	4221.9	778.15	16329											116.01	Control
AGDTVIPLYIPQCGECK	P28474	5658.4	5092.4	5864.3	3792.7	6374.7		274.37		9272.7		6729.8	6414.2	962.56	1065.8	7815.9	10698	1505.2	2632	838.15	10868	19398	1710		1132.5	1612.1	4133.8	13300	2030.3	2152.7	2132.2	99.215	Control
AGDWQCPNPGCGNQNFAWR	Q61545	7737.7	9932.8	16403	8684.2	16806			1003	19658		6851.9	10123	9111.7	8052	24356	28480	6397.9	9294	3382.5	38011	19004	2246.1	3545.9	3010.3	4846.2	7157.7	22716	5683.7	3951.3	6108.6	82.362	Control
AGEASAESTGAADGAAPEEGEAK	Q91XV3	20942	21791	65813	26650	57339				67524	3997.8	10025	18895	8997.6	12322	37010	50692	13308	7452.4		50357	66953	9005	8754.4	8403.5	9851.4	15700	86716	12504	9985	17490	187.16	Control
AGEITFAEK	Q62351	55233	73948	148280	91768	135220				159140	10477	37218	79165	35752	36892	116170	158730	45147	31534	3106.5	142380	251870	37171	29226	41506	54091	66123	279900	43623	35641	54392	144.09	Control
AGELTEDEVER	P62270	130920	149190	303170	167900	295040				323570	18787	60901	133740	62251	67720	221040	298340	82040	46729	3096.5	288190	230180	41357	50365	40852	47316	81472	302630	50827	50599	68154	246.59	Control
AGELVLTSESSR	Q8R035																					31143	6363.6	8413.8	9228.8	6372.2	14973	40405	7419.5	8565	10903	78.655	Control
AGETTGQLTK	P03975	211480	212510	623110	221810	563340				568140	20460	120740	244740	71094	112550	326970	532290	129160	51153	5930.1	656230	1041600	135980	78691	151340	168270	270060	1333700	137130	92803	236860	150.61	Control
AGEVFIHK	Q99K48	246610	268990	662580	320020	559690				611360		141450	252500	131480	153290	413710	532330	172250	127920	25690	612650	887540	166710	147240	156040	164450	287280	1047400	202090	126290	246440	100.15	Control
AGFFGTIVEYGAER	Q5U458											8663.5	12583	5976.9	6181.9	21675	23189	8627	4295.8	3140.3	26248	33671	4581.3	6897.3	4890.8	7771.1	15394	39739	8278.7	9983	11375	129.16	Control
AGGAGVPAFYTSTGYGTLVQEGGSPIK	Q9D0K2																					55821	13898	11352	17966	14378	36162	72486	20240	15002	19513	89.946	Control
AGGEGGVTLGQPHLSR	Q9Z0N1											7156	7823.6	3823.7	6334.6	10147	9835.7	7793.8	4269	2223.8	12811	19191	4833.6	1899.1	3084.3	2093.2	10175	28574	4444.1	5870.6	6563.5	128.28	Control
AGGIETIANEFSDR	Q61699	56934	60535	142100	46206	111600				126810		24776	63975	20671	36725	109080	134990	18297	26917		178020	224600	35644	21641	26395	22457	49533	246800	30264	31978	39531	138.25	Control
AGGIETIANEYSDR	Q61316	32115	34011	59569	34429	56294	6822.8	2381.3	4912.7	55808	6332.2	13602	35739	24320	15803	50721	67419	13824	13418	4092.6	80505	142950	17025	16618	16843	22012	28212	129550	24155	17921	21180	170.04	Control
AGGSASAMLQPLLDNQVGFK	O09061											5983.1	9986.9	5247	4928.2	17021	20397	5610.1	3128.8		23873											113.65	Control
AGHFDKEIVPVLVSSR	Q8CAY6	38620	61747	105120	78345	71294	1184.5	8742.4	5250.1	83463	9337.7	31819	60981	34687	33942	81464	91755	40397	42179		77649	105400	28161	35436	39514	15211	45428	142800	48719	41731	53886	102.38	Control
AGIFQPHVR	Q99P88																					78910	20558	21695	24442	26382	39824	87547	28770	25789	23520	107.9	Control
AGIFQSAK	Q9CPQ1	219190	232040	583180	332190	552580				566890	26897	113910	261400	106710	118100	443660	538040	149020	87432		606290	651940	136100	65911	115730	161200	243300	952230	174710	91202	187910	133.12	Control
AGIISTVEVLK	Q11011											11104	22243	10303	9913.4	37810	49231	11398	8292.9	5035.6	51423											149.72	Control
AGIPKEEVK	Q8QZT1																					750240	129040	83876	118970	169940	221370	1006400	133670	105410	213060	82.279	Control
AGIPVFAWK	P50247	66035	76385	146080	84537	130960	401			132350		32237	60379	38588	38895	101320	117210	49509	30512	2966.1	130760	118060	23838	31304	24898	25142	43667	145610	29175	27843	36935	157.79	Control
AGISFIIK	Q9ESZ8																					63698	13862	9924.2	14020	14070	21361	93270	13082	18047	14091	114.6	Control
AGITTTLNSR	P49718	52013	127730	50171	133830	59557			4480.8	69886		49531	62000	50269	49948	44418	41614	49502	40872	1645.1	31059	39320	35916	32828	40001	40892	80483	42962	39340	44097	49543	63.419	Control
AGKPVICATQMLESMIK	P52480	57091	30934	121200	59782	78372	870.29	204.3		113110		31609	35926	15204	19656	78805	123610	28449	22099	420.67	105590	154570	17583	10756	11298	31029	34455	148420	25305	16903	27040	126.88	Control
AGKYEQAIQCYTEAISLCPTEK	Q9CZW5	3353.6	4863.2	15964	10166	14753	71.967			20164		7998.3	14777	10416	11728	29069	47959	16573	12600	1303.6	45134											109.64	Control
AGLEQGSDAGYLAESQK	Q8BMS1	36133	43296	90426	46496	75223		381.6		84491		37993	71872	48307	41572	117990	155740	47462	38561	3189	163270	82451	10766	7942.1	14878	16963	22752	88054	14523	15834	21314	213.67	Control
AGLGHPSAFGR	Q9CWS0	39710	58868	117000	102420	91779	10455	8577.9	12669	99818	12239																					90.919	Control
AGLNCSTETMPIK	Q6ZWX6											10863	20311	9765.1	9411.3	28297	33507	7521.4	5641.3	1642.6	37934	108860	14354	5368	12397	10084	27003	75265	12902	14383	12607	112.75	Control
AGLPCQDLEFVQFHPTGIYGAGCLITEGCR	Q8K2B3	3185.7	3850.1	2089.7	4964	1710.9		721.03		3191.8		3434.7	3494.1	1165	1586.4	2318.4	3182.5	1732.8	1827.4		2804.1											100.95	Control
AGLYGLPK	P19096																					520010	98290	70467	95908	107770	145570	703960	129090	56204	151480	106.76	Control
AGMSSLKG	P80317	205070	176190	608750	218290	438180				487860		152630	280160	98961	102750	400690	564670	122020	78896	5632.9	641980	1099200	139920	62540	91217	181490	192590	1218600	138820	91052	174930	113.89	Control
AGNAPKDEIDSAVK	P32921																					215750	20218	10759	39171	31534	67102	240610	18322	39195	31923	112.15	Control
AGNEKEEGETADTVGCCSLR	Q04750	46681	52313	106660	47233	78562	506.06			74141		24413	37814	22361	22840	50129	52565	11847	10018		60468	155030	21331	14431	19306	17540	30116	113450	13946	13647	23930	165.1	Control
AGNFYVPAEPK	P14148	31590	39269	110850	40777	96278	2384.6	1012.9	7471	105350		23017	36368	20076	15065	65427	94307	22990	17310	792.89	92392	211210	27575	27639	28259	32925	72351	267870	32793	37283	42369	129.38	Control
AGNLGGGVVTIER	P67984	123950	124570	400720	165730	356170				381700		84367	144730	54564	60268	304320	418070	48762	35687		416350	537650	40228	28225	54943	62650	109170	645260	61287	34138	91881	228.12	Control
AGPALGEGER	Q99MR6	38313	60961	71986	78259	70809	843.28	3422.5	6198.6	64988		24026	33497	20778	13445	34410	43745	17550	13027	5956.2	43086	162840	33496	22345	28302	28635	61916	147710	30302	14723	37580	144.12	Control
AGPEADKEQAWDDEENAGPVLQFDYEALANR	P56183																					8515.4	1584.6	1440	1466.4	2872.4	5363.8	10224	2009.1	2355.4	2314	42.659	Control
AGPNIYELR	O55125	80010	98823	197090	94187	184640	5807.5	7564.2	8648.7	190610	29176	60496	95753	75821	50765	191870	241440	71564	44990	50361	198120	295650	46539	34537	50429	60503	100360	386210	46448	47378	68296	93.178	Control
AGPRPVVLSGPSGAGK	Q64520																					41731	8904.9	5945.6	11158	10265	24173	44237	11415	12782	11644	65.395	Control
AGQAFRKFLPLFDR	Q64433	3119.1	5714.5	14048	4766.2	12575	28383	55993	21415	11293	66044																					46.797	Control
AGQAVDDFIEK	Q9DCD0	47725	52624	118900	62528	119280	2454.9	2708.2		123290	14297											262890	36267	39250	36699	40845	78307	325610	54605	34717	62725	147.72	Control
AGQQEGFLEPGLK	Q8BI84	12257	12845	35298	18512	29023	1465.4	2318.9	2267.1	27455	2846.1											44665	5963.3	5913.6	6740.5	6365.1	11316	54206	7598.1	5500.1	10397	100.88	Control
AGQSVIGLQMGTNK	Q9DAW9																					73722	6449.3	8325.5	8218.6	8018.2	11505	82950	10964	6977.5	13621	93.839	Control
AGQTTYSGVVDCFR	Q8BH59	7364.4	10765	18974	13732	18408	982.18	2100.8	1982.3	17206	1850.1																					102.4	Control
AGSDGESIGNCPFSQR	Q9QYB1	8945.3	8728.9	20377	9521.6	20660	998.51			33446		5172.6	9744.2	5932.8	5393	16264	17934	6972.3	4812.1		28125	48648	3761.8	3981.9	4300.4	5826.2	9445.8	45519	8332.9	8413	9227.4	160.22	Control
AGTEEEEEEEEQSRR	Q9JK23	11745	14395	23892	16102	21373		1567.4	1638.8	24368	1421											31827	7537.2	3537.1	5713.5	11100	12644	46799	4785.1	9947.8	10152	173.68	Control
AGTGVDNVDLEAATR	Q61753	66246	77244	176310	98129	142210				153480	6237.8	39323	92616	40564	31473	150090	183240	49808	23437		272360	147220	20265	24379	30722	24554	49813	221690	26250	29643	35119	221.86	Control
AGVAPLQVK	Q8BTM8	74950	81976	227970	99759	159810				197770	13510	49855	99990	46713	48340	153950	181290	71068	33849	4619.2	200770											160.91	Control
AGVNFSEFTGVWK	P12815	20063	19850	43203	24372	35702				41401		9733.7	18552	9893.3	9909.6	32850	38988	9555	6984.6	1158.1	41323	58836	8132.5	7758.5	11291	11943	17300	56790	12379	13574	13277	135.99	Control
AGVNTVTTLVENK	P12970	67234	80258	200150	84798	181040	3445.6	2717.8		172900	9251.6	47249	119570	80045	50461	202740	270220	37784	28385		226830	482120	57612	24650	75096	85683	120160	529120	84176	81666	76618	186.81	Control
AGVNTVTTLVENKK	P12970											123600	237800	63646	79156	407120	564590	86775	58808	6288.3	515090											152.99	Control
AGVQSGTNALLVVK	Q8K2T8																					33792	8490	6376	7318.9	7054.8	13812	39880	10501	9176.6	8299.6	72.2	Control
AGYPQYVSEILEK	Q6PB66	13728	17170	35854	21536	29267			2091.1	33515		9134.6	17007	9737.2	11355	21848	31041	7793.8	5497.3	335.59	38967	122950	20950	22156	24898	28071	39677	166860	29955	16415	35643	100.55	Control
AGYTDQVVIGMDVAASEFYR	P17182	50087	49292	122310	69471	97030	741.25			99683		25841	43938	25158	24650	67917	102810	19800	18660	1889.5	85678	248860	31874	38984	44765	66782	80764	239490	60880	49590	63262	247.93	Control
AHEILPELVCCSAK	P42932											31492	63215	27534	35276	155000	139280	40059	50750	2702.8	202450	396310	55638	27682	28760	39621	99653	360420	37734	73705	68563	124.07	Control
AHEPTYFTVDCTEAGQGDVSIGIK	Q8BTM8	10847	17047	25206	18894	20128	274.95	488.96		21113		2634.1	6004.3	5417.9	3583	9625.3	8179.8	3946.2	5299.4	3815.5	7062.8	31382	6629.7	3986.6	6514.2	6621.7	12634	30801	6814.8	5036.5	5875.9	119.01	Control
AHFLPLDLASLASVR	Q8VBZ0	2271.8	3576	5722.3	4647.7	7119.4		254.49	2161.4	6390.8	3908.2	1503.9	4684.9	1357.7	1972	7354.9	7074.2	2160.1	4130.6	4001.1	9109.5	5698.3	1962.1	1152.4	1515.4	2639.1	4003	11802	3119.2	2611.8	5451.7	70.529	Control
AHFNLDESGVLSLDR	Q9JKR6		24524	45619	35934	33385		10858		38607	6577.7	11789	16384	18213	17980	24819	25549	17396	19881	7284.7	26069	55933			11480	14579	9150.8	74139	26070	10923	8760.1	121.79	Control
AHFQNFPNGVTDFIK	Q8BFY9	13271	20407	44792	22868	30327	4006			38055		9475.4	18002	8202.3	13357	35951	42162	7871.7	6845.3	4440.6	45898	36156	10221	7933.6	6234.1	9811.9	19046	62898	10688	10705	9375.4	68.034	Control
AHGFTFTR	P35486	9492.9	14264	43799	16358	32188		940.59	2710.6	40359																						83.313	Control
AHGGYSVFAGVGER	P56480	75083	170140	229670	185310	188720	9848.2	13204	24422	230570		24555	47826	28754	34350	84771	100760	40280	33204	13399	128300	145750	11356	32134	38177	23023	33480	178670	39238	35564	39663	80.469	Control
AHGNSGMVR	O55142											8899.1	14791	7716.9	7583.3	12151	23529	8454.2	6597.8	9223	25360	29549	8711	9551.9	6576.3	10095	16328	39040	9509.5	6563.4	10974	114.89	Control
AHIVFDFHQAADGIQEQQR	P46664											20225	35384	24801	22653	45050	58074	25148	25520	7264.4	60620	95028	10720	19737	29107	7139.6	58259	129380	20286	17415	20103	142.39	Control
AHLGTALK	P62267											15611	26058		22241	53562	79383	23404	17171	7658.2	73366											112.17	Control
AHLLAQVIENLECDPK	Q9DAR7	4951	6531.9	13389	6461	10216	1541.1	1876.4	1532.5	11931	4653											24798	2903.3	2425.7	4542.7	6199.5	8565.2	29011	5967.7	5216.7	5500.8	92.935	Control
AHLMEIQVNGGTVAEK	P27659											20359	32918	22156	29108	81367	75160	32273	22789		97225	92827	15853	7056.8	23595	19458	29415	118100	29244	10142	16901	97.417	Control
AHPNLPILIR	Q9CQ75	16469	26124	47048	27232	41362	3342.3	3230.5	5559.1	43145	3785.3											45503	10351	8051.2	13266	14641	23702	61692	15276	15513	16372	115.71	Control
AHPPELKK	P62309																					201290	31203	38554	26422	42541	58434	239450	41576	37906	51026	87.616	Control
AHSIQIMK	P62717	126830	114270	510300	135170	345630	1314.5			307470	9809.3	66798	126350	77710	71725	358200	402950	95150	64066	9432.4	475370	451590	37646	24069	41441	61896	80305	543980	53916	35576	62337	131.06	Control
AHTDFFEAFK	P61202	54118	59182	107810	69813	95074	2919.1	5591.1	6609	107270	8381.1	23565	51748	42830	38750	129820	117890	45480	37244	5666.5	128810											116.52	Control
AHVAPCFDASK	Q8BTM8	130760	150590	209300	168940	222510		9394.2	11749	228400	20817																					84.658	Control
AIACLLFGGSR	P49718	17905	19799	43156	20477	37999	2152.1	52.849		40729	6424.4	12440	23016	14528	8541.2	42374	39546	13689	6747.3	4334.2	50400	43782	6162.9	4716.4	6531.5	8495.8	11685	48862	7915.9	7008.2	10087	160.59	Control
AIADHIR	P14152	120760	202700	266120	235270	224540			6618.4	232870	13177	95435	152270	98761	103950	169740	204060	99449	65810	701.32	216400											174.64	Control
AIAELGIYPAVDPLDSTSR	P56480	204680	257420	469840	278910	387040	4441.8		17286	453280	17269	115680	260870	170970	167460	415800	406500	174180	108220	705.9	421460	404180	81036	103230	109660	107430	204350	544420	117680	129130	154190	250.81	Control
AIAGTGANVIVTGGK	P42932	90177	99300	223060	111450	156250				183130		70213	178410	79357	76541	259550	249990	79130	53190		214750	257570	38637	36183	43238	51877	95215	283720	50276	55034	70357	208.95	Control
AIAIAGR	P97427	213040	223090	493530	235280	426720				454110		111580	243060	122860	123470	471660	494830	144240	83144		550000	623970	94546	54998	108550	102600	186170	712420	103820	103560	150860	197.44	Control
AIAINTFLPK	Q6A0A2	16346	21460	40459	24834	29998		1738.5		31257	5083.9											45944	6987	9427.6	7873.3	15776	22386	57643	11677	20486	19021	112.94	Control
AIANECQANFISIK	Q01853	25783	36328	43571	39543	41605				32435		26986	62144	35520	35175	95949	96044	29945	36305		74927	114830	33987	24717	26866	37567	66688	108010	29535	23004	25771	131.43	Control
AIDDASASISLAQLTK	P97868											4778	10476	6075.5	6374	19287	16379	6904.3	8219.2	1295.4	19083											91.937	Control
AIDLFTDAIK	Q99L47	63652	91798	156230	104820	123240				143850		67389	121860	80159	74139	218660	181560	87948	70451	3189.4	219710	144430	32593	22713	37583	35184	65536	166470	41114	35593	40030	195.7	Control
AIEALKEFNEDGALAVLQQFK	Q7TMK9	39945	50303	77646	64049	73537				82724		28073	53115	42621	39279	86941	79733	40013	38719		76644											188.6	Control
AIECSYTSADGLK	O88455											9636.2	19829	11081	9947.4	28787	29956	9146	8905.5	2205.3	25951	44520	10285	4136.5	10996	12782	24398	43247	9487.5	12174	11146	182.64	Control
AIEDEGGNPDEIEVTSECNKK	D3YXK2											4307.6	7556.1	4131.2	5066.7	14190	11702	4266	2757.2	1261	11336	39611	9956.4	9559.5	8034	14293	23577	46381	12789	10474	12030	145.05	Control
AIEEGTLEEIEEEVR	Q3TKT4	29655	51345	80474	57272	83312				93397		20346	26570	22441	21700	58692	69661	21855	12450		73819	110050	16144	24430	15087	18930	38053	143980	23602	28943	33210	137.95	Control
AIEINPDSAQPYK	Q99L47	73220	101220	170300	110130	128350				157250		31098	58213	41148	43639	88632	89437	43439	33282	1956.3	83679	218380	53701	48394	56897	56663	98670	270220	66885	54296	78026	212.82	Control
AIELATTLDGSLTNR	Q80UM3	7278.4	6206.4	16506	13302	16498	860.49	2278.1	2325.9	17163	2177.5	5052.1	11369	5749.2	8030.4	21747	18318	5939.4	3944.8	1112.3	19941	40602	6028.2	1938.2	7725.3	8086.4	12689	41214	9986.6	9380	7979.1	149.23	Control
AIELFSVGQGPAK	O70310											14481	29684	23308	17083	64392	53993	15511	17132	4857.9	71098	89097	21780	27437	22066	31268	48716	105650	26491	18399	29187	142.43	Control
AIELNPANAVYFCNR	Q8BJU0	10070	10926	15478	10437	14001		1103.7	2455.3	32526	1966.5																					202.65	Control
AIEMLGGELGSK	P97807	44322	56850	131300	60210	72151			11962	108180		21126	45760	26556	32677	71268	81418	27327	23833	5098.6	76258	155380	33368	25851	23933	34930	50409	157570	34418	28104	46611	194.5	Control
AIENIDTLTNLESLFLGK	Q3UM45	4103.8	5309	8413.7	4834.6	7440.5	402.19			8909.7		3415.6	7709.2	7297.9	5950.8	12001	12687	4360.9	3799.8	384.6	12433	14523	3025.2	2449.6	2894.1	3605.9	8785.2	12959	4626.1	3103.9	6300.3	118.48	Control
AIEQADLLQEEDESPR	P61967	12560	15121	21979	17841	25251	550.75	1029.6		29831	1894.4	6778.6	14326	8296.1	7093.3	23774	24624	10913	6454.5	1365.4	26813	38491	8547.3	7120.1	8737.3	7476.6	19454	45032	7611	11814	12048	231.26	Control
AIESMEQQLSELKK	F6ZDS4																					76026	14813	12389	10799	21441	37476	98290	24012	9788.3	20358	117.93	Control
AIFAGYK	O55142	545410	529480	1192800	651510	859110				812670		289690	531120	281970	246740	764520	774710	239050	144650		766810	1565700	254410	86421	223500	242730	364590	1116400	191200	193360	260220	126.05	Control
AIFASGSPFDPVTLPDGR	P06801											10873	25750	15058	14774	50078	45680	15686	7484.8	604.86	58596	52844	5932.7	6760.9	12273	10743	16335	59265	12276	11895	15569	134.08	Control
AIFEIVLNR	Q6P4T2																					20334	4263.2	4132.1	5950.3	4868.3	12094	27222	6910.1	5859	8737.3	131.06	Control
AIFLFVDK	P60521	21047	29505	54340	34521	42543				44770	1987.4	17095	35451	21236	23376	59537	63600	19733	18826	1345.2	55473	75497	20241	13620	19737	24861	37270	74935	20856	20567	20094	146.35	Control
AIFQAIAAK	Q9DCD0	101880	130240	322620	142360	285270				261490		36995	112010	69228	68587	197440	182260	60504	35922	9612.6	233280	369940	61280	32974	43953	67604	95714	408950	61247	53255	83303	166.96	Control
AIFQTIQNR	Q9EPL8																					240610	41834	31862	60852	61989	115300	278750	70663	55398	42108	129.42	Control
AIFTTGQGASAVGLTAYVQR	P97310	8941.5	11589	19381	12188	17905	227.72	122.73		20740		4755.5	10150	5588	6000.3	22950	20150	7963.3	3281.2		19713	25160	5060.8	1281.6	5046.2	4797.3	9469.6	25719	4624.6	5542.1	6842.3	168.89	Control
AIGAVPLIQGEYMIPCEK	P18242	6106.7	5327.3	13849	5876.8	10400				7412.8		3115.4	9578.1	3647.1	4644.5	12915	12810	3372.7	3503	1025	13061	19003	2477.5	3977.6	2792.5	2713.8	4891.3	13888	3499	4505.8	3056.7	104.79	Control
AIGDHFYK	Q61074																					291510	65600	56157	68723	73192	149970	352390	92947	79713	104670	64.836	Control
AIGFVVGQTDWEK	Q9R0I7	6810.2	10860	23284	12347	19433	1475.5	1176.3		22191	1686.9																					102.61	Control
AIGIDPGYSK	Q8BJU0	93523	115740	181470	117850	178200				187160	16410	44485	76262	54389	54278	130970	145550	42618	40539	10634	147980	215680	34677	24678	45655	46057	85745	236930	34918	55964	49304	122.13	Control
AIGNALK	Q9DCX2	447730	509550	1084000	491630	979160				928080												1060500	188810	164500	198210	235970	430620	1240300	196210	198090	278460	129.16	Control
AIGNIELGIR	P14873	140560	169950	383670	167580	338690	890.13			363370	19586	84497	176760	106840	88814	339030	308020	117630	75692	8668.9	405300	528410	74649	61592	91913	104470	159450	638060	108080	105200	116590	169.41	Control
AIGNIVTGTDEQTQK	P52293	27630	28925	70890	41510	62434	4355.1	1729.8	1624.2	60903		28110	59192	37335	48997	115410	113900	43776	27291	1691.5	109370	130760	24832	16488	35405	27298	57231	170390	27561	30268	31238	266.85	Control
AIGPHDVLATLLNNLK	Q99NB9											10426	11595	9218.2	3465.5	24549	26437	6873.9	9481.4	10124	23423											112.15	Control
AIGSASEGAQSSLQEVYHK	Q9Z2U1	25581	32815	57213	29838	44285				62602		45835	77649	40967	52056	104650	92859	60244	43569		113470	27460	10153	6713.7	14112	14847	23463	67181		8205.5	14716	152.94	Control
AIGVKPPR	Q01853	22459	29326	58306	30026	60149	863.14	498.25	2269.6	55488	2942.7	196180	337540	181830	182750	566360	705480	204740	130170	19051	732400	889350	164760	120010	150830	197320	337350	1185500	170180	165520	234870	138.24	Control
AIGWGNK	O88441	209960	256580	691070	270980	632320				457700	49169	149430	351000	160220	142870	431440	644170	177010	114810	4114.9	744250											76.592	Control
AIHMALDCCGIAGPLEQFISDTCPK	P40240	18683	27607	54536	37881	40654		1708.8		48251		24902	35326	21736	16062	67588	67980	26437	19269		73070											96.131	Control
AIHSWLTR	P99026	63878	70881	169060	80882	158590				176550	7620.1	47368	66105	39948	43963	172170	187340	57923	38152	1316.8	194160	221240	30230	27513	36910	34959	67942	306950	32679	43316	58791	163.9	Control
AIHYLHYIER	Q99N87											8925.9	18333	7390.6	6429.5	23640	25876	10310	5841.6	1762	16487											98.048	Control
AIIEEYLHLNDMK	Q6NZJ6	16194	26798	59553	33705	38261	830.37	2306	2795.7	35349	4157.4	17605	23814	15116	19491	51486	46687	18204	18216	2840.9	40903											122.42	Control
AIIKPQYVDQIPK	P61222	138190	179820	318980	196110	254330			19319	285930		63158	193280	138610	131910	278620	262210	115230	81192	4857.2	328050	387190	111970	91270	86229	104030	216310	514380	95842	107110	126200	131.26	Control
AIILAAAPGEK	P13864	23541	35823	64897	37919	53307	2050.1	3900	2606.8	60668		19069	25462	15482	16612	48254	47815	24494	15288	5411.5	59745											126.07	Control
AIITALGVDRR	E9PVA8	34765	48517	94379	48985	104240	4092.1	6105.6	5183.3	91774	6235	20458	38841	17440	21870	84648	68646	28955	19325	5854.3	81251	76935	14552	11504	17176	17612	35155	103840	17225	21965	24460	225.01	Control
AIKNDSVVAGGGAIEMELSK	P80313																					121520	17548	17324	21559	29048	45050	123930	28231	25853	28681	117.74	Control
AILAELTGR	P35486	124760	145090	294770	157130	246250				290000	9253.7	58719	107950	61959	58064	198110	213640	55244	37794		208630	252140	40697	35304	34882	45958	81668	310520	48062	55592	68897	183.26	Control
AILDDLLK	P41216	20850	31888	49908	41830	45758				47977	2699.4	17340	33947	22357	19568	46144	45894	19656	17210	1317	45006	62298	16248	12932	17036	19833	33338	84339	21608	16474	19521	147.52	Control
AILGEVK	Q9D8N0	692270	863600	1641500	1078600	1471900				1593100		479300	773340	517130	561910	1430900	1543300	552190	449100		1429100	2355000	492750	385180	440670	547690	906410	2996600	617830	486700	624760	135.35	Control
AILILDNDGDRLFAK	P61924	28368	46386	64116	44537	52926	887.47	2498.2		63695	4998	17173	38402	30732	19840	75498	66337	25286	17988	2725.5	69948	55921	15374	11270	14821	17722	33074	70496	19123	24452	20582	216.46	Control
AILPCIK	P60843	60553	89189	148400	155260	221630		6680.5	11710	263300		55637	89908	53825	97046	329140	372960	146940	94668	2567.8	358180											142.42	Control
AILPCQDTPSVK	P24527											12809	23392	14092	13067	30813	30356	11415	8693.6	2713.6	27732											155.15	Control
AILQATMR	P31230																					422710	79281	40926	75601	94557	122690	499500	85691	75460	100420	122.18	Control
AILTFALDSAEQK	Q9CRA8	8389.8	14829	20074	16157	19926		948.75		21979	2056.3	8584.6	10617	10794	10379	21163	21938	9067.7	6570.1	971.41	18887	25593	5115.4	6846.1	7867.9	11165	14770	34484	8821.4	8063.6	11116	187.42	Control
AILVVFANK	P61211											21724	42584	25925	29223	79773	69443	21155	16302	2122.8	69621											185.99	Control
AINEAYKEDYHK	P14824	55835	72642	124580	101850	111990	11785	17762	19877	125650	21377	45921	88486	50192	54963	116090	118860	64397	36374	32929	126480	150500	39522	29944	47532	41157	79689	218000	49702	57901	37608	109.44	Control
AINQGGLTSVAVR	Q9QUM9	47786	48220	129820	61469	129190			7855.3	128320	4728.8	29161	59194	32704	32317	125370	128780	30375	24895	4045.1	131960	198630	27862	9547.3	24798	33310	61002	229240	22303	28343	45800	231.17	Control
AINQQTGAFVEISR	Q3U0V1	27406	28334	74863	41709	57384	1578.1			64291		12814	20726	16445	20668	50707	55387	24127	5580.5	3487.5	62596	73339	12249	2443.5	10246	10376	23985	95090	15713	21213	16288	196.38	Control
AINVLLEGNPDTHSWEMVGK	Q80X50	15103	20858	44386	24115	35263	1316.1	286.79		41280	2368.5	7592	18931	9723.3	6960	28348	30042	9312	6901.7	3786.8	34742	58136	11178	9614	5673.4	11573	20334	66489	13335	11663	19803	115.15	Control
AINWPEDIVFPALDILR	P27612																					7130.6	1503.2	2812.9	832.39	1128.7	4029.3	6986.2	2291.6	1849	1909.1	75.78	Control
AIPDLTAPVAAVQAAVSNLVR	Q64727	4412.8	5958.1	11438	7069.4	8794.8		248.41		9370.9		3127.1	6376.4	4235.9	3701.5	10612	9767.7	4348.6	4416.3		10216	10369	3870.5	4351.3	3825.5	3720.8	8062.8	17000	4889.9	4587.3	4441.9	151.56	Control
AIPGVVEK	Q9CZU3											28776	55576	31260	32299	102560	114170	44456	18002	11862	136640											89.55	Control
AIPTTGR	P25206	77743	132640	172590	144590	161150	4049.9	5551	10787	159200	9838.6											254740	65566	47077	58052	78287	153490	343010	73404	80089	102600	135.5	Control
AIQDEIR	Q9Z1B5	150540	201000	409510	258400	362540	5262.2	2860.1	13615	366870	16833																					113.41	Control
AIQEALAK	Q05D44	68513	96961	153630	122550	163480		992.31		165360	9134.3											228810	41977	40797	43267	52959	83118	283060	52373	47268	74002	149.65	Control
AIQLEYSEAR	P14685	33866	51413	88381	62737	74828	3226.7	4834.7	4982.2	75106	5641.4	25643	47395	31122	29285	92696	94212	35678	17058	8802.1	83543	109520	24628	23328	22494	25876	53355	116320	29899	28593	26167	202.2	Control
AIQLSGTEQLEALK	O88544	25574	30232	60464	31973	55104	1988.5	1020.8		53345	1958.5	13780	26469	14440	18400	52236	44370	17067	13945	1425.9	47021	67570	14380	14784	13371	16319	29611	85026	22153	17761	19614	186.58	Control
AIQTLGYFPVGDGVFPHQK	Q6PDI5	10739	22069	29249	19951	22325	2875.8	3307.9	2786.9	34799	4930.6																					80.638	Control
AISEPNFSVAYANMCR	Q6NZJ6	5723.6	9562.2	16989	14991	18773	499.84			21719	1409.2																					108.7	Control
AISEQTGK	Q91V92											32307	50947	29717	23560	60937	85482	30174	22190	199.05	95586	138660	28724	27324	24564	38551	51911	151540	25471	23246	39067	146.81	Control
AISSSAISR	Q6NVF9	30867	45909	89112	57562	79244	3783.4	6113.5	4734.5	95362	9711.1																					141.93	Control
AISTLNGLR	P70372											60409	113450	83283	77520	279670	266710	90408	37747	2856.7	276880	403130	54681	49965	49961	64186	144290	535060	71875	61783	97292	118.32	Control
AITGASLADIMAK	Q8BP67	80712	85250	243890	102010	161730	882.71	2221.9	9563	173360	5027.8	55667	102120	52753	48496	175390	196010	56148	38009	3707.2	190200	239630	35164	27273	25609	48541	66097	273180	45105	29505	46000	257.42	Control
AITHLNNNFMFGQK	Q8R081												63677	52712	43868	86710	175150	15866	32047		104210											57.802	Control
AITIAGIPQSIIECVK	Q61990	30985	39570	87736	52025	95822	5034			113660		26420	63720	46215	42770	134420	140400	46888	33451		150630	95882	15802	15458	19309	11622	39284	123600	15478	21300	36679	147.91	Control
AITIAGVPQSVTECVK	P60335	51647	78987	161670	81653	154750				159690		60941	95224	67370	56031	178450	202110	53063	57799		225510	240280	43193	23990	44589	49552	86439	257790	49957	49925	62642	205.46	Control
AITKDENEWKEFEQR	Q4VAA2	151670	205500	316190	199790	288460	8122.4	11212	11614	252830	13698	77871	136460	63754	93571	215240	213650	80141	69166	49695	210580											105.28	Control
AITTSLTTK	Q6P5E4	60406	91273	169290	96003	128000				135450	10557	38171	83667	48941	41395	130490	120820	47476	33056	2397.8	144100	216780	41917	32796	38223	45284	75034	265450	42129	37328	66099	180.44	Control
AITVASQTNCPLYVTK	Q62188	51996	57220	173000	88506	143760	3271.4			151200		32212	72401	39824	42365	138360	147730	45177	28251	352.49	138910	147360	18839	10574	21715	26884	41057	158710	25576	21349	26378	240.59	Control
AIVAIENPADVSVISSR	P14206	101260	146830	203670	141600	181440	4974.4			205320	16225	41795	77491	50376	58229	139040	120330	53858	43187	2430.9	124400	264750	49725	26651	47508	40606	104230	269040	76563	71127	85225	219.89	Control
AIVDAAR	P23116																					322000	65712	47199	62480	78071	134180	381950	67029	61998	119310	128.48	Control
AIVDALPPPCESACSLPTDVDK	Q9D819	1079.9	2355.7	4174.2	1398.7	2714.6				3635.3		773.11	1653.6		1042.9	2830.5	2759.9	1672.4	1214.5		2120.9											51.875	Control
AIVDALPPPCESACSLPTDVDKWFHQQK	Q9D819	10585	18295	20999	17546	18653	1698	916.4		24955		21833	32704	22649	25629	48006	39541	16052	19316	2960.3	36601	103780	25961	26377	27859	31700	49358	121710	29377	36720	43335	144.4	Control
AIVPLEAR	Q8CGF7	43059	54810	109920	67645	111380	7845.8	7298	9335.1	123450	14874	25386	49958	35661	28619	119700	135840	33712	39187	5504.5	129300	136060	31646	21885	37204	29888	63165	216440	42524	23333	37288	97.068	Control
AIVQLVNK	Q61205																					95646	22496	29295	22194	26856	47529	132080	31563	42469	50808	135.35	Control
AIVVTDGER	P06801	95125	132120	202270	149330	232280		5202.6	12248	206190	18716																					121.67	Control
AIVWGMQTR	Q91V92	129210	131950	276750	133160	186310				219890		77750	134590	61327	74558	214130	201340	72428	59650		218890	323580	51242	43806	46193	65459	110320	302980	56766	50099	56586	167.24	Control
AIWAALQTQASSSAK	Q6P5E4	12884	13795	34394	18836	36005				33576	2162.3											61683	8344.4	8116.7	9207.3	10592	17576	76774	15498	12049	10951	183	Control
AIYDTPCIQAESDKWQQALK	Q9D8W5	19867	23936	40412	35307	52292				54854		12515	12014	17743	15556	46677	35310	11054	15909	5933.1	33197	75635	14523	15509	15898	26972	45287	106940	26879	22953	31028	149.57	Control
AIYFDGDFGQIVR	Q8K0D5	11123	22782	30329	22459	34349				22259	4014.1											37947	9718.5	9935.5	9654.4	9656.6	18422	35903	11095	17884	9752.2	164.97	Control
AKCELSSSVQTDINLPYLTMDASGPK	P38647	9174.2	18487	34030	18814	25422		1201.2		30774		5634.1	12511	5564.6	4891.9	19798	17299	5252.3	7695.5		26748	28945	5040.8	6327.8	5004.8	6234.1	11825	32064	6265.2	7183.2	6048.7	156.28	Control
AKDEQSAVSMLK	Q62261											26847	34513	17086	23226	75934	70927	29117	22772		61845											90.926	Control
AKDINQEVYNFLATAGAK	Q99KI0											11949	31252	16745	15327	38591	48071	20506	14167	4122.3	54082	241350	52363	27676	64234	66075	94206	277180	58497	50703	84832	126	Control
AKDLIITPATVLK	P24288	51130	65036	142600	109730	98290	3743.3	9646.6		136920		28128	60637	29613	34616	80877	88765	33232	17781	3876.9	92052	90632	19383	23501	24165	25596	46089	113620	33230	32643	31304	105.03	Control
AKDPFAHLPK	Q9D8N0	706110	1035300	1784100	1214700	1260000				1641000		557240	1032600	678380	686610	1670000	1637100	626510	617440	40317	1621900	2075800	443070	286980	464190	485890	949430	2218300	538510	465370	652170	70.977	Control
AKEAAEQDVEK	P47963	185940	238630	418090	253870	341820				354710		150420	248430	146190	136220	247540	419200	141300	100930	13660	490170	209720	27104	34361	38455	70292	67379	260860	37496	35815	65064	151.98	Control
AKEALELTDTGLLSGSEER	Q9JHU4	41378	46528	85514	62625	91829				98627		24288	55082	28011	33409	93204	92720	33373	10073		103760	129870	20071	10107	21678	26043	43838	152290	20763	24931	28569	93.269	Control
AKEAQDDLVK	P26040											33835	70191	51535	38677	110260	107320	45356	33975	10830	125770	221030	64453	40612	65582	49299	99551	292800	51531	53431	60074	99.215	Control
AKEDFLK	P05132											173670	274710	202630	209620	420160	414390	219360	153190	13769	434380	584100	153030	123350	154490	181310	332890	659570	158160	178560	190350	86.011	Control
AKEEQQDDTVYMGK	O08788											9732.6	23888	10686	9409.5	27987	25215	9896.4	6631.4		27804											98.531	Control
AKEFGASECISPQDFSK	P28474											8420.1	16127	7580.7	6678.1	26991	23729	10994	9032.2	5725.6	24805											127.83	Control
AKEFTNVYIK	P29341											192420	362370	168150	224120	615250	631360	197560	174540	14020	584780											104.32	Control
AKEILQEEEDLAEIVQLVGK	P50516	19887	20721	33619	24405	31553				34282		2539.9	7614.6	4126.1	6737	7544.6	11331	7173.3	5412.1		16261											150.29	Control
AKELDPTNMTYITNQAAVHFEK	Q60864	50636	43804	93248	52749	62460	1498.2	2075.6		70539	5612.9	17926	22932	19840	12723	36569	28870	7312	14451	2656.2	47317	159180	26335	26753	21083	30043	49762	149360	30076	37615	40504	133.38	Control
AKEQEAEPEEQEEDSSSDPR	Q9CQU1	4948.8	8137.9	10999	7842.6	12106		678.38		10450		4507.4	7297.2	4492.1	6299.4	7774.5	9044.6	4942.2	3986.9	1130.6	9491.8											52.045	Control
AKEVENEQTPVSEPEEEKGSQPGPPVER	O70318	14516	14450	25870	20773	25164		607.05	1756.2	26011		4537.3	11669	8191.2	7236.2	16420	17374	7293.7	4726.7	180.22	16233											85	Control
AKFEELNMDLFR	P20029	161180	200350	412130	239700	271280		5347.3	33625	295840		152990	325840	188060	195520	507490	542950	180220	163860	5991.3	517840	759130	167950	164680	140410	190040	348320	780720	197930	192560	222920	178.58	Control
AKFENLCK	P11499	2202400	2150300	3877900	2439400	2984100				4242100		1571000	2411100	1535400	1587200	4319000	4278500	1675400	1270400	58260	5372000	7212800	1156300	678610	1085400	1382400	2146600	7105800	1245100	1287000	1983000	124.23	Control
AKGEEQDFPVDLEDTIAPR	Q01320	16067	17280	39805	24687	28414		6291.1		28055	8989	7181.3	23090	23432	18417	40717	50869	17674	5719.5	8102.3	46943	29043	4763.1	3143.1	6336.6	3829	9104.6	28383	6231.3	7988.7	8131.3	85.974	Control
AKIELLGSYDPQK	Q9D358	36283	60866	111470	79300	106570	2254.1	20.687		109180	6265.5	29266	38532	29746	32481	76272	70879	32528	22211	8218	81267	127610	25519	22837	28569	32841	49709	132800	35983	45366	34824	77.912	Control
AKKDDTDDEIAK	P35564	334050	507660	943910	704360	850340				828720		190860	381690	199780	179490	340600	574140	220040	178500	13814	609960	626890	141240	125130	127130	204900	280730	769970	152000	128090	200380	135.79	Control
AKLEEQLR	Q99LP6											106830	229250	143280	132960	344950	357570	139010	93259	7564.2	416820											66.435	Control
AKLEQALSPEVLELR	Q9D8S9																					36634	9673.2	9494.9	8748.4	8350.3	23606	42360	7699.1	14370	16971	141.97	Control
AKPAAQSEEETATSPAASPTPQSAER	Q8JZQ9	19501	18279	35412	28963	33711				38705		7726.7	11859	9975.1	10657	21513	23346	9317.6	7510	771.08	21710	12583	3621.9	2129.1	4213.7	3674.5	6655.2	25224	3210.8	4116.6	4670.7	157.56	Control
AKPTSDKPGSPYR	Q9QUJ7																					358490	69549	94549	92327	100390	199990	474070	122040	97965	144200	74.475	Control
AKPVATTPIPGTPWCVVWTGDER	Q8CGF7	3458.2	4564.7	7792.9	3235.8	6337	655.06	443.09	1015.9	7754.2	2755.7											18129	3228.1	2719.2	2553	2837.4	4915.1	18791	3973.6	3201.6	4751.1	69.133	Control
AKPVVSFIAGITAPPGR	Q9WUM5	35394	48853	98926	64519	76321		6108.7		101780		19912	45136	35651	49114	87415	87168	22282	13080	4940.8	109490	101880	24227	17265	25966	22235	51157	142970	27102	30971	34433	141.13	Control
AKQEPEVNGGSGDAVSSGK	Q99MD9	18054	30016	45695	33093	36827	1017.9		978.36	41197																						77.871	Control
AKQTLENERGELANEVK	Q8VDD5											18983	29899	16732	13625	65731	52309	21297	17863	8378.5	90420	218890	28637	20740	28223	23192	62917	249360	33972	45293	34216	66.965	Control
AKVEFNIR	Q9CY58	442680	587230	978180	607180	783650			39692	947470		259360	484230	313290	318190	793340	825520	319700	255590	8212.9	831770	1261500	324750	203770	281460	320080	590520	1567500	283140	297040	361950	96.331	Control
ALAAFLK	Q9CZX8	187810	236840	583310	250030	442530				418860		132040	309520	180370	150460	568560	571300	152540	118930	1283.1	537570	272700	51126	64236	49134	40763	96733	316720	59996	56760	65131	140.79	Control
ALAAGGYDVEK	P43276	181470	214320	495190	277320	408390				439760		73032	123820	79054	96514	260570	242410	96033	73935		266400	654330	104930	64743	112170	126690	230640	725760	132730	122840	169380	205.14	Control
ALAAGGYDVEKNNSR	P43276	38434	62053	112770	40920	58167	2023.5	29496	98496	62311	15836	33524	46777	27122	27819	80762	85847	43159	20440	16263	143900	204790	28667	16506	22840	21276	53841	242680	50694	50623	27771	183.96	Control
ALAAHLLDLGLR	B9EJR8	2964.2	5337.7	9302.9	2960.4	6780.6			867.34	8173.2	2140.6	1710	3950.6	2304.5	2371	5410.3	9281	3237.9	3010.7	1162.8	9724.3											107.11	Control
ALADDDFLTVTGK	P49717	41193	51503	86615	68143	68496				80249	4238.5	24928	44180	30059	31653	68485	67533	31579	23409	2585.5	62941	80058	20593	21084	23221	23737	44313	112230	25950	29669	30330	208.46	Control
ALADENEFVR	E9PVA8																					78924	19166	17695	13503	15584	39513	128210	27227	18749	24849	90.629	Control
ALADHSMAQTPR	Q9DBG7	25621	62304	51590	72500	48367	1898.3	5243.9	7540.9	49449	7950																					36.236	Control
ALAEEVEVQDGPNDDGEMFMRPGK	Q9D0M3	23037	21371	71116	25913	40305	92.489			38003		11667	23809	10951	12713	41875	42869	6472.5	10194	1634.6	47066	42190	6756	6340.8	5270.6	12233	15503	52293	6952.2	8638.2	11128	142.85	Control
ALAEIAK	Q8VIJ6	568550	578800	1451200	801900	1121200				1219500		376030	800750	388080	422660	1003400	1238100	451080	357800	18258	1292900	1792000	367420	273800	359600	456730	742340	2064300	389750	359370	580570	135.35	Control
ALAENSGVK	P42932																					961810	164900	137710	195840	324700	357490	1211800	223660	181990	260010	142.92	Control
ALAGCDFLTISPK	Q93092	40880	58586	79917	57789	89410	2162.6			74092		65534	103820	56568	53720	155830	152130	58506	36003	2229.2	143760	146050	24036	12565	31307	30279	44759	121710	29302	36129	36343	208.46	Control
ALANSLACQGK	P05064	98796	104960	245260	96857	165680	8285.8	4147	2929.2	177100		106970	199660	92572	93495	276100	211180	58308	59392	2718.6	354250	932760	112720	30579	114150	105830	114340	537220	87660	104200	159400	223.87	Control
ALANVATVLAR	P57716																					86022	11903	6366	12597	15015	31750	99974	14670	17768	18543	129.85	Control
ALANVNIGSLICNVGAGGPAPAAGAAPAGGAAPSTAAAPAEEK	P47955											9993.2	9980	4725.5	9496.8	33053	36838	12856	13226	1037	43029											94.138	Control
ALAPEYAK	P09103	367630	537380	779780	521000	708750	460.63			878400		225050	364380	253980	291430	682340	624970	307950	219830	15064	615370	930610	169030	130140	185480	279640	467240	1064200	244160	154040	257050	154.31	Control
ALAPTWEQLALGLEHSETVK	Q91W90	9872	22613	33449	21771	24495		1431.9		26228	2151.3	7810.4	16539	9162.3	11029	26750	28102	9883.7	7337.6	1752.5	24060	32185	6515.3	8880.7	6578.8	10057	14399	40168	12585	11478	12122	180.88	Control
ALAQVDGVADFTVDRWER	P36552	11416	12279	26101	17888	25641	1432.6	1424.8	3174.9	21257	3407.8																					115.5	Control
ALASEWKPEIR	P13595	124950	187410	295100	182750	279610	1314.6		10687	289500	29387																					136.02	Control
ALASQLQDSLK	Q64727																					89032	16209	16266	15629	15395	38452	92348	19902	20144	27966	107.83	Control
ALAYFEQLK	Q9CRT8																					83402	12961	13810	16471	12427	26467	97020	17248	20945	28873	133.55	Control
ALCHLVLK	Q9CYG7	29884	61269	106740	90141	104830	1431.4	2466.5	5087.4	114230	5138.2																					58.981	Control
ALCQITDSTMLQAVER	Q9QZE5											4352.5	7983	4205.4	6492.7	12356	12851	4724.3	5614	650.58	14090											57.175	Control
ALDEGDIALLK	P46471	54560	94067	142110	112450	122960		538.75		126310		44663	65014	44458	45282	109840	98720	53503	30895	5752.8	122300	158000	37596	38310	26236	32919	93888	181280	59455	35730	54638	187.64	Control
ALDEYYDKHFTEFVPLR	P50516											12681	20228	17453	14931	15957	25075	15147	14187	7764.9	29014											132.84	Control
ALDGDFTEENR	P26039	14756	21907	37783	27727	35263	3213.4	4211.5	2301.3	42043	3948.7	16976	25750	24922	21306	39903	40582	20102	12171	5024.8	44185											139.96	Control
ALDIAENEMPGLMR	P50247	9005.5	10407	29611	16006	21092	974	1791.8	2495.8	23781	2586.5	9094.7	13573	6411.5	7391.5	21941	23080	5741.8	5242.2	2092.3	26429	34054	6527.9	6636.4	2845.6	8195.1	13578	39075	7521.5	6133.6	8660.9	131.43	Control
ALDIDLDKPLADSEKLPVQK	O54774	28373	46535	68883	56152	62719				69177		21069	35939	29976	33122	68928	80615	25990	25994	4114.5	68099											102.58	Control
ALDIPLVK	Q99PV0	25209	36495	58819	47190	67487	4488.5	9385.8	4274	62960	6066.9	26760	47153	36864	28383	79267	78858	38162	28538	2935.4	82450											138.9	Control
ALDKLDGTEINGR	Q3TWW8																					275540	69400	42093	62951	52590	96275	375310	75516	51902	60627	32.933	Control
ALDLDSSCK	Q60864	240050	319920	364930	232740	326080				665490		177310	258360	106760	90679	287710	409280	235990	196910	4359.2	578580	744980	172380	61520	84599	110930	347680	1103700	279170	180850	327990	161.92	Control
ALDLFSDNAPPPELLEIINEDIAK	Q922R8	5359.5	5002.5	9664.1	7145.5	10644				11192		4359.1	10197	8866.9	7980.4	13814	15119	9028.9	5430.7	342.05	14511	31452	7267.1	4592.7	9294.6	5655.7	19824	32613	8165.3	9704.5	13490	108.25	Control
ALDLFSDNAPPPELLEIINEDIAKK	Q922R8	12513	16574	26357	15233	21154		270.77		21811												38739	8152.8	8867.5	10909	10855	25356	49427	11777	8537.9	11705	89.365	Control
ALDLLDK	P63085	85020	123630	223390	146350	183190				214890	11555	79297	136510	83455	76971	241620	201850	87077	54491	12251	210030	205500	42287	30260	43337	50110	86596	265040	54706	48326	58230	130.04	Control
ALDLTMR	Q9D855	132930	132450	383640	169580	304720	3384.3	4597.6	14193	289290	17371											397850	64281	42005	48851	67780	112720	444170	66760	52539	71462	171.08	Control
ALDQASEEIWNDFR	O08663	18062	25520	39891	21393	34289				34328	3523.3	10483	21281	12745	9192.9	33360	32756	10206	11129	3040.8	34889	36890	8165.8	8470.2	8551.3	10633	19771	43288	13337	9258.4	13274	195.77	Control
ALDTMNFDVIK	P29341	52262	54811	117280	62528	68791				89300	2969.8	40351	65817	34419	42208	110120	113920	28649	26618	1242.4	105640	152930	33802	27658	29048	42002	55025	175450	49117	41215	34931	199.09	Control
ALDVAALQK	Q8BM55	34122	40034	52592	40647	52811	5726.1	9368.9	7898.3	65536	13319																					73.248	Control
ALDVGSGSGILTACFAR	P23506	16321	21993	34955	16189	28168	2036.6	741.15	1719.4	23404		7991.4	22415	23777	12975	37319	33311	11919	6711.8	46.815	25067	61428	12770	8736	8083.5	10525	20234	40788	8490.4	9053	10940	200.21	Control
ALDVIQAGK	Q6NZB0											66410	121370	89768	70517	165520	154230	64832	54221	297.55	155290	201570	49335	48739	73239	71753	121880	234400	74477	64809	97668	149.94	Control
ALDVNIFQTNLVASGANESEIYIWDLNNFATPMTPGAK	Q3UPL0												4896.1		2565.7	18286	14228	2680.2	3921.9		22365											3.9213	Control
ALEDFTGPDCR	Q8BI84											15721	30218	21573	23576	51394	58865	20253	20128	1639.3	59651											135.55	Control
ALEDVDYVQTFK	Q6P2K6	12836	15430	24837	28421	23020	1636.2	1942.9		23885	2016.8	9401.9	10420	6838.6	8573.7	17249	17910	7582	6309.3		17933	66005	16085	15969	19784	21461	38106	64988	20251	23855	23154	222.74	Control
ALEEAMEQK	Q8VDD5	94867	126430	253650	142530	138240			11369	165660	13409	48706	94471	55710	66065	133390	156470	51003	52510	2631.8	137540	247030	59915	50000	55083	78761	112090	281270	68483	55215	69552	166.16	Control
ALEEELAGLK	Q8CG48	33724	58401	95332	54779	73037	3210.8	2329		79939	9279.8											123220	19330	18328	26644	26083	48302	138320	32965	20613	32708	171.36	Control
ALEELATK	Q9CRB6	87679	129240	241080	178130	208860	884.32			201300	20598	59846	121860	65390	67742	179560	189480	66717	48651	11965	188220	271250	66535	35963	66583	79607	148190	322800	75241	58150	106980	143.01	Control
ALEELATKR	Q9CRB6	213210	267940	457130	263480	414730	2705.7		21876	447220	17112											562450	101780	81111	123850	116980	206890	725430	113090	131020	158280	143.37	Control
ALEENNNFSK	P55821	118000	173100	267160	195000	205980	5501.9	2879.3		236520	6554	134210	258720	159750	171540	358980	352680	156870	121340	4687.4	358840	624300	144940	103650	141610	158250	259010	718670	168600	131770	166990	255.39	Control
ALEFAPACHR	Q9QYI3											29283	85116	34487	43291	118850	116440	65478	25925	14565	136810	142570	23803	27702	39961	30165	58376	166990	37888	25682	40491	113.71	Control
ALEHFTDLYDIK	Q68FD5	22722	47315	37562	58124	39419	4623.4	7598.2	4961	41191	8995.1	16987	25183	23851	22442	33088	37487	24249	17799	5743.6	37905	38831	18267	13253	18159	21274	40281	61059	25241	22053	20818	107.85	Control
ALEHFTDLYDIKR	Q68FD5	32704	70607	49090	79604	37453		2796.5	3763.2	55998		28657	51853	32269	34421	50632	46169	27731	28155	4278.3	43706											162.31	Control
ALEIIPR	P80313	243540	321000	548530	350930	453890			18817	522060	17851	140670	263160	150600	157560	410070	459740	155520	126970	2136.9	435720	633170	142860	90233	139140	142640	265200	711690	161740	126490	174440	109.11	Control
ALEKVEEVEEDSEVLATEK	Q9WTQ5	19822	32025	37567	29014	36197	1240.3			49190	3522.1	31769	46666	27310	41113	69470	69400	27964	25516	4020.8	69956	57863	15826	19202	12942	18646	32024	86415	19484	23989	25933	120.92	Control
ALELCEILAK	Q61239	14127	23718	30462	23435	29089		1443.6	1367.1	25462	2169.8											52311	9860.1	7023.2	8696.6	11531	17677	40663	8047.9	8905	10212	168.8	Control
ALELDHK	Q9QYI3	119660	163310	288930	217210	246460				251300	9859.2	86210	178240	108870	113910	224090	281110	113960	94916	6867.6	319320	340450	74287	72085	77651	90209	158420	422810	81906	92800	122330	174.21	Control
ALELDPDNDTYK	Q8BJU0	34430	61450	89370	59426	78137			3243.9	86296	4154	16950	26336	22130	17083	52755	56768	26712	20507	13332	53693	77363	16957	12558	17593	17215	30592	107910	21101	20428	21813	174.98	Control
ALELDSNLYR	Q8VDD5	52756	69938	123910	86123	112570			4888.3	111310	4342.3	51900	82015	63671	64706	160450	174480	58646	39155	7358.3	143770	185660	38048	25362	41874	41039	97494	225280	51748	43915	48384	217.64	Control
ALELDSNNEK	P30416	169640	188200	284940	200390	268040				329890	18010	82201	147250	83760	74421	229700	262310	115040	89411	3332	297080	341860	62760	37051	60472	62376	152180	460570	85146	67626	112540	159.4	Control
ALELTGLK	P09405	625560	731420	1488500	841560	1113200				1286400		304460	591710	350030	293510	1012300	1078600	371560	235980		1035400	2162500	453080	268480	354620	393950	956300	2640500	408280	418940	590380	174.27	Control
ALEQFLQEYFDGNLK	P27773	18988	26753	58204	39245	49918	820.24	1850.7		48401	2836.8	16080	38668	26876	21523	68734	72303	19063	19462		66964	70491	14484	13012	17353	18448	30107	78027	25374	20121	20691	186.58	Control
ALEQFLQEYFDGNLKR	P27773											85581	267220	188280	129680	326680	390700	122320	81626	34626	317640											51.147	Control
ALEQNPDDAQYYCQR	Q9CX34	6166.3	10494	12022	8482.6	12000				28233		2872.5	3681.9	3925.2	3244.5	7540.3	7186	5134.2	4119.5	7.1569	13068	11925	2777.8	3369.4	3319.3	3494.2	9734	27898	5726.9	7497.4	9539.5	135.6	Control
ALEQQVEEMK	Q8VDD5	25695	33093	84829	41569	54280				76155	9509.3	25788	45228	30145	22697	73354	78576	22133	27951		82209											150.08	Control
ALESPERPFLAILGGAK	P09411	124740	166630	297390	185610	228100				247360		101200	198320	150020	148340	326360	328240	119700	100300	9489.1	323160	354350	77310	64626	76343	94897	152330	457150	96811	97767	104350	190.82	Control
ALEVLVAK	Q9JII6																					93625	19897	24629	28986	26079	55310	111500	34383	28832	36713	138.9	Control
ALEYTIYNQELNETR	Q9CW03	12066	17383	25979	18744	25130		300.77	2016	31022	1202.8	5913.6	11136	9148.2	7386.6	25085	22284	8407.9	7303		23565	26585	4154.7	4758.7	4953.1	5985.9	10802	32538	7414.6	6574.7	11161	147.24	Control
ALFAVPK	Q9CQF3											61867	101730	59743	54353	173340	187180	61470	50875	6102.4	179370	343840	68104	58065	79636	87739	139790	395810	74872	70993	91096	99.511	Control
ALFQETVAPAIEK	Q9CQN7																					27980	4888.6	6596.3	5819.5	5910.4	13073	35164	7772.2	10912	8317	100.48	Control
ALGALVDSCAPGLCPDWDSWDASKPVNNAR	Q8BTM8		801.7	1499.9	1496.4	2454				3782.9			1514.9	1666.9		3900.4	4012.6	1361.4	1597.7		6295.2											69.152	Control
ALGDLISATK	P26039	43199	53556	78972	48518	56173	2846.4			70790	7109.9																					178.22	Control
ALGDQILFVSRPDK	Q9D902											12574	26519	15542	24667	55017	46274	29344	7668	7399.5	105310											92.063	Control
ALGEEEEEPSR	Q8C1M2	18254	48029	31201	53955	30809	639.71	1832	2351.2	36017																						96.342	Control
ALGFPLERPK	Q9CZU6	598970	647970	1487800	800030	1317700				1433900		300150	564640	294710	353100	1110300	1175200	391000	295630	32558	1104400	787590	146160	159880	155640	157930	283190	1063600	185550	172470	204170	172.98	Control
ALGFQFHSR	O35857	19085	30093	54350	36859	58544	1373.2	2141.4	3501.1	57449	3954.2																					145.72	Control
ALGLDSANEK	Q64378																					79911	18315	8815	18489	15222	24709	114730	16786	11230	21709	105.4	Control
ALGTPNNEVWPEVESLQDYK	P11440											2561	3947.1	2560.1	3715	12158	10032	2579.1	2607.2		9975	9961.4	1391.1	1843.7	1389.5	2914.1	3459.7	15489	1862.8	1605.6	3327.2	89.013	Control
ALGVLAQLIWSR	Q9CZU6																					29244	5828.4	4928	4229.4	5817.5	14957	45802	8240.1	7504.5	12727	138.22	Control
ALGVSNFNHFQIER	P45377											14690	24918	20654	17049	45863	49115	14517	14421	10953	51907	102290	18468	15369	10131	11182	37892	112880	19062	20931	23876	103.13	Control
ALHFVFK	Q9CPV4	18087	30408	46932	38229	44745		1028.2	2065.9	50041	1926.6																					76.592	Control
ALHGAQTSDEER	Q9D8T7	12707	37423	22955	33299	29534	2068.9	710.39	2348	30064	2885.3	11453	17159	15852	13476	20051	22301	15012	14899	4392.8	23468	29301	14520	11413	17193	13404	32150	53325	19178	16547	23771	196.16	Control
ALHHGIDLEK	Q922B2	81407	115640	181760	128500	152300				163440	6158.8	72986	125610	75937	80570	191800	183780	81522	59342	6719.3	203600	291280	70237	64049	73806	76058	137220	323980	82074	84548	107490	112.75	Control
ALHLVGLK	P19096	61535	86438	161480	109700	132120				130370	6760.9	47982	94119	56748	55987	145720	154280	51750	42926	2847	138130	233190	54906	30598	49115	56942	96342	241500	63751	48744	58230	107.66	Control
ALHSLLLR	Q61205	17041	26771	41337	23476	36472	1500.7			46349	3549.9	12049	27667	14951	15147	40699	44270	15389	10680	555.74	49396	51177	10706	8857.2	13199	14142	22088	62361	16688	10965	18117	187.55	Control
ALIAAQYSGAQVR	Q9D8N0	51407	61749	133620	71468	120250				123000		37312	80031	44799	43123	174380	199010	44749	26199	4401.3	157870	181490	24983	30529	38386	30004	59946	188510	39475	43932	35888	244.16	Control
ALIAEATK	P19096	145740	196330	355070	223890	276800				305310	9460.5	132190	277270	133520	138340	345510	382270	142780	92971	10771	371810	478700	107540	113870	104860	136800	251140	651530	110150	118990	184110	133.55	Control
ALIAGGGAPEIELALR	P80315	93269	123450	261910	126070	197700	12655	622.57	8376.3	225340	4642.8	24131	49747	25177	22956	86543	103150	20453	27190		104230	234740	41958	28014	47595	49279	83526	277600	50572	38145	55286	229.54	Control
ALIEMEK	Q99K48	218820	261670	482810	321420	339460				398350	49925	165640	271440	133360	146310	349580	356100	135590	138410		349030	660500	140930	112350	125910	173100	250080	672780	186300	153450	178580	129.4	Control
ALINADELANDVAGAEALLDR	P16546	3674.9	5273.4	7896	5462	6914.5				10796		5689.3	17117	11473	10082	30526	26579	10200	8469.2	1038.5	27537	13855			4873.1	5577.8	9774	14312	2683.5	7297.5	4665.9	177.74	Control
ALINPANVTFK	P97823	10398	17205	28681	23339	22192	1860.1	1605.3		29951	4991.2																					104.17	Control
ALIVEPSR	Q91VR5																					242860	55980	37869	56171	51964	110730	314570	59965	62347	88322	125.25	Control
ALKDENLPPVICQDVENLQK	Q8R332	12792	15826	22962	17125	22555	1034.8	1677.8		19856	2022.9																					68.952	Control
ALKDFVASIDATYAK	P25206	22217	39557	47346	39453	50875		345.94		47299		40479	71344	48336	45566	101540	85056	45487	32780	4564.6	96631	76914	23004	21134	20786	23801	43323	91714	26067	25022	27061	133.45	Control
ALKDPNAFLFDHLLTLKPVK	Q99JX4	66728	104730	158520	119710	139220		566.17		136340		80042	114330	61453	57098	155360	151200	55274	57741	10801	142080	279290	62558	43878	44650	62260	133470	292780	80139	69058	84170	105.67	Control
ALKEENIQTLLINPNIATVQTSQGLADK	B2RQC6											1490.9	3639.7	2529.1	3374	7252.9	5838.3	1333.4	1938.9	1097.7	5962.3	9131.1	1371.5	2544.4	2341.3	2906.2	5070	11312	3597.3	3757.2	3218.6	82.849	Control
ALKEPPRDR	P35979	318000	368660	709710	422360	642730				670770		185120	354560	176940	167400	385910	596930	186030	152060	16067	683340	711920	148680	104660	132140	183090	260880	916090	136050	146820	233550	75.682	Control
ALLAGKDSETGENIR	P38647	141990	138030	255480	127060	199570	2503.4	7917.8		218610		63694	94503	56083	38640	127950	138250	64377	33499	5766.5	170710	459070	53097	54672	65835	49440	107740	480730	69432	91740	54418	163.51	Control
ALLANALTSALR	Q9CR67	20841	24297	61671	24387	57444			1601.2	60772	4408.7	9516	26486	12763	12719	53536	48273	17096	12660	2592.9	56988	57194	9282.1	4730.5	10139	7458.3	19307	76470	13794	8032.3	15550	234.99	Control
ALLATASQCQQPAGNK	P40124	8307.4	10004	24358	10913	24173		297.25		22941	1571.3	4586.3	10071	5448.8	5574.8	18146	17666	5261.6	3580.5		22450											91.584	Control
ALLATETPEASAPGTSGK	Q8BVY0											4974.8	7990.4	6689.7	6669	15091	17897	7390.2	6477.1	1012.6	17783											134.13	Control
ALLDNTK	E9PVA8	82101	103170	238900	124110	215820			6455.5	223830	15775	75112	126410	70531	53498	168590	222020	61755	52250	19179	224510	307180	53473	26583	52954	62632	92135	438190	59704	38430	81696	109.86	Control
ALLELQLEPEELYQTFQR	P58252	12336	17231	30132	26199	32663				29382		11442	25747	15296	14176	49831	46935	11775	14013		40281	64394	19377	14428	18764	20653	39606	73298	22925	14469	18689	140.01	Control
ALLEVLGR	Q99KB8	16310	21733	43047	22429	34393	838.46	899.44	1807.4	36195	4591.1																					118.05	Control
ALLFIPR	P11499	219780	294630	576110	344300	466620				447170		242010	495830	268840	267350	789220	815330	225630	179970		637130	534920	113940	81516	117530	112810	220250	624410	129800	83582	128830	137.2	Control
ALLFVPR	P07901	118250	141680	281400	153640	210470				235880		132440	264560	148500	153740	458530	470070	146740	101670		395780	567000	117740	80237	117270	116570	235690	674490	139440	87797	131920	143.22	Control
ALLLLTK	P97360	12832	18434	34639	20990	37426	468.28	1737.3	5701	37676	4964.6																					123.96	Control
ALLLPGHHLVTVMLSGIK	Q78PY7	8171	13144	17356	13999	11838	804.65	1751.7	1057.5	15666	1525.8	3868.1	10324	5120.1	5992	11162	12210	5442.1	4651.9	1862.4	12924	27769	7603.2	4669.1	7660.9	8821.2	13870	26437	9320.1	7331.4	8709.8	138.77	Control
ALLPHVLCK	Q00PI9											26676	52920	32043	35129	77901	73789	29945	19185	4339.6	81931											136.11	Control
ALLPLALEGTDVGQTK	Q99KD5	10878	16103	30272	18397	18678	1497.3	1797.4	834.13	24947	2828.2	7015.4	16232	10293	11253	27469	30301	10285	10124	1962.2	32454	25478	4665.5	5936	6459.1	7809.3	13333	32602	7638.6	7929.8	9026.5	122.7	Control
ALLQQQPEDDSKR	Q8BMA6											26761	45019	28129	36480	86399	100230	29093	22033	797.61	90308											77.124	Control
ALLQSSASR	P50580	59460	76467	170050	99002	156500			6575	162670	10452	143210	257060	131330	120280	445860	529600	140940	81962	1170	619030	835230	123520	77545	133630	136960	274590	1174100	146780	93154	208600	260.23	Control
ALLSAPWYLNR	P29416	8725.6	11622	29608	18248	24309	1712.7	1826.3		25102																						144.09	Control
ALLTFYHVTK	Q8K2V6											15428	20978	15223	13041	27779	29334	11393	7079.3	6376.2	30440											68.557	Control
ALLTPVAIAAGR	P47791	23478	41703	82917	49608	67431	4882.4	1996.8	6321.6	64612		22598	46868	22471	25955	89087	75727	24053	18138	3460.6	80138	106830	16011	11800	28272	30453	47634	139960	31609	25798	31463	118.67	Control
ALMLQGVDLLADAVAVTMGPK	P63038	10955	10841	29782	14181	17161	191	421.14		15912	1681.1	13578	22475	11449	18179	45277	44295	13162	13482	3238.7	38694	77665	13077	14924	13188	19387	28844	60837	20907	21998	16338	172.1	Control
ALMTVGKEPFPTIYVDSQKENER	Q8BP47																					97015	14874	6559.6	17200	15816	36685	99750	16100	18174	25092	65.184	Control
ALNEACESVIQTACK	Q61543	19558	25967	35583	28486	39983	294.06		1620	42099	2032.3	4056.4	15306	11033	6198.7	27299	25882	8867.1	6336.1	968.69	28715	46757	9026.9	5525.4	9117.1	11567	19565	53374	11108	11538	14586	152.14	Control
ALNEALK	Q8BGQ7	178400	237330	489320	242530	397350				417810	14646																					109.01	Control
ALNPLEDWLR	Q9Z1Q9	26013	39308	65363	40512	59478				59741	2968.7	15382	25887	17970	21823	53190	55524	16700	18825	562.11	54904	113370	25115	20600	24738	29671	55993	131790	38172	22416	36778	214.83	Control
ALNRPPTYPTK	P59325	95210	98416	329770	122060	266670	1194.6	2989.2	11737	250240	24164	41534	77236	45996	44514	183980	183520	43043	36411	12883	202490	343700	28583	24086	28020	43932	81646	391960	42749	32776	50438	98.754	Control
ALPDMEVVGLNFSSATTPELLLK	Q9JHU4												2222.7	1525.1	1262.6	3609.3	4906.6	1913.9	2723.2		4674.5											62.891	Control
ALPFNAPK	Q9D8X2	63848	88805	154920	97871	126890	13810	6278.4	22582	139590	33007																					110.36	Control
ALPFWNEEIVPQIK	Q9DBJ1	330960	470140	734130	566360	813650	8850.5			759930		123560	197060	139750	166980	399710	404290	188370	93670	20564	350000	952940	229010	229560	213420	278580	566220	1204700	357540	320850	413800	134.25	Control
ALPTPPGAPGPQAILQK	P0C7L0	7917.8	15440	25529	17616	20239	1403.4	2341.1	2234.2	20694	3258																					103.22	Control
ALQAAIQQLAEAQPEATAK	E9PVA8	1200.1	2374.2	6953.3	2646	4363.9				9168.4		1306.2	2377.9	1066.8	1529.3	4802.6	7065.4	1293.8	1167.4		7114.6	9124.6	1249	944.31	980.69	1093.4	1810	9297.9	1817.2	1262.5	1819.8	84.718	Control
ALQALQQEHK	Q9CQ80	63440	80902	141020	86525	155450	8870.8	3913.3	28679	154680	19585	42654	69017	34059	41657	135500	124600	48423	31017	13915	168730											131.28	Control
ALQASALK	P05064	396130	485530	1086500	530270	932920				953490		325650	615050	329190	296160	1120800	1172500	371130	159350		1253200	1784300	286990	136100	263250	337570	492110	2072200	266510	211910	407010	163.99	Control
ALQDEWDAVMLHSFTLR	Q99KP6	8361.4	12224	17391	10062	22170	2131			17263	2211.4											56432	6876	6064	7642.4	9965.1	16403	69820	12040	10739	8845.7	98.507	Control
ALQEGEGDLSISADR	Q9ER72	15899	21906	38144	22648	32084	221.68	109.99		35651	2834.2	9215.9	16651	11952	11954	25394	34960	10487	8218.9	1450.3	32027	45180	8571.5	5758.7	15317	11951	18842	52947	10061	12977	14484	269.7	Control
ALQEQLEK	O35691	26832	40401	75941	42830	65382	1051.4	1222.6		67782	4436.5	24254	41328	22079	19610	75173	75849	22837	17285	2990.3	78134	85754	20312	17449	21104	25632	40443	149420	20942	21335	30286	151.44	Control
ALQFLEQVK	P80317	102410	134380	270630	121700	198940				203750	13488	66324	134170	95042	72434	239870	245010	86296	75078		296120	455420	72552	39636	68100	73453	162710	569770	92218	89417	104670	186.25	Control
ALQLGTLFSPAEALK	P42125											9412.5	23876	20623	17338	50183	52088	22085	17535	568.27	53070											64.82	Control
ALQLPEPDLEIH	Q9D8Y1											2223.3	10499	5369.8	7519.5	19584	19340	6367.2	5913.6	1298	27324											90.71	Control
ALQPLEEGEGEEK	Q9EQK5											11152	29884	16967	24624	39354	35535	15259	11435	2794.4	30948											98.943	Control
ALQQYTLEPSEKPFDLK	Q9QZE5											29980	61505	37250	37123	116450	128210	44947	31519	1774.6	137930	196940	25861	22459	30295	32366	72155	236360	39640	37968	34955	87.932	Control
ALQSGQCAGAALDVFTEEPPRDR	Q61753	15230	24162	35268	25926	39706		3936.4		44285	3405.9	6391.9	17036	10952	5254.5	27597	28456	5751.6	4681.9	1914.8	32620	42254	2819.5	2024.4	8561.4	5854.7	14286	50068	7819.9	3387.9	10402	138.09	Control
ALQTTYGTNAPR	Q8CG76	12958	18276	41618	21329	33012	1170.7	2909.7		33533		10613	18893	11483	9163.3	36890	31488	11859	7272.6	2170.4	43682	54309	10080	5284.7	12867	12339	19710	74186	9810.7	12869	11772	193.3	Control
ALSAGNIDDALQCYSEAIK	Q60864	22673	23393	51500	24517	48040		263.15		69778	5056.3	26270	42899	16802	21201	95512	94051	25367	22647	1664.8	105780	101560	10797	8591.5	12534	13066	22093	87155	12690	12563	14723	105.14	Control
ALSDALTELGYK	P50431	23770	33016	50470	30863	42942				50333		17851	30976	20444	15940	46951	46670	17452	11522	647.25	46299	56713	11316	12722	11539	7295.1	23787	63825	19068	12338	19205	199.67	Control
ALSDIDSFIAYVGADLK	Q924C1																					12796	3109.8	2385.7	2811.3	3762.4	6171.9	14405	3143.1	3343.5	4020.6	101.93	Control
ALSNLESIPGGYNALR	Q8R317	14437	22968	52947	28556	45506	1711		3323	48755		7279.1	21951	12032	8860.8	32241	42402	15909	11345	1729.6	39513	56433	7968.8	4085.4	8848.7	7824.2	16863	73730	13588	9937.4	10033	167.44	Control
ALSNLESVPGGYNALR	Q99NB8																					21416	3599.7	1811.6	4773.3	2149.9	6188.2	21829	4175.3	3992.1	3203.5	64.55	Control
ALSSEGKPYVTK	P16546											25076	53421	24559	28514	88033	98938	33716	27419	9174.9	96784											87.667	Control
ALSTGEK	P17742	280440	317570	829260	310210	713930				504800	23863	193940	365140	172550	155500	404080	651010	205910	116500	11265	729130	794060	135270	85777	99898	159180	186170	843710	118050	37269	173010	167.24	Control
ALSVVLEQDGVQPWK	Q69ZS7																					53454	7172.8	7573	7612.9	8991.2	15448	65553	10904	12357	11322	98.249	Control
ALTALFK	P28658	46040	60651	185400	64869	149980	241.08			154280	8002.3	35107	72863	32236	31528	160860	176370	31921	22868	6210.6	180080	162500	22052	13202	22403	26574	42450	189900	27819	22810	33725	135.35	Control
ALTDAGCNLSPLQYIK	Q8BRF7											2428.2	5043.8	4949.7	4486.3	11631	14845	3791	2951.6	1365.2	13947											105.46	Control
ALTDELAALGR	Q9EQ06	10192	16304	31585	18917	28732	1275.9	1279.8	4241.9	28366	4693.6																					114.97	Control
ALTGGIAHLFK	O08749											36060	85413	56743	48389	191350	179010	55455	47982	970.54	229950	226470	30285	18859	31813	43735	72071	272850	33579	51529	48189	140.07	Control
ALTNLPHTDFTLCK	Q9DBZ5	24159	27793	80775	47777	81037	382.02		6916.1	100550		16372	28141	16319	21037	73722	84879	24899	16545	6681.7	79219	98406	11362	9670.8	22970	19538	31568	127350	22287	23047	26981	141.32	Control
ALTSFLPAPTQLSQDQLEAEER	Q9CSN1			1515	1402.4	1367.9																										54.598	Control
ALTSMSR	Q8BG81											51524	109600	63830	60944	197050	207210	69204	43564	5562	211830											77.496	Control
ALTTGDISLVK	Q8VD46											7851.9	22696	7732.3	12046	43394	39336	10633	6633.9	4184.5	40909											57.598	Control
ALTTQLIEQTK	Q8C1A5	17824	27390	78263	37549	64057		316.19		57025	5423.1	10914	23266	15900	10696	49757	58670	13916	14963		52348											102.06	Control
ALTTQLTDAELAQGR	Q99KE1	9978.6	10507	27250	10233	25825		1128.1		26829		6325.7	11386	8059.5	6993.3	19957	20872	6751.6	4576.3	1435.1	21520	31510	5508.4	3276.7	5157.6	6612.4	10342	38695	7060.6	5929	7611.7	188.15	Control
ALTVPELTQQVFDAK	P99024	55093	76460	159690	82929	137070	2814.1	5309.5		155000	1745	38834	66444	43649	46379	132540	134230	51316	42860	3716	131650	229000	41389	48785	53067	54612	90729	313600	56972	55420	66319	192.3	Control
ALVAIGTHDLDTLSGPFTYTAK	Q9WUA2																					37548	7899.2	7818.2	6897.8	13447	21435	43819	15126	10739	9683.3	121.26	Control
ALVAYYQK	P14131	130920	198470	348680	198680	293370				251580		103460	194080	102430	96772	331800	335030	115060	66843	540.03	291680	563630	96827	65400	101340	104590	191860	614710	97827	93191	104620	176.98	Control
ALVDELEWEIAR	Q9QXT0	25812	39707	59666	47352	58233	3797.4	11686	5909.7	59686	14875											86512	19100	16487	23318	20187	44009	91637	25678	27783	25940	162.36	Control
ALVDGPCTR	Q9CR57	304200	433190	469670	442700	397860		3177.8	18678	435850	24989	195550	378730	193610	231530	445030	459450	211500	143410	10457	494050	549360	167350	107520	172420	147650	341340	584670	181960	144420	203710	163.9	Control
ALVDHENVISCPHLGASTK	Q61753	45439	96535	105060	116030	93522				87963												113030	46986	49238	53617	37151	44941	164440	52459	68554	54851	100.77	Control
ALVDLAVAPAPAPSR	Q8C3I8	6604.2	16458	20863	14619	17877	1658	2744.3		23355	3386.4																					117.79	Control
ALVEEALAQR	Q9JK81	42898	64467	124670	77816	106720	2642.6	681.31		139020	9651.1	39841	58412	39723	32697	111250	104810	37317	34687	5559.4	103730	92237	26865	31453	26388	24244	54439	139590	31652	47695	41389	155.07	Control
ALVEMQDVVAELLR	Q6P5F7											3220.9	3956.2	3002	2234.1	6579.8	5908.1	2821.1	2025.1	2354	6615.1	11170	3170.7	2676.1	2794.8	3521.4	5696.8	14319	3751.6	4299.6	3407.9	130.01	Control
ALVFQPVTELK	P47857	12262	19334	37220	24494	34622		2061.2		35054	5345.6																					126.07	Control
ALVILAK	Q99LX0	261670	385450	687140	418620	519180			38227	551940	19737	158460	384250	189480	182040	506540	523780	190180	153760	29971	501030	743800	187600	124020	193430	195320	322030	865270	201460	153500	230270	140.79	Control
ALVKPQAIKPK	P47915	566970	688990	1475400	823540	1335100	540.14			1402700		1072300	2204800	1188600	948510	3050000	3268600	1363700	974470		3523900	4512300	889800	727850	1057200	1215400	2046300	5504100	1056100	1459300	1490600	143.89	Control
ALVLELCCNDESGEDVEVPYVR	Q02053	1426	1708.3	2369.4	2284.7	1763.6				3429.4		3186.5	4779.5	1976.9	1106.5	8125.8	8172.7	2679.1	1831		7080.3	6399.4		477.09	1451		2476.8	5053.7		1171.8	1633.3	82.362	Control
ALVPTPGK	P09405	137900	229100	376120	314230	321550	5219.8		11591	321100	23492	151950	287210	252350	192320	411520	501680	204190	177950	8448	499400	542070	112060	75030	229780	124910	292950	734440	219420	173370	154060	104.21	Control
ALVSAQWVAEALK	Q99J99											11433	24149	16082	11707	45295	53366	16852	11246	4860.8	57880	53923	11239	10767	12579	14484	22117	62903	15936	13202	14220	138.25	Control
ALVSEEGEGKNPVDYIQGLLDLK	Q9JLV5											15023	25405	21554	26374	51618	53106	22403	17688	4419.3	57209											39.647	Control
ALVSEWKEPQGK	Q3U1J4	125040	131640	260420	173000	214220	3535.2	1266		242410		38253	92883	75274	68392	155380	155200	60957	53247	9661.8	177410	206950	44557	33452	38315	48899	107720	284430	75737	61390	67737	132.25	Control
ALWCSDDKQILSADDK	Q9Z1Z2											25830	45955	23477	24196	55824	60166	25652	18089	3945.7	62555	116380	25326	10599	16414	21834	38837	77981	15656	25011	26837	107.61	Control
ALWFQGR	Q8K310											73797	131630	61039	77820	250140	242660	51206	55462		312450	341140	65043	35838	44740	56244	90686	310360	63602	39393	92575	158.08	Control
ALWHEAAQAQAR	P03975	118450	164460	369380	178470	328050	1865.5	1221.3		263400		106510	228320	123940	147420	376220	471150	167580	64774	15588	586980	39657	11050	3878.8	5185.6	13015	17231	49036	11623	9146	10352	154.81	Control
ALYDFEPENDGELGFR	Q62419	8140.6	12961	21657	11047	17451	1003.3	439.67	1352.2	19718	1347.6	6334.6	9613.2	6539.7	6218.3	18596	16420	8508.4	6645.6	1098.7	19114											89.548	Control
ALYDTFSAFGNILSCK	P29341	43573	53799	75134	52033	61709	453.92	1414.6		44821		38065	69394	39479	40751	94846	90708	33036	25507	624.61	47142	126580	30085	26329	30202	36747	55387	105170	22690	17617	14808	194.96	Control
ALYEALDLQSAFFK	Q920E5	52455	73300	124250	96942	109120	2655.8			117450		47178	85776	64769	71561	143830	132240	48599	65292	3872.3	119480	159900	42699	39900	45675	48362	98725	190660	60123	58412	55891	255.3	Control
ALYETELADAR	P14733	32276	53877	86764	54473	89724			4826.3	76015	7994.8	39103	82695	54628	52859	147700	145330	46589	27682	10871	181690	112820	19034	17281	21190	19874	42818	146180	29476	27476	28426	145.17	Control
ALYEYLTAK	Q6PB66											14346	23311	14613	17376	45761	48045	13096	16108	4726	52937	125130	35045	37290	22248	29981	42867	150790	29213	32913	40820	153.08	Control
ALYQLAQK	Q8C0C7	58774	67322	136380	94216	132840	481.34	1684.2		132410	10802											192390	34042	26322	41007	34241	72596	236480	35155	40721	50158	178.65	Control
ALYSLGSKEDPVLDP	P54923	12913	11459	30670	17127	29049	149.43	1739.7	3003.4	27651	2238.2											25228	5323	1534.8	5852	6279.9	9979.6	47257	2631.6	6266.5	9708.3	87.298	Control
ALYYLQIHPQELR	Q3U1J4	38267	54063	111900	54858	118760		12334	7922.2	102620	7701.1	17159	50776	27643	18957	118660	105820	48124	11229	11735	137370	114030	24954	22673	22330	27448	47543	160830	23913	35639	32264	117.79	Control
AMADPEVQQIMSDPAMR	Q60864	14717	14833	55814	15655	27653	612.63	446.92		25630	2817.5	8737.7	19234	7991.3	12233	32363	33946	5124.7	8190.2	1706.1	48181	57251	4743.3	3790.3	3446.6	11899	13293	56517	4763.6	6626.8	9725.9	152.47	Control
AMDQEITVNPQFVQK	O88543	11243	15836	31794	18089	21196	657.15	1011		24438	1385.4											37420	8548	7167.9	8282.4	9842.8	18913	43914	9466.2	10113	9728.8	147.91	Control
AMDVYQK	Q60864	216400	254010	555440	338200	430600			33242	405640		161990	309300	152480	154770	479620	505090	146370	126590	5924.7	490610	694880	120200	106040	105140	139370	227360	710110	167230	104270	183070	137.77	Control
AMEVDERPTEQYSDIGGLDK	O88685																					136620	31435	27317	30495	42598	81029	153930	31411	38061	40605	52.612	Control
AMGPLVLTEVLFDEK	P59325	3307.1	5155.6	11259	6753.7	8156.3	914.37	1240.1		11790	927.12											20946	4632.2	3157	3890.3	4947.7	5441.9	20994	5634.9	7437.8	4065.1	175.15	Control
AMGVVVATGVNTEIGK	O55143	19355	25281	49168	18611	33710	1286.4	2114		33382		6587.6	14603	7167.5	9436.1	34490	34517	9578.7	9868.3	408.65	33060	47965	7894.3	3827.9	4917.7	9936.6	17824	56294	10189	9860.9	15594	194.5	Control
AMLESIGVPLEK	Q91WQ3	45139	59986	107100	68026	79072	55.996			95391	4839.6	28546	57141	29628	40481	92964	79588	31644	33124	1269.4	92202	125400	26475	25723	22638	27399	57824	147670	23643	31193	29297	135.86	Control
AMLSGPGQFAENETNEVNFR	P83940	5717	5770.9	16115	6115.9	11019				11185		2513.4	6133	2256.9	2227.6	11438	11422	3839.4	2143		10619	15434	2592.5	3606.4	1902.7	2992.3	5670.6	19499	2998.9	2836	3262	95.401	Control
AMLWVSEK	P12382																					79771	13444	9896.6	15265	20747	32434	86556	15024	21922	24757	109.86	Control
AMNGESLDGR	O89086	72339	68324	204750	91069	132060			6628.2	159580		49340	99641	45670	44548	162330	190570	43501	34501	801.82	198060	279340	35575	22562	35699	37487	85205	316300	32813	35106	61742	215.93	Control
AMPEPQDGELK	Q80TB8											16846	32290	18824	15706	45635	47893	18624	14391	4375.6	48941	86355	20853	10421	20170	21200	40310	94198	25742	21029	24937	127.4	Control
AMQDAEVSK	P38647	156570	160410	415660	204290	283630				298040	18595	88909	203770	90737	111200	287080	310470	89906	70656	11494	365030	476170	104740	48592	67190	140440	212150	555420	96225	96220	148910	144.77	Control
AMQNVLSGK	Q9CQ75																					82916	19298	14900	22444	20611	42308	96893	22040	21716	28115	107.57	Control
AMSIGAR	Q9R1P4											37916	86482	48698	35966	155170	197250	50836	20460	9486.1	238470											144.9	Control
AMSTTSVTSSQPGK	Q62418	8854.5	7699.4	31223	9435.6	21346				19176	2181.1	3355.7	7062.5	4805.8	4025.9	14262	18153	4681.9	3801.8	689.26	18774	27269	2554.6	1979.5	2688.1	4441.7	6576.5	28479	3753.4	4312.7	3932.8	155.06	Control
AMTEDGFLAVCSEAK	Q61024	60271	62746	121180	74817	81393		1002.7		92217		36390	62207	34648	34951	89376	90672	30741	30340		80250	189340	31395	13189	23268	41292	53870	140940	27683	26126	34297	194.96	Control
AMVASGSELGK	Q9WTP6	38967	46808	113930	77343	98482	1151.3	5868.8	3757.2	98521	5094	41438	80372	30958	49284	153180	163270	40898	39366	5798.3	150180											173.37	Control
AMVNLQIQK	Q91WS0	87458	70708	202720	94481	120450			11129	157090	9367.2	44163	90340	47806	79675	178680	173790	61899	23595		177220	239640	52332	36986	37888	57838	78944	248620	44568	50075	63474	194.27	Control
AMYLPDTLSPADQLK	Q9Z2I0	8817.8	11912	23542	13153	15760	827.1	499.7	1014.7	19103	995.63	14245	22536	15501	18445	43064	47204	13145	10845	1113.1	47968	33102	6281.4	4156.9	6304.1	6555.4	14721	35338	7647.3	6527.5	8786.2	107.83	Control
ANAAALTPEQR	P03975	56448	53385	175470	68487	184300	6600.1			146630	12164	38906	92505	50104	45026	196270	226450	50553	36419	670.69	246710	398160	50880	15233	47251	62178	108200	509230	60691	36594	68130	196.06	Control
ANAEEMTK	O09106																					98768	18041	14797	16702	23581	32031	110990	15281	19157	25479	105.4	Control
ANAGEESVMNLDK	Q8K2B3	27317	27723	88383	39430	75528	2303.5			69412	6445.6											211000	22534	27877	26448	41302	51444	231230	29081	34179	37727	176.05	Control
ANDQDSLISGILR	Q9CXF4	10998	14823	28444	17789	26459	1290.2	2462.5	2251.1	27052	3301.4	9886.8	12619	10463	12333	21840	30628	9123.1	6768	4253.1	30115											128.85	Control
ANDQEPCGWWLAK	Q61584	24805	25215	57049	31944	48012		369.85		48363		12309	18563	14508	15117	37970	37510	7437.8	7969.7	1706	42824	70520	13065	12508	11633	15085	24331	82528	17746	13759	18998	129.16	Control
ANDTTFGLAAGVFTR	Q9JLJ2																					60950	10264	8267.1	12451	11643	21536	76666	14163	11158	13191	139.3	Control
ANEALAIDTLLISDELFR	Q80X73											1407.4	2686.5	2611.9	1995.5	5817.3	6951	1888.7	1440.2	1267.3	5243.4	12290	2132.3	2016.5	1628.3	2380	5065.4	10467	3444.8	3264.1	3305.2	51.211	Control
ANEEDEQEEGGDGASGDPK	Q3UHX2	3783.6	6715.7	16127	8918.4	15759		197.58		15543	2518.8																					52.555	Control
ANEEDEQEEGGDGASGDPKK	Q3UHX2	16251	27510	57418	28546	58337			991.62	56880		6377.3	16990	9014.3	10435	36564	34381	14399	11172	45.861	43721											97.271	Control
ANEFLEVGK	P23116																					271140	39617	30645	39140	46466	75258	327230	43358	33719	64733	100.48	Control
ANENSNIQVLSDR	Q9D824	8874	12082	23958	9504.9	18268	480.08		1562.3	21768	1481.7											26448	3506.2	3767.9	4766.4	2954.6	9319.2	38322	5663.8	4768.3	8398.8	144.57	Control
ANEVISK	P42932											131050	267360	125420	93545	290030	526890	114240	66310		554020											114.89	Control
ANFDKESER	P70168	113420	145320	359900	193460	341290				356800																						76.282	Control
ANHTIYINNLNEK	Q62189	50181	78780	136590	84969	130860	3232.3		5243.6	131210		31331	71044	32477	30331	83139	84566	38172	24653		105900	157430	39350	25398	33950	37072	80671	227940	43510	39675	46033	148.62	Control
ANINIEK	P61027	44552	75749	121330	72715	141150	8985.5	6825.7	13946	137400	11448	23187	67595	41198	40533	97747	103900	36890	26430	3629.3	151120	226120	42891	32322	61933	45546	87399	261210	33135	50370	86319	112.94	Control
ANIVHLMLSSPEQIQK	Q9ERK4	17870	26700	33901	25028	30367			5913.6	22611	5510.3	9438.5	24516	10219	14280	28795	30743	9630.7	10161	3877.9	26491											59.862	Control
ANKLDHVVTIIK	Q9JIF0	69700	80579	224680	94372	196840				166720		40977	118570	45550	53635	264500	223460	77059	52099	7734.7	266200											101.6	Control
ANLPQSFQVDTSK	Q8BTM8											14910	32197	20306	19373	66328	66839	26483	15614	3726.1	68014	142750	18759	12773	19660	17418	42470	173960	19838	12927	28574	142.08	Control
ANLQIDQINTDLNLER	Q8VDD5	20088	23950	56203	26008	50044			2100.2	54472	3848.8	12441	25258	12829	14455	52528	48789	16247	11494	1204	58687	78383	10850	9109.9	13573	14307	26019	102930	17538	12784	20340	300.22	Control
ANLSLLR	Q8VIJ6	217280	244800	769860	266250	632730				672160	27955	159870	336580	167780	185300	828050	817370	193780	149520		949740	1252600	149960	85360	164690	146080	303820	1653900	164600	152350	230560	178.6	Control
ANNTEYGLASGVFTR	Q8K009	8362.4	9307.8	20415	11559	16916	872.59	439.86		19330	1941.3																					59.57	Control
ANPFGGASHAK	P62267	414340	524330	1082700	602200	945800	2381.6	2598.4	13385	927520		224860	527810	291120	313090	862740	919680	287240	228530	14920	955310	916490	174050	124560	155010	177870	336030	1127200	184080	176620	221480	211.63	Control
ANPIQGFSAK	P19783	183770	198280	448580	211580	362410				463430		103780	174240	96958	100670	378580	374560	121440	65509	12030	408770	540950	98759	71138	90496	103600	167390	662830	90393	86110	113800	185.14	Control
ANPWEGK	Q8CG76											38253	55558	51533	38317	116910	119220	44880	36820	3099.7	127600	169720	32607	49121	48355	42322	88953	251600	50404	49097	52547	98.997	Control
ANSNLVLQADR	Q6P4T2	12841	20286	62516	30143	41459	3716.8	2574.2	2166.1	44659	8801.9											57406	4975.3	4175.1	11082	11277	19828	93687	13022	10743	11577	97.911	Control
ANSWWLR	Q9CWJ9	75111	80380	246610	85082	217400		21333	14562	212370	12852	47306	87620	45814	59029	212830	212650	41124	44701	28539	231100											116.88	Control
ANTFVAELK	P08249	136440	148300	505900	184800	459370	10045	7881.9		405330		71013	189140	94803	85411	417650	414740	89870	66153	1615.3	474370	1132100	147000	59241	110940	158990	259390	1536600	120550	110610	199630	179.1	Control
ANVAKPGLVDDFEK	Q9DCX2											45905	140130	77207	63585	296610	242310	67119	52045		271680											102.5	Control
ANVAKPGLVDDFEKK	Q9DCX2	492130	549090	1318600	561790	1056100			12397	984180		146900	342200	160490	150440	643160	540750	195460	132870	15292	652790											124.43	Control
ANVTAIR	P80318	337810	424310	964440	418040	858160				806650	35764	205110	452250	226730	240110	796620	824600	193440	153650	8746.9	1083800	1214500	190430	103190	154700	205530	333910	1429300	190760	168960	284940	147.16	Control
ANWEAQQR	O55131	58441	65855	148030	72980	128800			5792	145090	7672.5	28586	75985	35450	30109	130730	132930	36789	31022	2593	142010	183940	32618	19826	34170	45558	66655	263080	34549	31640	51419	125.49	Control
APAFLYDIYLR	Q922J9	4524.2	8835.2	15509	10503	11780	1817.8	2475.6		15363	2520.3																					139.96	Control
APAGIDTPLTAK	Q9CQN7											8080.7	20882	13031	12194	38004	35032	12288	13156		44352											96.89	Control
APAGQLPR	P25206	58662	90375	124380	118390	108740	1799.4	3318.6	4922.1	112180	13636											121170	34949	27421	49842	40613	83867	168870	47066	40313	49235	100.07	Control
APAMFNIR	P97351	348600	441270	886820	524240	571130				657720		264690	463690	217140	222910	598160	561170	213330	182930		663840	949020	230080	132000	213080	299890	444370	1007300	246430	241300	271460	143.97	Control
APAPAAPAAAEPQAEAPAAAASSEQSVAVKE	Q91XV3											13315	20199	16114	14435	30517	26052	13874	11038	1965.5	32854											101.93	Control
APAVATVGSICDLNLK	Q80X90	13704	20666	26883	24935	28568	148.54	1158		27606	1797.4	10580	17103	12537	10949	30367	30024	13137	8558.4	1004.7	28859											150.46	Control
APDEDTLIQLLTHAK	Q8R2Y8	6393.2	18764	27747	21347	22065	1200	436.38		27085	3898	8236.5	14931	10189	9344.9	19906	22838	5924.5	9373.6	2603.7	19461	29036	7478.8	7121.9	8458.7	9155.4	20623	33016	6208	8568.7	8877.1	166.38	Control
APDELHYTYLDTFGRPVIVAYK	Q91YQ5																					46838	28624	48468	34614	19304	69646	74733	45345	40475	47454	140.06	Control
APDRTPPSEEDSAEAER	Q8BJU0	8863.2	11435	13042	12808	11081	791.85	1515.4	1146.5	14859	1522.7											22597	3946.7	4282.7	4401.8	6827	10371	18605	5785.9	5022.7	7519.5	126.19	Control
APEPGPPADGGPGAPAR	Q91ZR2																					7377.7	1828.4	2166.1	1965.8	2577.1	5043	9441.6	1992.7	3044.3	3254.8	127.56	Control
APEYLHR	P97379	19857	38937	43253	37660	39876	1705.3	9686.6	6448.3	39008	7918.1											40634	9437.3	10594	14582	12141	27207	50883	15785	17966	16450	89.673	Control
APFDLFENK	P11499	61981	151330	171330	141290	143920				157210	35289	56836	111670	91168	84697	163100	168860	79957	62174	4142.9	185700	100810	23996	22168	42411	33362	72594	149050	60452	41032	54115	176.44	Control
APFDLFENKK	P11499	121310	278320	379380	308960	330300	5810.3			369380		78244	136110	98266	116000	218630	201600	98929	102470	3040.9	243860	329540	93500	67194	69555	102930	173800	395130	133050	102570	99994	107.06	Control
APFDLFENR	P07901	34178	66759	87512	84721	88089		3094.2		104520	10933	31676	57200	35889	49066	113470	110890	53451	44954	6718.3	112290	122540	34985	35777	24394	36432	67444	144900	53277	53006	54888	143.28	Control
APGEQTVPALNLQNAFR	Q920B9	15890	27508	36805	32104	35236				35789	3594.8	9176.6	16731	12873	8674.5	30805	30854	12224	9865.4	570.85	39430	40847	5997.1	10374	8483.8	10215	21682	55744	15922	10932	15398	141.13	Control
APGFAQMLK	P42932	151030	169990	274320	217860	191860		404.28	10272	237880		77694	127750	76689	70412	176950	175760	70564	53515	5231.3	187510	274350	75112	46236	61143	70126	113000	293940	84188	71700	64180	173.88	Control
APGFGDNR	P63038	255400	455070	646380	574720	523080				595280	34227																					130	Control
APGFGDNRK	P63038	513750	899450	1152800	908610	959870				1040800		461140	888110	558810	575010	1098700	1203300	578420	452570	5194.8	1340000	1827100	490890	341960	420510	563890	980650	2316500	444000	516710	660800	157.8	Control
APGIIPR	Q03265	167160	290580	427480	303730	350930				374430	17953	181770	350340	243300	219840	486250	486310	232150	164490		494100	773440	209120	152390	210630	200670	397240	1015800	238340	195810	312300	114.67	Control
APGPGLAQGLPQLHSLVLR	Q505F5	11351	19961	23401	16431	19758	5050.6	5595.1	4384.7	27044	6097.3	6640.3	18105	13309	9388.7	28564	27775	11357	13117		25450	50389	9904.9	9799.1	11504	11220	20311	42716	12610	20318	13154	111.33	Control
APGTPHSHTKPYVR	P35980	71420	175120	175830	222760	186460	233.55	3354.2	6840.1	167330	5642.3	134970	187530	155640	149830	253630	212340	189910	110310	9580	284470	123250	46963	40264	43942	68726	104540	229320	53539	57976	60720	205.8	Control
APHVLVLGSGVYR	B2RQC6	15682	31156	57973	48767	54257	2050	13143	6266.7	48666	8820.3																					93.623	Control
APIIAVTR	P52480	333720	510650	704680	568190	556250			20224	627840	22439	260970	453170	298370	288360	637570	700170	309610	231780		674430	1027300	280950	185390	275170	308620	495800	1185900	336800	283740	336720	161.6	Control
APIINIGIADTGK	Q9R099																					20478	6762.8	5809.5	5125.4	4517	17194	35374	7536.9	7703.9	9845.5	126.19	Control
APIQWEER	Q9D6R2	110560	188770	251760	192410	231780				231920	13720	90794	131050	107680	118600	241320	233540	82681	54869	877.01	203490	319800	91264	61218	57988	100200	191400	423130	104280	87036	89785	148.99	Control
APIRPDIVNFVHTNLR	Q9D8E6	73080	183690	197960	181280	159900	1380.4		14202	207500		62880	138190	114240	91215	201540	232290	73956	74814	8640.2	233070	273160	64240	64923	85004	94197	151260	373500	113060	96131	136910	207.85	Control
APKPDGPGGGPGGSHMGGNYGDDR	P56959	24817	35461	60009	48940	48427				45512		57046	69313	43891	48301	97062	116360	54086	39757	360.77	111610	250320	60761	39997	47675	68126	133970	239960	61508	85141	72085	147.26	Control
APKPEDIDEEDDDVPDLVENFDEASKNEAN	Q9CQH7	4719.1	7487.3	10305	7756.2	7213.1				7493.1		7630.9	13366	8090.1	9741.4	19994	16791	7546.1	7284.8	1053.4	15202	24872	7086.2	4923.2	7811.3	6749.5	14935	30455	8528.1	8577.3	9469.7	76.859	Control
APKPEPVPEPK	Q52KI8	21748	54997	69504	50716	58115	2392.5	442.16	8220.2	68693	7055.5																					59.542	Control
APLDIPIPDPPPKDDEMETDKQEK	P97372											16423	23722	14348	17520	34232	41115	14223	15194	2191.8	39509											82.593	Control
APLDIPVPDPVKEK	P97371											50765	62520	60321	52849	116890	116650	51523	33478	7560.2	103590	172570	44850	38687	42502	51994	111200	223890	65515	45525	52163	68.034	Control
APLDLDKYVEIAR	Q9CQR6											31249	48650	39726	33033	71825	73334	28496	27770	2419.2	67518											103.76	Control
APLNVQFSSPLPGEAVK	Q80X90	7468.2	12082	16870	14125	17177				17729	1007	6587.2	8817.6	9200.9	9169.2	15908	16912	7301.8	6152.7	608.92	17893	25187	4988.3	7179.6	9546.9	7170	20606	31574	9429.7	7719.1	13518	114.82	Control
APLQVAVLGPTGVAEPVEVR	Q8VHX6	1971.6	2262.5	8310	5105	6178.5		1092.3		7441.6																						117.92	Control
APLVLKD	Q99LX0	233100	419120	562910	480440	428650			23355	497950		274250	469580	314640	299770	672300	658980	324390	266250	509.93	590320											83.614	Control
APNVLASEPEIPK	Q9WTP6	30365	46046	71804	56005	66428	2315	1872.4	4090	63507	4122.2	22231	30015	20743	26324	55315	54712	25654	20991	2030.1	56994	69349	13177	13892	19657	22550	32188	83454	26476	21104	24022	156.51	Control
APPARPVK	Q60749																					307370	87564	74491	84530	108210	153780	358500	102020	65521	111810	98.418	Control
APPNATLEHFYQTSGK	Q924Z4											27923	27650	25669	32667	46920	38890	30532	22121		49344	29477	13451	9401.9	12951	12413	26987	49053	14083	13134	12611	78.285	Control
APPPEPGATR	Q9CT10	15348	27704	36615	26714	31357	8316.4	9543.4	2332.6	34109	14597											45198	13334	12728	12950	17819	22780	55924	15156	10763	21744	82.279	Control
APPPGLPVETIK	P30285																					29426	4085.7	2780.3	5085.1	8508.7	12643	35308	7134.8	7817.6	6582.6	63.283	Control
APPPSLTDCIGTVDSR	Q9D7S9	6040.5	6865.5	10015	11384	6801.1	1299.8			9705		1763.7	4772.6	4140.8	2624.4	7224.4	7379.8	3782.5	3016.6	728.11	10146											79.633	Control
APPVPGAVSGGSGEVDELFDVK	O89079																					9639.3	1599.4	2314	3515.5	3350.4	6327.6	11489	3012.1	2872.8	3874.2	57.804	Control
APQCLGK	Q8VEK3	371610	525760	727430	659910	582900				631000		291240	424140	230800	200430	344590	557540	226130	154030	6659.1	621200	962840	252650	192250	173960	265430	420980	950660	229910	177310	380320	114.02	Control
APQETYADIGGLDNQIQEIK	P62192	5947.6	10950	18297	12438	12842	965.37	8.7075		13997	1108.8	6789	12181	7450.2	8918.8	20264	19628	8037.2	7965.2		17441	19628	4794.8	6535.3	7348.6	7855.9	16572	25731	8427.7	9409.7	10210	87.498	Control
APQVDVDR	Q9CZD3											97726	211360	127070	143410	246270	308210	126000	97866	10480	330300											166.3	Control
APRPTRPDK	Q9CZM2	66877	93359	143400	115690	145930			2599.5	108000		48827	78613	38149	42685	61686	123940	39424	30434	1690.9	108600											101.38	Control
APSMVAAAVTYSK	Q9CPQ8																					28769	10068	7222	8283.1	11041	21216	44011	14142	13295	14323	60.434	Control
APSPEKAEEESER	Q61024	89458	160930	200080	168170	170360	648.96			178040		88806	132160	84537	93744	191580	203610	88655	74065	2988.1	208010	365000	85739	83414	97342	105260	208030	453600	104160	125980	126650	158.3	Control
APSQLALFSVSDK	Q9CWJ9	45094	64493	113750	81662	96087				99332		37738	60899	37795	42533	110120	108870	37328	29133	2017.1	90138	129130	30338	39494	31573	38840	62109	171370	43336	42612	40938	156.81	Control
APSSSSVGISEWLDQK	Q99LC5	21943	41119	50801	42628	44534	3442.3	2363.3		50536		56992	78252	70334	69563	148430	145070	67038	62700	2547	146620	99642	28157	27619	35169	31153	69250	120970	36426	34224	48958	272.92	Control
APSTPLLTVR	Q8BJW6											24829	47083	36731	30084	68803	61326	33980	22413	9990.2	84957	77646	18459	16536	22298	23290	47217	108460	27285	27365	26680	96.665	Control
APSTSDSVR	P10711	33889	52659	77457	69028	69939			3538.6	72750	4384	34317	54336	26143	24502	48592	75971	26604	21770		83621	91892	21573	15538	20302	25394	41406	112410	27014	18365	33410	206.16	Control
APTNIVYK	Q62193											42331	80907	58665	68621	123650	108550	55991	39316	3924	125760											101.64	Control
APTNPSVEDEPLLR	P11157																					28425	4905.8	4119.5	5266.1	11707	15922	41647	7933.2	4397.5	8716.2	106.49	Control
APVDITGQFEK	Q9ER72																					60260	12791	7400.5	14863	17925	26242	66448	22262	16546	22383	88.681	Control
APVDITGQFEKWEAEEVELNK	Q9ER72	25027	35856	38528	36626	33734	5818.6	6182.5	5540.7	37746		23575	32995	33183	27374	50339	44336	22768	19655	8945.7	47116	73987	22297	21098	21036	21548	48430	77949	24481	26691	26154	102.39	Control
APVIDADKPVSSQLR	Q9JHU4											26071	30180	26851	18733	62767	59964	32925	17214	7474	67405											60.401	Control
APVPASELLDAK	Q9QXS1																					41616	10642	13987	13540	3635.6	24396	56631	4178	9157.3	15104	98.249	Control
APVPTGEVYFADSFDR	P35564	44026	74213	89980	78751	71428				82088		50788	76313	56467	63008	119510	118030	54312	38086	1202.5	123520	77589	23489	23337	24783	28603	55147	104830	34781	33255	35764	187.11	Control
APWELLELR	Q91WQ3	30169	45146	76715	58840	69774	783.11	483.3		66901	4390.5	25703	29811	21945	29115	68274	68987	25092	24746	869.9	63990	87874	21324	25821	19354	21531	46895	96211	26262	24954	24555	173.73	Control
AQAALAVNISAAR	P80317	49554	43733	127510	59922	113150	42.793		7234.4	130830		30832	54943	32525	25478	116810	112630	29803	22274	5597.9	126050	258260	36191	11093	51325	51205	81612	326350	28905	38848	42808	205.56	Control
AQAALQAVNSVQSGNLALAASAAAVDAGMAMAGQSPVLR	P17225			966.95		1432.7				2204.7																						44.319	Control
AQALVQYLEEPLTQVAAS	Q9JHS3	1003	1255.5	2804.3	2354.8	2963				3243.6		1349.8	1612.8	710.72		2494.5	3256.2	1293.8	1148.9		2335.2	4653.1	1557		2051.8	796.93	2806.6	4746.2		2139.7	2384.1	57.019	Control
AQASAISVGSR	Q9D1E6											15783	34284	15576	17480	61419	70378	19245	12239	926.52	86504	84185	11018	10593	13464	16368	29110	108860	24565	8879.4	21606	175.49	Control
AQASAPAQAPK	P47915	125200	123820	333150	146630	282470				303390	11558	63477	124210	63853	59180	155780	272230	65613	41363		325120	267380	38451	52751	38286	52585	81747	365890	40195	42168	63356	237.51	Control
AQAWCYSK	P51150	90718	103140	191210	105410	169880			6427.7	127360		64667	89013	48036	46835	147570	146410	49293	32683	476.54	130550	302250	48230	33087	48461	45069	77641	264610	40442	36816	40124	138.1	Control
AQAYQTGK	P08113	93670	107170	306150	120520	264270			8666.4	211290		45460	95261	47488	36872	125700	194520	44632	27737	2033.2	225530	328540	53094	32532	37449	68796	86031	396520	54462	33177	80632	170.3	Control
AQCPIVER	P97461	170330	200320	452980	233260	374760				436280		109290	217010	89410	93716	325940	397960	132300	71874	3820	408560	441550	84341	66806	68179	87598	146810	601780	85699	85138	133550	156.75	Control
AQDASLNVPER	Q7TPV4	48731	60840	135920	82140	104860		331.58	6123.3	121880	7083.1	20632	43355	25969	25426	80104	84337	27358	22222	1524.8	78458	121130	13554	12790	26927	29108	53881	156130	23210	19134	29702	196.44	Control
AQDIEAGDGTTSVVIIAGSLLDSCTK	P80315																					15889	2428.2	2702.3	4232.7	2166.9	5195.4	13918	7528.1	3050.3	5553.7	63.138	Control
AQDIQCGLQSR	Q9CQ48	10284	23226	32557	19070	30958			3179.5	44894		11545	22109	11436	10163	41632	41259	17453	7852.7	1866.4	41247											108.35	Control
AQDPSEVLTMLTNETGFEISSSDATVK	Q9CXY6											3773.8	6625.5	3729.6	1486.5	9607.6	13990	4258.3	4754.4	1780.2	10464											50.055	Control
AQDQGEKENPMR	Q9CXW4	19150	28895	44926	38011	32597				35113	2140.6	23432	33168	27655	24723	46936	48894	23612	20135	3144.4	55349	125670	28536	16939	23922	37103	56697	143710	29895	27699	28850	91.087	Control
AQDTAELFFEDVR	P51174	11908	19384	34293	17871	25231	1223.2	1570.8		29506	2451.2	8364.2	19425	12316	8586.7	33418	34882	8827.2	9982.1		32150	38537	6511.4	5110.3	9930.5	12629	14838	49804	7696.4	13932	8800.8	127.17	Control
AQEDGQDSEDGPR	Q3UMU9																					8375.2	2269.7	583.03	2101	2775.4	3812.8	10670	1510.1	2354.2	2400.3	90.685	Control
AQEEEDVRDYNLTEEQK	Q505B7																					13889	3624.5	556.09	3792.5	5559.8	10171	16091	5506.4	6157.5	5385.9	65.574	Control
AQEIAPGDK	Q9CR16	91342	164710	308390	147350	231830				264190	12286	42407	91716	40737	49303	125220	157520	53145	34816	5725.3	178990	258190	46332	60193	47720	62205	102740	370440	60000	45104	80707	160.75	Control
AQEPSAAIPK	Q8K4Z5	39477	53360	85584	64187	91255		1757.3	4364.1	85921	4852.8	21855	45227	26452	24846	70485	77150	29414	20286		81831	103510	23659	14459	24554	27668	52024	144300	24383	23928	35002	128.27	Control
AQEQLATALQNLEEAEK	Q6IRU2	8074.2	15319	26416	17609	29428	559.53			27953	2764.1	6548.6	13326	8907.3	7056.7	24427	24450	7875	5592.9	1365.5	29744	21481	5536.6	3799.5	6888	7309.8	14352	41922	9552.2	7081.7	10519	161.21	Control
AQFEDRN	Q99LT0	70684	86234	209670	116230	190580				179020	10859											252580	38731	33262	43805	63437	78265	312020	45040	37425	61494	94.262	Control
AQFEGIVTDLIK	P38647	101050	143430	214620	181420	195630		6037.6	15119	225040	13481	61985	151360	84384	91530	281770	225310	79789	60931	16395	265000	245700	61448	44805	53325	76390	104540	304000	85260	65162	59953	182.35	Control
AQFEGIVTDLIKR	P38647	81676	94486	193770	71921	126510	2951	4260.9	30872	139170		43968	82125	53372	53874	139360	146840	49198	31156	6885.9	142810	330950	40424	45321	46494	51243	124590	402680	46249	60403	75915	228.25	Control
AQFGDKPSEGRPR	Q80UW8											22037	49616	33192	37889	79636	81557	36142	23382	8483.8	95581											93.614	Control
AQFGQPEILLGTIPGAGGTQR	Q8BH95	4911.2	7904.1	13175	7306.1	15017				14309		3376	6060.1	4872.8	5119.5	14835	15603	4112.3	5135.8		16243	16534	2925.7	3555.4	3640.4	3315.1	5384.8	26954	5151.3	3580.6	5735.3	111.74	Control
AQFLVEK	O35129	157540	179450	489940	263290	414540	16784	44170		410910		114610	274630	224240	147810	591980	533280	174650	114190		563930	753960	142640	103570	184980	153040	270020	887960	164900	128270	186240	136.16	Control
AQGKPVSGQESSQSPYER	Q3UPL0											8455.1	27471	23254	18681	54258	48266	13291	9777.7	2269.6	58835											103.01	Control
AQGPQHQPGSEGPSYAK	Q9D880	13016	25149	31041	28123	23226	2173.6	3190.5		27193	2714.5																					66.809	Control
AQHEDQVEQYKK	P48678	106780	158800	247000	179250	211240	760.39	2709.1	7090.1	213160		70704	160530	91242	100290	194790	228070	92800	76612	8354.8	234150	258390	51940	51337	59161	70356	150400	321730	77991	66305	84187	175.74	Control
AQHQLGEFK	Q8BJ71																					58441	9980.5	16666	16520	16789	26935	74761	10289	13453	18345	79.474	Control
AQILAGGR	Q9Z2I8	61809	96171	171940	104040	171540	1097.3	871.33	17176	194020	14912																					143	Control
AQLADSFHLQQFFR	P16546	11562	19123	23829	18556	21525		6038.9		26155	6466.9																					138.02	Control
AQLGVQAFADALLIIPK	P80317	35692	39449	64096	39179	71020	3111.9	1221.7	1157.1	74055	1357.7	14311	41971	33481	24046	80775	78252	22548	21371	4473.9	70175	130950	22642	24730	26817	22190	54382	118680	35143	30449	35874	216.06	Control
AQLLQPTLEINPR	Q9CQN1	19291	25315	46793	28776	45737	2906.9	1617.6		48905	2971.4	6849.9	21167	13241	13153	38361	42675	16996	7658.3	1383	42333	59397	8814.4	13330	13023	10845	32180	64426	13580	23800	15211	224.42	Control
AQLNIGNVLPVGTMPEGTIVCCLEEKPGDR	P62918	18395	14943	48066	18621	36378		148.77		34138					9442.7	18984	14847				12862											64.289	Control
AQLSQYFDAVK	Q923D5											6400.1	17407	11248	12759	37437	34711	11183	6721.6	3409.5	32453											169.58	Control
AQNTWGCGSSLR	P48678											4838.3	14249	7731	9949.6	31809	34787	7313.2	4450.9	1019.8	31753	48140	6809.7	3254.4	2832.7	5943.3	12345	54702	8718.2	2193.1	10370	129.84	Control
AQPLRAEEPGVSDQSVFSSER	Q61033																					27373	4867.7	3354	4495.1	2638.4	9123.8	39539	7198.6	5659.9	8385.6	153.19	Control
AQPPSSAASR	Q6NZJ6	8124.9	11744	21369	14533	19965	791.25	1069.3	2746.1	19944	6597.5	4804.7	10148	5555.7	4593.7	13667	17860	6492.3	3581.3	4996.1	23633	53144	7559.3	5920.1	8211.4	11370	15969	59901	9946.5	8600.3	12741	113.71	Control
AQPSASLGVGYR	Q8C2Q3	25006	34767	61917	43701	54931	3593.4	1967.3	3380	65370	5069.8																					174.77	Control
AQPSQAAEEPAEK	Q9R1P4	6438.9	11146	24580	15416	19980				18600	2982.5	8285.3	18872	10676	9910.9	35077	33300	10997	8565.1		39431	37096	6938.1	6669.3	9773.8	10282	20543	61247	9431.4	8898.2	14540	136.7	Control
AQPSQAAEEPAEKADEPMEH	Q9R1P4	40185	39309	96553	38073	57898		1442.1	7906	57723		19054	31644	14566	22561	51276	59525	15219	16885	4479.9	71202	120430	24126	12214	8881.3	29905	42921	127450	20064	24772	26803	108.75	Control
AQPSVSLGAAYR	Q8C2Q3											12372	24452	12948	14409	45404	45821	15776	10801	4936.7	52431	68734	9161.8	9544.1	14239	15898	27574	102610	13715	19984	19208	194.5	Control
AQPSVSLGAPYR	Q8C2Q3	24222	30811	57855	28533	51458	1715.6	5827.2	8828.3	59137	6156.7	16608	24288	17296	17757	53349	63952	18580	18322	6614.1	69799	66034	11047	9882.5	10712	13108	25969	87622	15232	12365	17441	215.87	Control
AQPTPSSSATQSKPTPVKPNYALK	P61965																					225910	34763	30441	32799	48677	81815	251500	38783	49604	47377	94.463	Control
AQQALVQK	Q9CQQ7											39469	76705	31344	43809	126160	209550	51791	38503	292.99	210140	529590	64325	42062	78791	95498	134330	645430	66249	56933	115860	190.88	Control
AQQDQLVLIFAGK	Q99NB8	11246	18406	20629	19796	24124				17806												37786	11561	8541.5	8111.1	10630	21082	33313	12185	10375	12927	125.74	Control
AQQEAEAAQR	Q9D1E6	12325	14036	39901	17770	32440	162.28			30699	2106.8	6895.1	18986	6169.6	6049	17670	28423	6033.3	4101.2	1753.1	32084	25044	3915.8	10480	6721.4	4733.4	10722	34842	3297.2	5840.7	6979.8	198.61	Control
AQQEDALAQQAFEEAR	Q08024	12509	16376	34764	21444	32004	403.48			37170	2075.7	6427.2	13606	7544.8	8624.4	32018	29106	9492.4	6133.2	798.67	29576	40035	8546.8	4514.1	9346.7	8187.7	15937	56204	9076.7	7882.7	15549	189.09	Control
AQQEFAAGVFSNPAVR	O35609	7761.8	10948	19782	10075	18478	1230.3	2148.2	3723.4	18731	2524.3	8047	16184	9541.2	8571	33693	29585	10435	9031.3	10797	36378	25107	4381.7	2991.3	4451.2	4469.1	8188.9	29472	4754.3	4110.2	5452.4	164.81	Control
AQQEFATGVMSNK	Q8K021	9736.1	9224.1	33487	11217	24748				26355																						112.13	Control
AQQMHTGPVLDVCWSDDGSK	Q8C570	22925	25536	40282	20386	38500	897.57	5265.3		37860	1491.2	5978	7504.5	6433.6	4527.2	13192	15757	8510.1	3602.8	1972	15628											71.742	Control
AQQNNVEHKVETFSGVYK	P62082	56315	59039	129780	61586	76328		10572	8495.1	90739		38105	61729	48494	65518	155370	132450	38521	41129	19386	149220	186440	28002	24198	34308	30805	45423	190730	26839	38393	29640	168.69	Control
AQSELSGAADEAAR	Q9D3D9	35243	44970	87836	46572	80607				87709	5817.8	23619	49219	25771	23195	89788	97966	25150	14762		95474	130430	19374	22416	23174	20026	42302	175360	25045	28910	36230	353.2	Control
AQSINITELNLPQLEMLK	Q9WU28											2798.2	5161	2612.9	3961.7	5730.1	5514.9	4124.3	2061.4		6145.5											41.401	Control
AQTEEDDLQEPK	Q9WTQ5											8298.2	21133	12662	13874	37987	36677	17124	14049		44673											141.95	Control
AQTEGINISEEALNHLGEIGTK	P60122	33490	35626	73454	45774	65281	119.16		4492.4	73718		38116	58376	18203	24508	80002	73332	19157	18612		87153											162.39	Control
AQTEWSAGTWR	Q9JKV5	17188	19722	40606	27525	42670	1243.5	1319.2	3152.7	43500	2765.3																					114.86	Control
AQTLPTSVVTITSESSPGKR	Q62261	27841	39699	65222	58362	56883		2343.7	5141.6	58372	4532											92986	19807	15519	18323	20263	45064	132670	26377	22698	26986	100.39	Control
AQTMANSGIK	P31230	30473	24932	85645	32299	69520	2051.8	5417.1	3671	64858	5180.1	25320	49078	18227	20634	78849	96796	20905	12037	6229.9	123570	152370	19473	5847.8	16915	26324	33783	188390	19393	21491	30661	175.86	Control
AQVAQPGGDTIFGK	P70349	94091	110900	239550	121150	188180	4285.8	486.88		189300	7361.7	85137	174410	106380	88615	305020	277680	96662	68469	3124.4	278060	276980	48877	63143	46664	61348	99900	306830	55984	69406	66481	234.63	Control
AQVEDAFR	P19096	200330	274040	454840	294480	421300				444260	36814	122720	202580	116000	126460	379510	414410	141190	91121	7705.1	417200	590930	117180	88007	110880	166600	258820	704260	148750	128160	174950	214.81	Control
AQVIYTR	P62852	243820	309280	701410	339250	540100			16921	610330	23517	172740	332760	151550	180410	567290	589690	164160	112190	16621	659770	965780	157860	87919	151930	164790	284750	1199900	209880	147560	234890	152.47	Control
AQVSLLIR	O35129	102650	110590	275020	116060	211590			9125.6	227660	18973	52869	111210	62436	59664	270280	255480	86525	33515	4819.4	243920	479930	65288	70994	81655	67788	135010	510500	57859	69111	99241	156.75	Control
AQVTGQSAR	Q9CZD3																					83827	16075	14652	14473	19154	32658	94323	17328	11635	22609	143.21	Control
AQYENIAAK	P15331	275510	292510	705130	357530	515940				609270		107620	205330	131680	131460	357350	357140	134650	95388	5741.4	378120	803470	137930	128870	155210	183330	278230	1004500	151970	133260	190490	193.1	Control
ARDDLITDLLNEAK	P50518	32204	51679	79314	54370	71151	284.97			76056		24782	44343	23171	29635	81125	65867	31439	24677	2334.3	65403	145250	47094	24013	39698	28155	82383	181620	53296	39215	34385	205.27	Control
ARHRNVR	Q69ZS7																					668670	40965	2782.1	22351	40906	95797	1106100	39209	13310	92941	42.773	Control
ARLEIEPEWAYGK	Q62446	31365	35660	103370	52957	57692	2973.1	4124.8		62301																						72.089	Control
ARPFPDGLAEDIDKGEVSAR	P58252	265700	355180	684040	411310	552270				622090		164020	288110	213030	235480	603880	597740	172220	153360	18070	616760	831330	128370	118410	152970	197060	373770	1027500	187650	223800	213250	164.35	Control
ARPTTDSFDDYPPR	Q8BGD9	16572	26819	51400	23769	45864	4514.3	4233	2856.6	45020	7156.6	15055	23693	18547	19971	40621	45549	19698	10763	6781.9	48170	148490	35420	30237	28558	35602	58196	200810	33319	32693	56395	90.759	Control
ASAELALGENNEVLK	P05202	102290	126180	246280	138210	213270				217760		50599	105330	60800	68981	196930	195940	67175	54914		198850	494650	85791	101120	87099	114230	176520	597690	112870	113510	132610	377.21	Control
ASAELDIK	P14873	98823	119320	227640	144690	223660				219890	32286											227100	52719	38960	57254	71067	126800	332970	69412	66417	83272	128.69	Control
ASAELDIKDVSDER	P14873	100430	109110	200100	117200	203410	3678.3	596.32	11053	186270	16075	52596	72035	63154	70328	156890	171110	61389	43564	13919	170960	250470	34982	30768	47562	82754	117760	303350	69489	69383	68134	119.25	Control
ASAFALQEQPVVNAVIDDATK	Q9D2G2																					32812	4869.8	4965.8	2855.1	6543.5	11030	39213	3477.6	8111.3	10139	96.414	Control
ASAGPGGGGTQPQPQLNQLK	P54823	3591.8	3600.4	14025	5040.8	11489				13066		3153.3	6175.9	3776.6	4369.8	10570	13287	3368.6	1929.2		13518	17637	2141.3	960.44	2147.4	2787.9	5120.5	25539	4339.8	3025.4	3429	146.07	Control
ASAGSAFFPGR	Q9WUA2											29868	47898	28354	29760	98844	118980	43544	19037	12551	112770											103.55	Control
ASALEAFGESAETR	Q8BYA0	8643.8	13103	25955	12917	23301	1577.5	3426.6	3531.9	28834	3850.7																					89.548	Control
ASALEQFVNSVR	O88543	1177.6	2335.4	1969.6	1249.7	1439.3				2628.8		1309.1	1095	1509	1297.6	2779.1	3151.4	1886.2	1389	1381.8	3085.8	4796.8						6369.2				171.56	Control
ASAPATPLSPTR	P14733	11045	17237	44835	22066	36389	10905	6932.4	2481	46551	11381	14458	26946	16890	16262	46552	37816	18882	9792.3	2353.5	58805	83870	11403	8625.7	20679	18243	30324	102920	17597	11326	21859	178.84	Control
ASAPESGLLSK	Q91V64																					120560	21372	17375	32202	27093	49583	157440	34571	20898	44407	123.79	Control
ASASYHISNLLEK	Q6ZQ38																					36985	18222	9349.4	17683	15881	43882	40501	23487	25933	32713	69.349	Control
ASDLDGDLTATR	Q05186	28447	44564	60203	51523	60121	300.77	4134.9	4969.7	60739	5939.8	29893	28579	22774	26368	72962	63940	22925	16669		51761	66935	16192	12183	14916	21788	37688	91294	19087	16873	19711	172.61	Control
ASDLEEEENATR	Q0P678	8336.8	11834	20955	10422	12628	1302.1	1730.5	3148.7	9323.1	4703.5																					63.283	Control
ASEEEPEYGEESR	P16014											5027.9	8872	5504.6	5764.4	16352	14387	4540.1	4743	1568.1	19039											149.96	Control
ASEEHLK	Q01768	23042	41074	42271	53260	43997		5083.7		34277	3145.6											46079	20596	22874	21908	28831	44703	43450	18226	14613	26138	114.78	Control
ASEMITTLAVESASVK	Q9WTQ5	22242	29675	59694	30733	50597	1766.2	3048.6	911.19	50055	3902.5	9969.8	15362	8166.7	7509.8	38045	39669	10563	6694.9	101.34	42261	61357	8956.8	10301	8262.3	11431	20009	63031	12231	14300	11129	191.26	Control
ASEPAGGPR	Q7TQH0	12337	16974	31565	18731	32420	781.72	957.53	1848.3	28103	3070.8	10021	19300	9909.1	8041.2	21412	40966	11201	6068	1968.3	42339	53365	9072.4	8136.1	9298.6	11573	14163	70758	8897.1	5276.8	13997	137.9	Control
ASEVEEILDGNDEKYK	Q9Z0H3	34604	55318	99420	55711	78192	1154.2			89701																						101.36	Control
ASFENNCEVGCFAK	O55135											16990	23803	12946	16857	41949	46870	14235	14324	462.79	51031	97448	15743	8388.4	8431.2	15869	25935	73049	14679	19043	21765	174.84	Control
ASFNNPDR	P54728	78022	93685	222170	102420	203360				216890	8555.9	41643	81893	42582	42048	160530	175130	43756	35581	2020.3	207330	245670	37608	29985	39284	54932	87936	361480	43052	34168	66499	140.84	Control
ASFSQGPINSANR	P97823											7862.5	9945.8	6626.2	7740.2	17503	18881	6059.8	4533	1588.8	21186											94.767	Control
ASGADSKGDDLSTAILK	Q01853	75031	160310	179460	180070	142990	8239.8	3295.6	5399.5	178160		158000	215710	194290	185560	348920	348800	184930	143470	7719.6	356500	356530	90942	67654	100380	98638	227680	422200	113480	120410	121300	84.289	Control
ASGCEGEDVVTLLK	O08528	21962	22445	52332	23380	33415	1226.7	260.58		49860												66153	12586	6434.1	11528	12573	25312	66930	11707	7224.3	18939	121.9	Control
ASGGLPQFGDEYDFYR	P56960	6231.4	10266	17596	8403.9	14776	709.03	1101.2		14579	1499.3	5484	7687.7	6612.2	6359.4	18357	17018	6806.6	6034.2	1261.5	22146											83.314	Control
ASGNLETK	Q60931	89990	99265	218300	107740	206800	2724.6			173340		56512	98781	43716	33593	99961	150740	40552	29112	6452.1	178710	224080	43230	32887	32345	47349	72287	242720	33792	24421	56173	112.11	Control
ASGNYATVISHNPETK	P62918	15845	29614	68403	32124	45216		147.26	4786.4	58244		10992	30572	17434	23453	69809	61753	20742	16701	5156.3	82029	95176	16526	13099	11003	17557	29145	143070	16484	14080	16979	128.54	Control
ASGNYATVISHNPETKK	P62918											30909	113160	41616	53650	159220	154470	61142	52743	13354	183240	420830	56920	55151	66417	64481	104260	549240	65048	73927	71556	96.143	Control
ASGPGLNTTGVPASLPVEFTIDAK	Q8BTM8	8703.1	10027	23347	10836	23640	326.98		1535.3	23247		5933	10407	7138.6	8288.6	29373	22395	7526.6	4668.8	937.21	33380	35569	3524.6	5406.7	6436.8	4838.6	12885	50168	8486.7	5932.7	10035	120.3	Control
ASGQAFELILKPPSPISEAPR	P55821	19440	13012	44835	21711	35090			4354.1	35601		4946.8	10761	4467.7	6966.7	23226	17617	7163.2	2973	3612	16728	42697	9198.7	12909	8512.5	8403.7	13799	61383	10361	11005	10943	89.028	Control
ASGQAFELILSPR	P54227	38331	39639	116500	56000	126750	5539.2	5009.1	7705.4	111090	8250.1	18602	47502	22966	23922	79902	90726	20825	16927	7692.2	105330	255020	34962	22074	36009	46106	82029	322600	48898	32831	58454	172.09	Control
ASGTGGLSLLPPPPGGK	Q9CR95	5738.2	17600	25416	9290.5	19691		1046.4		15916	2408											54227	4397.8	5999.3	4290.4	4040.8	10141	38838	5506.2	6954	5796.9	128.01	Control
ASGVAVSDGVIK	P18760											66609	108340	85960	103500	195270	171940	63030	95774	31388	208420	218140	48595	24093	67253	71640	111640	250410	56218	47320	94280	85.731	Control
ASGVAVSDGVIKVFNDMKVR	P18760	3265.2	9224.6	8657.4	5665	7969.1	17370	44005	64648	9927.1	14629																					88.551	Control
ASGVEGADVVK	P17710											33287	71824	49066	46400	114130	125990	46424	41311	2137.9	133190	272890	51317	30767	50760	54116	108500	331010	47813	46948	68504	169.37	Control
ASHFFTVTDPR	Q99JR1											20407	44260	26732	28088	89962	98554	30140	21250	8139.9	128450											83.862	Control
ASHLELNNGTK	P45376	48281	137150	127360	127280	97042			4967.9	110620	7813.9	56363	92704	60102	68288	129710	98930	55398	45435	6175	98285	148150	40695	28992	51639	56444	111400	170150	52835	54710	61797	130.75	Control
ASIAALEAK	Q8VDD5	248180	250060	654820	258910	493940	10329			586950	33221																					135.71	Control
ASIDVTAAAQNIK	Q61739											3041.3	13429	10065	12028	27751	21640	10756	8506	1861.1	25222											141.95	Control
ASINMLR	P14148	336050	317700	935380	376330	708940				816390	22370	162280	467640	188160	173800	887000	1001100	229200	146280		1015200	1425900	205820	114660	182650	250650	363900	1770900	218060	171310	279120	173.11	Control
ASIPFSVVGSNQLIEAK	P42208	25218	31774	70716	33358	45013	725.98			56442		9260.3	19659	13289	17685	39113	38989	13832	12485	1509.8	42346	69434	10278	9459.4	12125	13646	32445	84266	15449	16433	20774	204.48	Control
ASKDQVDSAVQELLQLK	Q8CGC7	55922	79163	121910	75908	100200	3287	2278.7		112480		41045	65231	50493	51330	103860	95201	50969	38856	12986	108010	130280	26811	18163	26437	23379	59482	140700	33766	35005	32838	131.48	Control
ASKPLPPAPAPDEYLVSPITGEK	Q8K4Z5	13490	17420	40908	19785	36568		677.19		34993		5115.6	7917.8	5851.6	5307.6	17658	19204	5325.3	4779	1370.5	17196	36853	5552.2	4157.9	7422.1	7674	12388	39621	8428.5	5342.4	7214.6	84.327	Control
ASLAETDKITLEVAK	P50516	127610	111590	306370	212170	260970				287560												272740	50041	56195	35798	47127	88856	293890	60498	57351	63152	136.01	Control
ASLLQNESTNEQLQIHYK	O88544	22962	30569	60121	34971	47908		1319.9		52661		14077	28359	12753	11937	40571	41655	18184	11415	4735.1	39582	65788	11941	10414	15164	21686	23900	63020	19345	15991	14972	142.01	Control
ASLNGADIYSGCCTLK	Q8R081	26947	27189	51378	24991	60227			1111.7	70933		15214	21191	13980	17204	73134	77250	26824	21082	185.62	80978	111980	10529	13576	12401	26974	45777	159770	22158	26412	28687	168.31	Control
ASLPGVK	O70251											457200	964620	502850	548520	1636700	1802600	538510	442880		1753900	1238400	243890	190720	235820	369500	578970	1785300	319460	260210	384940	121.29	Control
ASLQELDLSSNK	Q91VI7	26136	39158	70768	51265	74117				86638	4267.7	17878	28704	16383	17904	54436	55368	18950	12261	2452.5	48453											182.08	Control
ASLSLAPVNIFK	P80314	16760	35050	38803	34004	29172			2396	42967	1834.4	17104	21583	17987	18766	31730	35289	17216	12456	941.59	35386	79165	13740	20355	33503	24639	61822	90856	35509	39924	53118	120.07	Control
ASLSPMDEPVPDSESPVEK	P14873											4425.4	9100.4	4516.4	3879.1	16356	15037	5881.5	2938.2	974.12	14369	19297	1642.7			2999.9	4928.1	13635	3054	3036.9	3027.9	113.65	Control
ASLTLFCPEEGDWK	P14873	74681	74549	121800	78922	144080	2488.3			176290		36031	52510	28820	29119	107140	103010	32276	32359	1198.2	126170	238900	38941	9203.5	29866	39225	73331	248900	52413	42422	49647	202.16	Control
ASLVPLKEK	P56135																					148960	37344	62553	47079	38255	93653	216600	54318	62752	45414	51.346	Control
ASLYNAVTTEDVEK	Q99K85	89065	93288	231130	112540	189600				172890		60722	121630	63594	64543	199850	203690	57153	31140	6912.1	223980	401830	78532	81822	66288	66037	133390	496820	64316	62899	91280	241.15	Control
ASLYPCPETPQER	Q9Z1G4	6531.7	9527.4	14488	12148	19617	832.77	6.0576	2094.5	19578		5008.3	7411.3	9425.9	6296.8	13960	16153	4861.6	6398.4	4231	14797											86.898	Control
ASMQQQQQLASAR	Q9CY57											6885.6	11588	6723.1	5836.6	17580	19526	4134.9	5668.6	1631.1	22834											99.011	Control
ASMVQSQEAPK	Q99PL5											5876.9	12523	6863.2	6179.6	20439	24620	6659.8	4338.4	85.824	26278											135.86	Control
ASNGDAWVEAHGK	P38647	78685	101500	251680	115700	176130			7662.2	190460		38865	70866	69325	40249	178070	205150	91603	37261	696.39	233570	277600	34707	22623	37610	60588	104680	385350	52586	37315	64421	174.84	Control
ASPGSEELTVTNAR	Q9QWT9	5261	6698.8	15793	9353.2	13325		635.66	881.89	16463	2377.2																					62.408	Control
ASQGPVYK	Q9CR86																					77480	17928	14269	19837	21572	34755	106560	20755	22595	28445	95.099	Control
ASQNRDPAAASVAAVR	Q9D1C1	9654.8	35606	10859	44330	11557	1035.4		2144.7	16226																						51.013	Control
ASQSQGIQQLLQAEK	Q9CR51	4734.3	14006	17144	15193	13546	471.34	808.92	1569.4	17115												24810	5795.2	5620.6	6921.4	9541.4	15648	37135	9954.7	8159.3	7536.2	91.855	Control
ASQSQGIQQLLQAEKR	Q9CR51	9857.9	22450	21044	17229	19046	4450.6	7349.1	10342	25371	4101.5	16341	22881	18465	18903	34765	38329	22181	14711	10398	37151	31385	6700.2	6709.5	8650.9	7172.7	23401	45300	10041	14275	11969	176.42	Control
ASSAQSSGSSGGPAVPTVQR	Q78PY7	929.97	5464.2	2828.7	3174.9	2270.4	2005.7	3738.7	3417.3	3837.6	2652.7	1727	2264.9	2377.8	1174.7	1842.7	1670.7	1734.1	861.93		2501.6	4141.6		1456.9	1164.9	1491.3	2411.9	5856.3	1393.9	2102.9	2954	114.56	Control
ASSELFNQK	Q8JZK9	40487	43179	98654	44850	93536	2553.4		4183.2	99168	9677.1	20022	45449	26024	29236	84816	89665	31585	19700	3745.3	100350											169.12	Control
ASSLISLLK	Q62448	19050	26962	80078	23909	67687				73505	3712.4											90396	11826	7321.2	10578	14890	27541	126000	15055	8563.9	20326	169.12	Control
ASSNESLVANR	Q61029	19142	24213	61309	31311	60769	3258.3	156.66	1826.5	60668	3573.7	14131	41419	16579	20782	75602	87239	28580	14282	828.74	96056	148500	25667	10383	17804	24716	39511	195780	17952	18731	27522	260.76	Control
ASSSILINEAEPTTNIQIR	Q9CZ44	7709.1	10143	19599	7780	19474	682.79	92.209		22771		3355.1	8212.2	4731.6	3646.6	21559	20362	5936.7	3476.6	259.93	25308	27925	4216.2	2466.9	4160.7	4432.5	6717.3	37203	3873.8	4582.1	5325.1	176.87	Control
ASTPSQVNGITGAK	Q7TPV4	11801	15666	37293	12450	24719			1623.1	28852		3517.5	11999	11153	7382.5	36420	36832	12110	2409.6	673.88	37288	48123	6253.9	2059.2	7965.3	5350.4	11253	60215	7834.6	4853.3	9167.3	140.24	Control
ASTVRPSFSLGNETLK	Q11136																					39760	13400	9400.1	12879	12284	33982	52958	9974	11775	14735	44.188	Control
ASVEDADTQNK	Q99KJ8																					37798	7040.2	3993.9	8621.7	11318	17495	49643	11536	7775.2	12539	102.61	Control
ASVGMYLISK	Q61024	72571	60945	173690	84144	140080				120310		34215	59878	37457	33342	115500	121130	43769	24514		102990	251070	28825	20541	40734	50518	57492	228580	48669	38660	37410	159.4	Control
ASVGTLAFDEYGRPFLIIK	P80316																					116120	35326	30151	40929	34969	86735	131680	51793	43322	52845	103.88	Control
ASVITQVFHVPLEER	Q8VDJ3	4895.3	15693	32591	13625	27331		6911	4771.3	19503												21557	3724.8	2660	6307.6	6749.3	10970	31164	6222.7	5759.5	9610.6	97.797	Control
ASVLEELQK	Q9CXW3	5974.7	13558	14981	17956	17557		1383.9	1461.3	21736	3738.3	7792.1	17368	10819	9138.6	23353	24169	9993.4	10292	3222.5	22781	19900	6062.9	6389.1	7485.9	7743.8	14458	29543	8817.8	7946.7	11023	91.626	Control
ASVLEELQKDLEEVK	Q9CXW3	147220	282010	285640	287290	249100				281010		141730	203180	179630	189580	338560	331330	160590	148220	4712.2	322670	348970	122800	76816	117800	135470	293010	484890	181180	131130	115780	133.07	Control
ASVPEGFLSELTQQLAQATGK	P34884	25288	37454	87405	51321	66936		648.08		57615		29587	58695	40792	42430	109910	111380	40735	25765		79863	143630	31713	21463	34436	43806	54936	143780	41590	27721	32605	210.91	Control
ASVPFSGQK	Q11136	38746	44863	103780	56217	92744	3533.2	2524.9	6351.4	116520	7283.9	20920	48061	34120	33796	103060	101780	29546	22838	844.56	124140	153480	31124	14161	24544	26317	41873	206210	30348	19752	44015	117.89	Control
ASYDDPYKK	Q8C2Q3	113220	143890	268300	168350	255640		7640.2		242290																						57.598	Control
ASYDTLCVLDGDKDSINCAR	P70398	13599	21048	32088	20891	28951	1381.4	1593.9	2076.5	32127	3442.5																					80.238	Control
ASYGVSK	Q8VEK3	485890	524600	1423800	707650	1064700				907250		247220	548240	245930	192310	606480	954930	247220	145300		822360	1419400	277900	165610	216440	305810	440590	1504200	226750	93401	247160	110.81	Control
ASYVAPLTAQPATYR	Q8C2Q3	18687	17725	50419	19731	47204	1915.4	2289.7	2768.9	44256	3654.2	9042	16941	12331	11181	39518	33696	12271	9519.3	1909	45456	53853	7942	4270.6	7645.1	8812.7	16327	64568	7020.8	9132.4	12183	186.76	Control
ATAAFILANEHNVALFK	Q8BKC5	20261	18434	45606	19647	48054		1077.5		46342	8473.7	11660	33211	18671	13890	47004	48593	9224.1	12434		56160											132.44	Control
ATAATEEPFPFHGLLPK	Q64514	12531	19712	26299	30503	25572	435.23			28508												25775	7420.1	6949.8	8746.9	7155	17656	34333	9757.1	8868.9	9074.3	80.763	Control
ATAFNEQVDK	Q8VEE4																					34694	7443.6	5056.4	9612.4	10957	20258	47988	13928	8769.4	8733.7	118.4	Control
ATAGAYIASQTVK	O55234	36652	38692	126440	44351	112880	2342.7			97653		15134	37868	19519	19465	88563	80947	25434	16513	1786.9	99463	181330	16999	11050	23788	30829	44381	209520	28363	17365	29773	180.97	Control
ATAVMPDGQFK	P35700	92691	92853	276400	121510	176150				201020	10456	52507	112810	51665	52947	202360	214400	49621	41486	3520.7	252720	265560	46228	19012	30191	57195	69538	288510	36942	32242	51316	202.2	Control
ATAVVVNIGK	Q9DCL9											10994	15266	9406.9	5694.2	22495	25593	8865.4	11487	3164.3	25678											91.065	Control
ATCIGNNSAAAVSMLK	Q9R1P0	40836	29514	96051	35680	68536	607.81	3013	1538.7	51876		19919	38485	16969	17742	60987	66585	16817	13023	1296.3	44495	151800	17705	4114.4	13687	21416	25928	106910	10715	6198.2	10371	201.06	Control
ATDCVGHDVATLLR	P17710	26064	59136	45352	62432	61952		5324.7	7176	55157	26208	31990	36643	28672	26593	59337	64832	29604	33157	18041	81558	86593	18899	18001	25274	32423	56120	117570	29065	29196	42404	122.1	Control
ATDFVVDR	P54071	131530	159190	305710	197880	281990	3960.4		20715	302980		77092	136980	96407	96740	265630	271390	116950	60428		315010	434440	68684	62688	67717	98619	164940	533500	104910	129460	94754	138.78	Control
ATDFVVPGPGK	O88844	28540	51641	99635	62087	76549		1377.5		93778	9146.4											137860	23172	19989	38402	30231	54279	173090	39411	23367	37507	103.56	Control
ATFDAISK	P25444	310240	365440	781020	435420	611900				618700		245660	573200	306590	270890	953030	909100	301830	218830		860990	1219100	255620	159860	281990	278540	473740	1567600	286480	232810	342330	190.52	Control
ATFEEVSVLGFEEFDK	Q9CQM5	5947.7	13848	8021	11434	10975	636.23	958.69		8849												15467	5988.5	7284.7	6958	7161	17894	17741	9805	7491.7	8177.8	73.848	Control
ATFYGEQVDYYK	Q9JKF1	23350	26151	50160	29166	48155	936.36	849.57		51540		11565	23059	14318	14958	44870	43358	12191	10741	1613.6	45423	68167	16526	14416	16388	18162	35656	74064	20803	15112	24308	121.83	Control
ATFYLLIGSANAAKPDLDK	Q9CZW5	8689.5	8620.3	29442	14305	24506	1136.8	2105.4		29715	1848.8	6065	16589	8362.3	8028.6	32228	29230	7836.6	6812.8		28950											56.959	Control
ATGANATPLDFPSKK	Q64213																					22543	4962.8	5672.9	7423.6	6373.4	15325	31337	7661.7	7748.5	9824.2	59.542	Control
ATGPPVSELITK	P43276	63531	72671	160680	88938	156590			12688	169460	18860											198420	27832	17644	29258	50483	65247	305950	42737	42144	54942	167.6	Control
ATGYPLAYVAAK	B2RQC6																					46141	5573.6	3721.5	6265.8	7141.1	10094	50441	4060.8	7677.6	9282.8	68.735	Control
ATIGADFLTK	P51150	136520	162590	392510	171800	278430				310790		55016	129650	60156	57224	218570	211150	66625	42004	2839.3	195990	374270	53444	59482	57254	62847	105080	453630	74970	59709	68896	197.27	Control
ATIQDVLR	P17427	65797	101880	187080	118480	170240	5405.5	25189	19100	173360	15840	39694	118040	56697	48848	176670	174250	65375	33980	25923	163850											117.81	Control
ATISALEAK	Q61879											42202	69266	42896	36664	120040	125320	54842	34594	6368.4	133250											131.44	Control
ATISNDGATILK	P80313	101490	134880	294510	149780	239430				265580	9206	50579	116980	63872	74814	209460	193790	63196	43927	324.51	207930	313420	52299	34542	57505	71228	107490	411780	69517	53066	94171	278.51	Control
ATLKDQLIVNLLKEEQAPQNK	P06151											137050	209430	118930	77419	144740	164460	104560	43428	741.73	119200	410630	84382	68950	71496	52662	160970	330500	69998	99419	55411	80.975	Control
ATLPDADKER	Q7TPR4											69258	178150	76673	72545	234830	298680	116550	65282	14884	315130	334710	50472	66672	53558	93614	159590	477380	66390	74435	105300	174.98	Control
ATLPSPDKLPGFK	Q02053																					693040	105590	124100	164960	131430	210790	893650	115210	151540	172520	93.623	Control
ATLQESEVKVDGEQK	Q99MN1	68916	130020	125140	126940	113550				134310		46617	73508	53280	61987	104880	98671	54168	47153		106750	151380	39161	29177	43326	43961	94240	188460	44016	52117	50243	80.979	Control
ATLTVSLDPGPLK	Q9D0I8	26195	29774	75575	39128	67550	191.56		4730	61453	4747.8	14359	28250	16265	20168	65870	60452	23988	9063.4	2380.1	60029											204.52	Control
ATLVKPTPVNVPVSQK	Q9WU78	38258	60935	114360	56476	77282	2383.4	7359.5		92434	7714.2																					123.36	Control
ATLWYVPLSLK	Q91V12	148010	142330	337150	208690	362070	8219.5			357990		70645	123310	91573	86058	279870	298830	92433	81767	5367.8	322530	380310	73267	63044	43456	78095	141500	490310	94956	101350	101910	135.43	Control
ATLYVTAIEDR	Q9JIF0	45404	47801	113290	63382	86298	9420.7	3329.4		96489	6325.4	30665	59156	33885	29633	133310	115260	33058	26475	8133.1	116070	192870	35414	20766	42190	32571	68452	231730	42405	29096	42912	210.08	Control
ATNDAVLKR	P31230																					57739	12440	11709	15375	14126	30926	83755	18861	19204	20161	58.917	Control
ATNFLAHEK	P57776											82671	119480	112580	76640	206250	180400	96112	72074		212090											48.796	Control
ATNIEVLSNTFQFTNEAR	Q91W50	7500.7	9787.3	18451	10931	16252	575.06	966.21		21524	1149	6880.3	17503	10460	12415	35773	32737	9045.3	7950.6	1182.3	39066	48562	6880	6964.8	9222.6	7266.6	18121	59961	12935	8741	12430	124.62	Control
ATPEASGSGEKVEGSEPSVTYYR	Q9CQX2	17743	30038	28574	33120	25734				25258												36381	10076	11304	11396	10323	21630	42361	11200	11263	12956	117.4	Control
ATPEDKGEDGQPADTGSDSILASTFSK	Q9EP82	9317.7	14309	17404	11957	14491				18208		5846	9341.8	8292	5136	14720	15533	7939.4	5280.2	1304.4	19124	35321	5657.3	5679.1	6810.4	8590.4	18142	44889	9471.8	11095	11944	73.322	Control
ATPQIPETK	Q7TPV4	70357	82705	177110	93469	142330				166670	10144	22666	50556	34627	30578	81669	84779	34873	27461	3080.5	95912	198840	27431	13772	33025	24587	68291	216980	52100	30387	45981	122.33	Control
ATPRPTPVNSATAALPSK	O08784											10090	28671	15403	19978	55692	59745	17490	13805	935.01	69657	99971	12939	12297	15135	14835	26626	145560	16017	25365	16207	70.335	Control
ATQALVLAPTR	P60843	57847	60751	265430	90606	266180		11612	20407	250540		64672	132400	99559	39874	285080	338640	97356	54834	39093	345000	476710	53528	37116	66253	120310	115920	623530	77046	60377	88239	113.22	Control
ATQSVPKEEISNNNPHLK	Q99LP6																					125350	17189		19640	20372	22164	114020	11368	26774	26228	64.52	Control
ATQTLQTLGEAQSK	Q7TPV4	40225	44206	149250	52331	118810				121890	5161.2	19223	38072	19736	20476	92923	100380	22315	15124	2605.2	108350	180380	19653	22599	19814	23961	48757	262790	27802	33825	37219	282.62	Control
ATQVGEKPPKDESASEESEAR	P70460	18898	22481	56376	20276	40266		2349.5		40690												50393	10040	5216.4	8537.1	8665.8	18720	62475	8566.3	14910	12921	84.762	Control
ATSLLTQSGLASSAPAK	Q8BVY0	8003.4	11688	25674	12687	25428	1176.1	1544.5		24407	2236.3											25948	2795.8	2806.5	2613.4	5175.2	8007.2	33804	4169.5	4561	6432.2	108.56	Control
ATSRPGCSVDLGGFAGLFDLK	Q64737	13213	13687	42423	17978	38297	320.12	506.64	1489.7	36290	2002.6	4906.3	11618	4288.4	2551.3	16416	17214	4136.9	3976.6	1905.3	18373	67998	5540	1673.3	6656.6	9618.7	13460	71041	8097.6	6777.3	7567.3	103.26	Control
ATTADGSSILDR	O88544	32584	33066	85635	40239	75844	1143.2	2679		95948	4344.8	25228	61510	33961	35907	133570	120590	35658	24016	8828.1	137100	87466	12652	6257	9093.6	11579	27693	135300	20903	12696	18813	201.75	Control
ATTAQQSPQPVAGK	Q99J36											5271.7	6233.1	5413.4	5217.5	9302.6	12014	5026	2811.6	806.87	12863											43.512	Control
ATTCQVIK	Q9WTQ5																					93601	13773	10128	12972	13664	26184	119390	17707	16237	19103	84.476	Control
ATTQLCWPLLK	Q924C1											4346.7	9589.4	5839.9	6187	19243	20688	7872.5	3731.7	1612.3	20265											87.913	Control
ATVEDEK	P63017	65482	96154	214960	127060	232190	2398.2			178560	24607	53002	102960	62101	59878	135620	228100	83066	38691	7365.3	250760	287050	55896	49495	56457	96370	124400	368630	64703	37463	122920	166.17	Control
ATVEDEKLQGK	P63017	46855	66259	146260	83891	119500		4332.6	7083.4	122030		25483	58223	28782	45090	84433	102680	38738	30828	6902	136760	228530	40283	43087	41782	46636	87320	259430	33972	45636	52495	133.07	Control
ATVFNLK	Q8BJW6	58875	59877	128100	66637	118960	2477.7	1135.7	5792.7	124990	7375.9											176440	18744	19805	26574	34832	58826	211450	34285	17208	24470	114.6	Control
ATVLCASYTLFK	Q9CQ71	20145	18704	40594	23414	29320	918.66	59.443	2276.7	32208		7859.7	18512	12715	12186	36499	32320	10504	7925.9	1762.2	34016	53486	9546.5	6327.9	7200.5	12445	17260	50942	9890.3	9286.7	9518.4	135.86	Control
ATVLDLSCNK	Q922Q8	95281	116110	182910	120060	202120		348.29		230840		70559	129710	46589	49872	229650	204700	89591	62214		234830	407240	72707	37571	55122	56096	107480	398660	52593	87453	82158	200.6	Control
ATVLESEGTR	Q99JB2																					148150	28309	23527	14317	38110	53288	178480	23126	22181	41498	108.98	Control
ATVLTTER	Q99KP6	105160	141510	299420	161330	297230			11579	315960	20754	51716	105080	71411	55574	215650	253940	60339	37474	3631.9	286100	405100	64425	42962	66608	80540	138880	516480	79914	62751	110120	163.04	Control
ATVNQDTR	Q922B2	17101	27605	44491	27739	46068	268.33	275.26	1446.9	38262	2718.4	11542	21105	11268	12784	25333	35164	13812	9110.6	1171.2	41119	36764	10021	10201	8794.4	12035	20435	46254	13400	10429	14601	126.82	Control
ATVNTFGYIAK	Q99NB9											16360	27047	14912	15099	53334	54522	16537	13330	4146.1	56728											134.2	Control
ATVQGAQHVFQHVVPQEGKPVTNQK	Q8R016											17518	33832	14628	30281	73150	61744	19163	18338	9446.9	85021	56226		10547			21251	75917	7601.2	11597	12754	71.54	Control
ATVVESSEK	P61982	131310	150040	324190	174840	287820				267700	9212.9	89532	181770	75632	70123	191870	332620	85173	45074	5155.5	337100	269880	47685	68981	49942	65731	85972	338670	64858	59509	76544	209.58	Control
AVADAIR	P80315											390210	691430	449230	475410	910530	991690	454690	347540		1043700	1403700	361280	242390	377280	416690	710220	1792000	346300	352830	555960	143.02	Control
AVAFLQRPR	Q64737	91435	123030	257750	138950	214380		501.38		237610		57809	129160	67909	70149	213400	237770	81031	48305	3047.7	256640											198.07	Control
AVAFQNSQTR	Q9DB77	25852	27598	62668	31596	59844			2510.1	57958		12843	25404	13822	11209	36287	41937	13755	8293.2		44032	77415	12665	7237.9	9701.1	11851	28000	75413	12130	13261	16870	143.03	Control
AVAGDASESALLK	Q8VDN2	28118	43412	56867	42743	65733				77301		20169	49053	21733	23287	57930	82679	28702	21217	3414.8	82400	116050	18476	13745	20952	24219	44676	128250	27245	26573	34233	227.94	Control
AVAGDYSDPVTLETR	Q8BYN5	6282.1	8706.7	11844	11380	11809	742.11	788.69	1624.6	11180	1557.4	5878.2	6022	4850.9	6403.4	13440	13885	3886	7212.3		10702	20590	4797.2	1106.1	2281.1	3174.1	8260	20677	5513.4	2612.2	7923.9	59.426	Control
AVAGNISDPGLQK	Q64727	22894	30874	69336	35174	65972				62429	7234.9	13820	35529	24138	25423	67173	66153	23981	18366	4212.2	61628											126.07	Control
AVAHILGIR	P19096	23078	43656	100990	59371	84445	2067.6		6093.8	93250		16869	42400	30385	22334	96279	92357	29920	25185	1421.8	105560	92600	13604	9451.7	17370	16281	34281	119930	19535	19074	28046	159.04	Control
AVANYDSVEAGEK	P51660											8985.1	17118	9246.6	12882	32407	30072	9934.7	12632	784.69	31976	66474	14310	12713	12080	15097	35499	88030	18467	16521	22902	207.88	Control
AVAQALEVIPR	P80318											40535	82435	42190	48891	147610	158990	45498	31388	2538.6	141640	253470	33122	29308	65660	50482	94479	318190	52025	52975	66043	172.88	Control
AVAQGNLSSADVQAAK	Q9DB77	46474	55626	113600	64972	100550				112830		36682	75489	43924	40859	135390	133970	41918	36893		138690	175770	31474	19633	32494	39382	66554	231680	41255	35314	50132	284.32	Control
AVASQLDCNFLK	P62334											18770	41449	29132	20077	75795	69276	21072	12567	391.42	72656	90994	14096	13660	8965	15047	28948	95079	14423	13823	25748	153.12	Control
AVAVGRPSNEELR	Q8C1B7																					36423	6408.9	7624.1	8748.2	9293.1	20624	40601	9482.7	5717.2	12197	67.334	Control
AVAVVVDPIQSVK	O35593											13629	23329	19003	20077	37947	38631	17262	14399	5093.8	45087											154.35	Control
AVCGEDLPPLTYDQLK	Q8K0C4	6286.1	9360.3	16845	10166	14838				12789	2161.9	5828.2	10660	4797.4	6546	19430	11798	4917.9	5346.2	306.58	15320	23046	5302.9	5497.9	5843.5	5221.4	12205	27318	8408.6	6274.2	8277.4	129.89	Control
AVDDGVNTFK	P42932	270540	491010	684270	547860	539440				603600		170660	310250	180590	171870	404500	400450	204440	152030	2911.6	384300	611670	168340	125710	171650	148660	303160	736920	204310	160880	202260	230.06	Control
AVDDLNLHSYSNLPIWVNK	Q9JHU4	12819	27243	23912	29050	22109	3246			24131																						85.636	Control
AVDEAADALLK	Q8CAQ8	52023	54687	103410	77045	99442	1932.9	5211.7		107590		42291	62812	54922	43059	104560	110300	29771	34011	4082.8	133280											161.63	Control
AVDFAER	P62918	389000	538480	1035100	578630	845450		3627.4	35769	918410	63742	364160	756320	419870	407070	1105900	1172900	459920	323800		1195100	1765300	336820	220120	390260	358420	744830	2245500	356380	335240	524700	147.69	Control
AVDIPHMDIEALK	P53026	79897	114130	224430	130820	174530		237.82		198350	22124	34921	64596	31607	34481	88935	85003	42258	30452	4358	87512	162290	34378	39491	39853	44593	66108	194710	48893	44986	51674	174.73	Control
AVDIPHMDIEALKK	P53026	107070	146000	284780	174680	165970		3798.5		206660		67342	118590	65135	67971	148960	161920	57252	61114	11413	147090	488260	104580	76660	89513	124050	196320	496870	118190	110010	127890	147.68	Control
AVDITTPK	Q99JF8	58313	78270	174900	124720	163790				172470		71487	109870	71043	77193	210340	228450	86208	42048	7697	239860	239550	57302	28604	36311	49639	93636	294780	64579	69833	68293	133.55	Control
AVDLQILPK	P47911	197150	325900	611590	363360	537230			25306	575040	28235	161310	383570	289070	220710	595490	681380	219080	215560		574450	596610	123850	93860	129500	142260	271250	807390	153240	151080	236180	133.23	Control
AVDMASEK	Q9D1J3	64613	110180	143970	146970	117660		916.51	3429	125430	9730.6																					152.63	Control
AVDSLVPIGR	Q03265	256680	347230	674990	422760	555850				607870	53222	268610	478970	325420	323310	875380	942070	326890	236800		924500	1261900	284690	226800	349550	237820	528130	1812100	275020	332470	442630	199.29	Control
AVDTSGEQFTSSPGEK	Q9JHP7	17689	17683	29543	19074	26155				30452		17806	35297	19149	17516	51508	50924	22851	17497	1192.7	50907											123.64	Control
AVDVLAK	Q3V3R1	206730	259170	469930	349890	431320			33416	420580	23339	125520	260950	135810	143690	374280	365850	150410	124760	8149.6	456230	514010	112380	112190	133390	141430	254240	719380	139810	138740	208080	119.89	Control
AVEAFETAK	Q64442	30484	42830	74881	59304	61928		7873.4	5604.4	67297																						176.79	Control
AVECLLDSK	Q8BU14	35261	69549	95790	61753	62889		2683.7		95711	17465	37761	72463	47070	44699	87329	89659	38520	19596	5995.4	103660	109830	29565	40175	29129	30605	59740	130670	29075	35038	41463	133.57	Control
AVECPPPR	Q99MN1	48532	75515	107600	76069	93790	2193.2	3530.7		111070		35499	54093	31581	32399	85619	76379	32167	27695	923.93	96764	155750	21807	22256	25146	32767	54342	161230	39595	32629	48010	143.85	Control
AVEDIHGLFSLSK	P23116	27502	83952	53428	72933	37670		4441.9		47927	3258.5	22589	35763	22921	21303	33528	24792	19853	21198	2697.8	29421	38519	22411	20570	18522	24859	46528	56152	30021	25801	26129	91.62	Control
AVEEEDKMTPEQLAIK	O35593	50760	44687	88784	48771	67732		5432.6		62531		19631	32930	26594	21350	55486	49107	11804	16094	5611.4	53703											152.89	Control
AVEGEGEPAAAHSDVLTEVEGPVDTAEASSDPHTEK	Q9DBR0	4075.1	7457.1	4997.5	7472.8	3572.4		563.82		7030.3												6656.8		3182.9	2423.9	1163.8	6025.5	11890	1458		5274.4	131.1	Control
AVELAANTK	P40142	154860	208490	389810	223710	304050				319880		77665	161140	92046	101010	225290	256570	75442	61879	3295.3	277220	517000	91216	65687	91601	101320	199060	602710	92058	95606	133590	169.09	Control
AVELNMISLK	Q99K85	78586	97414	182010	118210	122260			10835	165760		10473	31142	17695	15633	51539	39337	8283.8	9450.6		52315	164460	30125	50495	30811	47738	71534	163510	40469	52933	44161	182.64	Control
AVELNPK	Q9CZW5	147280	187020	324440	246710	286790				324170	21118	84206	153470	84551	93236	205680	224360	107870	65222	7308.9	264080	362500	84442	77031	94551	110780	191480	510980	97549	85235	147320	135.35	Control
AVENSSTAIGIR	O70435	88093	117510	200310	116450	160190				218350	11108	50203	78255	52919	57535	157860	159100	51176	46419	1445.6	162200	203190	44181	32604	46735	47815	83897	239990	38840	41490	62581	191.53	Control
AVENYLIQMAR	P56812	12562	26591	38602	27288	43416	2414.5		5735.8	40518		13599	22508	13696	12913	39156	40095	10378	11437	2924.4	39227	69595	9008.1	6782.3	13532	18607	31412	73496	16277	13706	18661	145.25	Control
AVEYLLMGIPGDR	P54728											6694.1	15610	10278	8785.8	37640	34318	6999	8035.1	7560.5	41481	59108	11881	9441	9605.7	9841.7	19345	51214	16569	11673	11554	128.01	Control
AVFDETYPDPVR	Q8BGQ7	33934	55426	84727	60967	72453		231.07		79505		18530	38657	24202	20246	62629	63453	21840	21077	2820.8	59291	126240	21366	12361	24641	23647	37496	101320	25017	29062	25139	161.17	Control
AVFQANQENLPILK	Q8VDN2	29715	35905	71247	40228	62490		833.69		70172	2268.8	19517	39570	31057	27006	77614	73927	31004	22373		72473	78051	14302	13953	16675	19148	32218	91954	24183	17252	25264	185.77	Control
AVFQESIR	P28740	117370	163120	303750	201250	284940	12790	5766.8	12437	269350	25211	37248	74381	35764	49254	147300	121230	44729	32722	894.19	169340	209480	36829	27388	39593	41988	75451	244890	43329	58026	58312	122.18	Control
AVFQYIDENQDR	Q9D1A2											7420.1	14114	8852.4	8859.7	27964	24177	8202	6733.5	3060.8	26781											123.51	Control
AVGHPFVIQLGR	Q6P5F9	72554	65265	176680	90708	158540	3752.7	8044.4	10916	152010	9864.6	76333	146910	85956	88178	255900	259100	94426	79827	8726.9	290340	190850	37416	33305	35878	32155	69621	267000	41575	49582	46429	132.88	Control
AVGPEITK	Q76MZ3	143930	258320	469540	257620	349220				385780	22817	106050	198030	130020	119780	308070	317820	130090	111380	8762	341200	616030	122230	83578	124710	150440	288720	680810	143800	163530	187080	129.47	Control
AVGSIGYLLFTNR	P35951																					17389	2305.3	2445.3	4952.3	5163.7	7266.9	18124	5293.7	4862.8	7444.3	51.927	Control
AVGTQALSGAGLLK	Q9WV80											11176	23729	12393	18003	38508	38187	17285	11734	4284.5	63764											140.39	Control
AVIDLNNR	Q9D883	124380	207010	339650	209780	330790	9305.2		24241	376700	20142	130940	220080	144920	172850	424760	355240	160260	110700		417980	364430	76624	61294	68013	88558	187540	494300	107380	86568	132340	151.29	Control
AVIESDEEQGR	Q9CZC8	17251	29263	46452	25926	38051		1339.8		39957	3604.6	11484	20767	13457	10504	35081	36466	16024	11567	2439.1	38751											127.4	Control
AVIFCLSADKK	Q9R0P5	273350	457750	846700	629150	797340		1500.5		828620		89398	175750	134610	155740	483680	447500	165800	163940	5077.9	421090	748580	170580	170800	291280	256090	486640	1083900	353570	304650	401740	138.71	Control
AVIMGAPGSGK	Q9WTP7																					51151	11825	8632.9	13817	11426	17688	62112	15907	13497	15453	78.516	Control
AVIYNPATQADWTAK	Q61879	15069	22360	36283	33488	32704	750.17	1129.8		38052		10658	23833	15176	18044	34561	35343	17818	8773.5	1745.2	34508	40077	10193	9195.5	8603.7	11699	19487	50354	12410	11810	15222	140.3	Control
AVLAESYER	P28271																					84535	14841	13224	15777	14334	34980	100540	19510	22696	20743	101.54	Control
AVLDALLAGK	Q8C052																					57859	14742	11487	12071	12912	23026	65650	18334	13670	22939	169.12	Control
AVLFCLSDDKR	P45591																					161420	39413	21821	33599	47339	85738	197670	27905	44134	63200	74.944	Control
AVLFCLSEDKK	P18760	370310	605400	1044500	674970	806100				747530		430960	890420	704570	575170	1717700	1461000	361140	341140		1348800	1148700	351550	324160	347610	365510	607670	1453400	349380	345350	373610	142	Control
AVLGEVALYSGAR	Q9Z1Q9	36061	52536	115540	81958	107150			9639.7	131230		35201	67048	42384	40546	99557	121500	33623	30492		112970	104630	22209	13899	26150	22611	58236	160410	28612	30202	37183	215.56	Control
AVLIAGQPGTGK	Q9WTM5											23514	42041	22786	28846	58077	62703	18982	16090	2653.7	76025	141330	34897	20884	26805	44859	54789	150190	37657	30071	41004	153.24	Control
AVLKDPNDHTVCYLLFANQSEK	Q9DCN2	39672	51868	103870	88015	99326		129.59		105710	7851.6	25131	78311	26473	43820	114930	111900	39627	34615		124030	58878	12623	5530.5	9422.2	24727	34477	72748	16480	21399	27913	149.94	Control
AVLLAGPPGTGK	P60122	41196	78873	108440	83844	133060		1591.4		145600	8010.9	33550	47871	33859	18513	106330	99057	44005	20275	5104.7	87482	144440	27762	19834	36536	29302	66641	172900	34138	27010	43985	144.77	Control
AVLLGPPGAGK	Q9WTP6	73703	110360	244380	119960	177010	2864.6			200690	10551	47625	97285	68563	57050	147830	161700	66847	60480	5471.9	165470	276280	52382	35509	45618	54170	105520	299260	72136	67633	79975	163.77	Control
AVLNLLR	P70398	32509	42218	66330	37496	69376	1540.2	4354.4	6698.5	66736	6027.2																					114.6	Control
AVLQAAR	Q9JKR6	146390	196510	376270	215620	343150				368020	21921	95051	180170	103880	118490	297260	351660	127210	80301		387070	497440	82901	68443	80150	99112	189840	654570	104070	100200	169460	185.88	Control
AVMNFVVR	Q9R0E1											27954	59292	33979	25620	102330	110330	31319	30098	11889	115820											134.12	Control
AVNDGLFNQYISQQEYKPR	O89050																					20125	4775.9	3308.9	3763.5	6083.4	10731	24846	9162	8345.4	7173.2	68.567	Control
AVNYFSK	Q68FD5	142370	177880	369120	191490	333830			15972	369510		120230	162730	119790	86439	377900	384360	124080	92490	8036.4	437700	543600	103760	55883	94473	105030	208200	679590	119840	96803	137240	124.08	Control
AVPKEDIHAGGGGAR	Q9CX86	48519	78423	131290	91770	118350	3169.2	13245	21012	129110	6540	15229	24379	22661	18091	43673	42597	20876	11016	4208.3	53261	172070	45594	30502	35660	40348	98572	254070	43335	67428	60554	83.877	Control
AVPLNASK	Q9WV55	195580	267110	530710	306040	426670				465830	16412	256890	462890	252660	273990	627850	739270	290930	176580	2028.2	885250	679250	112770	79202	144490	132520	285260	862470	132260	107090	208210	162.5	Control
AVPQLQGYLR	P47911	162630	196100	379310	187330	343590			23332	368460		60243	108820	56389	54675	199280	224030	74198	41520	7546.1	189880	345750	59033	49845	68326	66819	123080	435800	66882	75985	86513	183.9	Control
AVPTGDASK	Q8BTM8											18720	44685	19180	22405	55430	88250	30785	15999	4956.5	81017	113020	28039	21251	26381	30733	53337	141760	37813	23823	33760	107.47	Control
AVQADGQVK	Q9WU78	14461	22767	38484	29558	44851	2161.8		3490	35219	5773.4																					88.948	Control
AVQADQER	Q922Q8	27259	36516	63247	44108	60980		171.94	3468.5	54550	6380.5	28816	56161	28745	24489	51912	84517	26427	19629	14301	97579	115360	23344	18890	26436	29889	41165	138590	27433	16597	36847	185.47	Control
AVQEIMQEK	Q64737	30638	32593	97549	45008	72001				54378		26152	46551	24273	32005	80718	86819	19044	20595	3087.7	81771	136560	27315	16612	19649	31680	59885	149670	23388	31425	39766	175.73	Control
AVQGMLDFDYVCSR	Q91V92	21383	16488	43303	23851	29579	244.58	278.12	1815.8	25656	3288.7	13714	27199	12702	16342	36913	42542	16285	10216		40064	57196	8943.4	8976.8	8552.8	11692	12672	43442	8562	9525.5	12840	176.51	Control
AVQLYQQTANVFENEER	Q9CWZ7	3447.7	5784.1	6718.4	5467.7	6841.5				8975.7		1882.9	4936.7	3697.9	4065.5	8180.6	9008.4	3405.5	886.03	933.85	8489.5											66.289	Control
AVSILPLLGHGVPR	Q923D5																					13421	3944.2	2190	2574	2867.9	5584.6	13710	2931	5083.9	3457	138.24	Control
AVSISTEPPTYLR	Q9Z0H3	12235	18281	42947	18204	35450	2821.7	1608	2502.3	46906	3839.6	9980.9	22128	8248	10228	43505	41013	17106	9357.2	2509.7	40958	63147	8046.9	6984	14008	10200	22542	76116	10313	11406	14093	148.9	Control
AVSSQMIGQK	Q9Z2I9											4300.7	8263.6	6317.9	4664.1	18916	22750	8008.6	3116.8	2156.1	25371	45249	7577.6	4480.1	5822.9	8879.3	13413	48245	9435.3	8585.1	8802	135.79	Control
AVSYLGPK	O08997	248940	305810	611490	338700	500810			31468	575680		156340	321480	151620	160600	501110	600730	150910	114460		561160	740860	114670	88746	117980	144910	269790	943740	139250	129530	178420	154.01	Control
AVTELNEPLSNEDR	P68510	26808	40017	76284	51334	72659	3353.7	150.92		79623	3916.6	17652	33256	19297	23046	58801	57308	23637	17881	582.95	58231	105010	23633	16255	22285	24534	43126	125460	27569	19162	29499	312.95	Control
AVTELNEPLSNEDRNLLSVAYK	P68510	36257	46605	56770	26584	41189	2056		3423.2	47484																						94.856	Control
AVTEMNGR	P29341	80752	127520	222320	173150	156960	328.97	364.14	7156.3	161090	7542.6	92648	125830	65469	84203	135460	170290	67405	62864	8057.7	209720	238480	57257	49894	59803	76911	129760	262240	65471	57430	81681	193.96	Control
AVTEQGAELSNEER	P68254	32333	37652	69482	41772	57214				61879	2971.4	20833	37906	21843	19062	61025	61675	25728	16989		61186	92576	17511	21480	22460	17303	40186	117540	28700	25504	31017	373.15	Control
AVTEQGHELSNEER	Q9CQV8	50428	81594	85499	117860	68735	1772.3	567.08		78832		40866	56458	35466	46414	67901	68092	36151	32724	6873.5	61471	80786	32212	26966	28508	33468	64027	125490	39234	38333	47428	231.32	Control
AVTGTDVDIVFSK	Q9CRB6	44606	73851	112330	66825	93225				112000	5879.1	35391	69955	31880	36995	109080	98290	48553	38024	1187.5	111190	111650	20118	27252	25187	30301	55150	129010	34558	39382	33371	190.15	Control
AVTIFIR	P80316	203720	219220	517750	272010	414290				473600		124060	256130	134570	134810	493140	509950	94348	87332		492410	726770	128910	80753	118420	151340	269810	889250	141330	105790	204330	187.14	Control
AVTISGTPDAIIQCVK	P57722	19128	10842	15268	10210	20696		499.17		59140		11895	9219	5048.4	4071.7	27120	28141	15570	9270.5		111050	46379	3791.8	3777.8	3019.2	4948.1	12006	44544	8568	12476	22341	254.34	Control
AVTLHDQGTTQWADLSSQFYLR	Q02053	10625	14973	24697	13879	19933	816.25	1152.8		24959	2210.1	7176.5	14463	9049.6	10086	32864	30762	12839	9539.1	5373.1	27599	35492	6780.9	5753.4	8971.8	8533.7	13932	38088	10547	10862	11392	186.36	Control
AVTSAEER	Q9WTQ5	25205	38298	65365	44113	60101	3056.1		4533	57381	3523.2											42976	11696	11677	11087	15385	31275	44559	15784	12256	18211	144.38	Control
AVTSEIAVLQSR	Q91YQ5	51295	75252	126330	82311	126950	9349.7	1408.1	7222.9	123500	11529	31119	58196	31663	37161	103510	89551	31140	20636	9405.8	100430	258950	53377	47018	61811	54037	100190	317150	76827	34711	65376	215.87	Control
AVVDAASDEER	Q8CFE2																					40985	7101.8	6107.5	7052.9	9803.6	17506	52389	9431.2	9838.1	13817	118.18	Control
AVVFVVDSAAFQR	P47758	12677	17685	27598	24339	21098	2047.1	1744.1	1289.8	22243	2445.9	9726.2	17227	8037.1	13699	30784	23788	7841.5	8877.5	5169.8	34554	34372	9008.8	6810	10464	10729	24983	42245	7975.2	11354	14249	210.27	Control
AVVGVVAGGGR	P62918											170540	348820	201160	189840	594020	649130	224990	157890	5466.6	652820	676630	151460	86055	138660	129410	270700	961130	152490	116340	200480	261.13	Control
AVVLAGFGGLNK	Q80TB8	60101	65290	134400	52653	106510				128300		26570	56648	51941	46232	135420	129880	33005	38140		157050											190.26	Control
AVVLHPLLYTFASGSPDNIK	Q922V4	14684	18475	30003	24613	29691	1080.9	312.22		29177	2511	9231.3	12889	9091.9	12941	33010	30884	8398.7	11947	2620.7	28497	32329	9759.7	8408.7	8488.1	8852.5	17054	39885	11367	10644	11186	108.56	Control
AVVLMGK	P14869	328100	351310	801560	428770	530100				552770	17728	251530	466180	231540	222630	683700	762440	260130	153150		623890	1162100	202780	146760	187770	247610	377660	1216200	223340	163480	230690	140.79	Control
AVVMDLLR	Q5SWU9																					34295	7207.8	5129.7	7429.6	7474.7	16232	43721	8398.7	12220	25355	114.78	Control
AVVQVFEGTSGIDAK	P62814											26732	47644	28911	29394	69380	73234	29767	17943	2119	76910	122160	32463	30246	30151	26726	61741	134390	38244	38485	43796	190.1	Control
AVVVCPK	Q8VEK3	214370	274780	512630	338380	420220				425890		133270	291700	151390	141740	351440	403340	151230	101600	2317.4	419040	545990	116960	89680	117440	112210	227670	599640	132100	112800	164160	123.34	Control
AVVVCPKDEDYK	Q8VEK3																					255550	50831	39171	44444	50224	84115	268380	37381	36139	70091	108.7	Control
AVVVEEPVGELR	Q5SUR0	27915	42983	56806	47726	58235		5397.8		68249																						127.4	Control
AVVVNAAQLASYSQSK	Q9CR62	25378	29209	50476	35276	53123				51691	2464.7	10382	16439	10576	12487	30687	27997	11916	9726	552	31217	59717	13039	10655	14282	16948	29112	70083	17176	19216	18610	193.23	Control
AVYDEQGTVDEDSAGLNQDRDWDAYWR	Q91WN1											1504.5	2811.4	1168	1251.1	6098.2	5240.5	2272	1910.6		4303.8											24.644	Control
AVYDFEAAEDNELTFK	P70297	3747.4	7602.2	9116	5986	7126.2	1103.3			7680.7		4220.1	6314.8	4657	5348.3	11450	9844.9	4721.9	2758.7	641.69	10109	12468	2393.4	1313.3	2590.7	2464.7	6781.6	12677	4367.8	3897.1	2939	65.5	Control
AVYELLK	Q9R0M4	40991	73861	105070	78038	79977	3915.1	5018.1	6673.1	86855	10368																					119.89	Control
AVYQGPGSSPVKS	O88587																					16747	6086	3297.7	5633.5	7323.8	12697	20875	8366	6050.7	9383.4	61.65	Control
AVYTLVSLYR	Q9JIQ3																					47324	6004.6	10681	9234.6	7685.4	12519	55328	8679.4	11549	9029.7	61.962	Control
AWDDFFPGSDR	Q8R5J9																					83576	19838	30030	29370	35665	68353	97503	24289	31548	36822	105.4	Control
AWDIAVATMK	P30416	58573	66390	157340	90262	117810				131660	6009.2	34128	52749	32910	34516	107110	109130	30583	29720	1966.9	107650	150420	30411	20337	20983	36654	55849	158520	33972	29326	35512	166.33	Control
AWGILTFK	Q9JIK9	16731	19964	39790	23170	37965	1289.9	42.423	1712	43343	2668											42087	6205.3	6215	8338.5	8784.2	16712	39118	9764	9278	12269	126.67	Control
AWGNNQDGVVASQPAR	P60879											4161.9	6424.7	4853.5	5586.7	17731	17876	5519.1	4051.7	1442.2	19603	33560	4240.1	1965	4339.4	4061.5	8737.1	37601	4931	5881.2	8845.7	190.1	Control
AWGPGLEGGIVGK	Q8BTM8											25683	42001	42378	25846	96409	108370	33737	24651	7472.1	106870											163.94	Control
AWIAHTQQR	Q8BH97	64017	124190	131310	121770	118560	6291.6	5941	13260	132860	18728											133840	40068	42610	49670	44222	99914	172540	47870	46876	72988	119.86	Control
AWKPSSK	Q6NZJ6	158090	213870	376530	259610	343200	10102	4916.6		312930		112650	195950	124230	104260	264010	349960	143270	107260	14542	370930											67.125	Control
AWNDIKK	Q9D8E6	489280	685780	1103200	763020	928060	29698	3326.4		979080		354030	628030	414410	449390	961730	1006600	381620	395560	10208	942680	1703600	416110	309640	430170	504090	915490	2248400	506950	460010	641870	84.568	Control
AWNLICDVSR	Q9D0I9	18022	23027	57567	29662	52735			4368.5	73080	4484.9											62459	12429	12599	15662	14397	27099	82020	13446	15511	20270	112.75	Control
AWTVEQLR	Q62446	160480	165750	370130	167260	340660				354190		74928	112650	84132	81936	294490	313000	84682	63181	829.7	291720											157.58	Control
AWVWNTHADFADECPKPELLAIR	P34022	65166	75689	135280	94354	121700	1716			158360		33202	55215	31353	42967	135320	146170	43606	46788		142230	366330	64626	45156	44890	84175	198830	360220	135180	111980	131430	214.31	Control
AYAALAALEK	Q9Z1X4	40156	58700	110020	57604	99314	1003.2			102000	6233.7	22166	34243	26859	20867	74269	94789	21797	18151	1876.3	107470											161.92	Control
AYAALTDEESR	Q8VHE0	21334	31807	61452	28791	57873	839.58		4233.9	63194	5689.1	11219	23530	15288	11831	46033	55717	13027	12738	2401.7	57059	96570	13099	7866.3	12762	20884	24677	95881	13762	14602	22430	216.12	Control
AYAEELAK	O70503	132080	167550	305970	201700	259180				278430	8963.2	66754	146480	94008	89159	255300	261160	85544	56930	296.7	260450	463840	103560	64580	78592	99565	170240	543080	107690	85865	164360	136.16	Control
AYAEFYR	Q9CPQ1	225160	268880	728120	330940	608940	8821.6			649670	24340											611150	114580	95181	107030	104270	256500	870370	139240	122510	188550	138.07	Control
AYAEGMNR	Q9CZU6	221240	220620	601260	260840	412760	9142.1	7371.8		472370	22262	99695	211730	101490	110130	348960	402970	112480	69183	728.16	446740	456180	70800	35421	61128	89345	133000	535710	73587	73480	101040	197.84	Control
AYDATTHFETTCDDIKDIYK	Q61598											38714	82251	57543	43630	113650	99503	47275	44711	1665.8	88956											137.14	Control
AYDATTHFETTCDDIKDIYKR	Q61598	92979	103400	146430	106490	118920		3579.7	13137	124870	12540											295910	35017	74288	50654	42869	84339	225770	46026	33313	38398	121.74	Control
AYDGTTYLPGIVGLNNIK	Q3TIX9	3317.1	7598.2	14124	8800.3	13423	780.81	541.72		9893.9		3068.1	6358.2	3721.2	3214.3	9770.7	10027	4185.8	1887.4	284.55	11958	13112	3370.1	902.4	3247.9	2412.6	5662.8	15707	4351.4	3151.8	3731	125.74	Control
AYDYLIQNTSFANR	Q64514	21891	21868	54533	28213	48852	3264.2	3745.3	3135.9	51983																						73.346	Control
AYEDGCK	Q60864	126760	127120	154160	134960	172470				156860		120100	142110	53463	63060	146010	209090	74762	57223	2353	212890	429840	69681	22542	53210	92541	129190	323940	69679	56679	95564	108.09	Control
AYEFAER	Q68FD5	213490	280130	501970	323200	465330	3905.4			506940	25155	118870	269010	150920	153080	457580	456410	162280	92223	8312.1	485700	674680	125730	95138	132010	119350	251810	805780	127140	147650	184040	140.98	Control
AYEGQIEK	Q8CG48											25047	46218	33852	38678	73500	76557	31816	23911	8412.7	89374	107230	22850	15612	25332	34546	48625	144280	27396	30056	40995	122.13	Control
AYGASKPFGKPAGTGLLQPSGGTQSK	Q8VEE4											25723	54677	32653	24910	123340	119060	30797	22653	4671.3	148510	116130	13997	7511.5	11371	11986	22548	158750	21143	7880.8	15474	98.019	Control
AYGGSMCAK	Q9D1R9	124700	103900	415410	142670	265610				246450		85547	171940	81240	74790	308620	336470	83971	45884		340650	438670	51486	21170	39048	59632	78833	457220	49563	37590	69776	143.01	Control
AYGPGIEPTGNMVK	Q8BTM8	16172	15713	49937	19751	34379		1669.6		41907		7806.9	23139	10548	10397	45231	38999	11410	9764.5	922.82	45935	54670	8343.5	4688.4	7280.2	11250	14622	65058	9329.8	9137.1	10142	164.43	Control
AYHEQLTVAEITNACFEPANQMVK	P68373	8032.8	9492	18602	12395	11814	102.99	1078.5	995.6	15542	1807.5	7634.6	12847	6343.3	7171.9	18951	17018	5669.4	4653.5	2877.1	17661	29576	7751.2	6484.1	5399.7	8686.7	15963	32140	7321.9	8126.2	7507.5	113.36	Control
AYIDSFR	Q922B2	248180	320010	512790	352250	444590				490170	23256	105630	205460	138150	121980	331980	322440	115250	94422	3769	330470	609180	164220	106610	146380	176970	268700	788080	177200	142390	191800	178.72	Control
AYILNLVK	P80315	116460	145390	311580	168210	250050				252570		101490	182090	83137	114520	329220	347660	87324	80103	5242.5	325360	671990	133640	84358	125500	134470	241050	842160	141830	118940	166960	168.38	Control
AYIVQLQIEDLTR	Q64213																					29546	7686.7	7506.5	4087	10778	10511	44964	6248.9	7128.4	8594.2	119.53	Control
AYLESEVAISEELVQK	Q99P72	26274	33862	56041	44510	54101	607.56	647.83	1159.4	55147	2145.8	20565	37822	25863	29266	65565	73246	23802	22222	1265.8	65341	79566	18396	18085	20446	18957	40485	97243	28695	23511	27131	248.42	Control
AYLPVNESFGFTADLR	P58252	59326	70361	136480	76088	119560				134020		23780	60595	38922	29849	104370	105830	41902	26348	517.64	99471	116470	26382	27271	27339	30290	60540	139550	39255	34892	44282	222.94	Control
AYLQQLR	Q9JM76																					461480	50411	46323	77748	93725	145760	596840	68094	79723	111850	152.78	Control
AYNIDIPATQQTTHIEALLEK	Q6P5D8	7381.6	7483.7	18592	10176	14776		434.28		15744	1498.5											39570	6418.1	3780.5	4002.8	5664.9	11756	39422	6370.9	5496.4	4145.9	81.356	Control
AYNYVAQEVDGYHAFQTLTQIYNK	Q6P5E4	11280	20386	42554	22169	39081	1593	2378.4		34274												50033	8107.7	9865.1	9185.9	12215	23487	60064	12438	9577.2	14090	159.78	Control
AYQHGGVTGLSQY	Q9EPU0											2736.7	7078.2	5510.6	5647.4	11572	12908	4339.1	3682.4	2657	14283											46.891	Control
AYSSFGGGR	Q9WUK2	83765	96899	306000	82227	279430	1600.3			278270		57810	96310	60840	59334	228560	279860	57638	19189	4046.2	303400	266350	30798	44800	43274	36179	79445	422660	34856	79993	76663	219.72	Control
AYTEEDLDLVEK	Q922D8	63744	82310	171790	95607	144120	3947.7	4691.2	1540.9	145020	13345	28908	56588	32312	28017	89191	98596	29194	25826	4534.4	86932	126080	26887	22557	20187	30017	43524	132030	36492	36864	31693	175.86	Control
AYTPPSDLQSR	Q8VDT9	11646	20456	29565	20178	30371		2625.6	2484	21635	3840.7																					116.12	Control
AYVDDTPAEQMK	Q8CGC7	24041	31576	61970	35415	37408				50042		25832	41528	19708	25338	61555	68190	21779	19860	1278.5	63649	108630	20170	17679	20021	25318	40832	109060	22173	22623	24355	194.54	Control
AYVSTLMGVPGR	Q9DCH4	38942	36356	79068	55201	62594	5205.1	10274	5790.4	70015	10469	27482	34883	14956	16896	60081	62647	24901	15403	4811.8	70145	115970	21907	17255	21916	31736	37248	124540	19245	18346	26896	168.83	Control
AYVWDNNKDLVEWLEK	Q5SWU9											7734.5	12464	10215	9121.2	27268	26703	8852.3	7944.2	865.87	22736	34455	6534.6	9618.1	8011.3	8565.4	16909	39989	7384.1	9237.3	9538.4	79.771	Control
CAADLGLK	P70349																					440020	160010	100790	149990	133290	379030	360750	219530	215460	196050	86.833	Control
CAQIEAK	P28656											21437	37995	20579	22361	57811	89568	26830	14085	1780.4	118530											124.08	Control
CCLTYCFNKPEDK	P62983											24981	72772	40832	34620	176220	171960	28246	14056	9687.2	238640	443190	27587	1919.4	22464	31278	41599	468280	35159	21419	42067	105.17	Control
CCSGAIIVLTK	P52480																					87281	9481.1	6147.5	7651.6	14455	24819	91004	16914	11437	18835	91.584	Control
CDENILWLDYK	P52480											17363	21159	8839.6	10911	84556	112930	13561	16173	4486.2	203250	208200	9212.2		8004.6	11230	20066	285600	14575	6838.4	21921	124.1	Control
CDFTEDQTAEFK	Q60605	16704	26661	48759	34187	45100		3027.6		39883	3605.9	17757	27605	17388	19192	49279	59333	20666	21494	4325.3	69140											114.84	Control
CDPAGYYCGFK	Q9QUM9											5534.7	8739	7962.1	6014.5	24823	30012	5760.3	5373.2	1078.3	31790	59675	4132.1	6784.4	6745.7	8501.2	11269	69034	5432.2	6356	6230.8	58.981	Control
CEAFGWHTIIVDGHSVEELCK	P40142	18337	21952	44920	26783	42902	2896.8	3350.6		39833																						64.83	Control
CEFQDAYVLLSEK	P63038	26825	30109	131400	20105	90330				72166		16734	37744	20438	17631	83167	80950	18180	12706		122230	156650	15895	12094	11280	8687.5	23110	183760	16696	11794	14984	176.51	Control
CELLYEGPPDDEAAMGIK	P58252	3050.2	3000.6	15996	2529.1	12442				9832.6		2624.4	4776.7	1228.6	2998.2	19841	21626	2800	1996.1		32415	28415	2321.3	2881.7	1402.4	1201.5	2157.4	35117	2720.3	2260.7	2331.3	97.911	Control
CESAFLSK	Q8BP67	30120	38090	129670	35913	118280	6904.5	8899.1	4549.6	91378	4860.7	17498	60072	30231	22879	133340	152360	24848	6501.2	6203.8	218690	287350	17592	16691	22078	22605	43968	398530	17854	16763	20163	122.52	Control
CFIVGADNVGSK	P14869	45940	48029	160460	39749	136340	3066.6	3779.1	2440.9	94997	30727	12947	27966	12525	12435	53918	61485	10469	7033.7	7849.2	90648	182670	11759		15626	13726	19543	141430	10925	7696.9	16598	190.86	Control
CGDLEEELKNVTNNLK	Q6IRU2											8742.2	11425	9729.5	5817.9	36282	33565	6208.3	4633.8	2546	44518	117620	5606.1		6713	14542	10507	137030	6145.6	6194.9	12213	90.444	Control
CGESGHLAR	P53996	9024.9	8915.5	25215	12765	24402	2887.2	3936.5	3142.1	21750	19827	15701	26413	13978	9729.9	27814	59480	10639	5584.6	51825	57516											71.708	Control
CGETGHVAINCSK	P53996	12448	18372	27976	20257	28607	545.5	1091	4266.6	27831	998.18											30006	6702.7	5752.7	7562.2	9420.2	16424	37083	7805.8	10226	12426	76.073	Control
CGHTNNLRPK	P62984											14158	35616	13668	10570	36019	83543	22289	8219.3	14717	92653	144530	15326	10321	14207	22723	23440	158350	18425	11994	24707	156.16	Control
CIPALDSLKPANEDQK	P63038	135200	116030	543600	206740	603660			36504	590030		40260	132970	98300	85016	450940	475410	96300	88536		736910	720600	51015	46253	79086	93232	152120	1517100	119360	86422	145700	97.797	Control
CKDDEFTHLYTLIVRPDNTYEVK	P14211	78849	52984	198270	66489	151340		6071.6	8088.7	105110		14118	66746	39585	26892	143010	127840	22320	46526	7500.4	136980	329050	28482	15947	39409	26006	35620	380990	31034	23467	35636	147.21	Control
CLAFHDISPQAPTHFLVIPK	P70349	56128	78666	95142	64402	83037	1548.8	6482.4		99453	4351.2	27584	53462	30373	36584	79334	85081	31886	27086	7331.3	111600	135270	27701	24781	34399	28454	43997	148380	29752	32593	40621	150.59	Control
CLELFSELAEDKENYKK	P11499	173590	128970	527410	100040	315820	1897.9			178370		236190	445130	177470	157070	667990	513910	78450	50952	6686.5	703470	774090	49614	3894.2	42330	43838	37199	320620	30473	17532	22233	159.13	Control
CLELFTELAEDKENYKK	P07901	14856	25984	72262	14432	54415	3769.4	2023.3		23772												497600	39112	13738	29968	32388	43960	273350	23141	8108.4	25120	159.31	Control
CLYASVLTAQPR	P58252	26542	21637	85996	25001	85792	2668.7	3317.1	3928.7	56754	5045.2	8626	18696	10379	11688	45284	45688	12237	5220.4	3485.6	67332	112060	13223	2502	12866	11290	23909	127990	8285.8	11132	15216	187.64	Control
CMQLTDFILK	Q9CR57											10356	22239	8953.5	8687.9	55189	56818	16379	8384.6	35356	85314	57231	4841	8923.6	4852.7	5672.2	10285	68921	5559.8	8649.3	7243.3	142.92	Control
CNEIISWLDK	P63017	29793	37264	147790	34217	112220			3978.4	84185	5970.8	17538	34777	22881	18576	111670	104840	15185	11525	853.81	172190	217420	21620	1882.3	17984	22113	31787	235950	22372	8624	28904	171.62	Control
CPECGQHLDDPNLK	P13864	22616	31326	85430	34161	71883	1825.4	6137.9	2826.3	61271	3256.8																					56.569	Control
CPFTGNVSIR	P62281	33020	39131	131920	33107	97374	1821.2		4028.7	88768												190330	16127	2098.2	18696	21198	28832	199500	22182	13520	19265	119.68	Control
CPLDPYFIMPDK	P49718																					24506	2278.2	19.396	2641.6	2983.5	2313.7	23004	3094.7	1811.9	2651.8	61.65	Control
CPLLKPWALTFSYGR	P05064	25104	25865	81220	24945	56379				62202		13356	29299	17144	14424	63440	46092	14331	7407	1993.9	124340	150700	16439	10234	12614	15584	14378	76434	9934.6	22804	28051	107.69	Control
CPNLTYLNLSGNK	P97822												7832.6	6098.4	6382.5	24594	30609	3322.3	6225.3	2034.5	33905	49366	4222.7	3141.1	6245.7	7662.7	12133	81967	6315.3	5964.3	8233.1	122.51	Control
CPNPTCENMNFSWR	P56959	9611.8	9575.3	32808	11535	26560				26288												38955	6238.5	4085.6	8214.8	7194.9	13970	59393	7592.4	6173.3	6767.5	117.23	Control
CTGGEVGATSALAPK	P35979	16157	14583	65466	12042	44450	727.49		1367.2	24307												67339	4736.4	322.2	5196.2	5741.1		36142	4826	4323.4	5269.1	174.4	Control
CTLPLTGK	Q9D0K2																					194560	25114	9654	28400	30160	45009	258210	38909	26703	40319	92.439	Control
CVAALAR	Q91V12											46748	86804	56768	54638	223200	234590	62283	44745	11931	304630											94.396	Control
CVIAEGDLGIVQK	Q9Z0S1																					55346	7070.6	5845.7	5849	7918.7	14123	57856	9262.5	7407.1	8181.2	108.98	Control
CYSCGEFGHIQK	P53996	100490	147840	239140	148590	216270	557.01	18302	11644	241870	10761	5387.6	20788	9430.9	14254	40900	47105	11164	8080.9		40786											83.397	Control
DAANLLNDALAIR	O88447	6153.2	10016	18483	10832	18492	1379.4	1961.2	1665.3	16540	2273.8																					91.937	Control
DAAQSSPAFGDR	P10518	7771.4	15055	23485	18323	18342	2349.7	2886.3	2944.5	22722																						145.91	Control
DAASGEEIGK	Q8C1A5											15050	31622	17204	14568	63117	72003	15808	10169	348.14	89420											163.16	Control
DADETKEWIEEK	P16546											25391	74579	49224	34993	167360	170060	41066	37532	4684	195700											78.763	Control
DADLTDAAQTQALFQK	P23591											5671.7	14553	11018	6761.4	32726	30501	9989.5	6069.4	2405	40030	47694	6310.6	2852.8	6526.8	7234	11023	63478	6949	7942.8	8427.4	188.06	Control
DADSITLFDVQQK	Q8CIE6	19308	24305	53183	21687	51309		598.92	2060.8	47829	3167.7	11174	25544	21053	10653	50845	46395	6506.9	11069	1221.2	52002											202.05	Control
DADSQNPDAPEGK	Q8CIE6	7415.1	11615	21417	9987.7	17935	917.7	570.62		19690	1920	5614.1	11990	6971.8	6735.7	20659	22556	6168.6	3432.6		25429	32937	4791.9	2092.8	6011.1	5925.7	10505	41305	3608.4	3353.8	7700.8	110.84	Control
DAEDAMDAMDGAVLDGR	Q62093	17545	13751	44021	19635	24213				31207		9118.1	14276	4170	9590	30623	34158	8116.7	5235.2	2219.1	36913	53304	6433.5	3808.3	9585.9	12972	12134	55872	11063	8753.2	4625.7	161.48	Control
DAEDQEAQLK	O35685	17057	21790	59516	21511	57087				50124	3850.2	11743	27059	14044	14703	65447	67679	18500	12480	1444.9	77743	110090	14751	7754.2	18447	19410	31318	161700	20267	12046	29144	171.85	Control
DAEGILEDLQSYR	Q921M7											10317	15638	8694.9	6125.1	32930	30632	4528.6	2158.6	3850.6	38498	27995	4519.8	7199	3153.8	8561.5	8648.3	38789	6742	4358.3	7602.4	159.94	Control
DAGEGGLSLAIEGPSK	Q8BTM8	21973	28293	63612	28937	59028				53012	2809.2	10620	28694	14825	15011	53905	55811	15542	8009	2896.3	62112	90267	12880	3459.1	12306	12818	27607	110920	13255	19096	22235	196.38	Control
DAGGIAGLK	P10852	183220	187110	617420	237100	492280				464110	15108	102980	190980	112310	107050	408950	467410	91231	73362	3826.7	518290	717700	94871	67646	100600	93356	168150	1025400	97970	91487	158000	160.75	Control
DAGLAVR	Q9CWJ9	37405	39416	119960	38324	105240	2337.4			102040	10844	27663	49307	30577	44461	140960	161160	34764	26459	738	199340	538600	58656	23651	65432	67764	143390	765540	55294	52677	110610	128.38	Control
DAGMQLQGYR	P05202	185680	164830	705250	156580	447270				454150	56371	63691	160440	100140	79300	436960	548510	108390	37456	2599	650840	863450	67377		16493	76807	110530	937690	66860	27577	98295	158.76	Control
DAGQISGLNVLR	P38647	64619	85967	173180	96804	158330	5957.6	6731.2		152790	8447.5											294340	52035	45031	43159	72976	126210	392720	56014	56230	65264	179.19	Control
DAGTIAGLNVLR	P63017	190460	152450	514670	155340	469580				464760	18336	87713	184790	108050	76672	484560	473320	96479	61670	873.38	592940	1070400	107730	21486	122220	124640	238400	1359700	121330	72942	153070	241.13	Control
DAGTIAGLNVMR	P20029											46442	79409	69492	28839	289780	272320	20126	14113		319450	409620	19622	5644.2	23691	25219	28930	403540	31313	21382	48707	140.16	Control
DAGYEFDICFTSVQK	Q9DBJ1	24122	20820	66800	29434	54847	1437.5	100.51		39383		14082	32025	17905	13936	50619	48074	8415.2	6840	1158.4	43355	101470	12550	5780.3	12979	13852	14765	64761	12230	9264.1	12482	176.8	Control
DAHNALLDIQSSGR	Q8R1B4	42001	67616	112210	57586	103040		440.65	5515.4	105400	6630.6	31926	71951	40935	38225	105580	107790	47308	24193	10699	101000											127.3	Control
DAIAALGLLQK	Q6ZQ08	32119	33160	122120	35718	98770	1636.8	3108.7	2488.4	88246	5878.5	11022	22265	12369	15538	76981	74353	17076	14137	1044.1	90015	74818	9137.8	12200	8641.1	10113	15669	98953	14134	15578	12035	147.2	Control
DALEPGQR	P08030	134620	150060	413760	190610	369840				345820	26020	81888	171170	88480	84462	349380	383670	83866	60924	7065	448610	530260	57272	31637	54246	106930	151730	660530	59506	46304	116840	132.08	Control
DALGAGVAAK	Q62351	75074	64532	201170	74284	164140				157600	10844	29379	57302	33815	33769	135510	131970	35785	21672	2529.1	158190	235840	26248	14327	23571	38796	64275	265800	31361	29232	47694	187	Control
DALNQATSQVESK	Q99PL5	20243	17193	67159	24405	58499			3419.6	68350	4845.3	9732.6	18948	14035	11150	35303	50660	16708	11986		60363	69373	8293.3	12032	8967.4	10100	21258	95596	9278	14446	12727	160.52	Control
DALSDLALHFLNK	P80315	128640	126480	372060	169610	342640		222.09		286840		72411	158930	78377	112630	313710	330660	134780	89411	3931.8	338310	338020	74055	45898	59115	88025	108460	494350	76342	77210	113810	199.03	Control
DAMLENQTPELFQDVNKPK	P19096	62918	43143	217630	59299	142520	2573.3		1332.3	139610	6875.5		13931	7247.8	7056.8	29438	35973	2602.9	5617.4		38531	156640	9971.1	15398	12005	19720	20993	175400	13366	21076	20603	137.44	Control
DANGNSFATR	P62702	53804	56000	201860	63758	163160				165700		33743	61702	32767	28186	149480	175650	38581	20404	1446.6	204780	242440	24483	5637.5	33615	38594	52750	391970	35356	15992	42717	223.31	Control
DANLYISGLPR	P70372	31585	54584	170510	55690	161480	8832.6	81.573		149410	9039.2	22047	42879	36487	41718	142140	137910	27736	13620	2287.2	138840	171610	27726	17358	20275	25595	43866	241370	35437	11908	34562	168.22	Control
DANNPAENGDAK	P09602	31632	28537	115110	40463	112740	116.02			97730	3211.6	17254	33687	12498	14445	56232	102890	16928	14680	9319.7	152290	142430	15693	5578.5	15019	25149	26744	201830	18838	8998.3	30226	241.31	Control
DAPNDASYDAVR	E9PVA8	10127	19548	36368	20651	29534	635.24	2115.1	2503.7	31134	2300																					57.492	Control
DAPWTSNSSEK	Q8VDJ3	8405.8	13075	34584	17338	33415	1694.6	421.17		37134	1953.6																					62.823	Control
DAQELSQNTCIK	Q9JIK5	18752	23257	60481	28084	53842	1623.3	544.12	689.65	53337	1552.9	4453.1	13816	7515.8	8199.8	27889	32586	8404	4549.6	1340.9	29504											132.32	Control
DAQVVQVVLDGLSNILK	O35343	2439.1	2188.9	5975.6	2402.4	4858.7				5944.1												4663.2		991.43	1146.1		1519.9	8220.9	1334.4	1176.1	2248.8	91.858	Control
DASDDLDDLNFFNQK	Q99L45	16076	19269	52931	21896	51168			926.04	46221	3512.7	11204	25643	16950	15474	70757	61108	15938	16876	345.74	68813	59530	9867.4	7135.5	11975	14568	19545	95765	14518	8846.2	16900	231.42	Control
DASNWSTEK	Q8BK64	75176	78268	258600	88277	221280				183870	10866	34105	55772	36734	27608	148740	167280	35470	20556	6345.7	186410	287030	40574	19765	29834	39122	66365	376100	37230	29037	54468	163.64	Control
DATIPVESDTDDEGAPR	Q99L48											2386.2	3640	1597.9	3150.7	7240.5	9362	3018.5	1055.2	654	10693											84.479	Control
DATLLIHEATLEDGLEEEAVEK	Q80Y81	4525.1	7167.4	16237	5862	15033		669.01	956.43	12566	1201.9																					99.86	Control
DATNVGDEGGFAPNILENK	P17182	32284	30729	119530	37697	99751	221.07	179.14		99208		26302	93184	60222	44112	191980	225830	55259	42151		255390	201440	22591	17947	21716	33697	53320	279300	38023	26944	34664	262.37	Control
DAVITVPAFFNQAER	Q9JKR6	5381.1	7775.3	17719	9331	16355				18621	2401.1	4732.6	7327.7	5808.3	5152.6	15208	16882	4879.6	4366.5	573.45	19731	18706	2189.8	6896.7	4122.4	4160.6	9045.1	28693	3635.3	5297.2	5634.3	113.47	Control
DAVIYPILVEFTR	Q9JKR6												25349		9174.1	52954	53103	10420			47508											79.659	Control
DAVLNAWAEDVDLR	P52480	41119	37250	101720	43556	85709				93210	4881.6	27247	53970	34748	29338	126050	145310	18893	18536	1683.8	132110	129560	18398	18794	12379	19904	29556	137250	24937	17734	24163	202.32	Control
DAVQAPLNVSLNEEGK	F6ZDS4											5538	11296	7677.7	7306.7	21575	21046	9248.5	7124.6	1387.6	25669											103.75	Control
DAVTHIGR	P63073											18051	44004	22374	26912	86737	86073	34033	14995	6541.2	111550	94138	15573	14621	23982	20744	41356	135130	26342	18353	26499	120.46	Control
DAVTYTEHAK	P62806	2065000	2342400	6372400	2941100	5801400				6390400		193270	800840	327530	315110	2046700	1831900	382450	245370	94897	2314900	988960	144030	80958	61074	355090	527420	1695600	181150	355260	527710	211.52	Control
DAYCSEEK	P14873											42712	77629	43927	42590	151260	163750	44110	32320	1749.8	209600	276490	38238	30390	46065	45998	85113	366900	36094	47606	64349	135.83	Control
DAYNIFLK	Q6PB66											22700	29933	19775	18675	72129	79881	18641	16346	4868	88023											98.392	Control
DAYQVILDGVK	O35841	15182	22213	51226	22926	48252	1578.5	3664.1	3407.1	51849	5067.1	12980	21361	12042	16954	49868	57546	13587	13337	4398.7	61636	78150	14920	5679.7	8200.3	18046	21186	124320	17022	13327	21121	147.37	Control
DAYSGGAVNLYHVR	O55234	61308	103640	185450	118450	145450	9968.8	1119.6		167030	28200	42788	61663	35975	31184	100300	106640	45862	34589	8269	113120	172020	34706	23344	27359	46811	74064	233260	38723	34139	46015	161.87	Control
DCDLQEDEACYNCGR	P53996	17244	17786	68120	18884	63149	1254.4			58836		8238.3	16672	11171	8977.4	47257	49307	8701.8	7656.5	1735.2	56271	72372	7877.2	2271.5	7344.5	11705	15782	111200	13963	7439	14882	243.11	Control
DCEECIQLEPTFIK	Q60864	15686	15998	29330	10486	30748		992.76		79429		8915.7	17727	5989.4	3988.6	26110	50837	16769	13408	925.71	84431	56302	8557.9	5134.8	6372.5	5877.5	18311	128010	15997	14186	22305	136.5	Control
DCFGCLR	O54962	150620	164020	470790	151720	419190	2368.2		18299	313420	14018	97595	162540	73558	64639	330190	336480	71594	54965	15021	321470	668460	78417	25794	70569	64478	118760	702000	78757	55501	79095	153.61	Control
DCLINAAK	P11983	87361	82365	303710	106810	280130				306430		46208	82545	53404	53390	283300	265880	64565	34347		345460	238290	23216	36131	31071	30830	45285	264520	37171	46273	40036	130.27	Control
DCYPAVQK	P70168											15965	28593	10544	18382	68365	68115	16433	11403		85754											102.71	Control
DDAMLLK	P63038	187100	158570	802410	193030	513350				497350	42421	79655	217300	94885	96563	524640	579480	91924	73364	1611.1	649830	864840	78600	36872	62110	105400	158480	1006500	90707	54445	100040	123.96	Control
DDASKPVHLTAFLGYK	P27659											34734	50806	34590	32403	75276	84199	28092	23999	9432.6	56767	104170	19213	8168.2	16297	46720	68808	107930	24631	38222	34355	121.79	Control
DDDIAALVVDNGSGMCK	P60710	141800	199790	239360	150370	178650		8479.3	24395	171740		165530	234380	126300	109550	254090	247970	92600	98402	10741	227000	399020	102500	79238	78518	89717	150570	329340	71152	106290	73343	194.5	Control
DDDKNNDGYIDYAEFAK	Q8K5B2											5211	8276.7	3859.9	4550.3	24840	22560	4677.1	3664.5	4268.3	27641											86.378	Control
DDETMYVESK	Q9CVB6																					38658	4838.4	2096	4975.2	6145.4	12267	46099	7837.6	5065.3	7419.9	80.239	Control
DDGLFSGDPNWFPK	Q9WVA4	40619	42749	194870	45145	171110	3425.6	3207.5		146860	4247.9	24545	48448	29247	34956	169340	176310	28379	28136		217990	418720	34602	38366	33241	39699	70808	594820	61276	25790	66456	161.63	Control
DDGSWEVIEGYR	P26443	7468	13576	27149	14419	34776	2151.4	3530.5	5453.5	27781	4076	3308	13868	8786.7	5660	32827	31840	9450.6	5986.1	6245.6	37707	50670	6535.9	2912.1	7314.2	9215.5	11127	61489	6956.5	6067.7	6821	103.7	Control
DDKHGSYENAVHSGALDD	P11983	33518	59486	63275	59072	55098	1481.2	519.27	5240.9	61595	3273.2	8332.7	9931.9	11136	13314	21988	24266	13148	9834.9	917.16	25326											90.561	Control
DDLLGFSLR	Q99K85	37423	34849	139380	34176	121050				93261	4798.6	16244	38264	20314	18326	94609	102100	14293	11099	2867.4	119870	161380	20904	5402.9	15494	21029	29414	184200	17023	9245.3	21396	205.36	Control
DDNGKPYVLPSVR	P05202	135080	108530	544030	162360	428570	22256			443840		53931	154380	69455	116210	430370	444920	103710	77176	8726	582590	528410	91723	46718	49398	79911	181940	884330	57374	84516	88621	82.774	Control
DDNMFQIGK	P11031											10998	17503	13032	20431	49274	52403	16443	17235	3861.1	75562											92.062	Control
DDNSVELTVAEGPYK	Q8BHN3	32367	30612	108240	46685	111850	2152.2	813.94		110800	7419.9	18175	32012	16530	22294	106580	93603	18013	16835	7773.2	112240											206.69	Control
DDPSTIEK	P60766	69477	71580	277050	97259	263100	118.12			230610	13440	74240	212810	93365	89428	455260	569130	116100	77718	13055	589510	322730	40179	14507	46615	67474	97678	518420	46924	41183	65098	136.27	Control
DDRGPPQRPR	Q8BGD9											3299.8	6314.6	4349.2	2581.5	14413	21054	5380.8	1609.8	432.41	32644	42499	2986.3	641.07	3817.4	4805.3	4815.7	67154	3242.7	2563	6569.9	130.41	Control
DDSHPFVGLAFK	Q8K0D5											14293	25603	16093	15238	67467	65602	22376	12329	1340.4	86273											69.721	Control
DDYPSSPPK	P63280	18451	22696	51176	31031	55508	849.45			55326	6237.7	11707	23218	11681	10572	42999	45553	12207	8519.2	300.02	60736	60664	7580	3640	7642	12945	16429	70497	11090	9183	14862	88.819	Control
DEFTNTCPSDKEVEIAYSDVAK	Q9QYB1	90183	76712	258960	75535	226020				262530		22575	49983	27112	23196	114690	106040	23010	18539	2310.7	144860	253960	18802	20782	25630	29200	43787	224590	18601	20555	42320	173.56	Control
DEGANAFFK	P48962																					976790	103080	55795	122060	112530	214730	1359200	136180	71284	170210	141.48	Control
DEILPTTPISEQK	P62908																					238880	23700	18241	22511	15186	40977	298710	46233	7606	43256	199.68	Control
DEIQDEEDDDDYVDEGEEEEEEEEEGLRGEK	P97822																					7284.4		798.09	1032	967.86	2076.9	9966.9	1179.3	1034.3	1065.1	25.499	Control
DENPFASLTATSQPIATAAR	Q9ES00											2130.9	3071.4	3338	3427.9	9639.1	8565.2	1034	1493.6	944.97	9196.6											42.209	Control
DEPSVAAMVYPFTGDHK	Q91V92	25395	36472	66582	30163	62015				38434		8723.3	25708	16766	14970	49587	48521	13145	7311.5	2620	56254	105090	17472	10147	9576.9	9276.1	22922	98253	12275	15441	22088	107.98	Control
DEPVRPDQETQQPQVQEK	P70399																					33917	3662.5	3447.9	4647.5	4901.7	7443.2	42512	5516	5307.2	6286.5	81.428	Control
DEQGSAADSEDSPTIEAVR	P10518	1743.3	2162.5	8027.7	2880.7	7686.4				5955.1		2151.3	4914.4	1672.6	1887.8	12084	17278	2856	3604.6	894.24	21366											103.85	Control
DESSDNFGSFFLR	Q6PB66	9671.6	10062	29098	7961.4	27760		1867.9	3814.3	30006	3855.8	4661.7	9766	6924	9144.2	29784	27652	5978.9	3100.4	2981.6	39356	31451	5273.8	3238.3	5547.4	5144.5	9097.4	54269	6342.6	5455.8	7123.2	157.68	Control
DETEFYLGK	O55142	109120	111880	330660	119950	253430			5590.5	223830		49735	123290	70781	78850	241600	271680	66936	44337	756.08	297790	540410	63031	87184	77486	66597	103200	512110	70565	62058	84653	175.44	Control
DETNYGIPQR	P68040											32492	66119	28843	32923	166560	187790	34285	21583	1750.7	217460											205.12	Control
DEWLRPEDLPIK	P26638	46748	43416	150290	54109	133740		1273.4	5268.3	129630	8320.7	30000	59101	26373	36006	128930	131580	35803	22523	7799.3	148510											128.54	Control
DFAPGKPLK	Q99KI0											352390	765590	390620	378960	1578600	1773800	522670	315850	4053.9	1683500											82.426	Control
DFAVDIIK	Q9D819	30889	37707	113270	43028	85025	429.11		6695.1	91510	15450	22316	40991	27954	25676	89584	98851	25585	15877	4334.2	107820	105740	16654	9463.6	18087	21880	36683	137050	24587	23173	30051	145.63	Control
DFAYGEADPLIR	Q3UDE2	12023	19032	39003	19256	34435		3537.4	5819	40738	9412.8	12289	17161	19550	11508	38142	41400	13100	9975.3	6098	40065	64184	8748.3	8371	12205	9357.2	22898	78700	13003	8421.2	17008	103.55	Control
DFFQNFGNVVELR	P97855	16187	23311	42176	26640	44380	1948.6	5950.2	3998.6	52133	7577.5																					91.937	Control
DFGGAIQEYFK	P97770	10977	11677	28215	17279	24560		2121.1	1796.2	29462																						110.14	Control
DFHILFVPR	Q9D2N9																					19434	3687	3183.7	3878.3	3510.6	5704.9	23929	4232.7	4364	6511.9	77.732	Control
DFIDLTLSK	Q99ME9	18882	22494	53916	19775	44178		1081.1		49677	4324.7	14512	37389	26081	19789	83336	71445	21531	19436	1175.3	78597	82799	12923	17851	16137	18507	27621	106660	18877	13268	23504	171.36	Control
DFIYVSQDPK	Q99JY0	20699	29843	61551	34207	55254	611.33	172.63	6653.6	59482	2543.9	15459	24797	14109	10229	68212	64353	14891	13192	4609.1	83249											88.948	Control
DFIYVSQDPKDQLLLGPTYATPK	Q99JY0																					46961	2481	6469.6	4977.9	5503.7	8838.2	51447	6109.4	5933.4	6232.9	75.868	Control
DFKPGDLIFAK	Q99JF8	59488	64200	165900	61510	132290	323.69		5837.3	137020		23471	63727	34299	41584	139630	135280	34630	36399	11708	139830	276100	41653	42252	33122	56527	79575	378580	69047	54911	74745	126.1	Control
DFLAGGIAAAVSK	P48962	224710	178780	682260	267990	514540	9860.4			588640	36527	61757	141590	60575	60487	270680	294050	63522	38756	7937.4	332100	755320	108610	48071	88961	113120	194570	1054100	132570	87460	106380	180.2	Control
DFLAGGVAAAISK	P51881	82104	92513	247270	90118	220340				232050	12113	42647	93224	43043	45792	217870	216880	39512	36199	1608.5	234410	343500	39971	11873	43536	46855	83598	419040	51062	35361	57195	184.03	Control
DFLIPIGK	Q9D051	49639	48680	134570	50658	108190				118630	4836.5	33710	67108	31201	28366	149390	132250	32207	18313	1226.5	174110	175380	30085	11267	19004	23238	48405	215200	25073	20060	39765	141.78	Control
DFMIQGGDFTR	P24369											11588	24650	10104	15440	63364	53789	18224	13299	3867	73034											143.96	Control
DFNHINVELSLLGK	P51410	31342	36718	136990	49788	102440				98445	7116.7	13906	35448	27333	25457	79748	91966	20803	12268	5927	87561	168630	31778	21184	33364	21494	46817	210190	20650	29993	33235	132.08	Control
DFNLDGAPYGYTPFCDSR	Q6P5E4	6820.8	12178	13619	12723	13057				12515		7561.4	11676	5706.2	8874.9	12596	11847	6836.4	5718.3	466.07	10985	16727	6879.2	3764.9	5329.3	5723.9	10816	13488	6272.8	5920.2	6507.6	70.622	Control
DFNSIIQTCSGNIQR	Q9ER00	10616	10977	14261	6974.9	11080	1185.1			12636		7926.1	8919.8	6497.4	2798.6	12304	15745	5814.5			19958											150.69	Control
DFPFTIR	Q8K1R3	20668	21563	52804	22860	49026			3120.9	53708	4894	9095.9	16534	11770	12709	36704	38122	15166	11544	3105.6	46710	77544	8947.7	8085.6	10663	11054	18438	83890	10959	10841	17156	134.06	Control
DFPLTGYVELR	Q9DCT2	11961	15527	25550	14165	30896	2525.9	1901.1	2712.3	27497	6167.7	10253	18763	11462	9650.3	31558	34440	9502.9	9868.3	5416.9	38012	46032	8338	3822.1	10954	10725	21392	58387	8961.3	14252	12872	116.52	Control
DFPYEEDSRPR	Q8JZX4	52406	57936	140540	97008	128050	6873.5	12358		115410	11543																					65.842	Control
DFQEYVEPGEDFPASPQR	Q8R1Q8											1971	5471.6	2277.8	2407.2	9420.8	11874	2005.7	1977	666.8	12439											72.089	Control
DFSDITK	Q9JIK5											74461	135780	67822	71416	284630	272030	62776	71469	18021	313250	298260	48068	19559	43736	63671	102430	393910	43530	41969	89633	96.492	Control
DFSDITKK	Q9JIK5																					619480	95408	78346	68438	109820	159130	794300	90448	84070	143600	78.149	Control
DFSLEQLR	Q80UU9											30084	43549	22783	21237	99486	109430	30491	11235	8914.4	132860											118.74	Control
DFSWSPGGNIIAFWVPEDKDIPAR	Q8JZQ9	7854.3	12658	27958	14213	28875				20843		10144	14069	12975	8767.4	32952	42705	13453	11984	3801.8	35512											80.98	Control
DFTLPISDVR	Q3V3R1	25636	28971	90643	40396	82129	1425.4		4351.7	82397	7463.5	20823	41900	26374	18932	91236	98960	17847	12213		117610	140480	22987	8788.9	15241	25698	42501	195230	24275	14945	23487	211.56	Control
DFTPSGIAGAFR	P56135	63289	40184	163220	55936	159110			6648.9	152780	6480.8	52981	109260	26340	55154	216260	225480	46768	8405.5		290870	305510	25854	16122	40650	37046	59247	377100	38165	29110	51534	198.61	Control
DFTPVCTTELGR	O08709											19405	48959	30347	19017	89510	82399	23259	16732		107860											106.29	Control
DFVAEPMGEKPVGSLAGIGDVLSK	O54962	47866	39860	201180	57396	128880				134810		18171	47935	24825	24582	128320	130560	28071	22125	2354.1	132910	177090	27728	24546	20818	53771	49274	278630	46093	31684	40828	196.28	Control
DFVNYLVR	O70133	57263	70139	177640	69929	147700			6665.5	170850	8375	29381	70059	26306	28323	156320	163590	26697	16174	258.72	181110	203290	21851	11316	27274	24530	49003	244070	30281	21969	40062	198.87	Control
DFYVAFQDLPTR	P97311	18351	44701	37584	45625	33470	678.46	786.02	2247.6	42613	2310.8	10136	19496	11006	10276	36851	37049	13521	10142	3271.4	37187	49727	8485.5	6169.2	10823	15902	23755	57024	10317	14402	12981	128.01	Control
DGEAPDPEDPSR	P24527	9070.4	12055	24462	16903	23842		6.3584		29276	2956.8																					96.143	Control
DGEEAGAYDGPR	P27773	40523	43816	143440	47967	132270	931.6			129570	10166	12166	33035	13284	17542	74906	94374	21039	9448		93788	138860	17925	7668.1	15421	15954	33527	211830	17571	10455	25195	265.67	Control
DGEIIGLSGR	Q64514																					134030	24864	13486	27708	30244	53574	148270	36630	24260	35830	67.563	Control
DGENYVVLLDTTLPR	Q6GQT9	7685.5	8147.1	23683	8581.8	19163		407.35	1363.8	19028	1503.9											36301	4446.7	2881.4	5683	4303.7	9611.6	41977	6926.7	4573.6	7769.5	138.02	Control
DGETIHQQLAQMGDLEAIDVAR	P54923	10425	9100.5	23937	12924	15561		4665.1		20709	5285.8											32149	3870	3903	7557.2	9887.9	12973	41051	6851.3	8683.3	8582.4	80.236	Control
DGHPITDELLEK	Q91YP2	29196	45251	83482	52009	71830	3530.8	4478.7	3973.3	80314	10384											92590	19462	16090	21910	28384	40511	110590	26548	26410	34111	97.911	Control
DGIDDESYEAIFKPVMSK	O09106	14289	13572	56836	18996	51885	819.4	1583.6	1731.9	43872																						105.39	Control
DGIVLGADTR	P70195	68724	70199	230340	84246	199460	4194.9		11208	210890	12009																					149.27	Control
DGLAEDLAALK	P15331	87061	71018	273780	81010	237900				260550	14347	86461	146300	76826	75336	341220	408080	69374	37711		513210	704010	67874	22540	75656	86213	128640	910630	83988	41752	111510	194.06	Control
DGLAFNALIHR	P57780	10846	20040	30183	21590	28447	2628.9	2828.9	2930.7	32995	3383.7	9882.9	13639	11281	12018	28451	25729	12722	9641.9	3815.1	29117	43275	9725.3	10564	11841	10014	24973	49912	12964	12363	16245	164.64	Control
DGLEMEK	P63028	91713	79485	298450	96008	213110				124080	21387																					109.86	Control
DGLGFCALIHR	Q7TPR4	10976	9465.2	26281	17007	27273	1987.9	2776.9		25741	4484.3											47880	5494.7	5862.1	6566.2	6789.4	11996	45001	5654.9	8108.2	8462.1	119.53	Control
DGLILTSR	Q99LX0	198780	181920	775530	196220	600590				586740	32967	81916	189820	92183	105730	498410	691840	98617	68036		753890											136.27	Control
DGLLPEDTFIVGYAR	Q00612	16779	20935	52928	23188	50907	549.3	450.32	1995.5	45065	2198.5	13924	21062	13187	10725	39882	51272	12511	8954.3	346.12	68307											163.46	Control
DGLTDVYNK	Q8QZT1	52061	44333	152970	65198	146010	3031.7	4609.8		136530	6310.6	30043	57354	29325	23837	127790	156430	29609	11740	3073.8	180320	252490	23060	9785.7	34200	35363	43271	327370	34839	16026	41998	160.88	Control
DGMEYPFIGEGEPHVDGEPGDLR	Q99KV1												5863	4613.7	3996.9	15709	12741	4607.1	5456.2	3250.9	15299	26606		5231.4	5470.7	5663.2	9477.9	28843	4896.3	5285.6	4939.7	58.093	Control
DGNVLLHEMQIQHPTASLIAK	P80317	14444	20941	31769	24213	25749	1814.1	2111.2	2157.3	29681	2579.3	22684	34936	16802	16947	37226	46160	20558	23856	4418.2	35308	46793	23391	20936	22013	23687	26086	53271	24611	19346	18627	134.07	Control
DGQAMLWDLNEGK	P68040	42745	37569	172870	44076	116730	1795.1	773.48		123660	6198.5	20551	38008	18508	19437	92992	125300	24081	20928	1417.3	146510	143140	14453	966.39	8351.2	24378	18645	159110	10251	9484.6	22657	162.22	Control
DGQCPLVVEQVR	Q505F5	6286.4	7101.5	21478	11130	22008	1453.5	2318.7	978.96	19793	4418.2	6935.6	8602.4	5687.3	5207.8	17153	20616	5571.7	4174	154.05	27371											59.542	Control
DGQVIGIGAGQQSR	Q9CWJ9	28244	25078	70541	27793	67492				63419	5665.4	10167	23239	8960.8	16153	42848	54336	9612.7	6567.6		80818	83383		10925	9082.1		26143	112840	8835.7	11093	22596	95.401	Control
DGQVINETSQHHDDLE	P20152																					12329	6277.8	2987.7	4311.9	5754.1	11449	13106	3679.1	4733.9	7593	95.018	Control
DGQWFADWHEVPQGR	Q1HFZ0	18351	18861	42902	28173	42345		5642.9		34997	6009.5	9515.8	12460	17809	12457	32898	40661	11281	8583.1	5977.2	41114	67206	7930.2	21562	16134	8842.5	32663	95484	19423	15593	26657	101.39	Control
DGSASGTTLLEALDCILPPTRPTDKPLR	P10126	45559	42931	154350	46320	130180	829.36	1128.9		109750	3618.8	13547	25700	17048	12114	64893	78912	16095	13292	2338.5	105260	323060	7872.9	13215	17789	25231	32347	348660	25954	28615	34529	264.49	Control
DGSGDSHPDFPEDADIDLKDVDK	Q9CR16												15576	5587.3	9346.8	34618	32083	10513	8902.6	5922.1	44904	92812	8895.9	8819	7766.4	14136	19238	185910	12377	14588	14825	129.84	Control
DGSLASNPYSGDLTK	Q80X50											5288.2	11689	6299.9	6753.3	29461	34773	7564.2	4534.4	227.94	49125											103.88	Control
DGSLIVSSSYDGLCR	P61965											4690.1	5285.7	3852.8	4038.7	16199	19783	5022	1784.3	2261.6	18408											104.79	Control
DGSYAWEIKDFLVSQDR	Q9ERE7																					78957	5126.4	7043.8	7782	9232.2	12247	81045	10921	4362.6	8335.2	73.983	Control
DGTGVVEFVR	Q6PDM2	61880	51756	178250	81767	192700	3742.3			186680	22960	32163	61810	55290	19627	133120	184190	45155	21510	11538	249630	190830	22173	16837	22197	22528	54478	281180	30957	28651	34536	128.38	Control
DGTVLCK	Q9WVA4											44403	98372	53475	47778	230940	318990	56509	34671		490120	602980	37337	20067	46688	63119	82961	944980	42305		72675	117.93	Control
DGVANVSIEDR	P08228	35500	38276	116930	39346	116000	2832.1	9716		95407	9349.1	19280	47199	25927	22312	70033	77363	23549	9872.1	3668	116780	157920		31101	19584	12946	41088	204250	19750	28112	34744	152.07	Control
DGVFLYFEDNAGVIVNNK	P62830	1677.6	3806.5	8912.9	4391.8	11044		158.71		10281												16934		5228.5	3111.9	3211.8	4968	17980	5252	7482.1	4527.4	53.569	Control
DGVTVAK	P63038	261650	261360	1136900	327940	1036900				846360	49833	129090	232190	93208	79253	263390	701440	114360	38695	1945.9	929070	1552400	144930	80214	148590	218780	189820	1936200	134920	43867	206700	128.57	Control
DGVYFLYEALHGPPK	P46664											3811.6	6521.4	3832.2	3016.1	14036	16061	4956.5	4581.1	3740.6	17528	25655	4878.7	2484.9	1537.4	2684.5	9139.1	29351	4323.2	6591.6	4875.6	98.531	Control
DGVYFLYEALHGPPKK	P46664	15904	16498	52104	21863	46850		2591.7		39479	3203.3																					107.61	Control
DGVYILDLAAK	Q91V92	65173	46397	183190	54036	151150	1786.1			159020		67796	134770	54487	44874	217130	309790	65833	48734	5876.8	367200	363540	41512	28171	40340	44933	64092	394260	54455	26652	47982	163.64	Control
DGYDYDGYR	Q6PDM2	58790	74198	191070	79007	178500				183080	7335.8	33437	83231	43164	40370	153740	188750	46257	29556	6460.6	203660	307040	38922	24840	37619	36531	77012	407910	48182	33126	58723	171.75	Control
DGYQQNFK	Q60865	55883	63063	197040	82749	192730	15.372			192220		26405	51074	22946	26813	96891	142960	25324	11410	40.757	176520	239010	28565	13384	29164	32378	47833	333300	25799	18528	36060	128.61	Control
DHASIQMNVAEVDR	Q9CQR2	33336	48068	75374	50769	68366	2806.2			76778	5030.3																					89.507	Control
DIAAHIK	P63168	317920	334720	1013900	400330	850460				806310		102230	249830	107490	122860	428140	495110	136870	95756	12877	626440	460490	76686	83044	69868	95231	143460	624560	91262	89488	121880	91.906	Control
DIAAYIK	Q9D0M5											67078	158890	78729	69109	314020	332810	87207	52798	3596.6	320980	412070	49259	55394	49424	96563	133160	482020	79820	56191	97211	126.54	Control
DIANENEAQFQIR	O35643	15067	23105	36429	22555	33077		726.52		30504																						124.42	Control
DICNDVLSLLEK	P63101	287960	285310	660850	285910	579630				359680		151460	336590	167530	137290	530250	486580	88731	61272	3513.5	446670	1002200	142480	71792	161490	135790	175830	670580	96910	66459	141760	265.82	Control
DIDAFWLQR	Q6P4T2	23674	21882	58521	23685	45347	2427.6	2088.4	1992.1	50387												64933	8524.2	7600.6	10967	13036	23727	77742	12061	12795	17478	167.24	Control
DIDDDLEGEVTEECGK	Q3UEB3	23334	23594	52727	22711	49287	1845.8	1615.2		26203		13418	23084	14561	11001	47696	47878	13390	6658.8		20298	31210	5532.5	5136.8	5678.8	8269.3	12669	34964	4598.8	2991.9	4503.6	165.7	Control
DIDENAYAK	Q8VDM4	51808	56556	60861	22930	47484	1892.6	2586.1	2250.5	115850	8891.6																					93.551	Control
DIDFLKEEEHDRFLEEIMTK	P24547	10056	6682.7	27025	8364.1	25360	2790	2321.3	2179.6	23192	3805.6																					47.397	Control
DIDIHEVR	Q8VEK3	228540	290770	633770	289590	538620		2697.6		456960	9945.6	135650	302040	155010	155220	546170	496330	148240	100160	1534.9	422930	977830	177900	96073	164780	206360	294250	1123700	178740	125900	169530	164.77	Control
DIDSFVPSK	Q8BMF4	23597	37943	113270	58772	97779			9171.4	105180	7214.2	28818	46147	32985	38239	111100	119020	39711	21161	4399.8	105990											126.41	Control
DIELSPEAQSK	Q3V3R1	35143	52331	100980	58484	104880				88314	6288.2	22000	46035	34420	24429	94253	91577	22194	16868		111040	139390	24691	11609	18164	25690	33941	161970	21070	13087	30380	168.74	Control
DIETFYNTSIEEMPLNVADLI	P60843																					4412.8						2784.4			959.56	62.924	Control
DIFPIAFPR	Q8CGK3	21818	24054	64963	24065	53381			1566.1	59324	3545.2	12339	24451	14989	14462	62430	68649	12445	7880.3		68534	97928	13057	8478.9	15044	17490	20176	124330	17459	9862.7	18371	172.14	Control
DIGAIAQVHAENGDIIAEEQQR	O08553	8231.7	11774	24868	16618	22012				24296		6144	14167	9646.9	7214.5	31373	33981	10730	6480.3	1604.2	35776	55489	7185.9	4947.4	12713	9074.6	18176	77059	10051	8826.3	12062	213.15	Control
DIGFIKLD	P62274	73964	95851	375080	130130	329890				317150		40314	99483	76809	82744	362920	358490	86110	53230	2759.6	374270	283490	54522	56523	68252	72712	123050	601910	74969	62826	78792	96.253	Control
DIHNIYGLYVHMATADGLIQR	Q8BHN3	1757.5	2798.2	6588.5	4421	5005.6		2628	1778.3	5416.6	2149.9											10369	1519.2	3436.2	1860.7	1830.7	3509.5	12284	2740.9	4878.5	4076.9	123.19	Control
DIIACGFDINK	P32921	19933	17503	46272	20230	39650		1438		33756												79389	10281	5931.6	8481.9	11957	21455	77174	8653	10816	16105	155.15	Control
DIIALNPLYR	Q8CGK3	27745	28240	74863	36279	62355	2273.5		5077.7	63568	7778.3	16807	35479	15419	19724	81954	78603	16020	14811	7485	82770	94812	10823	15245	16156	22316	23986	113870	15809	21765	21366	167.33	Control
DIICQIAYAR	P47962	144340	140580	270110	148300	284900		968.25		327190		78018	108240	47409	49233	228720	219900	47777	35307		213000	555930	63750	5891.5	58300	50474	104880	474590	40052	40948	54918	135.71	Control
DIIFAVK	Q9D051	68702	75393	200360	83664	179090	6743.2	1757	3966.5	166840	49485											267940	37934	20929	41652	48985	81973	352730	57939	32703	61869	108.24	Control
DIIHDPGR	P62918	81674	120590	237170	137380	203520	2721.8			221450		40094	86544	47911	44114	184930	163100	55136	35822	707.68	185880	202970	34536	34383	39993	52183	80184	268050	46570	36734	57891	127.02	Control
DIILPFR	P84091	35208	38296	109200	42434	90257				96286		14063	31039	16878	17310	66124	60621	20857	18224	2622.3	72808	146400	23518	13260	23406	26209	47496	200400	29263	17110	33988	175.93	Control
DIILREDLEELQAQYPNR	Q9DB73	11769	14387	32082	20784	30901	575.68	358.4		37505																						117	Control
DIINEEEVQFLK	Q8BGQ7	19228	21946	52343	31987	39605			3769.2	46303	5250.9																					160.36	Control
DIIVIGNDITYR	Q5SWU9	9997.1	11452	22031	14324	18671			2007.9	21494																						105.86	Control
DIKPQLELIEDEEK	P14873	83786	83249	270900	111580	221990	990.79			244810	11634	30409	55665	28450	34716	114270	113600	35482	27632	4488.3	116380	173380	27518	17304	31386	46901	55748	214580	32913	40022	35043	193.69	Control
DIKPQNLLLDPDTAVLK	Q9WV60	15919	19837	56751	27591	47706	1344.2	1421.9	2124.7	46959																						101.74	Control
DIKPQNLLVDPDTAVLK	Q2NL51	10184	13150	37135	15000	34005			1871.8	38339	2428.8																					92.211	Control
DILCGAADEVLAVLK	Q6P4T2	5587.4	6548.4	8546.1	5100.3	4551.2	730.16	781.35	1108.6	6781.9																						100.48	Control
DILIQYDR	P14131	120950	109860	320530	121020	270650	5053.4	9605		277870	31528	60770	109580	62218	63132	291710	287730	52885	43628	24952	299360	268150	41498	19515	47669	60309	81903	359020	52206	48413	83859	120.15	Control
DILLRPELEELRNEHSAR	Q9DCN2	16896	24911	60510	32491	60673	2713.1	1685	4453.9	59170	5906	17347	33058	16875	22876	79771	66413	25646	17161	2687.9	82599	102190	17516	14930	18019	21324	31199	153690	15489	21468	31621	286.16	Control
DILLVNDHLLNFVR	Q4VA53											1999.2	5650.6	3614	2473.6	8921.2	13090	5311	3696.5	1782.5	12302	11460	3180.5	2842	2101.3	2581.5	5216.1	12969	4601.4	4156.3	3600.7	147.26	Control
DIMDSLILR	Q505F5																					60930	10160	6749.3	9151.5	13784	21265	76518	11677	11392	14764	156.01	Control
DINAYNGETPTEK	O08709											22630	53181	25836	24818	105810	109520	22438	15519	1627.2	133410	132940	15425	19704	18200	18446	37196	194070	20664	31483	25762	169.89	Control
DINELNLPK	P61082	62101	74871	179870	68520	134900		886.99		124450	12813	19315	65098	42900	35546	120170	143540	55843	34521	825.73	156400	184310	23024	19877	34718	36731	66776	260650	43369	44157	55493	123.86	Control
DINLQDEDWNEFNDINK	Q99PV0											1981	3881.9	1052.8	1808.6	7219.2	6561.2	1219.5	860.7		10130	8281.2	1395.7		1855	1099.2	2341.2	11792	1337.9	1010.1	2426.5	56.225	Control
DINTDFLLVVLR	O70133																					14242	3214.2	2256.3	3173.1	4721.7	7191	9864.9	3272.9	4268.3	3871.1	112.13	Control
DINWDSSQWQPLIQDR	Q9EPU0	6826.9	8916.4	15911	7458.4	15059				14003		6925.6	13436	10550	8382.1	31316	28933	8832	7117.3	637.34	30592	20328	3974.2	3154	3687	4468.9	8218.5	22538	5922.7	7313.1	4401.6	176.25	Control
DIPAYSQDTFK	Q91YQ5	50872	49168	131770	70614	100550			12135	147670	12833	14781	48390	34148	34218	99522	133050	38075	29557		147500	145260	32050	13880	46033	30138	61369	207620	23393	38659	48143	112.75	Control
DIPFSAIYFPVYAHCK	Q8BH59	9599.8	11592	28877	13197	19014	421.92	715.2		23100												36487	6660	5499.1	4839.8	6467.1	13752	36987	7382	7562.8	8343.4	113.35	Control
DIPGLTDTTVPR	P62754	76927	92623	194220	81270	172430				190920	9145.1	78741	102810	42427	53643	222420	238220	42782	30874	11129	210290	307910	54445	1776.3	34543	54907	99550	349940	47598	32004	61965	205.18	Control
DIPLGIR	P60670																					146160	22617	16513	27584	26142	47127	191210	24989	25263	36685	135.5	Control
DIPNENELQFQIK	Q9DBG3	15331	16409	45688	20838	35130	344.94	198.77	2291	35416	2256.1	8938.6	17825	9968.7	8884.7	36103	34901	7175.7	9253.1	1151.1	32996	61687	10960	4069.4	7697	6261	18533	68400	10678	13678	11185	180.97	Control
DIPSDTQSPVSTK	Q7TPV4	23291	24603	65668	28681	53176				58052		10756	22694	15799	14074	50234	52466	17160	11057		52361	30754	4990.6	6086.7	6105.6	3826.9	9419	46872	9479.5	8267.5	9168.1	189.13	Control
DIPSDTQSPVSTKR	Q7TPV4																					97443	12383	8775.2	12105	12246	29339	121350	18761	20354	16702	94.09	Control
DIPVVHQLLSR	O70310	16190	17273	38215	21489	39908	579.87	2471.7	4292.6	36333	3557.3	5317	11197	6750.6	5664.5	23538	20329	6928.1	5216.6	2234.8	24700	30305	5495	6702.1	5482.2	6253.1	10287	36305	6164.1	6365.7	9283.2	132.17	Control
DIQDSLTVSNEVQTAK	P47754	23401	31960	73115	33964	64352				71509		18787	39820	27121	24404	87941	94334	27599	21669	610.71	92761	93705	16593	17265	18784	18370	31064	118740	21576	20712	22433	242.79	Control
DIQENDEEAVQVK	Q8BG32	27790	32211	84818	30697	76477				75181	2875.4	16782	30587	21850	17168	66179	63271	18685	11552		77135	86802	13820	16338	15233	12462	30882	111840	18888	18551	22996	162.68	Control
DIQPAFSADDIAK	P25206																					60766	7734.6	5176.8	12576	10132	23290	71381	12495	8922.1	11221	128.85	Control
DIQTLLSR	Q9Z1R2	49703	47645	114910	55252	130170	889.13	2722.8	6371.4	106900	8113.8											168920	27740	21100	31170	22694	47198	228650	38759	28003	42234	143.37	Control
DIQVIVNVPPTVQAR	P13595																					12668	1747.6	3076.1	1899.1	2332.3	5720.5	19339	4923	3601.3	4685.1	108.37	Control
DIREEAEK	O70435	176230	166550	478100	189250	437280				387640		90315	184370	87187	97119	331000	385050	105960	76504	12039	461260	442890	67453	56418	56764	85020	134860	634330	76477	58745	99218	143.04	Control
DISDVER	Q9D819	80265	96428	292140	152450	229410				262040	43241	49966	103870	58853	66371	207470	223810	73630	40629	4865.6	249280	196500	43290	34528	53543	52237	101250	317370	61179	54876	80574	166.86	Control
DISEASVFDAYVLPK	P62855	165710	160130	417740	215230	399060	4070.7			370020		142770	255730	149470	136090	588130	513170	140250	94146	11346	544890	558720	100340	89376	94492	102610	185080	586920	106080	108090	117130	247.08	Control
DISENKR	P63017	219980	269410	854200	194210	863890			10256	469480	3302.9	147110	206710	97823	134820	293930	408770	113270	62071	7545.9	733690	111240	12837	11331	9921.3	18514	28910	123250	10687	5925.9	24845	116.54	Control
DISEVIALGVPNPR	Q9CSN1											4611.1	12747	6893.2	7903.6	22007	19291	8574.1	4273.7	1769.4	24356	28988	5956.2	5568.3	7316.7	4241.3	14061	42869	5908.4	8475.6	10086	177.57	Control
DISLSEYK	P35700	435720	466860	1297600	379880	1056200				975600		213110	471170	264790	250560	1023500	988790	215520	165370		1063900	1313600	200980	132190	140800	212120	280000	1550900	184790	154150	214910	167.24	Control
DISPLLK	P08030											54521	117240	69324	73104	250580	276500	78149	59762	21912	256070											102.72	Control
DISPLLKDPDSFR	P08030	217500	228460	589820	255700	528710				472650																						198.48	Control
DISSIGLK	Q6ZQ38											54622	122470	55639	55754	249510	255040	58037	46757		271280	342750	54156	31263	45334	56683	90858	426960	63282	52160	71746	157.34	Control
DISSSLIALADK	Q8K4B0	4979.8	6089.1	13740	5759.1	16567		1201.7	2879.9	21303												23782	3652	2650.7	4638.8	4824.4	9807.4	37769	5859.7	3916.5	7796.4	123.63	Control
DISSSLNSLADSNAR	Q9R190	6805.4	8209.1	21582	10754	17782	1331.9	2366.2	1430.8	17178	1197.3											27933	3218.9	4392.1	3182.3	3344.8	5776.6	32139	4268	5912.2	7773.5	100.93	Control
DISTLEPLKR	Q9EST5	203320	204260	518110	248060	504350	13765	7507.4		476300	18555											692960	103580	92859	129710	113670	214690	959540	166860	140090	160090	153.1	Control
DISTLNSGKK	Q91YQ5	119600	115160	318450	154620	302680			14647	285930	14507																					120.06	Control
DISTNYYASQK	P08113	54083	45723	154080	49980	122210				127190		29808	72798	40922	43539	179030	166480	56811	41549	107.61	190350	262560	31900	12814	32393	38060	56390	336280	43650	25118	48463	272.43	Control
DITSNIHFEAYR	Q80UG5	19047	26722	55665	31846	47699	5122.9	3428.4	5001	36975	8068.1	19554	42864	20653	24237	68122	63401	21112	19184	6848.8	67398	74110	17345	12307	19206	18924	27416	84146	31020	21733	30308	150.21	Control
DITVLDLGCGK	Q9D0L8											7399.7	13170	9338.4	6197.2	27098	23758	9207.4	8251	1998.9	34484	38354	6158.5	5233.4	8073.3	5110.9	14732	49341	9013.7	10897	9008.9	115.71	Control
DIVENYFMR	Q62318	61754	65688	133230	58214	98087	4111.6		4429.2	104580																						120.12	Control
DIVPGDIVEIAVGDKVPADIR	O55143	27794	30319	91860	50201	78931		5187.6		85823	6354.4	17686	28725	15018	13355	47811	60847	21139	9251.6	11381	67948											111.77	Control
DIVVAETLEDLDKNK	Q8BH97	20911	21920	65800	33977	48376	2138.1	4138.8		56803	8082	9469	19644	21334	15119	52587	51576	14397	15041	7089.2	55117	112280	16882	15827	21947	20660	41046	151360	27586	25541	34144	192.4	Control
DKAPGQLECETAIAALNSCLR	P26039											3330.4	3484.7	3689.8	3527.4	14556	14123	5669.9	4182	1042	20325											93.006	Control
DKDDDLPQFTSAGESFNK	Q9CPY7	11164	17088	35457	16323	23502		7119.6		31688		32285	48093	33873	31276	133280	127340	30278	28960	1614.7	133060	217140	29683	17864	31183	38418	54046	262160	33732	31000	45163	114.99	Control
DKEDDGGEDDDANCNLICGDEYGPETK	O70133	7514.1	8023.2	17960	6147.9	13891				11800		2108.5	2797.9	1193.3	1567.7	4645.3	4105	1270.7	1172.7	1007.4	6000.7											98.565	Control
DKFPEVIINFPDPAQK	Q8VDJ3	18657	15126	36104	14700	32361		2540.5	2032.7	32265	3680.5	15621	25045	19122	19277	62330	58855	21732	16595	4351.2	73198											95.015	Control
DKFSFDLGK	P30416	145700	171750	530530	197250	430110				455540	18820	88052	210730	115670	84594	412280	438860	114030	97843	28743	409340											107.83	Control
DKGFGFIR	Q99K48																					869430	104260	48572	88133	101950	176010	1013400	118120	109830	144780	64.711	Control
DKGLQTSQDAR	P14211																					230130	23528	9271.8	22502	37147	38796	293370	25222	12431	43515	89.301	Control
DKHVEEVR	P54227																					196610	37922	33436	41077	52204	74762	250270	51699	28909	53595	85.355	Control
DKIIVNDR	Q99LF4	64154	70997	256400	87591	209660	3192.5	8604.7	8400.3	264960	9936.6																					47.706	Control
DKITGQSLGYGFVNYSDPNDADK	Q60900	9055.1	7918.7	20790	9500.6	18059	454.37	1458		17848	1266.9		4627.9	3484.2		18969	14410	3984.1	6146.3		17660											95.835	Control
DKLCGPYEK	Q61699																					532170	66758	31898	60470	87169	139010	545140	77905	73893	106250	81.017	Control
DKLDGNELDLSLSDLNEVPVK	Q922Q8																					164830	22576	22759	24364	33055	45797	218850	40105	26008	43658	143.15	Control
DKLEEILR	Q6NV83											14192	25174	16746	14243	51889	59999	20110	9269	5863	55999											75.378	Control
DKLESEMEDAYHEHQANLLR	Q8VIJ6	70662	53219	208820	88796	141750	8741.5	3159.4		150950	11278	35045	88791	18815	45617	165920	137680	22055	27570		175970	215510	38637	39194	34241	38695	67273	244340	32065	28646	37683	143.57	Control
DKLNNLVLFDK	P62852	286460	228450	898030	306670	811850				736850		94845	243570	141750	125470	600280	611510	133940	112520	9319.3	691860	697390	84223	50379	44798	104120	170170	879940	75473	83926	98532	119.56	Control
DKLSELQLR	Q99KF1	90033	89842	280150	94715	252990	9370.4	12433	7735.1	234960	24210	35087	91582	47250	57743	228590	207090	74604	41407	5765.5	238870	260600	39821	33149	33816	38602	65080	355880	47255	45002	53992	103.34	Control
DKLSGEYEK	Q61316	176590	180850	564980	192280	480730	4013.2			460160		102750	221340	114010	101990	434180	500620	130390	62232	26466	598890	886980	100580	73093	126700	133000	211950	1111800	116200	101860	213900	98.943	Control
DKPLKDVIIVDSGK	P24369	115280	158620	465490	174710	370750	1133.7	9520.3		400860																						141.85	Control
DKQDEEQR	P14211	8040.2	14103	32313	11078	33084	2394.5	4800.2	2745.5	16815	3853.5																					78.098	Control
DKQPEQATTSNQVASLYR	P37913	15105	28470	46265	18078	40389				46720	2728	10702	18855	13326	11137	48170	52167	20480	5282.6	261.68	47949	83586	9093.1	7870.2	11589	15107	18508	98046	7417.3	10506	22216	105.77	Control
DKQPYEQK	P30681	584200	504930	1825900	597050	1487600				1229700		230220	432000	187560	232110	763280	1196600	218950	143630	10256	1212400	1417600	192850	139640	178840	272950	282230	1710200	211360	105450	278800	145.72	Control
DKTPVQSQQPSATTPSGADEK	Q8VDM4	12514	14459	33859	15307	28985				27004	1818.7											41637	6327.2	5425.1	5496.8	7519.4	10703	51258	6036.9	5641.8	7392.2	94.463	Control
DKVAGHSLGYGFVNYVTAK	P70372																					105320	15158	12719	17285	15885	28138	136900	20793	15653	23512	80.752	Control
DKVDETGNSLK	Q01320											37397	55487	30698	33772	101900	124840	37193	30946	17506	142610	181950	28663	20905	36035	37982	66389	235740	42206	39904	49457	113.22	Control
DKVEASSLPEAR	Q05CL8											29617	43936	32356	36438	79378	99513	22542	19594	10528	122840	148990	25026	15848	27970	36534	58551	171670	26024	23971	30685	84.297	Control
DKVIPLIIQGFK	Q8BH69	7780.3	12317	24013	14239	21535	1165.9	2265.7	2267.8	21787	2660	7576.8	14682	10194	9549.2	29731	30348	8552.3	7818.1	2151.7	31636	36811	7713.8	6491.3	6757	6530.7	14451	48906	9950.4	5966	10676	98.105	Control
DKVLTEEELK	Q9D0I9											70702	126010	74560	76901	229130	231630	79602	50267	4244.4	251370	307990	53753	47717	49037	45377	75198	357820	55439	68609	60372	103.88	Control
DKVQAGDVITIDK	Q9WTM5											18761	57701	30092	23886	139380	105470	27527	18282	12704	123020	176120	23721	14026	26666	28809	56238	190910	36500	19207	34982	119.56	Control
DKWLAPDGLIFPDR	Q9JIF0											49299	75574	32217	76624	185840	173770	51944	27490		175550	221240	36696	34303	41839	38264	76381	250780	54649	38858	53680	127.75	Control
DKYGVFPLR	Q01320																					290910	43057	53812	43117	40880	93122	390660	58550	58111	59919	104.22	Control
DLAALEDK	P16546																					115190	17916	21390	16963	18932	38725	127840	33137	17694	31979	87.639	Control
DLAALGDKVNSLGETAQR	P16546	31897	31381	69934	50039	68212	3179.4	4607.6		59213	4619.3	9745.1	17544	11542	15033	39202	42509	22357	11881		43881											85.636	Control
DLADELALVDVMEDK	P06151	130730	119930	263520	115810	263440	7854.3			245350	15373	83616	169940	54448	65815	267890	332970	73487	72429	1143.9	285710	396090	49905	24707	28690	45775	62966	294930	49686	47246	41046	200.67	Control
DLADELALVDVMEDKLK	P06151																					738750	83015	12891	55075	101290	126930	535460	76700	73172	87526	169.25	Control
DLAEDLYDGQVLQK	Q9EPC1	8299.6	7648.4	15222	7617.4	18438				19093	2112.9																					93.096	Control
DLAFTLEER	P06801	27368	41112	106720	48663	101830	2634.3			97908	9708.4	24382	49648	26486	23661	106780	97123	16342	14078	13219	118210											115.71	Control
DLAGALDEKELIEK	Q8VEH3	51003	42543	123020	62499	139170			4492.8	118600	10532																					135.58	Control
DLAGSIIGK	P61979	300540	312230	985660	286590	883960	178.61			733720	48163	133660	236030	125570	135590	515320	569060	163380	89075	11262	588550	1011400	141390	84757	132600	157100	300690	1286400	195000	104110	224070	149.94	Control
DLAILLGMLDPVEK	O08709	11368	9319.2	52619	14650	35840	1467	1660.2		32882	1890.9	8305.4	24713	12376	11077	57995	58781	12614	13525	1543.7	52988	47748	9371.9	12304	6187.1	10628	18060	57234	10827	9712	11111	161.99	Control
DLAILQCHGELDPMVPVR	Q9WTL7	10270	10102	24335	13106	17549				18985	8462.5	6537	14169	6037.5	9384.8	25061	25571	10031	3153.2		59213											76.151	Control
DLANGNITWADVEAR	Q9CZD3	22049	25704	59729	23786	54189				60330	4241.6	6199.4	16639	11073	12766	42351	36937	11899	8038.2	2415.4	50473	70470	7948.9	5828.6	10978	11310	19406	88433	11199	10910	13157	241.51	Control
DLANIAEVEVSIPAK	Q8VDJ3	12218	15355	33421	14982	28525		74.801	1207.5	29800	1912.6	9483.1	19173	9130.5	11144	39195	40476	12918	7908.3	1095.7	46058	46835	5472.6	6610.1	6911.4	9196.6	14747	59356	12201	10296	8353.4	153.38	Control
DLAPYLPSVTPGLK	E9PVA8											6571.2	11276	7316.4	8388.3	27858	27414	8286.4	5049.5	1999.2	24664	31880	4853.5	4639.7	5086	7533.3	10642	44282	6510.3	7723.3	8459	96.015	Control
DLCDVVASK	Q91VI7											16512	35174	27960	25572	61745	57915	23753	19675	5122.2	62563	93173	25189	22545	31459	24997	47283	158050	34546	34149	32224	109.29	Control
DLDDFQSWLSR	Q62261	23277	29214	42285	30624	45167	1427.1	5827.8	4691.7	43373	8888.5	11534	23783	22491	17981	43231	45238	17560	9812.5	15900	47578	57989	10953	11935	15201	11319	34455	81904	23251	17260	19426	136.96	Control
DLDGFRK	Q91ZJ5	25336	33254	80267	34011	73768	135.97	123.93		74405																						59.205	Control
DLDIIDNYDYSHTVK	Q80X90											6596.5	12895	7555.5	10840	27412	30693	5426.6	7238.8	8394.5	33523	41516		7490.3	8463.7	11435	22822	52737	7681.9	15952	15511	74.678	Control
DLDKPFLLPVESVYSIPGR	Q8BFR5	65895	86574	165330	78732	140660	14404	12416	14404	144710	12680	26081	70269	37897	28488	170930	165340	43141	36727	17900	155090	176060	28038	19906	33662	33082	54190	219260	34163	26630	50679	137.05	Control
DLDVAVLVGSMPR	P14152	22689	19469	74367	22120	46266				49273	3473.5	10148	23226	11923	13490	53124	53057	13425	12607	1688.7	54813	102090	18612	7780.4	11575	14651	29737	119510	12903	14779	18503	196.76	Control
DLEAHIDTANK	Q8VDD5	149940	158510	402800	202850	329210	7770.8	6484.5		313250	17198	76731	147160	82664	113900	317170	286860	114110	69543	12703	341270											112.13	Control
DLEAPEVQESYR	Q9Z1R2											4595.1	11008	6531.2	6329.1	19174	21334	10148	5680.5	2130.3	22735	40907	5780.8	2616.5	7652.5	7304.9	14251	50278	8657.3	8769.6	10850	95.573	Control
DLEEDHACIPIKK	P58252	560380	565010	1507500	587300	1150300			25450	1037900		273430	572050	275680	245660	878830	904190	285260	161660		955430	2263300	265330	250330	288370	284930	415000	2063100	234210	402590	315620	135.6	Control
DLEEFFSTVGK	Q8VH51	28506	45281	76077	41966	74103	3451.1	3061.2	3145.9	69582	8616.9	25942	47302	34236	34356	95925	82306	22951	20211	8236.4	93599	85818	15998	27223	16436	18179	42992	118680	23114	12978	33022	150.61	Control
DLEFTIYDDDDVSPFLDGLEERPQRK	Q9R1P4																					28563	3221.9	3923.9	2575.9	2781.9	6759	24941	3387.6	3902.9	4030.9	184.95	Control
DLEGLSQR	Q8VDD5	29802	29952	98871	36103	87508	1335.3			80500	7107	28893	58101	33681	24383	140570	154470	34596	21598	754.49	163710	149600	22468	14883	18209	19946	35238	210210	16061	19755	33217	169.06	Control
DLEGSDIDTR	Q9ERK4	17858	22210	70651	31876	52836				69456	5599.7	14606	29161	15703	12019	52721	72324	16035	12325	2805.1	74230	96644	11512	9953.5	18161	15338	27459	130260	20490	11409	22375	133.57	Control
DLELLIQTATR	Q02819	11194	13903	33727	14818	27101	81.953		1165.2	29903	2296.4																					94.616	Control
DLETSCSDTR	O08788	4851.4	11375	26964	16406	16893	332.86	1079.6		22863																						91.853	Control
DLFEDELVPLFEK	Q7TMK9	29663	26830	82834	32369	76498				69118		23858	47330	30482	21207	101680	105060	15475	17042		118370	125130	19139	14982	13103	22796	38802	140240	18464	11745	29265	176.95	Control
DLFPYEESK	P51859	23359	32454	89779	41881	80829	449.99	4381.3		71998	8157.5	13606	34719	20175	17765	68889	68112	19655	8562.2	3059.1	57078	96760	11258	13830	19305	15716	32064	116070	22849	24067	20763	159.37	Control
DLFSDGHSEFLK	P27773	139070	301860	167100	317140	135880		9087.2	15129	222530	18958	206460	306680	240340	233980	253260	241280	229400	210630	19205	215600	277420	142500	141620	170150	156820	347610	320310	179050	183820	214560	179.19	Control
DLGATWVVLGHSER	P17751	31981	28375	108050	31910	104860		11213		76184			33055		35868	47051	71900		14470		85331	139790		27374				127680	44742	30367		153.15	Control
DLGEELEALKTELEDTLDSTAAQQELR	Q8VDD5											3348.8	9988.3	6530.6	5516	25502	32928	4532.4	4644.3	317.25	26615											172.32	Control
DLGLAFEIPAHIK	Q91VR5	12173	12960	51618	18493	36338		2906.6		39328		8800.7	19547	9527.1	8620.3	38808	40834	14173	9766.1	1656.9	46108	78429	11717	7600.4	7973.2	12253	17565	87924	14268	14642	15861	103.88	Control
DLGLSESGEDVNAAILDESGKK	P08003	6985.5	7260.4	19543	8103.6	18696	931.84	66.04		21937		16398	25098	10512	15891	85934	83193	20784	18718		109740	36028	5688		4664.1	6108.2	13394	43306	7157.8	10083		143.57	Control
DLGTDSQIFISR	Q61598											27545	44048	47490	20402	149280	156900	33351	26236		162950											70.977	Control
DLGVFIPAPMAQGR	Q62448											5559	10708	6520.3	7281	19817	24425	7661.8	3225.8	872.41	25707											85.377	Control
DLGYIYFYQR	P56399	11525	17166	34908	15932	36395	3712	3029.8		26695		12085	17404	8888.9	14010	37155	34854	10526	6696.3	3269.9	37586	37433	5468.1	5789.1	6548	6869	15081	47969	10196	9235	9928.3	92.439	Control
DLIHDQDEEEEEEEGQR	Q9CZ44	10731	19140	30597	26159	44658	3143.7	5759.8		33088	7863.3	5742.9	14487	10773	6076.6	37443	31858	9086.6	13286	7248.4	33652	30243		2272.4	7131	14302	14242	57172	6420.9	6993.4	9189.5	162.41	Control
DLILPTIQK	E9PVA8											26709	36656	20223	24995	58265	73366	31275	17864	2530.9	75374											80.438	Control
DLILSPR	Q921M3											59497	126790	70538	57197	252710	310110	71086	49925	15984	314150											127.84	Control
DLISHDELFSDIYK	P63028	207070	189290	528350	177820	485470		8704.6		442700		96358	220610	126880	100020	409040	430070	133660	102280	6408.4	466560	263430	40076	27472	39144	62014	77040	316620	46603	66541	75202	149.69	Control
DLIVATVAVK	Q9CWJ9	67068	67495	157270	76149	142970				145270	8890	34390	62880	28349	38955	110040	134120	42030	39921	3522	133200	218090	30810	19611	33233	37912	67861	231110	42448	27894	52631	185.6	Control
DLKDYFSK	Q60668	141040	194240	311860	200990	262790				282030		126180	259330	181700	156200	407830	387960	161390	112560	9638.9	383670	610790	130560	77413	112000	131260	221900	604840	109230	108000	143720	99.442	Control
DLKDYFTK	Q99020	596630	810860	1314300	793310	1028900				1116900		240840	367510	268750	265470	609440	568870	271820	213820	10759	602870	900260	192140	138350	170440	180930	364750	953530	189900	188720	222910	88.496	Control
DLKEEFTEALR	Q64514											14249	40571	26436	24150	89016	95093	25706	26245	4080.7	97553	106460	12266	14204	16337	24478	34315	142340	19037	27079	33608	100.55	Control
DLKPENLLIDQQGYIQVTDFGFAK	P05132	13278	17290	27560	18834	23891	1077.4			28400	1581.5																					110.18	Control
DLKPSNLLLNTTCDLK	P63085	120160	108950	302040	105620	248580	2917	6860.2	7121.3	253700		34252	70435	40277	41332	127070	112920	39421	22586	426.58	134340											102.78	Control
DLKPSTPR	Q61937	662400	652000	2005400	748020	1780900				1684400	88563	624690	1323500	695880	697750	2654100	3153900	739550	493930	41650	3726900	3839800	486100	343290	480780	602320	920830	5194500	602790	446420	819380	124.08	Control
DLLDDILPLLYQETK	Q6ZQ73											1806	3904.6	4442.7	3094.3	8210.8	9137	2921.3	3914.5		8483.8	8002.2	1745.8	1138.1	1973.4	2608.4	3517.9	7010.1	2674.1	2610.5	3046.6	91.855	Control
DLLDLIK	Q4VA53											19424	47473	24500	24736	71751	67426	22577	17731	2779.1	65008	76821	15803	16169	17469	18683	35036	93558	25128	18315	24439	119.21	Control
DLLDSVLPHLYNETK	Q6ZQ38	12144	16476	28150	21168	22971	830.01	455.3	2487.3	26508		9691.9	17187	10842	12995	26746	28832	11132	9194.6	1167.3	30539	42355	11991	10702	10977	14212	23667	55078	14503	11637	15607	141.46	Control
DLLEVADILEK	Q99LP6	67814	58516	191360	67386	146760				175490	9290	27414	76096	43237	30462	146770	150500	41661	30375	1496.7	157100	189950	32304	26027	38580	43599	63149	214220	40364	32558	46836	204.5	Control
DLLFQALGR	Q9WUA2	30246	37297	94316	40004	76050	1165.2		11318	76455	4194.7	17628	33289	21933	16264	77628	68960	15685	9369	1987.8	81020	98694	13819	11178	14099	20834	29144	116860	17641	17389	20324	131.03	Control
DLLFQPVAELK	Q9WUA3																					51641	3984.9	3624.9	8291	8931.4	17242	65624	11985	8505.5	7507.7	90.108	Control
DLLFQPVAELKK	Q9WUA3	35952	37614	120750	53130	111360		3518.1	4834	115720		39086	70157	33019	41018	154300	166630	45116	32073	5568.8	199620	157730	20595	11665	22618	20988	40940	171310	24813	25171	30700	121.28	Control
DLLHPSPEEEK	Q6ZWU9	53351	111060	89293	138240	132030	3304.1	3397.3	9779.8	94786	17425											124280	49810	50214	45532	32874	75895	164590	68266	58452	65704	88.441	Control
DLLNGVKPQDVDFATTATPTQMK	Q8K1J6	5976.3	6053.8	19553	10081	15369	397.4	915.56		14309																						90.534	Control
DLLNKVDSDNLCTEEIFPTEGAGTDLR	Q91VD9	3924.9	3330	12932	5043.5	11728				10812	1801.1	1967.4	4527.4	2176.1	2297.7	6814.2	8396.5	2610.7	1244.4	835.73	10824	20519	1523.2	835.71	2827.3	1801.3	5156.1	18753	2529.3	2288.6	3245.9	87.339	Control
DLLNMYIETEGK	Q61699	30996	17484	66483	23429	45330		1360.9		45380	4820.8																					116.55	Control
DLLQFFKPR	Q6A4J8	18947	20828	57348	20301	46891	8658.6	1141.9	2313.6	43898	9071.7	13152	21180	13164	13820	54316	53930	13059	10263	3070.2	62398	61668	8877.6	10097	11038	12300	23733	75097	13718	13541	23375	172.23	Control
DLLTAYYDVDYEK	P27773	55969	59776	172430	73987	155260	546.03	540.41		134080		38524	87309	45984	47322	180380	180750	48331	42896	5.4883	175630	246340	38459	41829	35585	36194	72687	278870	49497	43574	53277	257.42	Control
DLLVTGAYEITDQSGGAGGLR	Q9D1D4	4629.3	5215.1	12347	7402.6	10622		1035.7		9683.8		3306.3	6298.7	3412.5	3780	15120	15256	3360.2	2725.4		15090	13580	3424.4	1768	3546.7	2217.1	8595.8	18547	4165.4	2739.6	3706.4	143.93	Control
DLMVGDEASELR	P61161	9146.8	23483	45702	28997	39850	1868.7	4280	2055.3	39202	5405	9896.9	21451	16529	12550	40738	39721	11734	8644.5	3973.2	42162	62096	7481.1	7797.3	10123	12510	20433	60267	10474	9617.4	10198	158.79	Control
DLNCVPEIADTLGAVAK	Q8CIG8	10794	13084	25263	9904.7	19825	418.91	1184.7	1600.4	24217	1538.3	7774.7	16454	10397	7599.1	23926	27201	6459	4375.1	2531.4	30445	49430	5688.1	8116.1	6090.7	5284.8	16347	40180	4690.3	6800.4	7009.4	110.38	Control
DLNSYLEDK	Q9D1M4											19947	38513	22229	26880	72526	69371	23306	15860	4564.7	73593	83564	14970	16957	20819	20624	43166	84904	21361	22593	27911	106.4	Control
DLPDPYVSVLLLPDK	Q3U7R1											5242.4	7841.7	6707.7	6919.4	16996	19989	7397.4	4713.8	1245.8	19592											70.977	Control
DLPEHAVLK	Q8VEK3	283390	335700	745770	379730	630280				628630	23867	132100	283520	170540	185950	546270	564970	187020	138800	12434	566830	680200	127450	76799	124210	145780	236890	876280	148740	115380	171080	138.1	Control
DLPITEAVFSALVTGHAR	Q6PB66	9427.2	7170.8	25514	12121	16024		4705		21070																						113.29	Control
DLPNALDEK	Q9CQW2	60597	94048	185230	90369	162210	678.51			178880	8424.2																					159.4	Control
DLPPVSGSIIWAK	Q9JHU4	10083	13672	22048	15578	23871	1884.2	3552.4		23628	11585											32090	6614.5	4186.9	6715.9	5097.7	8266.2	38917	6982.3	6571.6	8844.8	143.61	Control
DLPVSEQQER	Q9WVJ2	26402	33217	84103	43955	81927	3179.2	1307.7		70046	5931.2	16705	28987	21041	21317	64702	77449	18501	15681	2440.4	74341	106460	13035	13677	16466	21049	34994	167480	17003	19901	27493	182.39	Control
DLQDELAGNSEQR	Q9CW03	11708	15376	28978	12505	28790	1924.3	965.93	1065.6	30376	2867.1																					134.99	Control
DLQEEPAPVRK	Q6PB66	101690	97377	267920	116800	235120	8458.8	2964.8	10605	217520	9147.7	61222	105150	79624	59242	210370	193930	57835	72436	17933	219650	381950	52207	30930	53676	68290	113700	435130	63414	70442	68471	117.98	Control
DLQGRDEQSEEK	Q8VDD5	43146	47217	125060	41685	105190	945.33	3257		106060	5196.9	18442	38613	20323	22727	74516	82727	29345	14063	6554.3	108800	177240	24542	23072	22932	30544	52511	233340	25456	34770	41881	115.57	Control
DLQNVNITLR	P67778	44005	50143	146730	61954	129190		60.707	5147.1	114000	8569.8	51016	85322	38585	44478	191350	206350	44627	21632	1203.7	198660	216100	30905	3944.9	33654	37426	56793	292780	32361	21864	38183	225.67	Control
DLQSAEKEEQEK	P46096											4524.3	13297	9826.3	5774.3	22475	22362	6948.5	3758.7	10742	32200											72.34	Control
DLQVSVESQQVQQVEVEATVKPELTAALR	P15331	1691.2	3235.4	8542.6	4365.8	8930.6		299.12		7588.9	1022.7	1487.9	8084.4	6855.9	2069.7	13244	13733	1503.6	1463.5	280.18	15332	4930.2		729.37	1222.1	1356.6		5529.3		2073.8		57.803	Control
DLSAAGIGLLAAATQSLSMPASLGR	Q8K310	1598.6	857.77	6969.5	2828.3	5068.2	744.82			5627.7		1411.1	3856.8	1585.5	718.41	7745.6	9140.4	2118.4	1223.3		9060.7											81.632	Control
DLSAEELEAFQK	Q9CQF0											4966.4	7140.6	6189.4	5030	15991	17119	4677.5	4242.7	1918.7	17689	26110	5534.1	2328.4	3619.8	8161.1	7353.2	30615	4313.1	5659.2	6318.5	125.48	Control
DLSEELEALKTELEDTLDTTAAQQELR	Q61879																					5777.8		418.28	1653.5	2435.1	2024.8	5405.3	1761.9	2207.7	1755.2	22.755	Control
DLSHIGDAVVISCAK	P17918	40156	53712	118750	59788	121480	8736.7			134940	14415	22287	35246	24804	26627	87604	89035	27358	15177	12084	105990	145800	25064	14950	28233	30335	47674	186670	24902	23613	31155	119.87	Control
DLSTIEPLK	O35381	30481	35607	101810	44736	89868		6451.9		96589	11447	16475	33388	17619	16257	69353	69418	13551	12817	7195.4	77035	167490	22326	10972	17978	25764	47144	198800	29166	20192	31437	143.01	Control
DLSTVEALQNLK	P97822	26887	29652	78362	44290	66546	81.179	5290.4	2632	66419	9109.7	21007	38902	19843	21110	70826	71432	21291	16869	3124.7	76557	84070	12295	9247.5	16167	18305	23595	99434	18855	16580	19580	207.34	Control
DLSYCLSGMYDHR	Q9Z2X1																					173580	21709	13442	38879	21897	28454	228700	26939	32318	19022	73.881	Control
DLTAVSNNAGVDNFGLGLLLR	Q9D0K2	6892	5036.5	25697	9201.6	21556				19105			7858.5	6510	7173.9	24879	27196	5742.5	4871.6		28702	37333	5258.8	624.91	6026.7	8305.9	8919.6	44602	5980.6	2829.1	6890.4	90.926	Control
DLTEYLSR	Q9Z130	99546	144840	288580	107900	262980			12811	339670	13912											374220	41556	45059	49173	86755	132200	411250	72461	48645	93315	151.04	Control
DLTGQVPTPPVK	P14873	23529	24169	85318	27447	83605				70579	6885.5	14019	26219	16962	18624	72381	66538	20369	8247.8	2901.2	75712	79654	10187	8487	10630	11591	20834	115370	12700	9448.4	16022	112.11	Control
DLTLEQAYSYTVENAK	P32921	5959.6	6856.4	19740	8699.5	16412		377.23		13520		4404.5	8778.4	4698.6	6841.9	19303	20997	2200.4	3072.5	709.31	16340	38917	4102.2	2801.3	3114.8	5441.1	8749.4	32349	6080.4	4497.6	6216.4	147.87	Control
DLTPEHLPLLR	Q9DAR7	19939	14935	47079	16549	54712	1528.9	1883.7	2202	46387	5529	5804.6	11988	7253.9	8736.3	33199	32854	7388.8	3699.2	3076.4	35119	39368	5618.9	7766.7	5945.5	7039.3	12943	44963	6876.9	6291.6	7861.8	167.1	Control
DLTQNTAVSINFKDPQFAEDYVFK	Q9DBR1											6462.3	12302	7071.6	9827.2	26516	27234	7242.7	7956.6		34043											48.597	Control
DLTSWVTEMK	P16546	11753	9638.8	32884	12248	26675	1530.7	1332.2	914.16	25217	3269.8											48458	5082.8	6210.9	5319.4	10843	10324	56611	8223	10661	8225.7	118.18	Control
DLTTAGAVTQCYR	P62717	42507	33199	100230	30991	95852	2801.2	790.25		72590		29721	37348	20097	22212	100520	99989	23595	15054	147.41	100390	184620	18286	17552	16712	23341	34323	161870	28543	30262	32595	214.82	Control
DLTTSSVEK	P14873	99033	95222	335800	118370	319680	3680.5	7661.5		277450	14389	71880	180160	77756	77355	349440	409390	90391	43271		407970	522360	63812	33199	61788	78866	109580	700570	64859	45777	95149	201.07	Control
DLVAIEAK	Q62261											28194	88683	66312	50453	154830	159700	15598	31005	21801	205320											128.69	Control
DLVDDLKSELTGK	P48036	31149	39373	109190	45914	85912				95632		31454	87566	42355	49269	179450	178720	55245	33952		184900											167.88	Control
DLVDDLKSELTGKFEK	P48036																					158130	20768	8869.5	20467	28741	43518	175950	20500	28462	21258	123.02	Control
DLVDYITTHYK	Q9CXT8	26961	28945	70213	27187	62069			2632.2	67639	4171.2	19473	24563	15595	17066	54070	62775	11992	11866	6466.4	72552	48196	8667.8	7583.6	6858	11977	20789	54993	17624	14298	11910	116.23	Control
DLVPDLSNFYAQYK	Q9CQA3	19401	22722	64267	25806	49478		4592.1		57114																						183.64	Control
DLVQDPSLLGGTISAYK	Q8BUV3	4968.6	7383.3	17345	11101	15760	291.27	1672.8	1298.2	15905	853.94	5537.3	8935	4464.7	7744.3	18823	21283	5682.2	3376.6		22750	18905	2746	3463.8	3988.9	3664.9	9091.8	23417	4300.8	6250.7	5566.6	120.87	Control
DLVSSLTSGLLTIGDR	Q91V92	42130	40405	122200	45484	102010				92800		21586	54034	30659	30003	112750	113350	22331	17267	2660.8	108480	144650	15534	6536.6	19902	21342	43174	194750	25046	15804	28541	322.42	Control
DLVVLLFETALLSSGFSLEDPQTHSNR	P11499																					2484.4	841.79			913.31	1616.1	1875.6		1569.8		110.83	Control
DLWVLHLATK	Q921I2											2994.8	5257.5	3590.5	3399.9	12636	14611	4851.6	2656.9	3109.8	12353											76.143	Control
DMAAFNERPIIFALSNPTSK	P06801	18728	18890	64215	24500	49779			3290.1	43544		22994	40792	21173	22383	96546	93160	18682	25272	6397.1	94650	77660	12642	9430.2	8225.9	17009	22584	90693	8077.1	11462	17481	108.71	Control
DMAIATGGAVFGEEGLNLNLEDVQAHDLGK	P63038	30170	19469	52359	22320	47041		141.05		52124		25127	52750	22417	30373	137770	122860	36221	41984		106990	169610	22789	27202	19496	33867	36880	177270	33958	24801	20736	138.92	Control
DMANQVK	Q99LX0																					430520	51433	33374	46417	82951	100590	545480	49335	41249	74118	113.7	Control
DMGQGDASNLQQK	Q9Z127	8506.2	6100.2	36924	9429.7	25676				23067	2347.4	4485	8416.2	3459.1	5070	19585	22906	5394.8	3377.6	1131.2	29045	39615	4360.4	499.03	3660.3	5652.2	6658.7	44125	4086.1	2766.3	5179.6	174.24	Control
DMHGDSEYNIMFGPDICGPGTK	P14211	16698	17153	43166	24148	19640	877.87			22654		12051	21491	9243.8	9844.6	21506	22163	5753.9	8329.3	1713.7	26180	87101	16834	13427	12768	21553	24982	64512	13897	17622	12712	127.01	Control
DMIILPEMVGSMVGVYNGK	P62843	2809		7446.4	1817.7	3906.2				3775.2		1274.3	3265.1	1535	1161.1	5750.6	6973	1323.6	1674.7		6651.1											65.395	Control
DMLEASILDTYLGK	P42932	94502	87648	288800	101460	197370	2309.4	228.37		167440												325110	43246	48943	30521	54808	71184	284560	48747	39571	56168	196.76	Control
DMLLANK	P14869	148480	131100	513380	192440	441010	4645.8			402580	22297	119010	192440	89859	77395	454520	477730	97127	68189	7572.5	498970	579980	69123	26838	71528	99725	115160	625430	69153	60799	93273	119.89	Control
DMLYQVLAAEEPSVR	Q64105	4836.9	6189	15575	6628	13157	420.81	1282.7		13686	1481.7											20880	3966.9	2765.9	3934.7	4308.1	5066.6	22631	3287.6	3811.3	3939.3	118.87	Control
DMPYQPFSK	O70194																					63652	10957	10639	8493.4	21764	22065	73119	14297	18894	16475	83.005	Control
DMSAQATGK	Q8BGQ7																					125170	12799	11740	14873	29084	38401	156640	28589	13898	25648	109.66	Control
DMTMFVTASK	Q9QZD9	22363	20051	74273	33226	36163	1491.8	4353.1		50232	10549																					70.056	Control
DMTSEELDDILR	Q8VDN2	9459.9	10327	34272	14460	28643		3342.7	2972.1	28641	4488	7135.8	10845	7242.9	9129.7	24678	26272	7382.7	4304.5	3367.8	27013	43054	7100	2390.1	7329.3	5825.3	12014	51154	7670.1	6349.5	7805.2	143.89	Control
DNDSLAAR	Q9Z110	28273	44036	80616	37994	77583	1648.5	3217.5	4364.1	67497	5800.3																					163.15	Control
DNFHGLAIFLDTYPNDETTER	Q9DBH5	4411.7	3734.2	10715	6164.7	10989		858.09	1094.4	9162.6	1631.3	2390	3756.4	2177.2	4075.8	10717	11731	3046.8	3097.4		10965											77.681	Control
DNFTAIPEGTNGVEER	Q62188	57502	36172	156130	36003	145470				132990		17468	30391	23957	22662	100920	119340	19444	13204	2652.8	141210	151490	10627	8290.9	12822	22779	32652	206640	19691	10265	27338	166.38	Control
DNFTLIPEGTNGTEER	O08553	13025	13142	53697	18778	48220		1554.2	2313.9	38309		6243.4	13035	6810.7	7601.5	40715	46155	6174.7	4444.5	6518.4	52028	51116	5466.8	5436.7	5882.6	5802.4	9038.6	79472	8076.2	8381.8	12465	134.21	Control
DNGELLPILK	Q9CQM9	10646	14106	36677	17889	34855	83.9	2623.4	2529	32808	5001											48434	7965.2	5840.8	7870.2	9263.1	19053	74254	10111	8348.8	8407	73.067	Control
DNHFAIFIIPQGR	Q91YR5											6203.5	10044	6758.8	9797.3	19149	20452	8494.3	3495.7	3221.6	25032											68.171	Control
DNHLLGTFDLTGIPPAPR	P20029	20888	26447	66145	39979	48866		6216.6		45973		13629	24850	17997	19314	59889	45841	8315.9	16322	6798.5	49426	81140	5035.7	18507	16122	27222	28720	92227	20299	16212	20967	125.18	Control
DNIQGITKPAIR	P62806	354680	374080	1211500	393210	998680		20551		958640	16874	378840	814010	405520	451840	2132300	2237400	504140	313470	86897	2557600	6649100	665810	430890	776690	846830	1236200	10341000	743980	395590	1242100	211.38	Control
DNIQGITKPAIRR	P62806																					391270	36519	21982	33413	44198	83037	458670	23299	49334	47545	122.64	Control
DNLAEDIMR	P20152	65643	78469	275030	100870	212210	10432	4189	12583	181680	30990	40612	59800	41055	50093	125920	143490	69928	38634		173880	358200	50696	16549	37702	43831	67312	486330	50572	30984	75964	150.35	Control
DNLEWLAR	Q3TXS7																					188960	19460	15570	22020	28269	43809	234470	26344	28788	35859	114.89	Control
DNLTLWTSDMQGDGEEQNKEALQDVEDENQ	P62259																					10731	1344.8	799.1		1447.3	1646.3	13509	1161.7	1972.4	1615.8	20.271	Control
DNLTLWTSDQQDDDGGEGNN	P61982		1208.7	3746.4	1854.7	3123.7				4854	1435.1	1630.8	3494.4	1845.9	1796	6708.7	6845.4	2118.2	1688.5		9167.5	9263.6		2234.6	1723.3	2217.1	2884.8	14459	1614.9	247.22	2808	61.375	Control
DNLTLWTSDSAGEECDAAEGAEN	P68254			1487.3	1310.7	785.12				1109.4						1757.5	1421.7				2472.7											40.025	Control
DNLTLWTSDTQGDEAEAGEGGEN	P63101	1680.5	3240.7	7313	4247.1	8778				7189.6		1099.6	2006.2	2418.2		3692	4725.5	1140.8			6265.5	7848.8		1015.1	893.3	1078.6	2485.3	9295.4	783.07		1488.2	100.11	Control
DNLTLWTSENQGDEGDAGEGEN	Q9CQV8											1011.3	1019.1	2099.2	882.16	5127.1	4019.1				4388.9	3871			835.43			5914			940.65	58.487	Control
DNMFSGSK	P06745											79542	161560	66890	79837	359900	422520	76544	50967	7897.3	548600											109.66	Control
DNNLLGKFELTGIPPAPR	P63017	11028	11031	31166	11186	19997	690.67	1639.6	2114.8	22643	2946.1											36770	7619	4289.1	5721.1	6677.2	15832	45931	8393.3	7869.2	9910	94.882	Control
DNNQFASASLDR	O55029											3983.3	7571.3	4733.2	3955.9	17071	18588	3390.9	3965.1		18406	26992	2284.7	1732.3	2277.8	4100.1	7873	34498	4969.5	979.62	3566.7	81.865	Control
DNPGVVTCLDEAR	Q02053	27570	26965	63940	33246	60398	736.63	1112.4		51822	2549.6	21296	37209	14449	15501	60510	68488	13068	9283.3	4702.8	65763	122020	10488	63.437	21296	16125	17196	110010	16052	11565	25373	253.54	Control
DNPLDPVLAK	Q922Q8	40306	48817	128790	69940	132580	3933			117440	13767	25625	46125	28541	30213	92932	126820	27203	18409	3737.6	110570	147510	18355	18892	12178	17935	60170	180450	19612	23095	19635	114.5	Control
DNSTATALEVVAGER	Q8CG48																					36308	6040.1	5268.7	6124.2	5736	8595.1	54327	7042.5	6184.6	6484.3	83.204	Control
DNSTMGYMAAK	P07901	46211	27676	176150	32140	94968	1613.3	424.58		100320	4295.3											299200	23554	35787	18704	26724	26659	294020	32749	32382	28631	149.96	Control
DNSTMGYMMAK	P11499	64038	32553	260370	41991	104750	2005			111800		47098	72851	30234	27473	160970	235640	33583	21495	1748.8	255580	450890	33330	56946	18935	46064	38125	420870	27236	39101	25966	183.33	Control
DNTINLIHTFR	Q9CVB6	19278	22315	61147	34504	68436		4682.1		57488	6401.7											72288	9424	5986.3	11177	8775.3	25144	79987	13453	9419.7	9618.8	89.43	Control
DNTNEIYSGK	P09055	24458	20785	92841	31959	85242				76647	5200	9672.5	18012	12975	11347	53284	48331	15102	11197		75192	125220	13209	2759.9	10077	15747	24481	183060	17240	3995.8	19629	135.86	Control
DNTQLLINQLWR	Q9CYH6											3568.7	5522.5	1764.6	2902.1	12493	13216	3510.1	4043	2301.3	13980											68.893	Control
DNVDDPTGNFR	Q9DBH5	13502	25600	60247	23281	57943	1486.1	1234.8	1769.1	52471	4990.7	10336	24392	11712	8935.3	53526	56043	13195	10669	5898.9	63724	61454	6693.6	1561.9	10462	8592.1	17002	99939	12737	9410.1	15761	125.97	Control
DNYSPGWK	Q8CGC7	68631	72790	217580	65543	187710	74.424			173430	8212.1	39525	60737	46559	44523	193380	180980	39480	22911	1789.4	211090	312790	31720	15124	26931	32041	68951	380480	52693	31906	57016	106.42	Control
DNYVPEVSALDQEIIEVDPDTK	P63276												3789.6	4176.4	3021.6	12392	11764	4394.5	1953.7		18652	28794		2218.5	3972.9	3679.2	4171	39044	5399.8	4476.1	5348.8	47.532	Control
DNYVPEVSALDQEIIEVDPDTKEMLK	P63276	5775.8	4879	19502	6866.2	13841				18663												37029	5942.8	3162.4		2984.3	8252.6	40951	5197.4	6606.8	7123	32.04	Control
DPAAAPATGNK	Q60597	13700	18813	40181	22763	44118	639.88	95.345	2842.6	44372	4598.3											43904	6777.1	5575.1	7088.9	8570.9	11547	54223	9930.4	4099.9	12306	117.7	Control
DPALLAVIPK	Q924C1																					26824	5166.2	2131.7	3562	5462.1	10780	30383	5830.3	6928.3	6287.6	98.392	Control
DPEGQPGGELMLGGTDSK	P18242	17677	19018	69075	24932	45331	216.66		1412.8	46167	6018.8											31974	3865	3317	3110.5	4461.9	8158.1	36345	6941.7	3713.5	6151.3	77.776	Control
DPENFPFVVLGNK	P51150	30847	46586	81696	46437	69383				71319	3626	22247	44274	24919	27910	102250	98597	34459	26936	1746.7	103040	105300	18505	17112	17314	20067	39071	126970	23743	22743	31194	122.51	Control
DPGVITYDLPTPPGEK	Q9Z1Q9	13197	18423	46976	18120	40982				41532		11164	22535	13366	10429	48788	57145	15857	9686.5	1249.6	56147	55120	9870.9	5332	10032	10446	19013	81526	12599	8727.4	16938	158.42	Control
DPIVNVWYSVNGER	Q9QZD9											7171.4	10943	4779	10076	25948	26250	4655.1	5722.5	2377.7	22921											96.103	Control
DPLNPIKQDVK	Q9D819	42502	72348	125700	64054	110690	507.34	9165.7	7380.4	114550	8084.5																					81.625	Control
DPNASPGDAGEQAIR	Q64727	5826.3	7425.3	11366	9525.3	11791	1095.9	990.37		10807												17656	3237.3	2405.4	3661.6	3302.3	5159.8	20635	4033.9	5840.4	5248.2	74.76	Control
DPQLVPILIDAAR	Q9R1J0	7469.9	8750.1	21926	8522.4	18142	1177.6	787.55	2525	21976	1348.9																					116.24	Control
DPSQIDSNEPYMK	Q9QZD9	9122	13280	27794	11586	20294			1867.7	24025	2304.4																					81.865	Control
DQAEQVLHDVR	Q64737																					37279	7132.4	8009.4	5721	7459.4	12195	41157	7916.2	7467.5	11037	67.879	Control
DQDGCLPEEVTGCK	Q9D061																					31274	21022	27478	18468	16141	63457	48335	26614	27267	29494	49.627	Control
DQDVEPGAPSMGAK	Q8CGC7	23456	23306	69667	16744	50641				60432		9127.6	19326	11690	9448.9	44843	52076	9457.7	7666.5	1156.6	59643	97862	8639.8	2997.8	7786.6	10945	13372	109570	9735.3	5403.6	11909	136.7	Control
DQEGQDVLLFIDNIFR	P56480	23147	17707	62295	21805	58703	2242.2	485.98		49124	2146.1	11782	33227	19825	19960	84135	100040	16276	15255	1333.7	97108	181400	15413	18671	17296	20247	34836	140780	29650	22421	34468	249.75	Control
DQFPEVYVPTVFENYVADIEVDGK	Q9QUI0																					12683	1798	325.38	2029.8	1126.8	3574.2	14107	2171.6	1819.5	2110.8	64.488	Control
DQGELER	Q8VDD5	62438	64869	234870	83140	211810	4285.5			207560	9476.4	28674	82005	32721	27495	156670	190320	38979	22510	6892.6	264970	329760	43456	21400	36104	43099	75518	474050	42635	24405	69515	188.98	Control
DQGGFGDRNEYGSR	Q3U0V1	41552	42211	108040	56007	106620	5020.5	7051.9		90867												98677	7892.9	13508	16287	9129.1	21384	129270	17533	20683	17146	79.652	Control
DQGSCGSCWAFGAVEAISDR	P10605											846.89	2776.6	1362.3	973.04	7100.8	7056.1	481.07	1086.8		6621											51.211	Control
DQGTYEDYVEGLR	Q60605	8572.9	10037	37064	14226	38284	1022.6	1027.5	1101.3	30807	6655.6	6561.2	11087	6182.9	6965.8	33597	34248	11326	8371.8	1318.6	38737	45513	4550.9	5712.2	6992	5669.8	10478	62155	8710.3	9415.3	9798.8	156.69	Control
DQITAGNAAR	Q9DCL9	35231	40181	111310	40597	110270				104910		19406	53996	17811	20772	104130	115400	35046	14513		161770	145320	14770	2950.4	25677	23391	35566	220770	19445	10125	28753	200.09	Control
DQLAEVSR	P03975	90272	109420	367600	102600	351940				289420	42964	51512	108750	67716	51662	274820	306570	63039	37003	2460.2	408130	453810	49747	20318	44844	58491	84237	706330	59491	45002	77756	155.84	Control
DQLIVNLLK	P06151	48804	53221	228390	68032	187260				172340	5544.6	49317	120090	68497	67898	362730	346810	72874	38571	2723.7	422690	451080	61742	41508	64561	70137	130340	766460	93970	54355	96542	171.36	Control
DQLLLGPTYATPK	Q99JY0	14284	16553	51197	19748	45962		1644.6		45871	3305.7	12666	16650	8370.4	11816	31230	38702	16992	7290.7	5800.6	49575	34343	4807.5	5915.5	7214	8144	17129	64520	10782	5973.1	9687.9	80.979	Control
DQLQTFSEEHPVLLTEAPLNPR	P61164	22616	20043	55794	28054	54320			4120.8	67060		7343.2	18920	8617.6	9151.6	45772	51260	11242	7906.8	554.26	58785	56045	7499.4	6056.8	8476.9	10618	17569	81744	10452	6342.1	11946	155.86	Control
DQLQTFSEEHPVLLTEAPLNPSK	Q8R5C5																					25153	4465.8	3629.2	3648.7	6268.6	7546.3	27649	5371.5	5453.9	5516	116.94	Control
DQLSVLDNGVDIVVGTPGR	Q91VR5											3272.4	6484.4	7307.6	5033.8	15737	17673	4999.9	2845.7	932.73	16460											137.19	Control
DQSAVVVQGLPEGVAFK	Q9ESZ8	10665	9367.9	34938	8879.8	32800	1094.7	342.55		27963	1946.7	4772.3	10790	6835.6	7374.4	31748	34891	7993.7	3973.8	248.19	41472											114.7	Control
DQTNDQVTIDSALATQK	P54071	9590.6	8725.3	30598	8951.1	28613				27635	1752.6	6901.8	10926	6388.8	6556.3	25664	26803	7371.9	4955.3	419.18	36961	41887	4359.9	1925.7	4477.6	6484	10534	51662	4302.2	3273	5926.3	156.08	Control
DQVANSAFVER	P07901	55198	46374	192360	58532	173270				179900		22456	49969	26859	24210	133220	145750	25412	16170	173.17	167500	326400	33760	7149.6	25429	32298	61304	417790	29282	23521	40952	214.26	Control
DQVDSAVQELLQLK	Q8CGC7											9419.7	22775	7964	6162.8	42595	46200	12927	8954	1719.8	51059											166.04	Control
DQWTKYEEDKFYLEPYLK	Q9D855											19389	30248	17954	14705	59341	64095	19745	17272	2197.5	75670											65.231	Control
DQYSVIFESGDR	Q8JZQ9	29086	35952	67199	48093	79283		3907.4	5726.5	74274																						89.047	Control
DRHDDYYR	Q6NVF9	12056	22261	41741	27955	39245	1928.9	1438.1	3032.3	42683												34672	9013.1	8040	9120.6	11933	20290	50702	9741.7	8710.6	11965	155.84	Control
DRPFFTGLVK	P15532	345340	308150	1351900	407440	1272200				1016000		109380	244350	144460	101900	586840	610980	105920	86403	18638	629980	1227000	122710	127330	152040	144960	253030	1757100	173420	141790	220900	138.71	Control
DRPQEADGIDSVIVVDNVPQVGPDR	Q8JZQ9	6745.2	8854.2	23766	6739.1	19253				16575	2415.1	6985.6	14597	6559	5908.3	18434	22025	11160	5706.3		27028	34716	2206.9	5301.5	8250.4	7394.4	16750	40366	5213.7	9738.1	10751	178.11	Control
DRPQEADGIDSVIVVDNVPQVGPDRLEK	Q8JZQ9												18337		7187.5	35027	37347	6397.4			39058	95943	11109	6185.4	10793	14109	22354	118840	15676	14277	13791	142.4	Control
DRVQVER	P15331											11770	23749	13935	15717	32564	55155	17429	8312.1	3216.8	75908	113880	12645	11954	13950	18439	25532	151640	15322	11682	22043	143.89	Control
DRYDSFIELQEK	Q9WUA2											26435	60034	49577	47653	101190	99485	45134	36931	6221.4	100550	159690	23458	28290	29247	38673	56556	189530	30848	36934	42725	122.42	Control
DSAATTDEER	Q3U1J4											1376.3	4071.1	3345.8	1896.8	5996.9	9700	2564.9	1777.2		11405											67.993	Control
DSATGLSK	P26369	31588	55517	127080	57831	127200	1978.6			111690	8592											171660	25789	20543	24377	31622	46534	191430	25736	15375	26027	99.802	Control
DSAVAISGADSR	Q7TMY8																					42445	10721	7420.2	10717	9639.9	19122	57813	8438.2	10268	13341	118.4	Control
DSCPLDCK	P84104	107050	71534	255010	76545	202280				206170		51430	103620	47476	36999	170900	194260	43271	20050		276030	516660	41909	5478.2	22945	41915	67322	466750	38792	19175	70231	138.54	Control
DSDILGK	Q64433	444210	409460	1559400	418980	1283400				1151900	49463	256220	629840	287180	301490	1414900	1428500	363290	181470		1743500	3312700	443840	232080	443780	480370	790550	4458600	496760	358840	566880	148.54	Control
DSEAGSSTPTTSTR	Q3TKT4	2529.7	3244.5	9884.8	4379	8772				5488.1																						48.44	Control
DSEDNPQTLLFSATCPHWVFNVAK	Q9JIK5	33872	53688	108930	61164	79549	415.37	3691.2		87202												31990	7570	3797.6	6067.6	5623.1	5014	37448	10503	6625.7	7621.2	113.26	Control
DSETGENIR	P38647	81019	91849	328950	104170	318720				278390	19510	42641	81471	48265	44413	208080	234070	46992	21680	1884	330520	166740	21298	29250	19196	23028	41749	269010	28588	35898	37702	224.7	Control
DSFPWEVPK	Q3THS6											12800	29985	12134	10703	55678	54642	12315	11255	4717.9	68193	97242	17645	4359.7	10147	20184	22729	114950	20292	14590	18136	114.28	Control
DSGPLPTPPGVSLLGEPPKDYR	Q9CW46	10122	11518	33059	17092	27425	1005.7	1405		22551	1832.7	4473.7	8648.8	5873.9	5298.3	19468	21791	5572	2890.2	1161.9	25906											74.047	Control
DSHEDHDTSTENADESNHDPQFEPIVSLPEQEIK	P34022	15014	18394	28717	20007	16463				27688												31416	7219	11305	8955.3	11769	20559	32054	14316	9776.8	11744	113.47	Control
DSHGVAQVR	P62301	137450	146680	337570	167670	308510				315740	22599	83518	151140	52085	57695	165120	259150	70578	42174	2087.2	331220	380060	44807	36934	61659	85230	100730	495830	56718	36128	107210	185.05	Control
DSIEKEHVEEISELFYDAK	P60122	14536	12900	31206	18448	32627	1625.2	1117.5	2919.8	31009	4022.1	8500.5	15703	11142	10821	30271	38885	14062	7093.7	2662.6	46314											123.53	Control
DSIFSNLIGQLDYK	Q8BMS1	33224	37337	94341	42936	82245	1516.2	3372.4		80822																						124.42	Control
DSIKLDDDSER	Q6ZQ38	91234	114010	240460	87585	273100	5739.5			248830	11669											264330	47151	30185	40507	33297	75420	367520	48030	37603	49962	110.38	Control
DSIVQLCTTRPERPMAFLR	Q9DBC7											8618.2	24157	12166	12102	57998	76103	16231	11960	6546.6	79221											109.42	Control
DSLYAQGK	P83882	70627	78792	244830	86822	212330				246400	20179	33773	73994	42854	33009	169760	176710	33844	24862	17496	203810	357400	46209	4162.5	28883	44333	86009	487560	46412	18801	76233	122.13	Control
DSNNLCLHFNPR	P16045	235700	334310	637260	384020	499850	17773	999.17		511280	32194	192450	411740	254390	290130	767940	691430	317610	246920	3550.1	663440	782390	194780	182650	165740	222570	322770	1121500	202040	185680	265380	141.44	Control
DSPDLLLLLR	Q8C4Y3	10577	13470	22560	14515	17195	1791.4	2515.1	2110	18307	3130.2																					57.59	Control
DSPGETDAFGNSEGK	D3Z7P3	9319.6	11867	38350	16105	43050				32325		7001.1	12829	8461.2	7018.9	36188	32460	7028.6	5549.5		36718	53460	6239.1	2518.4	5795.3	6923.6	10500	67194	8198.6	3641	8799.6	170.04	Control
DSQICELK	Q9CXI5	43912	38248	146460	56883	127210			7044.8	127800	6368.2											167610	20793	10749	19112	31736	36376	227850	25207	20335	33759	108.98	Control
DSSDQNFDYMFK	P62823											4089.8	8909.3	4795.5	4589.8	20673	27342	7003.2	4777.6	1422	27815	35368	4371.9	2226.1	4885.3	6978.7	7416.1	43696	6082.3	4548.9	7933.2	87.913	Control
DSSSVVEWTQAPK	Q9CXF4	9108	10773	25011	10864	25257	1039.7			25770	2530.9																					109.29	Control
DSSVEVR	O70194	54402	51173	178350	65380	167060	2926.7		5812.2	137620	13152											193420	22665	9729.8	20120	29089	43789	277030	24728	14421	37826	147.69	Control
DSTSRPTDNILIPQLIR	Q8VHE0											15272	20831	11063	7810.6	62760	46138	11356	7749.2		70164	71726	11575	6658.6	14021	11904	18628	96382	16174	17442	14545	88.992	Control
DSVLTSK	Q6NZB0	55880	71839	126810	58064	134990	227.05	1043.5	6801.2	113930	6427.4											176460	20049	18975	27418	29184	44870	198960	28716	25250	34147	100.19	Control
DSVVAGFQWATK	P58252	43632	47208	168220	56220	127740				103420	7395.6	24387	48501	20091	29068	127110	131850	29866	22270	4584.3	142630	251780	27417	10126	43157	35508	55961	288690	32279	27025	48016	212.09	Control
DSYLILETLPTEYDSR	O88685	9786.3	9225.3	34217	11440	28573			1799.7	29046												31799	3751	6938.8	7522.4	5070	10190	43369	5872	7622.7	5723.2	196.38	Control
DTDSINLYK	Q6P5F9	27446	32862	115390	50967	110900	4769			112340	16360	17369	28054	30257	22794	102420	100630	38247	15694	2936.4	125300	209840	30962	28901	32523	33833	51949	250250	32284	30908	45759	111.95	Control
DTFNHLTTWLEDAR	P53994											3794.8	10526	5360.2	8052.4	16452	10704	6703.7	5784.9	2985.3	14043											75.764	Control
DTGKTPVEPEVAIHR	P60867	52954	56148	157780	60997	142820	4547	8749	7351.6	134820	8003.4	56205	103890	54477	58505	255170	267320	67917	51870	9530.4	306040	342700	30861	43113	46110	36975	76031	480040	38849	46319	65508	180.97	Control
DTGNIGQER	Q62261																					71925	10789	12217	10738	14313	26844	91454	10969	11586	17564	96.665	Control
DTHSLFFR	O54734	91675	153100	180300	180890	170100				199750		77462	111170	75536	82606	191000	193700	84337	71866	11883	171260											135.77	Control
DTIALLCKPEPELNAAIPSANPAK	Q9WU78	19082	15646	34202	14150	31826		552.75		26647																						108.08	Control
DTLGLFLR	Q6P4T2											7598.3	17359	6025.2	7364.9	31448	28510	12657	5791.8	1118	34605											91.626	Control
DTLQSELVGQLYK	Q8K1M6																					71205	6554.4	1925	13806	14025	11954	105120	7127.6	6390.5	8883.3	120.06	Control
DTLTSEK	Q9CXW3	63510	67247	162460	75217	178860	8125.1		7843.2	137520	23480	40520	66427	27664	25246	92607	164330	35910	22370	8756.6	191270	222580	35595	19240	29560	40483	61118	273990	31004	35832	47533	136.11	Control
DTLVANNLDQATR	Q8CG47											7316.6	11374	5608.2	9412.5	22407	27520	7810.2	2886.6	2588.8	25638											110.66	Control
DTLVQGLNEAGDDLEAVAK	Q91VK1	5477.2	5877.6	20564	7135.5	15885		88.465		18645		3072.7	7835.9	4497.1	3361.8	20768	20591	5684.2	2879.1		28337	39414	3712.7	4650.5	3818.2	4097.8	6911	52182	6228.8	4400.8	7723.6	91.858	Control
DTLYEAVR	P53026	245030	215060	883390	237640	769430				694270		119680	292990	129790	138850	756070	739390	140230	70495		961910	1009000	98232	54401	101780	116860	195040	1397100	96594	55247	144330	181.81	Control
DTNFGTNCICR	Q6PGH1	15600	19560	44212	20582	39984	3007.6	1070.2		32846		9404.9	16696	10479	10291	34151	36899	11527	7868.1	2849.5	35373	53635	8052.9	2335.3	6122.2	9287.2	13419	72722	8333.5	6633.2	8848.5	145.99	Control
DTNGENIAESLVAEGLATR	Q78PY7	15811	19631	51015	23525	51795	234.03			53293	2613.1	8043.3	14160	8241.5	9805.2	37481	36592	8123.2	8548.4	1342.4	41781	49282	8273.1	6064.8	7770.8	8623.2	12554	67987	8252.1	6248.2	12035	188.44	Control
DTNGSQFFITTVK	P24369	23601	29089	86461	36462	82103	3375.9	2169.3		77297		11640	22392	15409	14246	60188	57768	16758	12579	1173.3	63905	117300	12813	8585.6	18473	16512	35782	155850	17937	16632	19734	150.06	Control
DTPENNPDTPFDFTPENYKR	Q9D6J6											10677	19240	7769	9966.1	39745	39614	8861.1	5142.8	1680.8	48556	74688	9072.8	8860.8	13553	6137.6	21231	78081	10679	12845	9907.6	75.589	Control
DTPQELEQTR	Q9D4H8	14636	21851	31607	19296	40042			2528.5	31552	2375.4	4404.1	12859	8769	8354.6	28605	27636	9240.9	3900	1044.8	37461	47006	8823.6	4002.3	6503.5	8187.8	21071	65633	8810.4	5719.3	12463	73.067	Control
DTPTQEDWLVSVLPEGSR	Q6P1B1	4599	6637.5	15441	7477.6	18094	584.08	680.61		16101		5225.5	9640.3	7221.7	8315.8	23709	23027	6455	3969.1		25151	20614	3020.9	4539.3	2932.6	3300.7	6673.3	24641	3195.3	2857.9	5057.1	101.6	Control
DTPTSAGPNSFNK	Q6P8I4	15484	13806	53059	16944	44485				46781		7094	16954	7027.4	8799.6	36424	44880	9688.9	3013.8	434.61	47419	58611	7878.2	4053.8	4793.3	7357.3	14224	78024	6699.2	6519.2	9876.5	172.27	Control
DTQAEKQEQAAAPGPAATK	Q9JKC6											5546.1	11806	10781	4468.8	27396	28653	8088.7	2640.1		36145	76755	7252	5514.8	7672.4	9897.1	16864	102410	9046.3	10087	15445	114.88	Control
DTSEDVEELVEPVAAHGPK	Q3TXS7	18221	25690	54013	30344	48029				44805		13893	32911	13266	16875	60164	67283	9390.6	17322		68212	35304	9457.2	11420	5274.3	9627.7	12708	50964	9441.1	8029.4	10303	147.64	Control
DTSFEQHVLLHTGGK	P19096	57072	64211	135650	67368	101170	12634	16884	18618	149120	8648.3																					83.729	Control
DTSLYRPALEELRR	Q8VDM4	32651	42395	118120	43148	97467	2189	1034.3	3433.3	86134		17507	50320	21522	21868	100010	110750	32584	18587	7503.9	140890	188490	25123	18987	29514	32780	42859	277310	37534	22030	35849	213.52	Control
DTTINEIEDTFR	Q9D1K2											5473.9	12910	4666.4	12118	26907	21753	8918.5	2660.6		34790	40138	4254.1	2801.4	6621.4	8368.1	9726.2	46832	6923.8	7304.6	6826.5	146.16	Control
DTTLEPYADPYYDYEIER	Q0P678												1605.1	1014.9	1062.9	4186.5	2665.7	1773.6	720.88		3625.4											55.452	Control
DTTMYAVSADSK	Q9DC61											10988	23447	14200	13652	21814	23716	11817	10221	15925	27368											51.276	Control
DTTVGTLSQR	P26516	14701	27595	56168	28737	47960	2342.6	2808.4	7627.5	49019	12754																					99.802	Control
DTVPLLAGGAR	Q8BH04											16627	33908	20696	15593	74954	75688	24972	15021	8930	93272											111.17	Control
DTYLENEK	Q91YQ5	76700	67319	268070	76575	219780				221010	7658.9	45663	119810	54131	38066	257340	276130	51535	31534		310220	325730	35181	11999	44693	45208	83967	495380	41497	20626	64878	154.49	Control
DTYVSSFPR	P10711	17284	36937	84534	34103	79919		7858.6	6888	74274	5124.9	16031	35751	18891	38167	94309	95949	17118	21838	9370.7	109020											164.57	Control
DVACGANHTLVLDSQK	Q8BK67	27269	13311	68748	25328	66733				49234		39089	71903	47149	35545	121970	103090	28698	26087	7984.7	105210	110950	12937	1458.4	17473	17010	26987	96562	17170	14209	17719	107.5	Control
DVACGANHTLVLDSQKR	Q8BK67											61413	147130	50852	97454	242270	261480	101540	16521	3557.6	294870	455580	59856	57427	56557	54909	126210	385390	32057	44378	76130	123.02	Control
DVAGDIFHQQCK	Q00612	42615	73926	140510	77338	122550	6425.4	5289.8	15730	124030	8891.8	33472	69653	47675	63700	146110	126350	49709	34445	5801.4	158360											94.616	Control
DVAIKEPLVDVVDPK	Q9JIF0	116750	141330	376330	112970	316730				281390		22215	45719	32001	28463	99420	87053	17378	19446	11455	107060	452910	61928	34916	55244	59229	89768	452370	65645	30693	79315	134.44	Control
DVATFLR	Q9D0M3	136900	143990	432460	158000	399200				412510		62560	145700	82220	80317	321860	339480	83932	54260	285.97	362650	574890	83760	43038	90276	70477	149140	682120	97349	57413	105000	155.53	Control
DVATVAFCDAQSTQEIHEK	O88712											6596.9	15040	9098.8	6645	19695	22062	5559	7602.9	577.35	18374	37903		2021.2	4461.7	7215.6	14932	35499		6607.2	7590.6	92.307	Control
DVAWAPSIGLPTSTIASCSQDGR	Q9D1M0	1700.9		3573.3	1469.1	3487.7				3507.8		2208.2	2024.9		1083.6	3543.5	2193.4				5570.6	6207.3				886.57	2145.1	7845.4	1281.1	1047.7	1345	41.092	Control
DVDDATLSR	P15331	163870	155300	429240	180910	356190	5389.8	2152.5		315270	20138	96275	243910	125480	122260	592410	510950	134390	118720	27870	603830	989610	159040	128450	203950	221150	373460	1312600	184730	172850	200090	226.46	Control
DVDEIEAWISEK	P16546	4911	7377.4	18842	5220.3	16627	999.7	750.38	1113.9	18290	3501.9																					133.81	Control
DVDEVSSLLR	P42932	86726	89455	250890	123350	216560				262500	12181	57315	87161	52110	55918	209220	220180	60573	29262	5276	234230	184020	36315	10360	37406	23281	70581	252590	48900	38433	55302	224.86	Control
DVDFELIK	P80316	161120	155470	477140	203820	421820				429980	22515	72989	159600	101160	87821	350140	360330	78666	64585	4611.9	385330	404900	69718	44615	75059	74450	137070	540790	87488	70118	121920	141.39	Control
DVDFELIKVEGK	P80316	163890	108160	350280	142300	269430				398280																						138.94	Control
DVDLEFLAK	Q01853	94369	99643	267290	90877	193170		2965.5		223390	6672.1	56194	110600	57991	64062	255980	265300	44433	38994		249390											172.21	Control
DVDPDVAYSSIPYEK	P24527	12225	16550	54357	23588	41224	1933	1469.6		48319		7442.3	19398	9532.4	10436	33248	40550	10343	7324	1275.6	35654	48616	6943.2	5212	8317.8	9769.9	14888	59620	7420	6317.6	10344	178.67	Control
DVDVQIDQEAYLPEEIAGGVEIYNGDRK	P50518												1357.5	833.05	1103.6	3794.1	4235.2	659.39	535.5		4348.1	7022		1522.8	1627.5	1127.8	2272.2	6904.1	2209.8	868.63	1579.1	55.469	Control
DVEDEETWIR	P16546	28577	37870	90471	44970	82210		7388.5		87393												112830	9492.6	9196.1	15497	17534	35678	127490	23696	19299	26886	140.75	Control
DVEDEILWVGER	Q62261																					59707	5674.1	8116.9	10333	10151	15806	68529	11506	9819.8	12195	125.74	Control
DVEDMFSR	P70372	71911	64825	203350	86140	165720		4114.2	13186	175040	19843	61567	84677	36269	37079	168860	163750	42006	37462	13045	188750	168300	29813	23546	25287	30254	38318	204550	27037	33478	32858	162.25	Control
DVEGSTSPQIGDKVEFSISDK	Q91W50	14709	14696	61573	22902	50862		1421.8		51358	3193.4																					194.18	Control
DVEREDIEFICK	P80315	259950	223040	432780	205210	571300	8099.5			571560		178730	258870	98918	94069	550460	590160	113800	77166	14582	752950	991750	127980	71084	94362	141340	213960	874940	123010	56128	135220	103.75	Control
DVESDSAK	P09103	23022	32846	103580	38190	97896				63994	6050.5	12295	27391	15162	16680	40783	67721	17585	11700	1641.2	91002	139820	17350	18180	23075	31502	36861	155340	18819	13563	28597	178.3	Control
DVFLAWVASR	Q8BU11	3796.2	4796.1	9214.1	4714.7	8755.4	1314.5	1143.4		7981.5	1826.8																					85.533	Control
DVFLMLK	P28740																					28924	4372.8	5518.6	3613.7	5693.1	11573	32377	5835.8	7181.4	7662.6	122.78	Control
DVFRDPALK	P61358	315510	314770	1091000	355850	1019500				937230		157020	306640	158430	177990	840400	841910	176180	120520	17730	933470	988380	114390	71494	115130	141080	232560	1279000	135440	101780	170400	123.79	Control
DVFRDPALKR	P61358	212700	208970	739930	232770	673830	2339.1			623770		113060	238180	111460	140800	625370	581910	133910	96056	13629	754850	1001100	99202	89055	113340	115410	213470	1317500	125410	123590	162120	121.6	Control
DVGGIVLANACGPCIGQWDR	Q99KI0	12709	12341	25138	8111	18487				19921		6484.8	11956	5956.6	6121.3	19157	21393	4612.7	4453.5		23448											136.17	Control
DVGGIVLANACGPCIGQWDRK	Q99KI0	27829	31311	60257	20702	31868	229.33	3365.1	5704.1	45225		15397	23070	13189	9847.5	34455	38943	13093	8538.2	1751.9	39386	123740	12921	3067.7	10173	12865	19029	87084	9127.5	14240	18887	197.38	Control
DVIAQSQSGTGK	Q91VC3	12127	12506	41080	15278	38686	663.19		2020	37736	4050.5											47831	7452.3	7241.8	8193.6	9597.8	13668	71954	9760.8	10962	13922	164.9	Control
DVIDEPIIEEPSR	Q61550	10150	19600	22539	22103	31074	3015.5	2189.6	2839.5	26895	3834																					96.015	Control
DVIEEYFK	P63323	247040	291160	862360	306850	686280				745620	31823	79630	165440	97257	90204	361580	370140	90898	64983	10355	392790	528420	77664	56209	79500	98082	158130	701840	102930	73367	114840	123.92	Control
DVLEPTQALAAGAVPILAK	Q9WTQ5	19898	33577	54681	35683	44978	2545.1			45246																						153.39	Control
DVLLQVEDERR	Q8VDD5	92338	115190	257410	143810	268590	7828.4		8929.4	222150	10878	28131	66883	59258	38160	164010	149850	50848	40045	7501.4	182300											124.39	Control
DVLSNLIPK	Q9CZU6	72355	76298	294690	85710	236740	680.21			241210	23823	35432	88318	54598	48070	233580	231210	63697	29906	9134.6	289520	324880	51364	16391	44737	43082	111030	452890	59522	49683	68795	138.4	Control
DVLSVAFSSDNR	P68040	89126	101240	237560	100110	246510			7574.4	211090		31731	68550	45469	46042	172250	203790	37729	25090	10273	171450	302290	44413	25452	43162	47410	78172	311900	38288	43230	53282	235.01	Control
DVMICPDTSLEDAK	Q99LX0	50924	36473	180140	58139	122080	2258.5	494.34		118230		34626	71498	34778	39231	183240	192310	41600	25694	1526	182940	326320	32825	14505	35877	49899	56577	351440	40898	29708	51389	186.46	Control
DVNFEFPEFQL	P62082	3344.8	7995.2	10701	6700.3	12876				11298			3024.4	4600.2	3237.9	8720.4	9339.6	3607.9	4532.7	2068.7	14065	23773	6004.4		4698.2		10140	29944	3797.9	3576.7	5923.5	101.46	Control
DVNQQEFVR	Q9CZX8	158820	118250	445270	138750	388690				352870	23382	98870	187420	130400	90184	512990	524900	122390	61167		620130	704010	75077	46874	88258	89159	134870	907360	94107	69960	102210	205.91	Control
DVNVNFEK	Q9R0Q7																					58203	7981.4	7217.2	12312	14808	32247	82524	16040	12144	19227	103.7	Control
DVPNETLQVEEDDRPELPWWK	Q9EPL8	43378	48520	117420	49697	94876	373.8	1182.3	3439.4	98288	1724.3	14208	25910	17860	14730	53156	58697	14507	10673	5359.4	57317	117080	13866	17964	16278	19498	44986	128170	21766	20008	21754	162.49	Control
DVPNPNQVDDDDEGFR	Q3UYV9											2817.7	5918.3	4261.9	3887.1	12950	12991	6974.1	1931.5		12586											103.88	Control
DVPWGVDSLITLAFQDQR	Q61553											2768	4870.9	4332.5	2166.4	9716.6	10871	3795	3517.2		11062	11088	2346	193.32	1352.5	1221.6	4601.1	9643.4	2336.5	2361.3	2044.1	101.53	Control
DVQATDTSIEELGR	Q99JB2											5547.3	12346	8130.5	7335.8	26127	29741	4004.8	2860.8	1889	30092											112.44	Control
DVQDELR	Q8CG48	67856	72808	171160	100450	162800	10368			149750	18366	39522	75703	40445	50351	157250	152420	48705	45742	8774.7	188930											155	Control
DVQDSVTVSNEVQTTK	P47753	11823	16263	32111	16011	36618	590.07			28733	2515.2	5239.6	11596	6624.9	6678.1	25968	25950	6182.7	4369.6	961.56	24967	22237	4539.3	7011.7	3869.7	7206.1	8245.4	30764	7712.3	1377.7	6720.1	162.32	Control
DVQELLTQYTK	P14576	13612	20959	37339	21307	39295	2040.9	1753.6	1377	36931	2745.5	10575	19053	11615	9970.7	38772	36225	12248	11148	2072	37208	54302	12793	9045.8	10647	11906	22473	73391	13154	10762	15546	149.23	Control
DVQIGDIVTVGECRPLSK	P62281	125040	91528	282510	134050	263290				221990		142470	323540	168250	168030	699520	576130	125460	147970	16750	709270	957120	152640	113660	125870	170570	282850	961270	146040	187520	191150	156.39	Control
DVQMLQDAISK	Q61081	22000	19625	59375	25589	45643	109.4	1275.5	2233.6	51807	3872.1																					121.02	Control
DVRPYIVGAIVR	Q505F5	29467	42610	92918	45366	101210	827.3	7156.7	8895.2	93630	10587	15597	32798	18071	11339	55970	58125	19172	14537	1627.2	61307	75651	10377	8979.3	12561	7584.7	23666	83006	11491	11427	15719	128.68	Control
DVSDIEDDKDGIQK	O08528	33718	44195	94475	49694	102470		1493.6		65626		30306	54156	18001	41454	83410	102110	40774	35997		108730	422440	52531	60739	77965	111890	142710	551070	92372	78857	103410	151.78	Control
DVSELTGFPEMLGGR	Q9CWJ9	25642	24858	76770	32986	55598				62460	3647.7	18430	28029	19743	15505	61551	63008	15197	6230.5	688.75	56917	80567	9635.7	6378.4	9143.1	14770	21631	82931	10963	12769	15297	220.25	Control
DVSTTLNADEAVAR	Q61699	28442	37408	77861	36007	80438		191.11		74803	3370.8	22924	31901	12918	11632	78646	77420	20311	8901.4	1790.3	83881	108250	18367	11276	6723.2	10068	25262	134840	14645	24819	20222	229.54	Control
DVTNNVHYENYR	O55131	28789	23429	66127	36146	57811		4317.4	5931.3	62392	8433.7	12146	28061	13979	10917	66326	63680	16029	17723	8402.2	83745	77356	11119	4794.3	14092	7818.5	24500	111690	13385	11457	21423	147.62	Control
DVTYEEAK	Q91V41	55661	55071	165560	60609	139380				142280	7233	33291	81083	42954	49954	204060	206470	65537	37732	4906	245380	284240	36608	35055	41893	46411	72891	376270	47461	42441	72599	150.4	Control
DVVDALQSPLVDK	O55137	568860	655190	1458200	650730	1594100				1665200		252170	665950	415230	384160	1807700	1718200	371090	299850	1921.1	1695400	1503300	196870	147740	291870	291130	474960	1970800	310610	223600	338090	49.12	Control
DVVDYIIFGTVIQEVK	Q99JY0																					5816.6	1688.1	638.54	974.68	2721.6	2075.3	5836.2	2163.5	1648	2526.3	74.944	Control
DVVFVVGEGEDHDIPIGIDK	Q64378											7657.8	16248	11111	11843	39509	41995	12489	10241		45235	37358	6706.6	9687.8	5730.9	5964.6	12768	53657	9314.3	7414.6	8922.2	117.26	Control
DVVLAYPEVR	O70133	44684	45680	106790	54123	94774	2446.1	653.71	4296.8	93170	8445.8	24317	67678	28773	27295	100430	102070	30150	16929		99897	175570	24237	3730.2	18451	17536	42279	181120	24199	30596	26258	149.72	Control
DVVVDIQR	O35685																					775550	106640	81031	136770	157840	245830	1014100	156180	126600	205910	121.67	Control
DVWDYVFFK	Q8BMJ2	43748	46907	80463	68512	73687	2921.1	5789.9		75051	6083.7																					105.57	Control
DVYTGDALR	O09061	97757	119110	235010	87796	228700		6909.6		236280		58799	116360	69513	84939	300240	259370	81931	69484		266890											133.23	Control
DWVLNEFK	Q61656	127760	104280	386330	132800	298360				364070	17433	69456	164990	127900	78686	382790	374790	92794	68527		366570	514600	72174	64071	68233	114540	165820	602190	89322	60165	119990	135.79	Control
DYAAYNVLDDPELR	Q80Y14	11890	15218	41447	15847	40003		393.79		37942		7142.3	13800	10869	7500.3	37784	35612	9784.8	4309		39620	50684	5390.7	9693.3	6626.2	5891.5	15015	59547	7767.2	9743.4	10295	168.31	Control
DYCVTANSK	P06151	202080	161800	394100	126710	305500				274290		110870	224380	79119	71849	338880	359160	85251	40020		390080	1101700	118920	6501.6	73143	105000	157170	879780	76445	46535	114030	189.72	Control
DYDAMGSQTK	Q9WTM5	13616	19630	58640	27041	38024				42809	2654.6	9107.1	18094	11187	10781	36080	45246	11307	7476.2	1058.5	45842											111.06	Control
DYEEIGPSICR	Q99JY9	9536.7	13300	28787	18913	21591				30295												40700	6233	5919.9	8025.1	6524.3	10273	46206	6192.8	6058.4	6608.1	134.25	Control
DYENAIK	Q60676																					135380	16338	7264	17060	29467	36188	178330	22707	24376	33294	67.981	Control
DYFEEYGK	O88569	209030	249630	853090	306610	755120	9227.2	4334.1		710190	72267	71989	162010	107390	85361	404020	423710	87696	57649	4383.8	470670	655790	96289	38383	87708	105520	156520	985740	94834	48225	128640	141.39	Control
DYFEEYGKIDTIEIITDR	O88569	26039	26580	65116	26112	59171		2107.2		58274		41046	103370	58926	60107	202180	234610	50954	43749	5726	203520	194800	26885	17133	28866	33038	59429	187020	32786	30775	39164	198.42	Control
DYFEQYGK	P49312	254200	335310	980480	356690	860270				831290	27655	210620	430710	196520	214140	960330	1050700	247850	136140		1085300	1991500	285090	91767	303560	328870	552960	2812600	307360	232030	384320	140.5	Control
DYFFALAHTVR	Q8CI94	10297	19978	24871	19594	26070	1028.6		2212	25551	4176.4											12808	2517.3	2551.3	2840.1	3430.5	6641.8	19588	4415.3	4490.3	4276	124.42	Control
DYFNVPYPLPK	Q11011	7127.7	9976.8	22134	8841.2	23167	817.31	4814		17698	1635.5	4762.9	10248	6620.3	6193.9	28579	24634	7798.3	5544.3	1322	27700											84.213	Control
DYGVLLESAGIALR	P20108											32701	42089	13461	47940	121810	121650	31123	12027	125680	116740											199.7	Control
DYGVYLEDSGHTLR	O08807	28252	72583	54811	83017	57994				61541		14890	50012	25569	23619	64429	55811	29566	23211	15743	63187	79286	15692	22827	30369	18128	40000	108930	35768	38176	37331	122.64	Control
DYIPVDQEELR	Q9JHU4	22404	28100	50222	29688	54907		3795.1		56031		10540	23335	13886	16537	44833	50198	17351	5369.1		45698	72807	8492.4	14440	14177	8490.7	27521	82857	9390.5	10917	16597	125.48	Control
DYIWNTLNSGR	Q9CZU6	40740	34663	151580	41876	141680	3893.9	2322.9	9372.8	126600		27860	43441	34209	31157	119780	102160	25821	11208	7531	167080	151470	17000	23345	25334	15640	42417	248590	33245	4119.4	35907	130.98	Control
DYLHLPPEIVPATLR	P63325	30106	23642	48869	30084	49135	1041.2	3662.6		56527	2983.4	10590	20932			35238	36794	4905	10083		44737	51076		16132	6787.1	14700	13878	73339	10971	13135	7237.1	82.908	Control
DYLHYHIK	Q9CVB6											13737	33646	21850	16213	79838	82780	18806	12683		94705	145940	22253	9460.2	20497	28460	39397	174760	25580	15580	30956	74.127	Control
DYLHYIR	P62281	49948	43991	148100	49881	130350				109090		59146	115200	71703	58005	279880	284380	64745	38510		307380	207550	25788	14981	28005	33357	45624	238960	30546	23237	34045	128.38	Control
DYLLCDYNR	P47757	42050	50222	116820	47509	133120		2422.4		126470		37646	43786	21633	23787	106870	114250	19214	31186	4597.6	127320	191120	17051	11321	17466	25878	47003	214690	39632	17363	27920	120.15	Control
DYNDADMAR	Q9ERE7											12004	18146	11554	10504	36705	36528	9764.8	7818.3	2422.5	44044	45477	9065.4	8491.2	8092.3	8684.2	20522	57376	10562	12485	15148	158.76	Control
DYNDDYYEESYLTTK	O08579	6281.2	11254	21648	9446.5	23849				24224		5345.9	9339.3	6805.5	3497.2	18499	18818	5636.6	3290.7	667.45	23225	78041	8189.5	8569.8	15653	11582	21400	93776	13965	17417	16190	106.49	Control
DYNPTASVK	P17710	72439	82276	249930	85557	209370				206980	10961	38005	78223	30734	42456	173420	182290	45445	27400		215310											129.85	Control
DYQGPLKEHEVTIFVR	Q91V92	82815	79312	196210	100940	219150				205490		46047	88528	49013	50929	202690	193460	37774	54840	15868	219570	341810	35872	42154	44025	59105	72617	369120	32892	63884	51992	188.47	Control
DYSGSQGGYDR	O89086	38260	37957	142890	43741	117870				121090	7437.1	17854	45155	20990	19563	113360	122390	21276	11353		151040	177800	19350	2615.4	13662	32134	29145	274910	20232	17813	29043	289.62	Control
DYSGYQR	Q60865	63872	93200	209290	104620	186620	2827.1		9285.2	168020	13575											287330	32813	25659	42876	47261	89482	409710	50165	31851	66773	140.12	Control
DYTGEDVTPENFLAVLR	O89017	21854	12734	50849	13986	53892		1641.3		52471		13453	28540	13186	13046	69253	74482	20793	14082	1808.8	82181											169.89	Control
DYTRPDLPSGDGQPALDPAIAAAFAK	Q91Z31	8765	10833	40810	12545	36461		101.06		35630	1600.1	5745.7	14014	8865.9	11530	40133	48505	7155.8	4975.9	496.45	53843	59944	5354.1	4940.6	7693.4	8467.4	12714	85385	6046.3	6125.8	10751	152.88	Control
DYTSGAMLTGELKK	P32921											22623	34432	14155	21720	75885	68464	26850	14919	5763.8	79997											63.727	Control
DYVPPTANLDQK	Q78PY7	10959	11651	26751	13922	19602	1204.8	2284.6	1172.9	24342	2341.8	6947.5	8228.6	9978	8931.9	25163	24325	6781.1	3865.8	1624.1	24343	43860	7693.3	4026.8	6313.7	9367.6	12811	58613	10858	5273.1	12123	100.48	Control
EAADGYQR	Q60864	137380	133370	426100	161060	387080				389420	17169	78305	158580	70995	72364	262820	365620	69347	48382		458230	329700	56337	33199	55508	67860	109760	508060	39446	44715	101910	168.23	Control
EAAENSLVAYK	P62259	98928	96520	302250	122080	226180				249820		44398	93997	52561	58130	210640	205990	60718	40988	3428.3	235700	411970	49231	39120	54214	67975	103690	505660	73979	50433	97603	195.51	Control
EAAEQDVEK	P47963	110900	111550	327300	150040	298820				282990	24417	55886	115880	55694	40252	177810	262770	58493	32425		307460	377230	51922	30880	48575	67805	106270	478030	64140	34994	96781	173.37	Control
EAAEVLQNNR	P61082	17281	21739	53135	33650	51139	1868.8	4356.2	8468.1	55399	3795.8	10480	21115	11910	13422	38277	43257	14258	11018	9325.7	45632	45024	9961.2	8114.9	8480.1	10854	21513	72885	14138	11162	14373	113.74	Control
EAAGEGPVLYEDPPDQK	P28352	19881	22196	63991	28623	60664	257.84			65510	1784.2	11357	23565	14951	10267	60567	53959	15238	11864		69522	62171	8253.6	5497.1	10099	9870.9	17733	89193	12248	9090.2	14852	182.35	Control
EAALGAGFSDK	Q99JY0											16669	28770	21006	19640	78777	92499	24315	14484	1451.3	88348	152790	18203	3165	25558	19780	39534	161550	15874	20682	32075	138.25	Control
EAALTNEEVGADLEQVEVLQK	P16546	4901	3567	11827	4147.8	12153		198.22		8860.1		1854.5	5268.7	2318.6	2108.1	10385	12433	3639.7	2690.2		13574											90.731	Control
EAALVQQEEEKAEQR	Q9JLI8											12614	25788	18164	19976	55814	44926	16442	9268.5	4776.4	65684											50.897	Control
EAAQEAVK	Q7TMK9	126420	178360	283860	226410	259580	3910.6		6222.5	239980	5928.8	41787	59617	35112	33968	60132	109700	28727	29162		119490	460380	88735	61876	80821	105270	179520	455130	110050	76051	130160	122.13	Control
EAAQMDMVNDGVEDLR	P19157	22115	12358	54820	20800	38051	1160.4	1903.3		37447	7721.4	8867.5	18083	4800.2	5364.5	38748	42448	5318.3	6083.6	2151	44599	65103	7942.1	8652.8	4698	12911	11672	66714	8634.8	8009.9	11516	204.35	Control
EAATVEELNPK	Q78ZA7	24937	31429	95513	39975	83359				82349	3207	13827	41135	23353	17868	86760	89555	26068	22610		88726	111070	16638	14299	13676	21723	41782	170570	21967	17475	26314	198.72	Control
EAAVSVQEESDLEK	O88487											6430	13568	7159.7	7056.8	28282	26384	7790.7	5961.9	827.73	33560	34651	4445.7	3598.6	5751.8	5124.1	8635.1	45136	8303.6	6466.3	6494.6	172.11	Control
EAAVSVQEESDLEKK	O88487	43876	70705	101860	72842	77676	4665.6	2285.9		104710	5264.7																					77.912	Control
EACGVIVELIK	P60122	31661	29193	67020	29504	55455		353.56	2853.7	53188		19281	33912	17496	15249	68347	58807	15419	8816.6	2333	58211	69943	11187	9772.5	11476	9736.1	18523	65631	11680	13219	13787	147.95	Control
EACPELDYFVAFSSVSCGR	P19096	6640.9	6126.4	8975	5670.5	8045.8	788.67			9990.2	1477.1																					50.675	Control
EADDIVNWLK	P09103	74646	89005	200050	102320	170130	5368.6	3483		174940	7702.8	24126	51927	34390	36722	110280	111420	43244	37491		110960	550390	94702	75367	103670	135820	205980	665510	151610	109840	141620	176.38	Control
EADIDGDGQVNYEEFVQMMTAK	P62204																					32422	4915.7	3685.1	3235.9	5714.3	7723.1	41249	8345.2	6551.6	5961.1	102.52	Control
EAEAAIYHLQLFEELR	P52480	12963	10381	38555	17394	22631		3517.9		37566	2865.2	11110	19122	6184.9	7666.7	26951	33650	8321.2	5825.6	2066.7	30747	32749	11452	7498.4	9889.4	8915.7	16739	55726	10422	7817	10407	148.03	Control
EAEAAIYHLQLFEELRR	P52480	47786	18847	90957	19361	86383		7887.4		56545		9980.7	32716	12933	11659	79421	87007	10092	11782		94670	138300	16585	17235	19630	12912	32633	148100	15254	30651	28719	212.69	Control
EAEAQAAMEANSEGSLTRPK	P63040																					72839	7016.8	7908.3	6889.9	9219.7	15700	94102	10493	12245	11939	99.508	Control
EAEDNLR	Q8BP47	14344	26491	46486	35466	44054	46216	17904	2975	43865	10883																					95.352	Control
EAEDNLRR	Q8BP47	53116	58677	147270	64437	147090	902.36		3769.4	122610	5037.3	42799	80466	38088	31668	111120	190090	40665	28481	6848.5	204840	55624	9146.9	4288	8704.2	10125	13066	75880	7223.1	7799.7	12891	140.5	Control
EAEEEFWQNQHPQPYIFPDSPGGTSFER	Q9CQJ8	1398.9	3027	5976.6	2764.5	4346.6				5534.9																						67.33	Control
EAEETQNSLQAECDQYR	Q99PL5																					16442	2389.2	2090.5	2265.5	2295.9	3816.2	15931	1870.1	1929.5	2899.4	56.225	Control
EAELGAR	P29341	169290	186570	508550	203250	429790			11795	457370	23670	75057	165390	78907	73869	276440	368210	83413	44319		510350	528680	73995	39741	63917	80452	129290	707980	64181	53037	118520	187.69	Control
EAELSKGESVCLDR	P62073																					165940	23598	13349	23404	34300	48680	204440	26407	30857	28926	63.908	Control
EAESLIAK	P80314	357480	315150	1040600	361530	914470				897450	46783	44332	141140	69374	44545	296600	268430	76947	34057		325020											129.47	Control
EAESSPFVER	P08113	53461	66467	145800	66779	128510	6979.8	8678.5	7643.8	130460	25618	52679	75984	70104	47903	238480	268330	103320	60475	5342.8	258360	283060	34928	18624	39166	44047	62936	378370	38362	36832	50220	189.18	Control
EAFEISK	P68510	199030	232720	628530	279960	602960				616470	30481	150470	260130	181090	146820	633790	632430	177120	110610		622760	801940	97066	78305	156870	140400	268130	1064900	133470	109690	204010	109.86	Control
EAFLEEVWK	Q9Z1Q9	37150	38564	100560	45338	88433	2978.1	2996.6	3926.6	83536	6427.9	27735	39863	25127	21119	102580	105680	21589	22452	6078.6	106840	150830	20079	16365	19841	23570	43754	155390	26623	27940	28252	133.57	Control
EAFLNTEDKGDSLDSVEALIK	P16546	58987	60599	163630	65674	143780	39.006	4670.6		145270		32026	67822	42308	42309	185250	159850	46336	41885	2871.5	186590											134.29	Control
EAFQEALAAAGDK	P10639	77996	82677	250930	92721	206590				197790	6183.2	56607	117380	72092	54582	279910	269450	64191	50413	10399	279290	441030	48673	35355	58581	66358	95669	616870	67778	36909	89870	177.81	Control
EAFQLFDR	Q60605	108130	121340	343480	135290	333100				307910	13119																					150.17	Control
EAFSDGITSVK	Q61024	129390	111160	352650	150720	311780				312800	17506	68359	106700	92964	97139	337320	346580	81946	32730		382070	386560	48385	25956	52924	64673	91998	491540	75716	57950	76079	198.25	Control
EAFSLFDKDGDGTITTK	P62204	252060	261520	727640	303440	615950	2230.3	1726.4		594790		175670	352620	254080	218340	806110	792220	217340	180100	8135.5	863680	4102100	601540	421690	643130	684040	1149000	5151500	737560	619030	921690	203.56	Control
EAGAGGLAIAVEGPSK	Q8BTM8	14512	17218	58888	23228	52729	244.43			50325	2031.1	12229	19984	11930	11040	63394	61174	17828	4430.5		65106	59267	8439.2	4879	8308.4	9406.4	13649	80796	9397.1	6902.3	11999	208.27	Control
EAGAPGIK	Q31125	44642	76078	158950	62484	135100	2532.1		11284	135830	9830.4																					113.7	Control
EAGDVCYADVYR	Q6PDM2	28219	38457	90558	39799	64274			6052.8	50682		20169	42327	26445	24094	61547	60902	18275	13921	2900.9	52550	130270	22667	27554	19107	11988	27860	75087	12434	14878	13327	133.23	Control
EAGELKPEEEITVGPVQK	Q9JIF7	53461	73047	195330	78947	170800			11040	163850	8685.2	20183	39787	27308	24321	87491	93805	30169	14659		107050											104.45	Control
EAGEPGDVEPR	P97855	50846	57365	137800	60173	114580			7718	119810	8147.5	15714	30242	16426	15120	62383	65352	16307	11153	449.11	77167											190.96	Control
EAGFPPGVVNIVPGFGPTAGAAIASHEGVDK	P47738																					7319.5		3037.5		1488.6	4675.2	8691.6	2109.5	1851.2	1587.3	61.03	Control
EAGGAFGK	O35143											148940	354160	163340	211920	810790	963120	194380	142050	4761.8	1226400											111.82	Control
EAGGAFGKR	O35143																					447580	47043	27198	37883	46436	90843	587480	46944	37680	80913	89.752	Control
EAGGGGVGGPGAK	Q9CY58	77226	72385	304190	91863	267450				232890	10572	40241	88068	37785	32306	129180	233910	46169	15234	103.16	333130	452340	44780	10932	53891	67510	85187	564720	63425	25371	68558	195.36	Control
EAGIAATQTAK	Q9CXL3																					48083	10968	8901.6	13699	12871	25254	65745	18180	10157	15613	118.4	Control
EAGPEGAHGRPR	Q6PAM1												3425.6	2079.9	3041.6	3995.3	8318.2	2271.2	804.36	2284.3	10807											77.062	Control
EAGSQKDESLAYYIENQFHEFK	Q62351	32543	22646	93632	26378	70372				66915		12627	27397	20302	19392	75697	79857	20872	15643	315.05	81549	148850	13926	12689	13988	13298	31388	158510	21654	14940	17801	132.3	Control
EAGVEMDDEEDLSTPNEK	Q922B2	8183.1	5126.2	22883	6122.8	15056			1100.6	15218		3200.7	3908.1	2187.4	2339.6	12811	15939	2290	1475.3	396.42	11855	33220	3842.5	2064.5	2345	6277.9	6461.2	33244	3272	4297.8	4677.6	85.845	Control
EAGVFVPR	Q91V92	255640	268010	859070	294720	750360				817720	34860	121350	302260	168990	143540	659860	761920	173760	89497	2056.5	773740	1172100	170310	83306	161130	151910	279420	1496000	156430	125880	259520	117.16	Control
EAGVQIAGR	Q922D8	53324	71631	158690	83641	152060	6738.7	1180.3	5945.5	137460	8559.9	44382	84565	46859	46719	147960	144060	37285	28421	7879.5	184950	219400	28221	26243	32223	38354	78699	320700	46763	34102	49574	137.06	Control
EAHDAFR	P16546																					57337	15531	13500	16701	21820	34673	80145	17589	15969	26329	74.929	Control
EAIAHLLGVALVR	Q8K2Z4																					6692.3	914.48	1791.7	2392.9	1032.6	3637.6	9191.5	3156.6	2081.9	1175.7	82.362	Control
EAIDSPVSFLALHNQIR	Q9EPU0											8065.8	11496	8986.1	11122	18090	21817	4202.8	6360.8	3656.4	26956											161.04	Control
EAIDSYIK	Q68FD5	121380	146880	313120	142960	288180	2939.6		12986	305210	19318	52038	131580	68429	66029	241410	248470	75011	51001	7669.2	273000	488920	81899	43999	68492	89954	172850	587710	85689	58723	132520	127.56	Control
EAIEGTYIDK	P62281	31078	35508	119860	47242	98345	913.89			93575	16281	21934	39566	29514	23655	87187	87627	23668	15388		100820	171650	22439	14763	19502	36955	55190	249760	45426	33641	43015	177.06	Control
EAIEGTYIDKK	P62281	698110	703230	1864400	782900	1651400		3442.2		1592400		353590	746040	288120	333440	1351900	1303800	432350	181790	65306	1150900	1656400	259040	127590	252120	317870	564930	1997800	285480	303460	383900	152.7	Control
EAIESAIGGNAYQHSK	P51807	26562	47182	78742	34397	66395				97762		10440	30002	11233	18981	69586	53109	10024	13797		71503	121230	18147	14439	13911	17955	36561	144830	11854	29439	23132	139.58	Control
EAINLLEPMTNDPVNYVR	Q3TXS7	3308.8	3386.4	6770.9	3196	4845.2		675.34		4049.2		2244.6	2386.2	1267.9	2199.1	4267.4	6261.6	1577.7	1668.2		4977.8	11468	2281.9	2207.3	1800.5	2512.6	2942.9	8980.8	2885.4	2777	2573.8	62.89	Control
EAINVEQAFQTIAR	P51150	32541	47441	89663	49133	84796	1970.5			82616	7031.7	21694	46640	20894	27842	89997	83290	25927	19265		83661											139.89	Control
EAIQLVNTR	Q9Z110											16544	42847	28660	40353	73593	95272	27435	23517		109750											78.939	Control
EAKPDELMDSK	Q9WV55	145790	121000	411540	133770	257230				278620	12560	66764	142920	73190	69333	298420	315830	64516	57429	5150.9	311710	674290	83718	82802	58852	123100	141460	724290	102940	71440	116810	122.33	Control
EAKPEDLMDSK	Q9QY76																					176110	27544	22001	13850	35148	41620	191970	36274	32783	37131	97.911	Control
EALAFIIR	Q9EQ61	11309	13345	43527	16899	35056	926.07	1870.1	2073.5	32256	2793.1											50682	7085.5	7694.6	6704.8	12249	16546	60117	9560.7	4809	9971.7	120.62	Control
EALCGCTVNVPTLDGR	Q9QYJ3											2622.7	7368.7	2318.1	2594	11588	9837.4	3256.2	2335.7	492.13	14237											99.215	Control
EALDEDEDTDISYKK	Q3UEZ8																					75374	12605	9703.7	8364.5	16668	25034	99033	19295	18592	23135	67.93	Control
EALELLK	P17182	419310	491930	1198200	547330	941590				978870	43911	243740	470600	273920	222950	882640	903120	274850	166980	2938	898890	1479500	232750	128460	241000	260960	445540	1889600	300080	174170	334180	128.57	Control
EALELTDTGLLSGSEER	Q9JHU4	13959	19941	37847	22025	35842	401.09			33860	2054.1	10704	16823	9573.5	8211.8	34962	31079	10599	8500.8	1375.8	32440											212.83	Control
EALENANTNTEVLK	Q9D8B3											16937	23630	15507	18075	57767	61234	14908	10669	1582.4	76141	61643	8974.1	3671.7	10249	7525.4	13287	76804	6047.2	5921.4	10421	173.11	Control
EALEVDWSGEK	Q9R1T2	34438	39082	120270	49406	102930	5218.8	1970.7	6097.1	99079	12573	19716	33671	28020	27729	92435	91788	19815	20969	7288.5	99038	124890	21319	15967	15764	22514	42652	145270	22584	24743	23542	118.4	Control
EALGDAQQSVR	Q9QYI3											7396.3	19656	11862	14794	41514	44400	12167	5709.2	1714	50394	67692	9616.7	7889.5	12242	14623	24961	92569	13993	6601.1	20979	143.5	Control
EALGGQALYPHVLVK	Q8VDM6																					58799	19194	14904	24153	18307	53551	68195	19000	31758	17145	62.378	Control
EALLDEARPLFER	Q99LN9	19572	22002	50774	20869	45515	2149.8	2200.1	4103.9	46677	4890.8											62607	9626.5	10197	9396.4	11212	16487	75966	11562	13349	18149	124.51	Control
EALLELLR	O54825	11524	18252	40074	15521	31865	1082.9		1291.9	33012	2787.6	6523.4	16500	8056.5	7014.1	33026	33306	8722.8	6318.8	1811.3	40081	42980	6394.4	6223.2	5473.9	7303.9	14001	55314	7941.9	5256.8	9890.9	116.37	Control
EALLGVQEDVDEYVK	Q8BP92	10569	13667	39711	17678	36693	487.85	669.93		33532	3362.3	6389.7	14932	9141	7758.8	33211	33315	9063.5	8084.2	1209.5	34284											141.73	Control
EALLSSAVDHGSDEAR	P80314	35737	81322	85148	113590	85310		1798.5		104130		56658	59357	36384	35122	92803	79891	46145	24348		67175	110080	30442	29967	38993	58702	104330	129540	42270	75955	49753	188.59	Control
EALNSCNK	P09405	63629	56951	191580	63484	147440				95775		35219	68252	26569	19670	64046	114000	21477	10609	2058.6	120450	262450	32349	19544	22186	30806	34361	158500	19103	9216.9	27512	117.89	Control
EALPTWDK	O88544	45936	62428	109290	65399	117390	2814	1706.3	8376.7	117400	11557																					103.56	Control
EALSPEEVQSVQEHLGYHSDSLR	Q8WTY4		24182	34082	26270	20797	5270.8	4422.1		30240		12762	20492	18359	19848	42943	46396	18961	16356	6351.8	48423	95505	18959	14955	19034	18294	27928	128920	31628	17194	29729	110.75	Control
EAMEDGEIDGNK	P09405	17909	17279	62605	16279	37502				45522	7893											48765	5973.9	3393.2	4072.4	9877.3	11343	58292	5525.6	3463.5	9668.7	151.15	Control
EAMEDGEIDGNKVTLDWAK	P09405																					59820	4877.8	6086.1	8326.3	11700	16937	59202	9024	11371	14978	81.317	Control
EAMEDGEIDGNKVTLDWAKPK	P09405											35115	43128	15622	30042	131330	129870	22064	24643		131270											90.22	Control
EAMEHPYFYTVVK	Q60737											10717	18807	11451	15850	43496	40349	13883	10503	8686.5	44112											92.925	Control
EANELQQWITEK	P16546	15659	22331	59920	22356	55356	1123.5	781.62		46649	2776.9	19248	25386	22866	26039	60585	61668	22968	15744	346.31	63330	61822	7961.9	12918	8917	10468	23660	91784	11556	10570	19012	105.46	Control
EANLAAAFGKPINF	O08749	25266	30157	109760	30579	86665	1351.8	179.19		80091		15697	33862	21067	19482	87993	93913	20330	11513	3378.9	113880	111230	11255	14574	11866	12828	25435	147720	15981	16721	20012	131.43	Control
EANLLNAVIVQR	Q9CZ44	19863	19798	57417	21670	51312		4865.3		54995	12373											48865	4663.7	15477	11465	5927.5	27626	77074	13038	9370.2	13228	129.89	Control
EANMEGIVTIMGLKPETR	P13595											7484.5	18301	11149	9257.9	31390	32026	8211.4	9858.1	5759.6	30807											125.73	Control
EANNFLWPFK	P14148	24138	27299	88542	30547	75080				71442	4163.7	23962	46177	26063	34968	125740	144410	29322	22326	2023	141810	158040	17794	12941	25792	26877	50185	230610	34748	22437	41705	119.21	Control
EANNYEETLDKPTSR	P47867	10059	14612	26561	16027	26772	942.22	2129.7	2175	23053	4518.5																					51.695	Control
EANQAINPK	Q61656	63123	59776	235210	76549	202740				178310		25088	71729	29203	19522	112510	171600	35763	15097		225380	218520	22733	35818	23364	25414	45145	343790	28876	33042	44521	156.01	Control
EAPAPPK	P62751	146820	168200	469350	260240	401970				412360	34810	104680	199760	109310	84033	244980	399220	111010	81121	4238	448970	423040	68141	52747	82512	98559	143760	552240	98798	49036	134890	97.071	Control
EAPAPPKAEAK	P62751	208350	200460	493960	206060	370820			13741	427670		107790	234370	115460	116000	337830	459240	152600	88486	7600.6	555230	649510	78120	54668	89468	120940	160730	751150	92869	88914	132530	105.65	Control
EAPCILIYIPDGHTK	Q8CGC7	43776	54630	126590	51187	83498	9951.6	829.52		91815		16347	37040	25361	26797	67322	77111	31760	20303	4164	73349	129690	18803	19296	18209	34987	51301	156170	35333	30539	35159	115.68	Control
EAPELITQQLAHLLR	Q52KR3																					4856	1112	571.14		2043.8	3795.7	5409.7	2126.8	2383.1	1302.5	117.07	Control
EAPNPIHLTVDTGLQHGR	Q9DCH4	22860	31070	53607	35404	53191	4300.8	10046	7247.5	49862	11503											66963	9938.1	12741	14368	6522.8	33115	90510	24298	15301	24501	158.45	Control
EAPPMEKPEVVK	P62843	216780	180340	615280	233770	383230	2690.1			416020	15691	87200	248630	94864	124780	417290	443790	108730	75056	2678.8	408860	607320	68792	59018	46136	85232	157010	615920	91179	86155	108880	130.07	Control
EAPQDFHPDR	Q8BTM8	65527	85240	200590	106770	179620	3397.9	6808.6	6680.4	170490	26404	43063	77390	51048	58854	159790	170430	56515	46101	9127.9	200700	233260	41485	31451	30300	48276	91962	298640	41091	50747	61546	158.05	Control
EAQDSSSYR	Q61792																					30066	4321.7	4205.5	6408.2	5252.2	10518	43095	6509.6	4609.9	5813.3	117.53	Control
EAQIFDYNEIPNFPQSTVQGHAGR	P23492																					9327	1022.5	1788.4	2971.2	2471.6	6127.3	13032	3157.4	4167.1	3338.2	109.41	Control
EAQLYAAQAHLK	Q99MD9	71581	99986	214950	103740	212320	7829.6	4601.7	10028	182530	9374.2	35007	62973	35735	34098	121790	154680	51957	26799	6204.9	161150	269940	28558	28114	51221	34110	82507	335970	52373	34012	58593	107.17	Control
EAQMAAK	P54227	105040	91968	367160	109980	307980				203770	11639											412320	49122	31459	32482	61247	72709	429290	42290	19229	54605	98.299	Control
EAQTSFLHLGYLPNQLFR	Q91VR5	6448.3	8209.1	12000	6618.1	7238.4				12221		3709.4	9390	6718.8	5831.1	14922	19776	5833.8	4756.8	1824.5	18640	12798	2899.9	2166.8	2504.9	3335.8	7194.7	13582	4509.2	3799.2	5839.2	112.34	Control
EAQVQYPLQTFAIGMEDSPDLLAAR	Q61024																					8959.5	1153.3		1522	2175.5	2038.5	9518.9		1062.5	2424.8	36.029	Control
EAQVYEAFK	Q9Z2I8	28577	36954	92047	40647	86860			4105.1	81642		18630	40195	22773	20839	79955	76104	20886	21076	1510.1	85691											147.95	Control
EASDPQPEDVDGGLK	P47753	21937	28320	69456	23991	53465				64039	3315.4	14603	16986	14947	10746	51137	56369	15865	6013.6	335.91	53473											125.97	Control
EASIDILHSIVK	Q8BG32	12239	16075	41283	21055	32926		3388.6		44423	6204.5	3089.5	9889.1	6062.5	3929.6	15827	16527	6029.7	4537.8	3136.1	18001											80.245	Control
EATADDLIK	Q3U1J4	45645	53459	151620	64464	130360	576.01	9849.4	5576.3	132100	10319	31069	67956	39824	38384	140310	142250	39943	30104	5669.5	142340	273340	50210	29897	41928	42557	88850	351340	47999	37959	44643	155.07	Control
EATDPRPYEAENAIESWR	P47754	20455	16431	54748	26988	43321		1843.9		43146		11785	18899	15873	10718	36337	43387	15813	8192	7935.9	45964	130270	27319	38163	16709	29093	54909	173160	35084	25939	32400	115.73	Control
EATEKEFEPLLNWMK	P08113	174200	133930	468420	165970	397520	101.38			407360		123150	176940	112460	94368	405940	506890	111510	80946	6311.9	489370	736110	73761	83505	68343	119620	156080	842520	95328	78768	102020	140.74	Control
EATESFASDPILYR	P52480											7902.4	17083	12707	9450.6	41740	33134	13036	7514.1	2084.6	44263											135.55	Control
EATESFASDPILYRPVAVALDTK	P52480	210270	192400	736530	235930	595860				600600		168370	386800	189870	279450	1085100	1008400	264110	152390	43279	1129200	373820	48077	36026	46616	63875	93230	491670	66576	54334	82659	198.98	Control
EATESFASDPILYRPVAVALDTKGPEIR	P52480	32828	27120	90656	27138	44883	5379.6	2923.1	13919	69262												210620	13010	400.06	13830	20872	54713	236910	24618	36485	18006	103.92	Control
EATNPPIIQEEKPK	P27773	68229	67803	225060	95708	174110	534.85			182890	7363.5	27105	65119	33959	33905	136870	138820	33820	30281	7125.5	149610	404500	40134	25286	52641	79710	81727	498850	49398	55088	71852	148.7	Control
EATNPPIIQEEKPKK	P27773	19968	24084	80182	32957	69067			4660.3	56968	4738.5																					62.891	Control
EAVAMESFAK	P80314	115500	105490	385340	139220	232290			12734	246380		41652	127870	49057	68892	238010	254370	43578	49926	18895	289260	453300	44903	31076	55099	65335	113240	488610	61746	62409	74303	168.83	Control
EAVCIVLSDDTCSDEK	Q01853	20696	26049	57926	31471	50882		1023.4		43034		12220	29636	18217	16330	65626	65272	15091	12327	806.13	37865	55180	10299	5222.5	9006.6	10733	20186	55106	10411	7921.2	9841.3	158.2	Control
EAVELPLTHFELYK	P54775	25866	48263	107520	50338	91289	1507.9	3608.2		88180		16677	36465	25089	20684	74663	71194	31917	25175	4013	79125	77699	9207	10158	13016	19430	26304	92195	16281	18699	18254	152.74	Control
EAVGDDESVPENVLNFDDLTADALAALK	P26638	1029.5	2255.3	4130.4	2182.8	3106.9				6074.1												3520.9					1730.2	3623.2				55.994	Control
EAVGIYISTLK	Q8BK64	48550	59865	134900	58812	104160	1704.6	4324	6180	107680	7331.4	22361	37940	17235	21269	83334	79390	19513	14498	5542.1	84417	139330	18083	4964	25808	24471	45129	152690	23639	24563	24624	180.07	Control
EAVLAAYWR	P19096											28541	39888	29653	22498	110390	116130	20407	11900	6674	122400	136540	20020	16202	21267	25022	55203	191520	33100	29346	25091	144.38	Control
EAVQLLK	Q9D8E6	246060	334380	830920	292390	722650				662990	31475	118240	298120	166090	142530	552770	639350	161660	123360		599310	801560	104850	71859	104740	125920	224510	1016700	127910	108500	182920	129.4	Control
EAVTEILGIEPDREK	Q62348	91333	90198	247530	107730	222970	1313.7			222340		27991	66563	41200	25483	147620	170020	28394	26950	5529	152050	321470	40869	30816	51368	57592	80981	365410	56430	41574	62095	177.84	Control
EAVTFLR	Q9D2G2	108720	146480	369720	139070	322740				324280	13371	69672	147230	72372	76968	335970	342870	65208	50229	10187	390490	408730	60449	30228	54229	66684	120790	540420	69114	50238	86496	152.63	Control
EAWHGKPLPK	P40142	140230	162760	443810	192020	369040				354810	14911	69712	169900	80695	105480	282720	300120	70640	85137	6980.9	336210											107.83	Control
EAWPHIK	Q9DCD0	156950	175570	361430	202140	363560	9610.2	922.75		345080																						68.422	Control
EAYFSVGLQGIAEK	Q8K411											5690.8	10494	5376.3	7442.7	22949	26220	6092.9	3848.9	891.6	25112											112.13	Control
EAYPDGSSK	Q3UKJ7	20191	25692	58168	27140	53563				50351	3552.2	11956	25336	12749	10577	41492	51251	14151	7745.6		53351	64813	10821	8147.1	10193	10365	19495	79850	8401.9	9257.1	17495	117.89	Control
EAYPEEAYIADLDAK	Q91V92	47769	58177	161720	62410	123850				146220		24653	54090	35095	35361	119050	129530	43653	27876	5388.5	128440	162150	24516	27160	29270	27303	48722	207450	32613	33842	38965	215.85	Control
EAYPGDVFYLHSR	Q03265	116550	150380	322400	162740	308060			26636	331040	19383	40748	89834	29545	49986	159730	199930	63692	35653	10099	201760	250290	38371	8665.4	18723	46527	43855	270610	53527	66995	66689	178.15	Control
EAYYWLR	P46978	68655	66397	150900	61909	147380				152790	12108											221520	41423	29175	31381	33516	65692	297250	39700	27769	46615	101.21	Control
ECADLWPR	P62830	90715	107480	212200	87471	167810	6192.2		7033	175300	13783	58521	93315	66507	60090	207000	178120	45136	14263		204840											133.12	Control
ECELYVQK	Q9DBC7	56078	46060	179860	68310	179210			15128	173270		18167	37955	28766	27991	105470	78634	30356	18050		134210	222910	35574	24078	21921	30907	60556	319120	39435	36198	50167	109.86	Control
ECENCDCLQGFQLTHSLGGGTGSGMGTLLISK	Q9ERD7	4186.8	6618.7	7324.5	3770.1	5158.4	1018.1			5702.9												11322	3511.7	3363.3	2610.1	3196.1	4835	8201.4	2052.3	3373.8	2888.1	49.709	Control
ECLPLIIFLR	P62702	28432	35745	69843	41347	64026	1103.2	3004.4		61436	3647.4	25210	51172	20327	12937	82416	99709	21003	28058	1984.8	116930	120570	20772	7032.1	20743	19801	30266	141210	22215	17577	30819	175.44	Control
ECPAIDYTR	Q6PEB6											10319	19396	12702	13802	31584	33662	10354	8344.2	6156.8	35634	69718	10955	8220.4	10059	12938	20154	72148	12451	9437.1	16605	141.2	Control
ECPSDECGAGVFMGSHFDR	P62983	16615	17429	34597	27631	33173	4144.4	3210.1		27267		12612	23178	15932	19031	48107	56523	15218	7970.5	5956.5	69386	69516	7389.9	2904.4	9097.6	8877.5	13827	85439	9683	12839	11257	142.55	Control
ECPSVLDYK	Q99K85	95858	99551	194370	77735	171980				207560		43231	78845	34166	43584	129690	146060	33740	18971	4866.5	171020	283750	45761	25021	28942	28965	56117	278930	44057	25661	52250	133.57	Control
ECSEVQPK	Q9CQ75	13292	12891	36571	15731	35150		1967.2	4011.3	24888												66750	9786.5		8356.2	7371	13224	68022	5296.8	6809.9	10771	91.906	Control
ECTIQEK	P83870	7525.4	11233	24167	13438	23005	724.16		1353.2	17859	1508.7											47774	5681.8	2829.5	4130.8	7182.8	9337.3	44848	6145.3	1182.2	6845.7	87.323	Control
EDAEHNLVLFR	P15331																					140480	18963	16642	19626	23130	42608	189790	28662	26286	34985	125.75	Control
EDAGAPVEDSQGQTK	P16014	12822	16930	50316	18616	49965	432.13			44453	3404.1	9597.2	16039	8901.5	11359	41865	39776	9261.2	7638.2	576.46	51068											141.58	Control
EDGAHPADTQDVVEDALR	Q8C0L0											9932.1	14491	8877.6	11479	25875	23287	10111	6690.8	3056	33905	44819	6983.3	7851.4	15313	10009	22687	62984	10307	8211.8	13562	100.77	Control
EDGMVPFVFVGTK	Q61584	8572.2	9699.7	32751	11265	23949	488.17	102.14		21901	1593.2	6875	15326	7257.1	8725.1	29500	33098	7612	5974.9	1946.7	37159	44688	5569.2	3705.3	6412.9	8972.7	14536	49504	5400.1	5608.7	9296.5	74.944	Control
EDGNEEDKENQGDETQGQQPPQR	P62960	22692	25313	116970	32994	108900	238.74			97368	4840.6	7037.2	13795	6936.5	8963.4	30146	32729	6421.7	4789.3	1629.3	40719	107910	11051	7698.4	12355	17604	27008	178000	14723	11284	20787	189.78	Control
EDGNEEDKENQGDETQGQQPPQRR	P62960	27125	22957	77805	25817	75369		661.69	2220.4	64764		7809.4	16997	6601.3	7659.5	38981	40866	8377.3	7252.2		65511	97733	11366	5400.5	7936.1	10736	16188	142860	5965.2	5976.5	15428	132.45	Control
EDGTFYEFGDDIPEAPER	Q8BP47	3478.5	4050.4	12295	5692.5	10419				10470		1958.7	4016.3	1389.6	2195.2	16575	15806	3214	741.27	855.76	19323	13873	3127.7	307.19	1297.2	2191.3	4284.7	23470	2293.2	1984.2	3529.5	116.01	Control
EDGTWGTEHR	P16045	18939	26928	69100	35319	57377				66328	10976	19042	29458	19773	22129	60848	66330	16366	12236	282.6	86980	228370	47720	41198	42184	57050	111480	330610	62912	65625	87164	169.92	Control
EDINSIEIVGGATR	P48722											7133.2	13358	8986.8	8291.7	28076	35061	9628.4	3000.9	2644.3	32694	51451	5132.8	3675.9	7654	10153	15549	59461	10701	9397.3	12537	138.02	Control
EDIRPEEIADQELAEAIQK	A2ADY9	8194.1	10385	22866	10990	21248	1172.4	2100.4		21239	8681.2	7347.7	12275	7344.2	7973	30574	32624	6259.8	4569.3	5934.5	35909	52731	7411.9	3970.2	9406.9	10754	15464	70723	6942.2	7013.5	12088	156.73	Control
EDIYAVEIVGGATR	Q61316											10050	22216	12976	11644	54392	57305	14582	9162.4	3486.8	56499											126.1	Control
EDLDKVEPAVIEAQNAVK	Q9JHU4	15026	14550	47710	16970	36455	4716.4	544.27		48008		7328.2	14731	11689	8636.4	38591	43007	8476.1	5931.4	4717.8	43156											113.88	Control
EDLRLPEGDLGK	P63242	208080	199580	779370	267480	660600				655070		93815	210680	124220	118270	544560	545040	154800	96582	1253	552360	1077600	151460	52191	149880	169520	293310	1423600	207730	119040	215050	120.84	Control
EDLRLPEGDLGKEIEQK	P63242	451600	362140	1107200	412390	1096400	15129	8689.3		1302500		314410	512430	207780	172490	968800	1022900	252170	236300	76223	1348900	1566500	110890	96216	139760	192160	322690	1424400	181240	208670	276960	169.98	Control
EDLTEIR	P14869	196660	226520	760240	310450	702580			28959	661220	55870	156410	305490	209190	260180	819020	872190	156810	138460		1052200	1392100	172230	133670	179890	273310	313160	1640900	211960	134980	250940	130.04	Control
EDLTEIRDMLLANK	P14869																					79569	8382.4	12059	9303.6	7222.3	15504	93231	10783	9825.2	13471	125.53	Control
EDLVVAPAGVTLK	P24547																					40263	3599.1	5701.5	5418.5	3170.4	11036	52267	4062.9	6120	7393.5	63.283	Control
EDLYLKPIQR	P58252	373150	342290	1217000	438260	1078200	12141			972600	41042	178860	381170	215610	208990	931810	993860	282130	159060	4581.7	1087500	1898800	186790	142440	207730	209990	410980	2253400	278160	196150	346930	173.37	Control
EDPFVFIPEDDPLFPPIEK	Q1HFZ0											2157.7	4349.7	1765.9	1795.4	8147.7	10911	900.02	2126.4	617.41	12422											61.375	Control
EDPLLTPVPASENPFR	P63213	4390.3	7476.1	14534	9103.8	15984	1910.8	1616.6	1492.7	17101																						110.66	Control
EDPNLVPSISNK	P19536	17461	20360	67250	25367	53012	2738.1	646.71	2738.6	49715	8256.1	8819	22773	16433	10689	39084	46864	12043	9287.7	1404.7	44301	52571	8588.7	13313	12381	12025	18450	82166	14003	15242	18973	108.7	Control
EDPNLVPSISNKR	P19536	53031	75648	144450	61340	103770		581.05		100080	10424											199030	30398	24311	24610	36088	53516	224440	36379	52828	52071	70.963	Control
EDSQRPGAHLTVK	P49312	66722	81538	172170	115780	130850		1944.6		160260		155140	305900	199160	219620	418750	430720	222310	174930		290750	161950	35992	44591	27720	52497	86766	248860	48550	55257	68607	94.551	Control
EDSVKPGAHLTVK	Q8BG05	279620	431310	586330	470010	492950	3118.2	3.9252	6512.6	643940	8588.5	258020	524980	323180	312760	709070	703570	350920	292190	20474	567160	848420	259040	226240	281560	303850	548370	973500	289700	320220	431410	125.61	Control
EDTEEYNLR	Q8BG05	23770	24475	95297	32025	83230	1079.1			85808	13555	11201	34485	18756	19434	83870	102710	25282	11790	1539.6	103460	95840	12174	4536.7	13502	16390	26835	143630	17806	10749	18245	247.1	Control
EDTNRFDLELYNEAVK	Q9CQ71	37490	25452	79467	25079	68474	2716.1	534.4		77147		17736	38786	17115	10339	89381	105460	17718	9946.9	2190	100200	115670	16831	2978.2	10442	16686	23002	158250	19478	17644	16473	130.06	Control
[truncated: 14,822 more rows]
