# Supplementary material for: Hidden information on protein function in censuses of proteome foldedness
Source: Nat Commun. 2022 Apr 14;13:1992. doi: 10.1038/s41467-022-29661-2 (PMC9010426; doi:10.1038/s41467-022-29661-2)
Supplement: Supplementary file 9 — Source Data [file 41467_2022_29661_MOESM9_ESM.xlsx]

## Sheet: Fig 1_Scatterplot
KO	Leuenberger_2017	Ogburn_2017A	Ogburn_2017B	Walker_2019	Roberts_2016A	Roberts_2016B	Jarzab_2020F	Jarzab_2020G	Jarzab_2020H	Becher_2016	Franken_2015	Miettinen_2018	Savitski_2018A	Savitski_2018B	Ball_2020	Jarzab_2020N	Jarzab_2020O	Savitski_2014A	Sridharan_2019	Jarzab_2020M
K00002		0.588104	0.514835	0.722492	0.403231	0.311158	0.456693	0.440332	0.327552	0.419246	0.47631	0.483221	0.462613	0.475421	0.383409	0.378172	0.438027	0.365338	0.345295
K00006		0.874578	0.765618		0.516899	0.431521	0.475321	0.475093	0.369544	0.497449	0.601798	0.42953	0.596718	0.613007	0.372418	0.485401	0.470332	0.317443	0.214189	0.211842
K00008			0.167893	0.274286		0.666175	0.55942	0.502744	0.50435	0.83921	0.819128		0.747212	0.7949	0.659689	0.687522	0.633878	0.718197	0.761452	0.448308
K00011	0.417256			0.695217	0.296832	0.412179	0.553004	0.499765	0.379568	0.585273	0.586973	0.61745	0.594183	0.59826	0.559654	0.54284	0.569181		0.478176	0.332331
K00012		0.338154	0.296024	0.194592			0.519685	0.461293	0.344669	0.589874	0.5082	0.630872	0.447461	0.539003	0.328513	0.408585	0.312998	0.277885	0.213291
K00016	0.643407	0.571333	0.477727	0.350909	0.555245	0.550921	0.515274	0.48643	0.61586	0.687885	0.87394		0.959915	0.802507	0.83587	0.62739	0.673347	0.807378	0.94342
K00019				0.319433	0.21564	0.244244	0.402304	0.36	0.346042	0.372228	0.512235		0.374576	0.464413	0.406196	0.334115	0.471871	0.365271	0.333092	0.13985
K00020	0.627358	0.464249	0.40641		0.525021	0.46902	0.583771	0.517537	0.607563	0.79771	0.848859		0.866935	0.824108	0.764975	0.642683	0.756241	0.799267	0.822194	0.546429
K00021							0.448236	0.415477	0.319735	0.47918			0.561919				0.337904	0.759845
K00022		0.379088	0.331859	0.300725	0.285771				0.316015			0.530201			0.319495				0.357342	0.379887
K00025	0.713048	0.32664	0.252853	0.270701	0.481692	0.492683	0.553514	0.514558	0.522552	0.671146	0.723257	0.697987	0.733286	0.726165	0.686282	0.564477	0.618056	0.700978	0.675096	0.526692
K00026	0.67946	0.3204	0.280483	0.492962	0.315283	0.301123	0.625984	0.541686	0.615601	0.757769	0.844745		0.800784	0.738252	0.699984	0.608099	0.703499	0.713765	0.695392	0.557895
K00027	0.412994			0.378746	0.06826	0.0945557	0.398075	0.400293	0.304566	0.404679	0.477354	0.295302	0.457495	0.519305	0.538386	0.440389	0.494814	0.51869	0.523196	0.406955
K00029	0.604106	0.673771	0.589829		0.310161	0.396852			0.471864		0.682092	0.61745		0.674948	0.65902		0.580081	0.49543		0.483365
K00030	0.262193	0.340814	0.368285		0.426247	0.451383	0.45871	0.443486	0.349031	0.480469	0.598388	0.610738	0.460722	0.568863	0.379899	0.428166	0.449528	0.288417	0.248373	0.479323
K00031		0.410744	0.338324	0.293949	0.335921	0.346018	0.523002	0.480973	0.395556	0.533755	0.580773	0.52349	0.596024	0.612934	0.410117	0.45212	0.444635	0.198614	0.36831	0.322932
K00033		0.206615	0.245156	0.332404	0.295162	0.344344	0.522528	0.487742	0.359771	0.512695	0.545233	0.597315	0.552322	0.561207	0.496018			0.498404	0.508346	0.492105
K00036	0.63078	0.478291	0.32146	0.318195	0.442762	0.351193	0.494022	0.482672	0.366149	0.566968	0.52596	0.604027	0.513737	0.535281	0.4138	0.535801	0.463959	0.365749	0.287764
K00037														0.401863
K00044										0.141131
K00049		0.0546177	0.0539157	0.374718	0.135867	0.0772214	0.527267	0.471329	0.364997	0.555157	0.528181	0.496644	0.544246	0.595583	0.371007	0.446646	0.436445	0.358345	0.355802
K00058				0.229136	0.166503	0.322195	0.523622	0.487063	0.453883	0.583816	0.661606	0.583893	0.688628	0.67487	0.450223	0.566215	0.462729	0.507638	0.41592	0.46015
K00061
K00069								0.319586			0.46824		0.373829	0.4004		0.309698
K00070
K00071							0.243657			0.169844
K00072	0.0104203	0.291177	0.254901				0.499052	0.46192	0.333065	0.496391	0.449562	0.557047	0.45066	0.520251	0.30896	0.398158	0.414469	0.295621	0.288624
K00079	0.0417726	0.238515	0.2088	0.338199	0.308208	0.300976	0.465952		0.37071	0.509416	0.545794	0.516779		0.540582	0.553873		0.552391	0.535234
K00084				0.452615				0.428206	0.4239			0.496644	0.455313	0.463479	0.547828	0.364442	0.550633			0.419737
K00088		0.299557	0.262236	0.23362			0.472295	0.498484	0.298565	0.461187	0.524382	0.496644	0.433772	0.554967	0.435011	0.613312		0.448556	0.284893
K00089		0.571399	0.500211				0.28135		0.237182	0.220935	0.236433	0.107383			0.33061		0.300985	0.230422
K00102							0.447288		0.494761	0.631962	0.49009							0.739381
K00103
K00106					0.620909	0.573817														0.326692
K00108							0.283756			0.251504
K00109							0.484835	0.418117	0.365019	0.521553	0.502145	0.536913	0.450436	0.464094	0.391407	0.361835	0.42071	0.209604		0.427444
K00111		0.465611	0.407602		0.302143	0.348281			0.684846				0.67127				0.580081			0.459211
K00121		0.307983	0.269612	0.329704	0.255863	0.276324	0.569627	0.509958	0.510188	0.796852	0.839751	0.463087	0.788855	0.81442	0.745551	0.745395	0.687588	0.758548	0.54578
K00128	0.38289	0.328588	0.28765		0.377393	0.525701	0.445222	0.38831	0.372914	0.431139	0.573172	0.295302	0.472656	0.507781	0.580807		0.430863	0.277625		0.299436
K00129							0.39895			0.419303		0.449664
K00134	0.331184	0.247788	0.246317	0.403268	0.22598	0.303925	0.53762	0.497935	0.556954	0.921705	0.885943	0.463087	0.974361	0.850145	0.66186	0.68926	0.53399	0.633614	0.589683
K00139					0.479747	0.492785	0.561753	0.536459	0.516359	0.702703	0.736084		0.699969	0.673664	0.478552	0.589851		0.529457	0.462059
K00140					0.537657	0.442473	0.351196	0.339658	0.240725	0.314556	0.37694		0.336317	0.384292	0.36941	0.332117		0.220232	0.140702	0.201128
K00142							0.330052		0.228501		0.368365			0.428046	0.492712			0.408902
K00149	0.633818	0.448575	0.392689	0.32544	0.460789	0.188775	0.530986	0.50264	0.440796	0.610884	0.664093		0.707072	0.711627	0.377442	0.587939	0.461058	0.420447	0.510757	0.416541
K00157							0.284194			0.297234
K00161	0.628396	0.0966813	0.0846361	0.254969	0.284118	0.315882	0.368693	0.382939	0.345865	0.33757	0.559283	0.38255	0.263349	0.568708	0.291456	0.244178	0.359705	0.264986	0.0546239
K00162	0.828952	0.361878	0.316793		0.362142	0.374789	0.334864	0.302284	0.345533	0.294077	0.543155	0.409396	0.259903	0.594165	0.282499	0.273201	0.437998	0.272081		0.236278
K00164		0.400861	0.350919		0.408554	0.291359	0.403434	0.391511	0.332357	0.392264	0.483364	0.362416	0.365371	0.466898	0.408864	0.286062		0.298765	0.176525	0.201128
K00166		0.588644					0.43606	0.416026	0.243559	0.436405	0.454325		0.451903	0.506018	0.340695			0.271452
K00167							0.432852	0.442615		0.430067	0.498768		0.445622	0.518643	0.349456	0.480361		0.310297		0.377632
K00181							0.465661	0.442005		0.37438			0.781707
K00207				0.386767			0.443788	0.426167		0.470466		0.671141	0.483263	0.539043		0.512687			0.431634
K00212							0.263415		0.157441	0.17121	0.237779	0.120805			0.333583		0.326653	0.298498
K00213							0.40748	0.429382	0.42142	0.40593			0.34159			0.396767	0.310009
K00214				0.595215	0.248799	0.291846	0.516477	0.483143	0.370334	0.56397	0.497533	0.557047	0.509491	0.544325	0.373945	0.428398	0.451916	0.374243	0.340482	0.270677
K00222							0.453048	0.454995		0.464931			0.398839
K00227							0.486658	0.452433												0.373872
K00228	0.708189				0.369383	0.343746	0.539006	0.565313	0.486502	0.650222	0.738237	0.818792	0.728736	0.720297	0.630686	0.563608	0.615243	0.687914	0.68681	0.50188
K00231							0.418708	0.384681	0.323898	0.386084	0.442691		0.446085	0.465491	0.394656	0.24748	0.38801	0.334393		0.363346
K00232							0.509806	0.436486	0.548084	0.671198	0.994742		0.502906	0.642592	0.507188	0.639294	0.47565	0.553934	0.9855	0.385056
K00234			0.167524		0.129386	0.244059	0.505249	0.469874	0.542843	0.711782	0.804843	0.778523	0.85237	0.76121	0.551597		0.498828	0.615768	0.599663	0.49906
K00235					0.160166		0.531204	0.504574	0.342285	0.740863	0.498142		0.789861	0.673012	0.490654	0.609141	0.476266	0.298768		0.528195
K00236							0.497375	0.466703		0.970023			0.984952			0.377477
K00248					0.48183	0.304494	0.49825	0.493283	0.382735	0.561567	0.59832		0.683312	0.521466	0.400059	0.558394	0.402426	0.293282	0.325745	0.33515
K00249	0.175808				0.408906	0.0954468	0.548702	0.497517	0.373656	0.658608	0.673647	0.926174	0.610287	0.575018	0.383926			0.327069	0.274582	0.375188
K00251							0.308982		0.205737	0.277781		0.228188			0.399503		0.303797
K00252						0.305869	0.573447	0.437667	0.363152	0.816	0.723763		0.485558	0.590453	0.26837	0.493917	0.425633	0.175878
K00253	0.614996	0.457498	0.39073		0.416066	0.384958	0.508311	0.481156		0.564351		0.765101	0.602673	0.556697		0.462113			0.248989	0.427256
K00254							0.508166	0.494329	0.598927	0.821895			0.946564			0.619743	0.560214			0.596617
K00255					0.227637	0.2726
K00261	0.697041	0.510108	0.446556	0.195771	0.35201	0.320254	0.555628	0.538289	0.486169	0.654365	0.661369		0.612735	0.578047	0.505126	0.656587	0.530415	0.444177	0.588237	0.463534
K00272							0.482065			0.680308
K00273
K00274							0.538422			0.716931										0.519173
K00275	0.656498				0.279897	0.227622	0.484981	0.482463	0.415286	0.533022	0.583344	0.644295	0.54575	0.622058	0.44465	0.454814		0.431632	0.400094
K00276										0.413401
K00277							0.396763			0.597606
K00280
K00281							0.52683	0.452512		0.639869			0.476153			0.393118
K00286		0.35298	0.152589			0.186582	0.510414	0.496782	0.490104	0.710085	0.772748	0.489933	0.769359	0.693849	0.657159	0.710694	0.510568	0.62648	0.741136
K00287							0.234908	0.275887	0.168447	0.377289	0.206383	0.187919	0.211997	0.225978	0.26834	0.190824	0.272855	0.145572	0
K00288	0.70962	0.575235	1	0.199422	0.38966	0.189521	0.380067	0.443207	0.34086	0.33214	0.524168	0.389262	0.5189	0.480518	0.320023	0.435349	0.219409	0.177519	0.184345	0.278947
K00289				0.428806	0.290472	0.347811	0.282954		0.20429	0.207654	0.389539				0.376928			0.284383
K00294					0.371521		0.339458	0.390623	0.270553	0.290805	0.519431		0.310402	0.406266	0.31503	0.361488	0.298992	0.13242	0.0403662	0.133459
K00297							0.38703	0.434687	0.347304	0.33562	0.470209		0.476321	0.383547	0.401468	0.405805	0.312764	0.306666
K00306							0.499635			0.783251
K00308																	0.469409
K00311							0.506853	0.484083	0.40902	0.526751			0.566927			0.499826	0.560302			0.38985
K00314					0.43435		0.304243			0.263484			0.309468
K00315							0.346457			0.34109
K00318
K00323							0.496573	0.299984	0.339842	0.517715			0.552297	0.441724	0.399036	0.48349	0.38423	0.286659
K00326		0.382084	0.402459	0.609618	0.465806	0.130065	0.515068	0.485538	0.421724	0.581361	0.623802	0.583893	0.605528	0.564734	0.499449	0.496177	0.500571	0.473158		0.362469
K00327		0.141839	0.124168		0.469112		0.440945	0.482742	0.346751	0.449991		0.550336	0.441414	0.503802	0.458581	0.469239	0.456399	0.471287		0.241353
K00344	0.710533						0.540974	0.501803	0.468764	0.604147	0.675762	0.651007	0.644846	0.631278	0.621341	0.514077	0.5407	0.584628	0.563992	0.356579
K00355		0.524147	0.458845	0.408495			0.438393	0.410486	0.287449	0.412842	0.437988	0.42953		0.488806	0.400796			0.384138
K00357					0.491854	0.459332	0.537912	0.498563	0.487011	0.688113	0.718815		0.714275	0.742785	0.477855	0.69934	0.598365	0.526431	0.324203	0.434211
K00364				0.219625			0.528653	0.453439	0.406421					0.665531	0.806999		0.580872			0.764474
K00365
K00382	0.738861	0.35817	0.313547	0.229493	0.269193	0.221629		0.451153	0.569165								0.450188
K00383	0.632686	0.292834	0.490986	0.648139	0.424071	0.154433	0.58902	0.451153	0.690692			0.33557					0.504307			0.296617
K00387							0.523476		0.418342	0.748257	0.521952				0.639079		0.420095	0.659924
K00411							0.565544	0.450055	0.473503	0.673889			0.683948	0.501898	0.418171	0.529892	0.415963	0.550422	0.635285	0.495301
K00412							0.575241	0.573729		0.797737			0.837287
K00413							0.565471	0.551592	0.562256	0.714527			0.675275		0.391749	0.572471	0.396097			0.520113
K00414		0.20461			0.459977	0.2708	0.473462	0.408395	0.343695	0.547696	0.357026	0.281879	0.611267	0.3615	0.363112	0.529545	0.360935	0.179912	0.578615	0.518797
K00415		0.486526			0.325708	0.282869	0.492928	0.430871	0.440066	0.565545	0.316719	0.328859	0.642	0.311819	0.376251	0.598366	0.333568	0.222452		0.528195
K00416							0.501094	0.441639			0.669498				0.58256	0.369135		0.682877
K00417							0.55818	0.555434	0.38847	0.997915			0.820592		0.439981	0.901981	0.375352	0.644008
K00418							0.521945	0.547384		0.681105			0.619352			0.573166	0.305028			0.508271
K00419							0.560295	0.580315		0.665423			0.618442		0.547846	0.322558
K00432				0.603522	0.502948	0.317524	0.461031			0.621607				0.238609		0.727146			0.473767	0.379887
K00444
K00451							0.517935
K00452							0.462234			0.491761
K00453
K00456
K00457							0.481919			0.498155
K00458									0.379258
K00461									0.343916		0.471969			0.437324	0.423117			0.140943		0.531015
K00463														0.391535
K00471
K00472	0.0722293	0.202546	0.177312	0.498401			0.463182	0.317443	0.313291	0.458527	0.216891	0.362416	0.59525	0.322938	0.376009	0.406847	0.351588	0.259407	0.460019	0.349812
K00473	0.620506			0.813408			0.44984	0.389682	0.252904	0.405531	0.384915	0.47651	0.557187	0.514066	0.36345	0.376608	0.369638	0.280985		0.369361
K00474							0.486439	0.417246	0.506786	0.672267	0.794613		0.558576	0.727174	0.529082	0.724018	0.613045	0.749168		0.294925
K00476							0.467046	0.451701	0.4115	0.435931		0.442953	0.567333		0.441049	0.358881	0.390647	0.345949
K00477							0.336031			0.28918			0.38072		0.43582
K00485							0.229076			0.113321			0.614782
K00486
K00488							0.383202			0.364116										0.398308
K00489
K00500							0.355716			0.30406
K00503
K00507							0.3493	0.378888	0.313003	0.295844			0.429468		0.453158	0.512339	0.409019
K00509									0.506808				0.992846				0.311885
K00510							0.474555			0.492727		0.610738
K00511							0.484471	0.428101	0.358531	0.497359			0.464744			0.29058	0.417722
K00512
K00515
K00522					0.347597	0.573673	0.474847	0.382259	0.353615	0.863174	0.817866				0.649071	0.643726	0.447785	0.574172	0.759108	0.616541
K00541									0.36389		0.467583				0.474758		0.480837	0.521776
K00542				0.55192			0.417687	0.421044	0.304256	0.392678	0.435082		0.398695	0.453365	0.356372	0.326903	0.424666	0.430576	0.440066	0.296617
K00544
K00545						0.357167	0.356955	0.407558	0.290195	0.3035	0.425321		0.515927	0.315311	0.357042	0.423705	0.444884	0.333495		0.275752
K00546							0.460994		0.337494	0.45666	0.509614				0.446534		0.426776	0.496658
K00547							0.398294			0.505755
K00548							0.217775	0.15352	0.12252	0.111216	0.202996		0.242878	0.170909	0.363786	0.202815	0.322785	0.292293	0.122436	0.137218
K00551							0.482283	0.441822	0.337804	0.528237	0.526994		0.523018					0.431981
K00552
K00553									0.402465						0.463859
K00555							0.515311	0.471747	0.548379	0.741966	0.702903		0.821033	0.704591	0.553762	0.568995	0.616971	0.649107	0.676949	0.431203
K00558	0.672106						0.428551	0.437876	0.375774	0.376772	0.477022	0.536913	0.510856	0.502836	0.532744	0.393639	0.486507	0.523063	0.47513	0.305451
K00560							0.289735	0.335111	0.236517	0.256211	0.419187	0.214765	0.311999	0.314623	0.37924	0.263643	0.306171	0.285299	0.210389
K00562
K00565	0.689518						0.517935	0.475302	0.411278	0.590471	0.601026	0.657718	0.6602	0.638964	0.525262	0.537887	0.525229	0.555664	0.518218	0.443797
K00567							0.392607	0.359783		0.328144		0.409396	0.514978	0.412629		0.226104			0.404943	0.229887
K00569				0.341084			0.497157	0.470911	0.403063	0.519309	0.571949		0.566502	0.557835	0.589159	0.446472	0.50923	0.605559	0.598831
K00573		0.291057	0.278837	0.446839			0.48622	0.477602	0.370555	0.495706	0.536008	0.563758	0.580492	0.526856	0.424972			0.46814	0.523768
K00586							0.535214	0.498092	0.428418	0.602294	0.616259	0.671141	0.661695	0.669265	0.496212	0.467327	0.526723	0.47025	0.402082	0.425752
K00587							0.412073	0.418771		0.393085			0.390511			0.318387	0.379044
K00591							0.522893	0.476156	0.348345	0.622509	0.692269		0.613641	0.537277	0.458597	0.501217	0.401195	0.395027		0.297368
K00597	0.658327						0.294401	0.334117	0.246682	0.240532	0.333846	0.328859	0.309296	0.313835	0.428465	0.331074	0.386515	0.402554	0.430595	0.414098
K00599									0.228944	0.346884	0.362328		0.389929	0.353434	0.417861		0.466245	0.332917		0.278571
K00600	0.661498	0.218321	0.23692	0.201331		0.313065	0.521362	0.504783	0.484213	0.807988	0.746094		0.879586	0.80338	0.512797	0.685436	0.555995	0.651249	0.7693	0.59812
K00602	0.317853	0.215537	0.199137	0.290109	0.406015	0.34206	0.495771	0.492708	0.401136	0.526839	0.645119	0.590604	0.665535	0.63432	0.399598	0.564477	0.440313	0.280162	0.255795	0.325376
K00604							0.341936	0.355444	0.260566	0.305846	0.360886		0.290352	0.362677				0.258529		0.297556
K00605							0.428113			0.4221				0.506716
K00611							0.520487			0.912706
K00613					0.474054	0.336399		0.496524						0.495783		0.528154				0.393045
K00615	0.891398	0.30447	0.30872	0.378281	0.218839	0.332786	0.463911	0.477915	0.608227	0.74373	0.767117		0.997702	0.750815		0.744004	0.560478	0.63376		0.860714
K00616		0.405052	0.354588	0.580554	0.52229	0.496619	0.47893	0.429617	0.327596	0.505072	0.428057	0.42953	0.439826	0.59417	0.439705	0.351755	0.422029	0.439703	0.3544	0.432895
K00621		0.595163	0.410669				0.562992	0.506246	0.484996	0.781407	0.604843		0.901117	0.750588	0.624554	0.709767	0.621396	0.630644	0.724353	0.342669
K00622									0.237182						0.354619
K00624						0.388069
K00626	0.276171			0.300331	0.346956	0.352668	0.522003	0.488526	0.471008	0.738442	0.740175	0.758389	0.953704	0.774692	0.553633	0.617049	0.579509	0.603233	0.591157	0.374248
K00627	0.638793	0.521824	0.456812		0.456759	0.354404	0.502406	0.584026	0.526235	0.563286	0.711358	0.563758	0.465999	0.708058	0.649491	0.51512	0.620605	0.605123	0.592552	0.546617
K00628							0.527559	0.484303	0.351268	0.909907	0.907613		0.836223					0.871684
K00629							0.400481	0.455177		0.443193			0.371423			0.412235				0.373308
K00637							0.45419	0.468781	0.453795	0.462567	0.689669		0.556277	0.642705		0.377303		0.359298		0.426504
K00639							0.40923	0.412786	0.195042	0.395577	0.306767		0.353967	0.476626	0.280992	0.404762	0.42827	0.490163		0.721429
K00643							0.366579	0.341122	0.254011	0.351233		0.375839	0.337935	0.319015	0.404927	0.334376	0.367675	0.312306
K00645						0.224524	0.473097	0.423222	0.432876	0.582086	0.583399		0.519384	0.467843	0.490504	0.490963	0.531997	0.517558	0.557109	0.548872
K00649							0.395305	0.446884	0.402465	0.340122			0.486236			0.320125	0.349859	0.349536
K00650										0.380606
K00653							0.325241		0.188686	0.344248	0.417658		0.324505		0.452848	0.313173	0.343354	0.582501		0.567669
K00654							0.413507	0.416392	0.330807	0.383596			0.406334		0.43466	0.392075	0.391394	0.31299		0.389662
K00657
K00658	0.756334	0.573226	0.618754		0.49823	0.427299	0.17126		0.8395	0.29101			0.943918
K00659
K00665	0.694527	0.346577	0.3168	0.279951	0.441368	0.292288	0.422208	0.386964	0.306603	0.358469	0.439806	0.342282	0.353381	0.438749	0.423895	0.340806	0.329202	0.390028	0.272231	0.290977
K00670							0.39844	0.425174	0.288999	0.354574	0.416981	0.52349	0.416385	0.427188	0.406687	0.391032	0.421765	0.341988	0.30369
K00671	0.81002			0.422553	0.259535		0.443314	0.353101	0.267231	0.383172	0.380396	0.520134	0.421081	0.40666	0.370261	0.314911	0.419304	0.324086	0.393972
K00681					0.428949	0.383712	0.537985	0.439444					0.926894			0.492527	0.465454
K00682		0.495423	0.433701		0.383082	0.483576	0.5331	0.485599	0.435592	0.59614	0.581331	0.697987	0.600277	0.615091	0.625859	0.499479	0.585004	0.661047	0.682457	0.423496
K00683							0.39618		0.28767	0.337367			0.512033			0.494265	0.374648			0.519737
K00685							0.434821	0.440803	0.321772	0.405935	0.501603	0.533557	0.482999	0.496863	0.449742		0.451828	0.531444	0.446014
K00688		0.437334	0.437115	0.243681	0.456403	0.486026	0.528689	0.468254	0.463461	0.589134	0.755065	0.526846	0.627287	0.613879	0.593358	0.491658	0.478903	0.539904	0.601939	0.426692
K00693							0.514946	0.473681	0.322481	0.563876	0.516411	0.590604	0.616921	0.547628	0.500798	0.634689		0.439727		0.41109
K00699							0.473863			0.502586										0.395301
K00700				0.276556			0.337927	0.342272	0.233417	0.294205	0.328574	0.362416	0.284264	0.394662	0.334359	0.281543	0.319005	0.310648	0.286059	0.199436
K00710							0.395378	0.419075	0.365109	0.355772			0.440525		0.489593	0.360677	0.39493	0.500602		0.345564
K00717							0.413823	0.396268	0.470669	0.352693			0.411134			0.329684	0.36955			0.382331
K00719																				0.213158
K00720							0.434164			0.433185			0.423008				0.67827
K00721							0.362205	0.499085	0.340639	0.375175			0.472296		0.560367					0.420677
K00725								0.412733	0.49547				0.654931				0.449191
K00726							0.432269	0.422064	0.354988	0.370004			0.466207			0.385992	0.42994
K00727																				0.564098
K00728							0.417979			0.403759			0.471793
K00729							0.471566	0.460483	0.412917	0.474578			0.454471		0.285057	0.390859	0.522679			0.431203
K00731							0.467337		0.333553	0.453321			0.495515				0.470464			0.218797
K00733							0.477326	0.42682		0.465452			0.49281			0.413104	0.429852			0.271805
K00734							0.460922			0.380365			0.580285							0.352068
K00736							0.476305	0.450238	0.376542	0.499966			0.459199			0.427007	0.448224			0.482707
K00737	0.340711
K00738							0.447288	0.443652	0.352685	0.429041			0.454902			0.344282	0.462201			0.373966
K00741							0.467046	0.440724	0.378904	0.457414			0.521901				0.406118
K00742							0.400481			0.39383
K00744							0.508093	0.47768	0.437895	0.56396			0.511836			0.505909	0.504747
K00746							0.355862	0.421149		0.34406			0.461168							0.299248
K00747							0.407116			0.3536			0.488566				0.386252	0.263478
K00750		0.563075	0.451438		0.365279	0.32951	0.407608	0.465632	0.417434	0.420161	0.455983	0.563758	0.499753	0.549008	0.583795		0.470113	0.491352
K00752
K00757							0.520706	0.513721	0.586703	0.738793		0.61745		0.789655	0.578643			0.723362
K00758							0.538364			0.779444				0.722616				0.695203
K00759				0.310756			0.547754	0.501072	0.459715	0.696599	0.695405	0.47651	0.793172	0.707381	0.788168	0.572124	0.683808	0.939038		0.434211
K00760		0.415895	0.36408	0.464684	0.562511	0.559515		0.466032				0.469799
K00761							0.33224	0.436029	0.313025	0.384352	0.546106		0.487801	0.457448	0.483878	0.606361	0.444972		0.344338	0.520677
K00763								0.473002	0.490244		0.763607		0.80025	0.793185	0.766513	0.689086	0.492616	0.812839
K00764		0.552356						0.484876	0.532141		0.764728	0.496644		0.735764	0.728574	0.715502	0.63549	0.831568	0.976375
K00767		0.845993	0.740594				0.495844	0.468643	0.891937						0.815767	0.829857	0.391116
K00771							0.400919			0.388349					0.582707					0.342481
K00772				0.73807	0.382486	0.390099	0.540901			0.531949		0.577181		0.667667						0.696429
K00773	0.657115			0.604693			0.516769	0.481365	0.429215	0.596605	0.655276		0.735244	0.640653	0.480359	0.511992	0.539117	0.770888	0.602981	0.578383
K00774							0.483158	0.437614	0.342056	0.507109			0.499932			0.342023
K00778							0.433873	0.433772	0.362606	0.37831			0.467348	0.419071		0.421794	0.363924			0.314286
K00780							0.4007			0.38029
K00784		0.449267					0.498031	0.467879	0.500117	0.79312	0.607869		0.732966	0.685042	0.716766	0.673271	0.632032	0.716196	0.928408	0.521805
K00787	0.357391	0.298451	0.261269				0.402596	0.339083	0.24088	0.3528	0.306867	0.281879	0.291232	0.364935	0.29777	0.221933	0.311094	0.219662	0.277469
K00789	0.575625	0.154416	0.135178	0.477043	0.360682	0.219307	0.465563	0.490379	0.451329	0.537456	0.710778	0.644295	0.716184	0.718002	0.579468	0.582291	0.471812	0.573338	0.485879	0.346053
K00791							0.178478	0.260101	0.162719	0.171083	0.260366		0.284485	0.216607	0.339866	0.244352	0.296531	0.215297	0.175781	0.354135
K00797		0.367328	0.321564	0.554739	0.356422	0.299211	0.455526	0.466938	0.361233	0.432556	0.450446	0.422819	0.536274	0.445309	0.349362	0.356274	0.453762	0.341927	0.312179
K00798							0.487897	0.476347	0.507826	0.703834	0.837334		0.83453	0.722584	0.608436	0.577338	0.666227	0.795673	0.7081
K00799	0.403898	0.701374	0.613993	0.725326	0.412596	0.388279	0.424538	0.377493	0.343478	0.523002	0.487317	0.352349	0.528477	0.477582	0.531371	0.455092	0.534722	0.38763	0.362854	0.437876
K00801							0.447069	0.464447	0.290726	0.427263	0.472422		0.461775	0.391843	0.436852	0.372089	0.40436	0.403895		0.220865
K00802	0.292746	0.45389		0.256074	0.660566	0.395774	0.577865	0.509435	0.499544	0.690558	0.738709	0.563758	0.812571	0.628329	0.628204	0.54675	0.645833	0.684829	0.573994	0.304887
K00803							0.378026	0.471521	0.314354	0.344572	0.474284		0.498579		0.41729	0.376781	0.372011	0.385773
K00804						0.636436	0.531423	0.517119	0.446642	0.758653	0.787349	0.630872	0.777329	0.754031	0.602889	0.639381	0.635021	0.49404	0.609752
K00809		0.441303					0.510863	0.509017	0.479615	0.668366	0.708832		0.817764	0.733434	0.657922	0.617483	0.590629	0.718756	0.801578	0.576128
K00810							0.467337		0.455965	0.434192			0.525063			0.396072	0.33685
K00814					0.469564	0.34623	0.431904	0.349555	0.25968	0.501003			0.391018	0.637832	0.366109	0.471672	0.475035	0.361343		0.277068
K00815										0.509938
K00816					0.489044	0.404805	0.497594	0.493351	0.465564	0.60797	0.783576		0.578721	0.69495	0.793432	0.728884	0.579114	0.733588	0.695579	0.497368
K00819	0.100791				0.251897	0.305984	0.561826	0.466363	0.349541	0.643659	0.571003	0.697987	0.541582	0.51663	0.2859	0.388425	0.416491	0.246543	0.18576
K00820	0.0486474	0.529922	0.436862	0.154802			0.50175	0.508494	0.437334	0.561794	0.625412	0.312081	0.658573	0.58867	0.34822	0.661279	0.389856	0.296716	0.269658	0.16297
K00825						0.466242	0.484908	0.472009		0.569863			0.574795
K00826		0.587158	0.514006	0.519237	0.40924	0.188569	0.542651	0.49344	0.510732		0.779058		0.887999	0.743579	0.685645	0.647202	0.578137	0.735816	0.751903
K00827
K00830							0.571522									0.587417
K00831	0.645933			0.550896	0.529569	0.489445	0.542505	0.497778	0.477888	0.660166	0.70999		0.763434	0.687727	0.792736	0.606013	0.65058	0.761633	0.724041
K00844	0.846688	0.435821	0.369431	0.374066	0.304024	0.210042	0.2095	0.339109	0.265423	0.0821751	0.332117	0.342282	0.350626	0.381318	0.372167	0.218283	0.418952	0.301634	0.205135	0.229605
K00846							0.522966	0.469996	0.549088		0.696852			0.920675	0.885512	0.808655		0.983292
K00849				0.226203	0.356581	0.461373	0.428624	0.459202	0.322614	0.39086	0.478882	0.442953	0.45729	0.50559	0.351382	0.438999	0.417458	0.346722	0.316581	0.394361
K00850		0.438432	0.402342	0.351477	0.458773	0.416042	0.53625	0.47564	0.400266	0.811926	0.887068	0.310962	0.930433	0.757771	0.637107	0.745047	0.520482	0.190481	0.586662	0.489004
K00851																0.336114
K00852								0.436151
K00854							0.283683	0.326956	0.201176	0.247901	0.300858		0.264779		0.335192	0.272854	0.351705	0.317551	0.209038
K00856	0.708861	0.261713	0.189649	0.464296			0.548921	0.489467	0.471879	0.702426	0.691749		0.620382	0.70374	0.462504	0.557873	0.513068	0.462283	0.450303	0.274812
K00857							0.474683	0.456336	0.385662	0.488327	0.71692	0.543624	0.756314	0.61258		0.634689	0.412096	0.865946
K00858							0.524643	0.490859	0.479819		0.721918	0.634228	0.976409	0.725079	0.505256	0.585245	0.526723			0.533553
K00861							0.47667	0.478595	0.357645	0.435324	0.581541	0.563758	0.523032	0.488363	0.440759	0.461766	0.45763	0.447211	0.39264	0.210338
K00863		0.499436	0.437214	0.454763			0.520706	0.501072	0.382292	0.547234	0.598051	0.671141	0.613282	0.604803	0.565031	0.550574	0.456575	0.550766	0.608634	0.344173
K00864									0.783874	0.687825	0.852853			0.645875	0.672331	0.808655	0.485935	0.534855
K00868		0.428851	0.375422	0.340049	0.352029	0.500037	0.532444	0.481104	0.501434	0.642199	0.703296		0.728222	0.788044	0.574452	0.671011	0.689873	0.544262	0.517391	0.583459
K00869							0.460557	0.433903	0.313446	0.490067	0.548063	0.389262	0.582154	0.576368	0.534485			0.529446	0.468276
K00871							0.314195	0.34614	0.280651	0.268259	0.394198	0.208054	0.317031	0.369999	0.379102			0.347878	0.26333
K00873	0.640417	0.216733	0.196578	0.330348	0.254361	0.271669	0.555701	0.524959	0.535255	0.689247	0.66095	0.630872	0.75021	0.727464	0.452917	0.596107	0.572257	0.327456	0.632977	0.491729
K00876							0.349057	0.428606	0.304119	0.361238	0.536615	0.456376	0.559097	0.505522	0.384697	0.518538	0.412535	0.33498	0.252054	0.414474
K00884		0.58148	0.509036	0.510144	0.434381	0.470374	0.542797	0.496942	0.434242	0.626919	0.66575	0.47651	0.698635	0.675313	0.621611	0.570386		0.643293	0.615428
K00888							0.340697	0.383461	0.181977	0.287551	0.409171		0.327505	0.23009	0.3406			0.223234		0.266165
K00889					0.558263	0.448923	0.367017	0.385779	0.21269	0.313103	0.323924	0.449664	0.376217	0.479784	0.408146	0.340633		0.255935
K00893	0.629725						0.492928	0.484815	0.372438	0.532866	0.586297	0.697987	0.64926	0.599014	0.606022			0.622395	0.549489
K00894							0.434146	0.412393	0.374829	0.473988	0.534976	0.530201	0.512675	0.572528	0.4258	0.510254	0.424754	0.459326
K00898					0.425622	0.508059	0.362168	0.391198		0.32359			0.402094	0.511724		0.415103
K00901				0.263642	0.375158	0.230291	0.270214	0.342198	0.251037	0.223365	0.321674		0.320746	0.298668	0.357862	0.382459	0.35865	0.297147	0.21119
K00902							0.474118	0.441822		0.47195
K00904							0.60783	0.456824	0.728484						0.904006		0.726969			0.440602
K00905							0.386118			0.396705	0.389447		0.413073		0.52539		0.648031	0.417866
K00907				0.543494			0.360017		0.1807	0.217822	0.170375				0.3953	0.306048	0.390911	0.28205
K00908							0.433727	0.306257	0.162866		0.273949	0.33557	0.305375	0.519095	0.415102			0.32858
K00910				0.273528	0.423132	0.43044	0.395742	0.377581	0.299119	0.366475	0.398987	0.449664	0.347121	0.438766	0.370359	0.334984	0.410689	0.288326	0.249897
K00911					0.557082	0.334767	0.234288	0.262166	0.227505	0.130579	0.259645		0.275256	0.196711	0.333937	0.281543	0.233826	0.2274
K00913							0.394794	0.457268	0.328017	0.356347	0.482246	0.510067	0.436901	0.482905	0.187707	0.457073	0.430966	0.310879
K00914							0.376568	0.379489	0.254565	0.349381	0.394725	0.395973	0.378346	0.353009	0.430923	0.394682	0.376055	0.401922	0.399956
K00915																0.302398	0.288678
K00920		0.429374	0.37588		0.485896	0.454367	0.33326	0.387417	0.269999	0.28448	0.401838	0.38255	0.390652	0.438025	0.460927	0.343587	0.423611	0.515201	0.392474	0.297744
K00921							0.316127	0.295803	0.270789	0.257624	0.357278		0.302966	0.33135	0.448953	0.278415	0.368231	0.401501	0.319959
K00922							0.336067	0.359939	0.258674	0.392513	0.351065	0.469799	0.357283	0.379541	0.407508	0.331943	0.366473	0.368481	0.368474	0.276316
K00923							0.288386	0.291582		0.203981		0.255034	0.271043	0.282682	0.422507			0.248669
K00927	0.314801	0.333141	0.291636	0.334227	0.41608	0.31857	0.50277	0.501742	0.379546	0.49497	0.552676	0.543624	0.573229	0.539154	0.458237	0.483055	0.542897	0.427805	0.435275	0.386842
K00933	0.874633			0.436565	0.393928	0.396339	0.45826	0.441117	0.312162	0.368266	0.4414	0.42953	0.409503	0.437718	0.49318	0.523288	0.419084	0.349475		0.333647
K00939	0.592605	0.282757	0.24753	0.619117	0.283434	0.39285	0.456183	0.536355	0.432702	0.526746	0.592367	0.419463	0.876824	0.533469	0.510491	0.580466	0.690972	0.614922	0.677033	0.457519
K00940		0.571306	0.500129	0.713732	0.563983	0.625143	0.433344	0.390988	0.420779	0.590502	0.559303	0.392617	0.592447	0.577253	0.654564	0.407195	0.456795	0.630042	0.334316	0.424248
K00942					0.633853		0.268008	0.344258	0.215303	0.201065	0.325691	0.308725	0.312283	0.308547	0.386928			0.364856	0.200429
K00943	0.671019						0.4373	0.498981	0.346573	0.43902	0.596591	0.543624	0.570076	0.592269	0.323647	0.522072	0.439873	0.281127	0.215664	0.223496
K00944	0.287222	0.330446	0.289277	0.489761	0.265347	0.177771	0.457641	0.482306	0.449824	0.477732	0.468186	0.778523	0.576317	0.601171	0.550016	0.566389	0.565049	0.480961	0.515787	0.421429
K00948		0.33907			0.456742	0.347906	0.584573	0.586457	0.490705	0.819859	0.805101		0.729596	0.692928	0.562541	0.63243	0.564434	0.556073	0.581137	0.510902
K00949								0.403952	0.297177		0.611886				0.701569			0.894551		0.37406
K00953					0.4258	0.302572	0.365777	0.38895	0.27555	0.328631	0.397934	0.416107	0.35299	0.381767	0.33514	0.333855	0.375264	0.259437		0.309023
K00962	0.426466						0.317221	0.302441	0.261452	0.27401	0.369736	0.134228	0.313041	0.317362	0.48354	0.32308	0.398998	0.41837	0.323482	0.398308
K00963	0.667165			0.299636	0.601518	0.30341	0.543453	0.529455	0.461892	0.57052	0.653357	0.563758	0.613191	0.620195	0.554121			0.574515	0.582666	0.550752
K00965					0.537485		0.52107	0.479937	0.385193	0.584085	0.519641	0.610738	0.675726	0.625424	0.609775	0.418144	0.522855	0.593256	0.63636
K00966				0.279358	0.441819	0.298797	0.473462	0.498066	0.367311	0.492441	0.530868	0.57047	0.580935	0.617035	0.369816	0.574035	0.394163	0.364729	0.353242	0.644549
K00967					0.211283	0.314815	0.539953	0.487533	0.385702	0.572433	0.598497	0.691275	0.586948	0.519512	0.422766	0.492527	0.483914	0.364572	0.464654
K00968				0.370486			0.404127	0.413622	0.350249	0.336653	0.443204	0.395973	0.426079	0.454087	0.63411	0.361661	0.482507	0.735471	0.493847	0.482143
K00972	0.647735			0.329234	0.187861	0.346054	0.442476	0.464978	0.390141	0.439242	0.511568	0.493289	0.464492	0.487623	0.39092	0.455596	0.432538	0.343811	0.3484	0.426692
K00974					0.362664	0.681845	0.380869	0.408708	0.289685	0.340115	0.409395	0.42953	0.363555	0.419128	0.389524	0.392075	0.404096	0.336561	0.312563	0.325376
K00976							0.48345	0.478281	0.381901	0.511735	0.509504	0.530201	0.497623	0.485807	0.405389	0.403545	0.442862	0.38183
K00977								0.131096					0.0994027			0.06187			0.0343359
K00981									0.523106							0.547793
K00993										0.360285			0.436344
K00994							0.385499		0.410614	0.362895							0.325774
K00995							0.421916	0.438346	0.382801	0.433673			0.466198				0.453938
K00999				0.290322	0.0730918	0.236745	0.492418	0.487377					0.666481
K01001								0.46835					0.9992			0.885992	0.505626			0.268985
K01008		0.185462		0.273314			0.522091	0.476503	0.521157	0.955198	0.658417			0.580715	0.758088	0.623392		0.889434		0.654323
K01011		0.194201	0.170006		0.102105	0.323443	0.335521	0.303434	0.210373	0.281396	0.320098	0.332215	0.316272	0.362323	0.383598	0.279892	0.372627	0.36186	0.300355
K01013																0.379997
K01014							0.347976	0.330772	0.252948	0.302336	0.362338	0.275168	0.292733		0.349788		0.354548	0.215166
K01015
K01016							0.346457			0.271778
K01017								0.386754					0.496921
K01020							0.483268			0.525542
K01021							0.424468		0.358885	0.430898			0.49276			0.537018	0.427391
K01025							0.345363			0.312907				0.325355
K01027	0.285203				0.270523	0.194959	0.472951	0.472375	0.378306	0.471915	0.534786	0.416107	0.502925	0.544236	0.44972	0.434133	0.484001		0.412195	0.321617
K01044					0.534676	0.330202	0.495917			0.47138				0.559412
K01045							0.45261			0.387236										0.320865
K01047							0.490048	0.427857	0.692582	0.729309					0.799175	0.542927	0.54571
K01050
K01052							0.489501			0.745826			0.858394	0.77769		0.679875				0.469173
K01053
K01054					0.547225									0.316722
K01056							0.36811	0.381266	0.258204	0.32703	0.386922		0.398418	0.33057	0.35265	0.238964	0.423347			0.340602
K01057	0.0449477						0.525663	0.475093	0.462918	0.73006	0.617805		0.825098	0.717385	0.513816	0.7122	0.676776	0.777696	0.796367	0.610902
K01059																				0.371053
K01061	0.732115				0.392727	0.0860921	0.464129		0.372969	0.483306	0.479382	0.483221			0.505033		0.48198	0.53496
K01062					0.456273	0.532127	0.440435	0.449567	0.370282	0.598772			0.482974	0.430699	0.445078	0.449253	0.464369	0.41264
K01065														0.637551						0.120301
K01067
K01068					0.525892	0.438978	0.399388			0.374894		0.342282		0.460198						0.394831
K01069	0.626514	0.28859	0.252636	0.486552	0.262407	0.313517	0.511374	0.469029	0.300115	0.745152	0.53835	0.624161	0.76917	0.638154	0.584651	0.567605		0.799687	0.855318
K01070	0.63734						0.574584	0.512205	0.441261	0.616492	0.632775	0.697987	0.742131	0.659445	0.557871	0.504345	0.573312	0.567603	0.603312
K01071											0.53139
K01074		0.417045	0.384122				0.509186	0.47322	0.349496	0.659367	0.621254	0.684564	0.729677	0.616086	0.344912	0.457595	0.424402	0.385024	0.339079
K01076							0.496282	0.472924	0.470669	0.417175			0.561716			0.461679	0.561181			0.50235
K01077
K01079					0.53777		0.474847	0.45753	0.534842		0.752917	0.691275	0.993244	0.753868	0.847782	0.753041	0.710443	0.818456	0.999435	0.573496
K01080
K01081		0.811866	0.710719	0.47953	0.445508	0.228834	0.501069	0.475104	0.47079	0.596328	0.709181		0.665976	0.721011	0.707201	0.599148	0.587509	0.577659	0.791216	0.489098
K01082				0.304914		0.231671	0.62212	0.491872	0.437209	0.859564	0.795971		0.891742	0.809751	0.701461	0.69708		0.510889	0.705172	0.367481
K01084							0.512248	0.515368		0.601155			0.635009							0.418797
K01092								0.458253	0.801235	0.989567	0.660961	0.42953	0.997195	0.66726	0.701551	0.726104		0.403996
K01097					0.439463		0.408647	0.392975	0.301754	0.372998	0.441176		0.431501	0.443159	0.539689	0.407716	0.45763	0.398908	0.452038	0.277444
K01099							0.371245	0.359404	0.267526	0.322253	0.37532	0.328859	0.339606	0.343146	0.405749	0.314129	0.400316	0.361293	0.307173	0.29812
K01102							0.375547	0.430052	0.349851	0.369287			0.352593	0.385412		0.327251	0.320631	0.245684
K01103				0.288884			0.371391	0.427474	0.319558	0.381008	0.455262	0.402685	0.488775	0.585345	0.472794			0.414061	0.387975
K01106							0.35156			0.280796			0.363542							0.395113
K01107					0.205824	0.270511	0.475941		0.35284	0.498664	0.60975		0.685584	0.559965	0.621088		0.665788	0.431225		0.375752
K01108							0.506707	0.436935	0.391703	0.65232	0.508359		0.555762	0.522098	0.555022	0.46194	0.492264	0.56635	0.520741
K01109					0.439086		0.46515	0.44995	0.324828	0.471554	0.526694	0.342282	0.552833	0.457484	0.361288		0.502461	0.555845	0.573334
K01110									0.154983	0.267795	0.334837	0.295302		0.306012	0.454009		0.422293	0.484013
K01112				0.560871			0.460338	0.468507	0.421664	0.471434	0.541904	0.563758	0.562605	0.556746	0.764311	0.368787	0.578411	0.76515	0.79706	0.485714
K01115							0.409412		0.351268	0.405311					0.378245		0.405063
K01116		0.601088	0.526201			0.556142	0.356664	0.353876	0.243249	0.291935	0.311529	0.362416	0.300232	0.333646	0.404162	0.238095	0.326711	0.350797	0.299075
K01121					0.387386	0.534948	0.338874	0.382573	0.295376	0.287263	0.424607	0.38255	0.379204	0.376699	0.364771	0.361314	0.408667	0.338208	0.197484	0.318045
K01122						0.362389
K01125							0.49147	0.450055	0.544187				0.703938			0.539972	0.53106			0.675376
K01128							0.501531			0.853985	0.789251							0.833604		0.490226
K01131							0.511811						0.836827
K01132		0.770631	0.674621	0.912114				0.428558	0.65194		0.779936				0.753756	0.663017	0.599508			0.411654
K01134					0.575266	0.595623			0.566154						0.757133	0.685958	0.708158			0.511654
K01135						0.0621106	0.546588	0.462495	0.51286				0.890336	0.67371	0.684177	0.668926	0.507618	0.84897
K01136						0.527159					0.489004							0.613131		0.433271
K01137		0.308603	0.270156				0.611621	0.488169	0.356582		0.917629	0.590604	0.855243	0.716803	0.618442			0.683895	0.780424	0.885338
K01148							0.316638	0.414615	0.311231	0.282963	0.41378	0.328859	0.333159	0.413169	0.635224	0.301356	0.419655	0.454486	0.444439
K01149							0.486658	0.430967	0.340639		0.683741				0.760431
K01158							0.522966	0.475082	0.3169		0.800597	0.66443	0.857502
K01164									0.450473			0.463087			0.499806	0.568822	0.50756		0.67307
K01165								0.165386	0.0914518		0.121736	0.241611	0.20334	0.181768	0.344825		0.230134	0.277342	0.0946873
K01166							0.515092	0.500183	0.35707	0.775483	0.611971		0.814066	0.744685	0.593173			0.662131
K01168									0.179076
K01172													0.573853
K01173					0.109625		0.404856	0.378522	0.295111	0.353527	0.447114		0.429681	0.42665	0.429167	0.37626	0.434335	0.295508
K01176																0.491137
K01186							0.571158	0.465632	0.303127	0.65093	0.48198		0.611195	0.71425	0.411759	0.546576	0.382648	0.374228
K01189							0.511082	0.495304	0.375405	0.661023	0.623041		0.735874	0.701008	0.358317	0.562218	0.465102	0.382581	0.509338
K01191					0.0885875		0.488043	0.449794	0.384772	0.604441	0.575451	0.52349	0.57878	0.605871	0.576524		0.42616	0.564186
K01192							0.497011	0.463645	0.394951	0.661736	0.582628		0.734155	0.674417	0.39308	0.549705	0.553797	0.531413
K01195							0.546588	0.459129				0.550336								0.693609
K01196							0.37613	0.3855	0.33125	0.32135	0.391914	0.295302	0.364001	0.358937	0.446561	0.343413	0.382384	0.329931	0.294067
K01197							0.369751	0.447494	0.477932	0.403094			0.691229			0.244004	0.0302391			0.523684
K01201		0.487914		0.474289			0.50277	0.422856	0.334306	0.650416	0.741532	0.469799	0.652013	0.59215	0.439648			0.384198		0.584023
K01202									0.384418		0.683274	0.342282			0.454944			0.399336		0.45188
K01204				0.473924			0.506416	0.499207	0.466594	0.751779	0.668708		0.839969	0.774852	0.584247	0.627216	0.622187	0.659279		0.429135
K01205		0.271854	0.237985				0.496865	0.465214	0.42441	0.717003	0.645147		0.752834	0.688968	0.558929		0.540348	0.530176
K01206		0.685524		0.727941			0.533756	0.481522	0.462232	0.704828	0.663046		0.907294	0.738328	0.631113	0.687348	0.52788	0.668187		0.413722
K01217				0.60892					0.321728		0.577912		0.64648	0.595751				0.396557
K01227									0.416017		0.543767				0.562749	0.446472	0.492001		0.507887	0.517669
K01228							0.412219	0.417307	0.318495	0.348669			0.46632			0.381126	0.405415	0.333874		0.325188
K01230							0.470801	0.460666	0.436212	0.505333			0.549588		0.564501	0.514599	0.463549			0.393045
K01231							0.473206	0.425631	0.463051	0.484283			0.518517			0.45829	0.470376			0.475658
K01242								0.485364					0.853907	0.547887		0.617483
K01245					0.36945	0.376145			0.342499		0.52424			0.454389	0.490859		0.577707	0.363353
K01251	0.67871	0.345188	0.275374	0.289812	0.293452	0.342881	0.526222	0.477741	0.427943	0.759649	0.627113	0.422819	0.752196	0.672363	0.4079	0.636253	0.460004	0.41918	0.410113	0.331579
K01253							0.533683	0.480607	0.457559				0.847064		0.548192	0.739486	0.519925			0.592669
K01254	0.660982	0.403073	0.34938	0.396768	0.360671	0.297778	0.503791	0.448069	0.4239	0.518814	0.539326	0.442953	0.542462	0.537105	0.594094	0.498957	0.476002	0.593285	0.654442	0.410526
K01257							0.507437	0.511735	0.421553	0.8835	0.567137		0.883314	0.807886	0.545546	0.819604	0.478463	0.634131		0.702256
K01260				0.317392			0.395232	0.366839	0.291944	0.308165	0.36821	0.375839	0.408778	0.397679	0.41484	0.407716	0.421326	0.660388	0.528125
K01262	0.717937			0.175062			0.502351	0.474962	0.366695	0.54376	0.611037	0.483221	0.507244	0.568156	0.405954	0.466806	0.489715	0.402665	0.434401	0.415414
K01265	0.502181			0.328937	0.47647	0.286318	0.46831	0.401361	0.338173	0.611605	0.518126	0.399329	0.602499	0.473511	0.566031	0.455509	0.528872	0.591919	0.747968	0.316729
K01267		0.283044	0.247781	0.276868	0.380097	0.508295	0.552712	0.457007	0.45443		0.708214	0.496644		0.52115					0.6978
K01273							0.509259	0.488892	0.331737	0.674162
K01275	0.780978						0.49825	0.475772	0.445823	0.821788	0.639783		0.901146	0.715424	0.603226	0.661453	0.574895	0.569256	0.912864
K01276								0.436412	0.555761		0.913929	0.583893	0.828456	0.832946	0.672735	0.627042	0.661568	0.793929	0.766411	0.713346
K01277				0.338863		0.449738	0.478565	0.438869	0.331272	0.459601	0.454543	0.604027	0.44374	0.495995	0.386573			0.413307	0.411512	0.278759
K01278							0.644138							0.685165
K01279					0.704787	0.457818			0.296351						0.336348	0.37765	0.465541		0.360757	0.41297
K01280				0.406262	0.4278	0.323909	0.576261	0.533689	0.364185	0.711945	0.640806	0.765101	0.552968	0.634296	0.433054	0.622871	0.324015	0.330229	0.41358	0.448684
K01283																		0.724643
K01285				0.671962			0.504156	0.49804	0.481888	0.754846	0.725593		0.800453	0.772401	0.509324	0.646507	0.585179	0.578991	0.721651	0.578571
K01292							0.432706			0.392151
K01294					0.210951	0.413025	0.475357			0.473661
K01296
K01300							0.46238			0.393584
K01301							0.48127			0.529283
K01302							0.551837		0.486878					0.647775	0.707354		0.534107	0.908425
K01303		0.183192	0.0979716	0.390761	0.394143	0.244096	0.52734	0.481583	0.481143	0.966255	0.832168	0.422819	0.937405	0.874322	0.818604			0.894698	0.911315
K01304							0.309565	0.318941	0.268848	0.251682	0.280422			0.374741	0.381337			0.41729
K01306
K01307							0.461724	0.472667	0.703624			0.456376	0.987643	0.812178	0.760174	0.773896		0.892117	0.969522	0.152256
K01309							0.2757	0.33187	0.344182	0.26502			0.307223	0.341755	0.49308		0.40814	0.475815		0.259868
K01312		0.700516	0.613242						0.471023
K01313							0.45086			0.391333
K01314							0.410251			0.307799
K01315									0.600344		0.578013							0.41691
K01319													0.462809
K01321
K01322	0.65536	0.670997	0.579291	0.357371	0.48902	0.41519			0.25534			0.241611			0.396857	0.198123	0.320148		0.352469
K01323
K01324
K01328
K01330																		0.515739
K01331
K01332							0.440726			0.439916
K01333							0.45436			0.442988
K01335							0.44408			0.396913								0.538986
K01338							0.335885	0.303696		0.295942			0.322997	0.33958	0.29654	0.385819	0.372539	0.312465		0.320301
K01340														0.876294
K01344							0.431759			0.428988
K01345
K01348												0.536913	0.904674
K01349									0.441438				0.569642				0.488748			0.380451
K01350
K01352													0.693798	0.689424		0.524157
K01353														0.542513
K01357
K01358		0.418621	0.366466		0.415778	0.211564	0.5366	0.504103	0.468897	0.669493	0.71324		0.697329	0.708389	0.461233	0.601495	0.49956	0.501781	0.594382	0.548308
K01360					0.524581
K01363					0.462364	0.442271	0.522164	0.439601	0.379347	0.656608	0.580892	0.818792	0.733277	0.632289	0.318303	0.482447	0.49833	0.383767	0.465733	0.234586
K01365							0.479768		0.43295	0.579079	0.455176	0.624161			0.520493		0.449484	0.588979
K01366		0.514073	0.450027		0.395294	0.4322	0.551619		0.527357	0.70993			0.864915	0.686555	0.863924	0.455857	0.564522	0.975353
K01367		0.505306	0.409352	0.292593	0.58306		0.560951	0.465057	0.447063	0.735585	0.67907	0.630872	0.868084	0.733077	0.555556	0.665971	0.601793	0.53327	0.648316
K01368									0.534857		0.670011			0.649697	0.885719	0.520681	0.644691
K01369							0.484689	0.423344		0.525651			0.538706	0.638583				0.3867	0.455419
K01370				0.171267			0.272528			0.246872				0.321128						0.22312
K01371
K01372				0.682497	0.390744	0.218255	0.523403	0.485401	0.560721	0.869643	0.955174	0.409396	0.980209	0.883481	0.884615	0.777372		0.924337		0.481015
K01373													0.810158							0.212782
K01374																				0.320677
K01375							0.463364	0.44603		0.533057			0.851795			0.522072	0.444093
K01376							0.396909	0.296622	0.292808	0.353674			0.323633		0.446573	0.237226	0.370956			0.269737
K01377							0.494751			0.559327
K01379	0.299211	0.14369	0.125789		0.455358	0.476165	0.526684	0.496263	0.424144	0.722768	0.714783		0.794823	0.703888	0.34107	0.561175	0.537359	0.360713	0.58544
K01382
K01388
K01389				0.563239									0.483254
K01392		0.328539	0.287608	0.347067	0.235606	0.28879	0.508093	0.47457	0.46841	0.682416	0.665772	0.550336	0.84209	0.688157	0.672113	0.649635	0.59397	0.755186	0.782611
K01393		0.20484			0.21886		0.492418	0.474047	0.379014	0.542485	0.599931	0.550336	0.567488	0.582005	0.457367	0.545534	0.513449	0.5599	0.509204	0.175376
K01395									0.571645
K01396
K01398
K01403														0.674133
K01408		0.691883	0.605684	0.28144			0.381744	0.358319	0.25875	0.337456	0.316363	0.328859	0.322291	0.380542	0.463308	0.299444	0.40269	0.513526	0.454954
K01409							0.444773	0.437989	0.36609	0.49348	0.551639		0.556229	0.604058	0.578094	0.490789	0.404052	0.406215	0.541027	0.231955
K01410							0.395742	0.401913	0.312715	0.354017	0.483957	0.422819	0.38542	0.415551	0.431837	0.385645	0.423435	0.357123	0.314586	0.196805
K01411	0.633701						0.405366	0.387068	0.261142	0.356491	0.34592	0.42953	0.360903	0.354288	0.453256			0.497496	0.426595
K01412		0.40569	0.307357		0.450042	0.469585	0.463619	0.460927	0.331493	0.436129	0.494749	0.47651	0.451843	0.497724	0.353022	0.411887	0.400053	0.305987	0.352105	0.314662
K01415							0.465661	0.409318		0.657606			0.749617			0.649809
K01425		0.503249			0.535844	0.482541	0.30202	0.381527	0.1659	0.31493	0.334199	0.409396	0.348329	0.39448	0.321759	0.328554	0.336322	0.176678	0.0966335	0.381015
K01431											0.710469
K01432							0.3197		0.292276	0.27527				0.364039	0.379443			0.399698
K01435							0.494969			0.748899			0.835713		0.601556			0.750384
K01437					0.197889	0.399019
K01443							0.491543	0.470232	0.425131	0.587361	0.561308	0.442953	0.53469	0.649124	0.423062	0.459333	0.370868	0.420061	0.501571	0.414662
K01444		0.318923	0.279189				0.46916	0.433772	0.472617	0.737759	0.793687				0.661533		0.591772	0.971626
K01446
K01456							0.327428	0.265538	0.234643	0.284557	0.280189	0.342282	0.292323	0.267059	0.37658	0.295794	0.337201	0.242091	0.148575	0.255639
K01462									0.490333						0.544764	0.28415	0.517053
K01464																0.516858
K01468							0.518883	0.448957		0.576166		0.557047		0.556315
K01469					0.530355		0.405512	0.452616	0.354457	0.347912	0.49259	0.563758	0.452666	0.480493	0.454971	0.441606	0.423259	0.464977	0.383004
K01476							0.471712	0.422038	0.597303	0.656625	0.640366		0.835811	0.747398	0.643789	0.576729	0.573312	0.742266	0.717373	0.386842
K01480							0.492345							0.644298
K01481
K01482				0.498268	0.200656	0.143284	0.532407	0.495269	0.435327	0.646098	0.628292		0.60621	0.648996	0.575933	0.507473	0.573576	0.588873	0.591736
K01487	0.700585				0.444972	0.378655						0.38255
K01488							0.480315	0.478177	0.477253	0.856034	0.757441		0.885852	0.722706	0.619245	0.611053		0.786161	0.826643
K01489					0.177414
K01490				0.263558	0.486351	0.353147	0.532881	0.493963	0.396552	0.658761	0.603269	0.671141	0.605687	0.588514	0.46143	0.4485	0.429501	0.462875	0.418714	0.522932
K01493				0.72985			0.56811	0.509605	0.505479	0.832314	0.848909		0.846181	0.790831	0.648521	0.711157	0.670827	0.755004	0.779437
K01495							0.479659	0.467862								0.513382
K01507	0.498781	0.283139	0.36556	0.491267	0.46357	0.328074	0.527887	0.496576	0.441737	0.634054	0.688566	0.711409	0.651052	0.643514	0.587273	0.59741	0.552874	0.458261	0.575252	0.443233
K01509							0.440617			0.877389
K01510
K01511							0.462088	0.438102	0.322215	0.458391	0.405056		0.551665		0.421753	0.495655		0.396665
K01512					0.608722	0.34287	0.482903	0.454315	0.455057	0.50037	0.552617	0.563758	0.545736	0.534266	0.681477	0.488182		0.706476	0.714643
K01513							0.527887			0.962447	0.569572
K01514							0.30366	0.330981	0.241057	0.247902	0.351164	0.422819	0.290416	0.341521	0.463436	0.323253	0.376758	0.384692		0.261654
K01517																0.380605
K01518							0.377151	0.412054	0.292033	0.347903	0.398304	0.33557	0.372345	0.403318	0.451187	0.469239	0.514065	0.352538	0.334207	0.371617
K01519				0.297657	0.505383	0.304464	0.533683	0.476473	0.5002	0.928385	0.899856		0.971289	0.727403	0.799326	0.826382	0.574103	0.945178
K01520		0.0960557	0.0840885						0.425273			0.563758			0.759645	0.585419	0.68038		0.550011
K01522							0.483596	0.454263	0.640026							0.479666		0.907806
K01527	0.882812			0.640731	0.113862			0.499451	0.358708		0.574819					0.69178
K01528					0.406381	0.420578		0.377058	0.182685		0.338181		0.316387		0.366133	0.327251	0.392229	0.366276	0.229315
K01530							0.50469	0.493871	0.550919	0.607809	0.537123		0.601281			0.539856	0.473805			0.534774
K01537							0.485346	0.474204		0.489732			0.551461
K01538							0.487533	0.456275		0.78053										0.489474
K01539		0.466376	0.363781	0.261952	0.393035	0.326354	0.518883	0.560752	0.394117	0.655418	0.501141		0.680172	0.633851	0.646305	0.598627	0.436885	0.770016		0.61532
K01540	0.666639				0.207801	0.247389	0.539392	0.503685	0.451999	0.714403	0.505104		0.768878	0.634682	0.606325	0.649461	0.493334
K01544									0.670497								0.363221			0.605451
K01551					0.497552	0.052308	0.49836	0.489258	0.364227	0.496782	0.586571	0.362416	0.665297	0.627852	0.536068	0.637643	0.568214	0.61048	0.57515	0.443421
K01555				0.574459		0.318141		0.443542	0.913195				0.951903	0.660945		0.900591	0.598101
K01556	0.65037	0.748664	0.655391				0.528653		0.520803	0.959509	0.758974				0.5816		0.491913	0.731346
K01557		0.341384	0.298853		0.144768	0.420307		0.466642							0.844582		0.503516			0.596241
K01562										0.28757
K01565		0.176534	0.15454				0.47091	0.418222	0.598803		0.549251			0.66086
K01578							0.504302	0.475563	0.422837	0.51134	0.598137		0.486605	0.602174	0.439398	0.363921		0.326271		0.37782
K01580					0.298657	0.265952
K01581							0.507655	0.41005						0.534106		0.527981				0.337218
K01587	0.706029	0.433274	0.379294	0.742803	0.241863			0.462788	0.449145			0.52349		0.645952			0.66948	1		0.461654
K01593					0.272846	0.388091	0.524789			0.5937
K01594						0.378078		0.457861	0.285722	0.646216	0.616909			0.728165				0.631741
K01596		0.213838	0.187196	0.337272	0.467451		0.380942	0.434426	0.314531	0.35304	0.522432	0.483221	0.485937	0.532159	0.387087	0.423358	0.396185	0.315077
K01597							0.484398	0.43798	0.365994	0.479251	0.521128	0.510067	0.456167	0.521427	0.459827	0.42944	0.486639	0.433928	0.388768
K01598							0.437883	0.451762	0.556765	0.376211	0.668913			0.638738	0.682269			0.749176
K01599		0.643665	0.563473	0.794005	0.578411	0.553926	0.50226	0.480634	0.494894	0.842006	0.748679	0.563758	0.995815	0.845422	0.783897	0.632082	0.714838	0.779558	0.890227	0.37218
K01611							0.428587	0.395379	0.374829	0.41684	0.380061	0.42953	0.436613	0.476101	0.381213	0.491658	0.472574	0.39067
K01613
K01619				0.30613			0.617454	0.535414	0.44693	0.834999	0.761917	0.416107	0.871928	0.684187	0.689772	0.801877		0.735465	0.808463	0.580075
K01623	0.347647	0.366195	0.31681	0.525021	0.270932	0.257741	0.530631	0.502744	0.54199	0.747785	0.788854		0.808417	0.745623	0.901426	0.566968	0.719292	0.836639	0.829845	0.572556
K01634							0.475211	0.436883	0.413271	0.478311			0.527798			0.37261	0.502813			0.443985
K01639									0.243205		0.69227		0.332447		0.333249			0.230231		0.53609
K01640							0.517644	0.470232	0.439025	0.584994	0.687997	0.624161	0.559217	0.626084	0.466706		0.402426	0.38562		0.317481
K01641		0.477567	0.418069		0.489501	0.65512	0.48797	0.51921	0.38723	0.416107	0.586856	0.389262	0.700586	0.626023	0.518545	0.41293	0.539117	0.535653	0.535031	0.192105
K01647		0.419729	0.409605		0.50262	0.45338	0.473899	0.437405	0.31101	0.494008	0.47176	0.489933	0.452039	0.518083	0.327679			0.320944	0.387398	0.322932
K01648	0.703244	0.419308	0.355848	0.269964	0.476871	0.500893	0.437372	0.466886	0.366658	0.395157	0.501991	0.422819	0.507244	0.523607	0.438221	0.441953	0.372583	0.423192	0.361312
K01672					0.31761	0.364003	0.425561	0.401809	0.327414	0.509865	0.449926	0.489933	0.370439	0.635127	0.55848	0.374696	0.495634	0.551646	0.465766	0.399718
K01679		0.347212	0.257783	0.185448	0.44566	0.303657	0.506926	0.491872	0.389887	0.508216	0.528886	0.510067	0.508802	0.542235	0.379993	0.463677	0.419919	0.371336	0.334699	0.346053
K01681	0.328085		0.520425	0.366034	0.532616	0.440478	0.394175	0.423606	0.324595	0.403205	0.482551	0.446309	0.441253	0.482569	0.471476	0.42301	0.387395	0.449842	0.422924	0.378477
K01689	0.439518	0.37977	0.332456	0.257047	0.268409	0.216444	0.550136	0.474466	0.513259	0.91484	0.678091		0.730299	0.755993	0.761016	0.745452	0.605046	0.568929	0.645598	0.405827
K01697					0.187036		0.489793	0.451153	0.422705	0.51388	0.65477	0.42953	0.587789	0.570438	0.497368	0.43309	0.460355	0.478123	0.372064
K01698				0.800811	0.588543	0.704769	0.498469	0.459422	0.322569											0.388534
K01710								0.449079	0.356582	0.602266	0.59131		0.631972		0.424028		0.49918	0.512243
K01711				0.519578			0.531569	0.489415	0.411478	0.540029	0.637284	0.630872	0.665958	0.640273	0.466352	0.44682	0.470025	0.339989	0.223508	0.345865
K01712
K01719							0.399315	0.391668	0.294158	0.39934	0.413535	0.241611	0.374437	0.413979	0.429947	0.344804	0.414117	0.396783	0.403189
K01724		0.797558				0.573059	0.495042	0.446262	0.454371		0.625348	0.442953		0.624348	0.768523	0.306048	0.374824	0.445934
K01737					0.627921	0.549523	0.482721	0.464203	0.478463	0.690645					0.593875		0.672644	0.456626
K01745																		0.52224
K01749					0.445158	0.335559		0.481668	0.328592			0.536913				0.742961				0.333647
K01755		0.113031		0.34343	0.455241	0.407263	0.536308	0.495949	0.510008	0.633214	0.628383	0.456376	0.652066	0.666426	0.530958	0.576642	0.469292	0.555877	0.587084	0.461654
K01756				0.329201	0.25628	0.348714	0.522237	0.511735	0.512986	0.87415	0.785335		0.862841	0.797063	0.667209	0.660932	0.639944	0.709274	0.746049	0.601128
K01758									0.656856			0.42953					0.512307
K01759	0.668916	0.453715	0.397188	0.394702	0.471439	0.432015	0.554826	0.511108	0.489513	0.73372	0.811177		0.872694	0.691497	0.747855	0.632777	0.759376	0.712206	0.89916
K01763							0.534777	0.487951	0.455323	0.621937	0.713965	0.644295	0.648309	0.656747	0.604682	0.579771	0.606188	0.638662	0.667029	0.581203
K01764							0.53937	0.501829	0.537278	0.664667			0.711584			0.511992	0.493759			0.387406
K01772							0.483231	0.467409	0.358	0.475441	0.510907	0.563758	0.518655	0.556827	0.376685	0.365832	0.374033	0.32887	0.339651
K01783	0.375884						0.534339	0.491192	0.42737	0.684852	0.661153	0.697987	0.742378	0.593416	0.511863	0.497046	0.620693	0.545105	0.578514	0.653383
K01784	0.727798	0.481417	0.175486	0.264473			0.436716	0.456066	0.391216	0.455198	0.601575	0.496644	0.569398	0.579784	0.350063	0.483837	0.467915	0.296247
K01785							0.481336		0.300957	0.499361	0.413103			0.469517	0.390146		0.43706	0.407892		0.42218
K01787									0.451603	0.470208	0.576214			0.634965	0.571959			0.66966
K01793							0.479003			0.489096			0.679454							0.378383
K01794																				0.307895
K01796																				0.380639
K01800		0.378398			0.68553	0.124049	0.497084	0.486697	0.379037	0.570153	0.598198		0.566049	0.506366	0.439987	0.486444		0.412681	0.254357	0.308083
K01803	0.634835	0.250298	0.219114	0.418078	0.3853	0.404949	0.556795	0.492133	0.496223	0.763838	0.709525	0.154362	0.844796	0.728067	0.807725	0.606708	0.710267	0.815143	0.779075	0.467669
K01807							0.47091	0.459129	0.383155					0.702662		0.646854
K01809				0.212986	0.322573	0.338746	0.410032	0.393079	0.2634	0.387506	0.414989	0.422819	0.38221	0.423199	0.425086			0.371695
K01810	0.310553	0.210978	0.184693	0.412017	0.123158	0.14334	0.491324	0.468663	0.405499	0.524925	0.584008	0.563758	0.54437	0.587878	0.57387	0.455335	0.549666	0.567785	0.4957	0.429699
K01816														0.648303						0.709962
K01823	0.673711				0.458339	0.199515	0.49322	0.422168	0.428089	0.691274	0.73391	0.496644	0.778916	0.562882	0.682305	0.594717	0.618319		0.810178	0.515414
K01824								0.471643	0.461811				0.787972			0.253389	0.41315
K01827																		0.605149
K01830					0.724853	0.41853
K01831
K01832																				0.540226
K01834	0.585024	0.230503	0.201786		0.225975	0.197087	0.557305	0.478438	0.54401	0.747832	0.801422	0.657718	0.797345	0.748422	0.734533	0.445516		0.738209	0.850627
K01835	0.723966			0.366986	0.280149	0.310957	0.530038	0.503424		0.638506			0.834687	0.756891		0.624088			0.775637	0.456391
K01836			0.391383	0.33664	0.65987	0.496877	0.415573	0.41012	0.302251	0.383086	0.405888	0.362416	0.369155	0.426002	0.378514	0.339416	0.39135	0.367884	0.368616	0.424436
K01837				0.330425			0.461359	0.488108	0.460217	0.492948	0.717347		0.563546	0.724788	0.55395	0.535106	0.643108	0.552951	0.562535
K01847	0.787649				0.569077		0.348425	0.413151	0.330918	0.316814	0.465678	0.422819	0.409956	0.434414	0.452542	0.389816	0.442862	0.417623	0.322873	0.234398
K01852			0.140055				0.412001	0.455021	0.33125	0.412418	0.410489		0.565656		0.439323	0.486966	0.39305	0.4017		0.309774
K01855							0.468431	0.472322	0.350958	0.4786	0.502726	0.550336	0.486944	0.533768	0.419228	0.360792	0.359001	0.412227	0.396392	0.483835
K01858					0.0666956	0.108904	0.526465		0.427443		0.892533			0.668934			0.969409
K01866	0.0960741	0.696354	0.609598		0.564061	0.635892	0.229768	0.225498	0.159416	0.164055	0.246429	0.244966	0.250612	0.230431	0.356343	0.196472	0.305424	0.2694	0.157376	0.148496
K01867	0.53505	0.53411	0.467567	0.519824	0.509685	0.486974	0.364465	0.374497	0.409619	0.428341	0.500466	0.583893	0.563629	0.494656	0.530737	0.423531	0.508615	0.397737		0.391165
K01868	0.646193	0.405248	0.378165	0.420282	0.315416		0.371513	0.365837	0.318102	0.356781	0.412377	0.395973	0.347924	0.488693	0.393117	0.37261	0.372714	0.383306	0.245736	0.386184
K01869		0.450774	0.378656	0.193334	0.565165	0.39326	0.264873	0.330641	0.178817	0.191022	0.326719	0.244966	0.305268	0.292005	0.347033	0.331943		0.282983	0.195822	0.237688
K01870	0.400839	0.326038	0.356874	0.220047	0.495489	0.325083	0.346311	0.386781	0.28626	0.292328	0.481371	0.412752	0.444591	0.439338	0.393107	0.411279	0.382384	0.37896	0.295431	0.404699
K01872	0.372016	0.429189	0.28472	0.176343	0.366919	0.344906	0.315836	0.392138	0.269667	0.257173	0.420948	0.302013	0.370837	0.408426	0.408996	0.370525	0.345376	0.293722	0.229984	0.167105
K01873	0.678212			0.274019	0.558971	0.405004	0.366251	0.402854	0.297779	0.306427	0.437569	0.389262	0.365511	0.410247	0.33289	0.353841	0.361155	0.325497	0.272148	0.392857
K01874		0.700012	0.6128				0.382655	0.391328	0.34518	0.380664	0.530082	0.315436	0.47332	0.499125	0.436147	0.438391	0.43583	0.454137	0.374216
K01875		0.373376	0.364834		0.378648	0.494812	0.39505	0.479902	0.337967	0.324365	0.491138	0.503356	0.435669	0.406056	0.406016	0.476017	0.436357	0.363415	0.366285	0.275752
K01876	0.675291		0.458933				0.426655	0.49067	0.366282	0.418723	0.64343	0.42953	0.557302	0.609926	0.337552	0.616267	0.418601	0.217538		0.519361
K01880	0.681924	0.290053	0.314893	0.501709			0.538568	0.489311	0.549081	0.768308	0.837644		0.925348	0.804875	0.858194	0.680918	0.696642	0.806873	0.967284	0.404887
K01881							0.469962	0.509121	0.406827	0.491437	0.674329		0.579084	0.699811	0.445038	0.599409	0.530239	0.365169
K01883				0.317717	0.430115	0.319432	0.492892	0.485861	0.418807	0.547489	0.646059	0.557047	0.586295	0.613441	0.437478	0.449253	0.479035	0.523277	0.527583	0.340695
K01885	0.667602						0.216317	0.284564	0.170484	0.160724	0.286155	0.241611	0.247893	0.260206	0.369861		0.326477	0.231139	0.0794649	0.311278
K01886		0.597501	0.618127	0.331281			0.259478	0.274267	0.166978	0.175955	0.27399	0.308725	0.273569	0.228027	0.312247	0.22367	0.285338	0.337117	0.173122	0.204699
K01887	0.286197	0.334419	0.311206	0.339768	0.590407	0.274426	0.29502	0.372667	0.26046	0.23265	0.43169	0.275168	0.327688	0.380723	0.364602	0.288611	0.350973	0.291336	0.147833	0.23844
K01889					0.245372		0.290719	0.306893	0.204501	0.230432	0.338785	0.375839	0.304493	0.323092	0.319635	0.311088	0.281206	0.264796	0.225085	0.228571
K01890							0.363517	0.392086	0.29438	0.308457	0.441821	0.315436	0.351426	0.410685	0.365809	0.36479	0.351002	0.41439	0.282325	0.293797
K01892		0.274802	0.240566	0.376826	0.339242	0.145918	0.341645	0.505541	0.427942	0.295729	0.705596	0.516779	0.5245	0.58292	0.386591	0.518074	0.441544	0.525885	0.313527	0.213346
K01893		0.297981	0.434459	0.27953	0.271881	0.304975	0.353565	0.468768	0.345056	0.312508	0.566161	0.42953	0.4652	0.535618	0.366448	0.46976	0.369154	0.319298	0.284892	0.240132
K01895							0.42691	0.432832	0.373338	0.401671	0.452404	0.416107	0.454602	0.504512	0.436313	0.422402	0.422644	0.491284	0.492781
K01896							0.295203		0.174049	0.270423	0.258882			0.274951	0.423474		0.369433	0.326145
K01897					0.609187	0.421379	0.326451	0.363605	0.218012	0.263081	0.338233	0.33557	0.343727	0.272887	0.389296	0.289885	0.326242	0.232335		0.118139
K01899			0.394989		0.391941	0.368557	0.41273	0.447075	0.295863	0.387876	0.465693	0.47651	0.418717	0.44674	0.33025	0.36757	0.381593	0.340214	0.202647	0.328571
K01900	0.216624	0.489793	0.354126	0.218863	0.3795	0.506382	0.401721	0.444357	0.319233	0.365628	0.45792	0.422819	0.409389	0.457416	0.371577	0.40789	0.375352	0.358389	0.227485	0.267293
K01907		0.462623	0.404987	0.336732	0.109766		0.204797	0.20114	0.104915	0.116666	0.230948	0.134228	0.229996	0.19894	0.303981	0.176225	0.263186	0.204023	0.112081	0.183835
K01908							0.45837			0.461302						0.289885
K01915			0.24084		0.403668	0.388696	0.540172	0.537661	0.442103	0.599249	0.527828		0.615803	0.631314	0.570795	0.651721	0.508703	0.581461	0.611171
K01922		0.227469		0.654202			0.469743	0.469918	0.38269	0.473525	0.531749	0.42953	0.524566	0.541424	0.505184	0.51147	0.479167	0.492087	0.469907	0.347932
K01930							0.254302	0.186922	0.128144	0.186296	0.306604		0.20043	0.247088	0.279678	0.197254	0.330345	0.132467		0.223872
K01934				0.343333			0.400846	0.421097	0.300159	0.375675	0.477811	0.362416	0.398809	0.440361	0.40056	0.386166	0.39891	0.337797	0.257762
K01937							0.46967	0.488709	0.382602	0.561409	0.631807	0.348993	0.432548	0.548899	0.397141	0.631734	0.498374	0.399457	0.349248	0.418139
K01939		0.317563	0.277999	0.144126	0.54751	0.495073	0.594853	0.512153	0.440985	0.479618	0.594951		0.695562	0.709892	0.55297	0.604188	0.532832	0.509973	0.587037	0.431767
K01940		0.304166	0.266271		0.198585		0.430227	0.473211	0.246571	0.383816	0.462212	0.422819	0.450313		0.352307	0.506604		0.246669	0.208972
K01942							0.346165	0.366839	0.280473	0.292281	0.408297		0.340838	0.39156	0.455597	0.339068	0.385812	0.452167
K01946							0.290026			0.247859
K01948	0.406542		0.355462				0.368985	0.433711	0.33184	0.317734	0.429945	0.550336	0.433211		0.404464	0.457073		0.41711
K01950							0.516477	0.465579	0.436168	0.690563	0.65818		0.547761	0.650586	0.599073	0.599062	0.429589	0.646792	0.466658
K01951				0.31647	0.400335	0.247732	0.40522	0.426846	0.30602	0.376937	0.398843	0.42953	0.373735	0.443357	0.385167	0.352624	0.407437	0.360055	0.358517
K01952				0.303732	0.115799	0.106703	0.397857	0.372746	0.281315	0.360842	0.337785	0.322148	0.329603	0.398326	0.330302	0.308481	0.352936	0.252464	0.25216	0.264286
K01953	0.651959	0.543418	0.434252	0.212922	0.324632		0.405074	0.482463	0.380476	0.364839	0.576501	0.362416	0.527697	0.557261	0.44309	0.515989	0.458509	0.372127	0.377118	0.305827
K01958	0.723014		0.326368				0.363736	0.400031	0.245021	0.317244	0.399427	0.33557	0.357154	0.349009	0.360921	0.367918	0.331224	0.210937	0.106885
K01965					0.353284	0.33518	0.509113	0.50541	0.389511	0.531192	0.533235		0.50101	0.571997	0.493968	0.48627	0.440928	0.396955	0.403133
K01966					0.405821	0.476641	0.54389	0.409597	0.41006	0.641966	0.636982		0.574783	0.664093	0.465712			0.592796	0.536285	0.594361
K01968							0.411199	0.441064	0.338004	0.385129	0.496558		0.38833	0.438113	0.406244			0.351953		0.210714
K01969		0.496838	0.416018		0.254116	0.484339	0.411053	0.491767	0.504416	0.459074	0.999242	0.416107	0.934669	0.731363	0.564693	0.697775	0.349859	0.512819	0.937242
K01974				0.630789			0.459172	0.452512	0.378682	0.46812	0.54533	0.38255	0.53408	0.534225	0.378482	0.485749	0.5	0.603065	0.204539	0.243045
K02084							0.271216	0.342063	0.193691	0.200612	0.318864		0.320195	0.251597	0.371934			0.250694
K02085	0.701133						0.370954	0.386389	0.438648	0.362175	0.391515		0.280616	0.715656	0.501865	0.428224	0.580872	0.546887
K02087							0.305045	0.315613	0.205804	0.224758	0.316727	0.268456	0.29992	0.300571	0.334362	0.370525	0.344058	0.238189	0.22197	0.296241
K02088								0.334431	0.299185	0.301859			0.339927			0.249566		0.404883
K02089	0.500201		0.619004				0.27005	0.195756	0.160275	0.220133	0.221075	0.0872483	0.276102	0.32003	0.379725	0.216024	0.315752	0.322103	0.185081
K02090					0.515802	0.580295	0.324512	0.35926	0.235167	0.294817	0.355351	0.295302	0.313407	0.364662	0.342288	0.373132	0.317042	0.258973	0.208032
K02091	0.537915						0.227399	0.207778	0.219289	0.164661	0.329331	0.187919	0.231131	0.290918	0.440316	0.248175	0.349596	0.491496	0.223976
K02098							0.30993	0.327845	0.309696	0.47662					0.378354		0.602936
K02105				0.532751			0.484471	0.550311		0.532261	0.498616		0.599063	0.57594	0.519791			0.538794	0.626619
K02125							0.472878	0.440724	0.748975	0.603154			0.453917			0.699513	0.38212
K02126							0.549358	0.492316		0.891381			0.987755		0.537319	0.747654
K02127					0.21905	0.214797	0.599606	0.493597		0.775421			0.818855					0.386893
K02128							0.564961			0.82831			0.796128
K02129							0.507947	0.467252	0.927013	0.794264			0.834795		0.461566	0.727494	0.36744			0.634774
K02130							0.524497			0.781524			0.996662		0.461023	0.697775				0.500376
K02131					0.363318	0.284084	0.499927	0.451518	0.563674	0.599455			0.539239
K02132	0.682219	0.378379	0.331238	0.236814	0.365349	0.340264	0.514509	0.461123	0.504239	0.814305			0.884819	0.928831	0.359074	0.804571	0.359353	0.169169	0.822154	0.543985
K02133		0.244853	0.224209	0.208163	0.377202	0.288785	0.542213	0.464203	0.478906	0.665964			0.782204	0.982659	0.355327	0.663886	0.356804	0.281315	0.778494	0.61015
K02134							0.505249	0.467252	0.541766	0.84807			0.907312	0.637106	0.565856	0.595064	0.444796	0.907305	0.857379
K02135							0.518154	0.463593	0.893354	0.78445			0.87379	0.478807		0.833681	0.393284	0.372673
K02136		0.26315					0.536745	0.671423	0.0919168	0.81267		0.0671141	0.884417	0.901322	0.341777	0.701251	0.390647	0.192408
K02137		0.535137	0.468466		0.0854357	0.146864	0.548994	0.471399	0.570464	0.801383	0.399602		0.747641		0.465302	0.618005	0.331224	0.334365		0.55282
K02138	0.71195			0.375008	0.245444	0.436033	0.5993	0.478412	0.565799	0.804539			0.89393		0.467788	0.588808	0.385373	0.487674
K02140					0.642711	0.295459	0.528069	0.485791	0.694944	0.755939			0.80602		0.396978	0.64529	0.426336			0.541541
K02144					0.386781	0.480949	0.467848	0.461293	0.347061	0.4823	0.474825	0.38255	0.456578	0.492658	0.466157	0.420056	0.37834	0.476031	0.506327
K02145		0.225708	0.197588	0.355505	0.439397	0.397177	0.45662	0.47849	0.336985	0.585186	0.61678	0.449664	0.606652	0.568722	0.599264		0.436474	0.537558	0.717588	0.691353
K02146					0.310457	0.319888	0.464202	0.386145	0.156577	0.707408	0.286088	0.295302	0.673212	0.297868	0.405019	0.626694		0.343963		0.664474
K02147	0.669833	0.268486		0.443395	0.423023	0.384544	0.487095	0.478856	0.444782	0.64507	0.63682	0.550336	0.592909	0.581811	0.61419	0.5683	0.470025	0.555638	0.712526	0.811278
K02148	0.630524				0.451309	0.490604	0.359434	0.298259	0.279455	0.312964	0.360647	0.355705	0.378224	0.264583	0.49656	0.357664	0.364803	0.489717	0.454951	0.469361
K02149					0.507975	0.29681	0.570822	0.524332	0.540526	0.798999	0.815282	0.630872	0.873916	0.736231	0.725854	0.688912	0.687881	0.873448	0.868494
K02150				0.361518	0.521899	0.302065	0.448309	0.461502	0.355807	0.47205	0.509855	0.543624	0.567446	0.482418	0.461324	0.431352	0.377286	0.478282	0.506816	0.609398
K02151					0.445192	0.304665	0.487241	0.506665	0.467391	0.62566	0.435413		0.777297	0.683729	0.588413	0.655718	0.483122	0.710585	0.818314
K02152					0.440713	0.17539	0.473753	0.226151	0.384152	0.540243	0.410276	0.66443	0.578897	0.5036	0.511214	0.492179	0.422117	0.485326
K02154					0.611055	0.467609	0.481822	0.510611	0.536126	0.707838			0.794125		0.591752	0.52016	0.430116	0.260165		0.743797
K02155		0.306323	0.251923		0.494491	0.320403	0.495844	0.477497		0.803545			0.918067		0.654968
K02156								0.379071			0.385926
K02157							0.382765			0.582638					0.439584		0.395218	0.37221
K02158				0.166432			0.470035	0.497622	0.322215			0.624161	0.87869	0.647851	0.800179			0.521904
K02159							0.519248	0.421515	0.347636		0.737974	0.563758	0.307918	0.670245	0.676023	0.427876	0.565577			0.498308
K02161													0.504746	0.445131
K02163							0.351706		0.353571	0.289056					0.516999	0.400591	0.427127	0.536324
K02165							0.413605			0.498556
K02166
K02178							0.337927	0.25308	0.177659	0.297806	0.454665		0.249145	0.180249	0.426279			0.387949	0.30693
K02180							0.480898	0.434164	0.398302	0.551903	0.557046		0.589557	0.55994	0.500226	0.522245	0.528129	0.507479	0.536003
K02183		0.427221	0.366073		0.426426		0.408793	0.44292	0.348965	0.365878			0.748281	0.72205	0.520511			0.52842	0.67874
K02184
K02186							0.263925	0.245988	0.272494	0.239285	0.267466	0.268456	0.291887	0.309062	0.433739	0.209246	0.386515	0.456886	0.40468	0.346429
K02187				0.340263	0.558037		0.484908	0.461178	0.527771		0.732914	0.590604		0.674529		0.799965
K02202							0.413094	0.445037	0.463509	0.454852	0.615311	0.516779	0.478874	0.518457	0.562739		0.513889	0.573022	0.6037
K02206	0.814416						0.445319	0.424494	0.372039	0.449896	0.50461	0.42953	0.472903	0.546165	0.458226			0.498349	0.409269	0.407331
K02207							0.309456	0.360349	0.264574	0.27195		0.255034	0.372826	0.384728	0.531826	0.276503	0.46519	0.590997	0.574675	0.327068
K02208							0.442184	0.396756	0.389179	0.423861	0.422893		0.411354	0.393366	0.458419	0.38269	0.440577	0.448632		0.465414
K02209	0.722615	0.341835	0.317595				0.385608	0.464011	0.346994	0.359971	0.522648	0.362416	0.458599	0.505959	0.453854	0.409454	0.435742	0.408083	0.422055
K02210		0.40103	0.346763				0.339603	0.424024	0.266589	0.29254	0.455318	0.261745	0.369923	0.437345	0.314341	0.354188	0.300897	0.323234	0.279213
K02211							0.348206	0.322356	0.276362	0.313486	0.385564	0.342282	0.313958	0.334179	0.377792	0.375043	0.369023	0.388107	0.367572	0.373308
K02212	0.664054	0.427541	0.304625				0.363882	0.442894	0.286541	0.316402	0.477311	0.375839	0.397752	0.444096	0.366532	0.37626	0.33852	0.387531	0.331998
K02213													0.265289		0.270003
K02214								0.105013	0.0271676				0.147025	0.14275	0.40827			0.387389
K02216							0.412948	0.415451	0.309881	0.390908	0.456784	0.456376	0.426758	0.476072	0.567228	0.397289	0.444796	0.518396	0.437798
K02219	0.664224						0.314611	0.339676	0.32002	0.305131	0.389731	0.348993	0.373367	0.365346	0.962937	0.384602	0.46097	0.610067	0.65559	0.32688
K02235								0.482254					0.681875			0.656239
K02257													0.578378
K02258							0.4007		0.360834	0.391583			0.449351			0.370003		0.333884		0.412594
K02259							0.511738	0.482254	0.606367	0.789875			0.760235			0.56691	0.491385			0.394737
K02260							0.467848	0.47457		0.949843		0.577181	0.820105	0.750781	0.729903			0.801182
K02261					0.328871	0.260376	0.440814	0.546103	0.529129	0.340016			0.930238		0.404352	0.772854	0.425926
K02262							0.536381			0.570325
K02263		0.139027	0.121706					0.454446	0.337332		0.625366	0.697987		0.636281	0.746319	0.590893	0.55872	0.815958
K02264		0.451046	0.394852		0.25421	0.264262	0.383421	0.470667	0.319279	0.88204	0.579934		0.871162	0.623004	0.36755	0.618526	0.547293	0.712256
K02265							0.402887	0.483961	0.424432	0.403797			0.762433	0.246056	0.548176	0.501217	0.434599	0.861935	0.827102
K02266							0.419583	0.549945		0.401703			0.512393
K02267	0.71982						0.445684	0.455055	0.345378	0.432506	0.555205		0.428938	0.643391	0.611316	0.47845	0.485759	0.701285	0.626313
K02268						0.129319	0.0500875						0.837496			0.609489	0.410777
K02270					0.554271		0.474665	0.468716		0.489775			0.833674		0.310776	0.570907	0.368319
K02271							0.438867	0.482071		0.442569						0.845325
K02272							0.352508	0.505671		0.493302			0.534689
K02273										0.585265						0.666667
K02295								0.366996	0.458977	0.35801	0.41857		0.32195	0.500359	0.456443	0.410323	0.308193	0.386171		0.285338
K02296										0.222981										0.527068
K02308							0.224118	0.260833	0.197765	0.195864	0.203326	0.389262	0.205904	0.303446	0.372269	0.211853	0.376582	0.436655	0.309772
K02310							0.491616	0.489258	0.402076	0.565181	0.636971	0.624161	0.680157	0.664741	0.95378	0.39503	0.503956		0.971313	0.391353
K02311							0.452756	0.429303	0.374032	0.447634			0.498849	0.549032	0.488294		0.488045	0.539505	0.509349
K02318							0.255468	0.341993	0.172145	0.196007	0.319547	0.355705	0.299506	0.348838	0.319496	0.355231	0.296238	0.251607	0.155406	0.116541
K02320							0.296515	0.320318	0.259747	0.229528	0.321735	0.208054	0.307935	0.309436	0.424629			0.405684	0.360199	0.307895
K02321							0.317148	0.282892	0.220219	0.274138	0.294329	0.127517	0.290178	0.289471	0.417624	0.237574	0.349332	0.468783	0.372479	0.328759
K02324							0.178624	0.22555	0.145461	0.109097	0.21656	0.201342	0.211527	0.200784	0.328372		0.241034	0.236877	0.18374	0.247368
K02325							0.195684	0.208928	0.119346	0.129148	0.218649		0.204154	0.263777	0.32341	0.281717	0.364041	0.26833		0.3
K02326							0.36811	0.419267	0.319956	0.367793	0.430828	0.496644	0.44862	0.470268	0.666438	0.417796	0.509142	0.53835	0.733847
K02327							0.205745	0.268099	0.184567	0.16184	0.298607	0.328859	0.263379	0.289623	0.335837			0.323226	0.193461	0.254511
K02328							0.304097	0.350896	0.265725	0.271789	0.359746	0.315436	0.333973	0.389261	0.390907	0.279632	0.359177	0.387287	0.310977	0.40188
K02330							0.259915	0.290262	0.192185	0.20216	0.29451		0.247261	0.228392	0.320974	0.222454		0.177387	0.169643	0.308271
K02331							0.262759	0.287596	0.182619	0.205066		0.315436	0.25748	0.254872	0.321488			0.456692
K02332							0.357101	0.266478	0.270176	0.305899	0.382282		0.340627	0.305488	0.464202	0.245742	0.366737	0.455246
K02333							0.373797	0.38712	0.381288	0.387296	0.513867		0.603504	0.390637	0.958289	0.793014	0.557431	0.793973
K02349										0.081109			0.161567
K02353				0.702678			0.147492	0.174464		0.0901871		0.228188	0.209138	0.105125	0.344113			0.214013	0.152901
K02354							0.448163
K02355	0.661027						0.270523	0.295829	0.176496	0.197748	0.283815	0.369128	0.272387	0.313373	0.414868	0.293187	0.341245	0.26375	0.287847	0.240038
K02357					0.129512		0.235054	0.243322	0.141829	0.182097	0.261709	0.228188	0.258507	0.293954	0.313848	0.252346	0.297732	0.188863	0.15622	0.208271
K02358	0.347767	0.341379	0.298848		0.388574	0.47231	0.319043	0.403377	0.27961	0.261276	0.420693	0.375839	0.352535	0.391058	0.301645	0.347758	0.321554	0.250428	0.147944	0.0960526
K02365							0.35105	0.285645	0.341303		0.279313		0.31043	0.412044	0.36058		0.319269	0.295486		0.418045
K02366							0.482174			0.497767			0.498239
K02367							0.42301	0.384193	0.351268	0.380868			0.531805			0.316302	0.36199
K02369					0.44854	0.35627	0.455709	0.457556		0.64483			0.68303
K02370								0.438712	0.310877				0.481214			0.405631
K02373							0.271435	0.362187	0.256292	0.260155	0.408409		0.314357	0.3186	0.485749	0.240355	0.391262	0.502442	0.469264	0.415038
K02374				0.924941
K02375							0.477107		0.595915	0.699816							0.548699
K02376							0.434821	0.440359		0.490175			0.568916			0.482099
K02377							0.543745	0.506403	0.465465	0.72974	0.743857		0.829899	0.734567	0.517369	0.544491	0.54448	0.509554	0.421757
K02427							0.367308	0.338456		0.337734			0.383193	0.377971		0.27268	0.428446			0.196617
K02431								0.460959	0.379088		0.642669					0.472541	0.580169			0.583835
K02432								0.500183												0.431203
K02433							0.280986	0.358737	0.186804	0.232344	0.295983		0.276704	0.287815	0.287701	0.324818	0.269075	0.133394		0.304323
K02434							0.203995	0.291255	0.151971	0.138726	0.275725		0.238521	0.253975	0.278885			0.166063		0.164474
K02435							0.31168	0.379071	0.323942	0.278491		0.496644	0.317715	0.383401	0.466315			0.614586		0.520677
K02437	0.721932	0.530591	0.464487		0.430704	0.416681	0.481409	0.520307	0.690869	0.810326	0.696396		0.434465	0.698614	0.764361	0.695516		0.781903
K02449													0.219993		0.466907		0.338959	0.343759
K02493																				0.263534
K02503		0.247408		0.179984	0.253785	0.499816	0.492053	0.467984	0.509797	0.736922	0.638405		0.723966	0.708349	0.589839	0.460202	0.659459	0.731327	0.714347	0.434211
K02513							0.457896	0.442005		0.747839			0.582254		0.459723	0.945429	0.465366			0.593233
K02514							0.455818			0.43515			0.528336							0.36391
K02516	0.676417	0.521022	0.45611	0.572738	0.213527	0.91496	0.505833	0.528932	0.460505	0.557523	0.606407	0.543624	0.582305	0.584568	0.458484	0.532499	0.419128	0.461759	0.488614	0.465414
K02519							0.137722	0.24212	0.108104	0.0614134	0.16904	0.161074	0.211713	0.171664	0.357241	0.213764	0.2827	0.218725		0.213346
K02520							0.420166		0.320207	0.413652			0.425446	0.455792	0.417584	0.312304	0.338725	0.384347
K02537	0.751689						0.3345	0.35351	0.275712	0.287884	0.371347	0.194631	0.342159	0.379268	0.712532	0.288147	0.401195	0.63933	0.549253
K02539							0.415063	0.403586	0.354457	0.491197			0.644967			0.421098	0.486111	0.445533		0.489098
K02540	0.206997	0.513843	0.449826	0.236603			0.357684	0.433171	0.319713	0.329749	0.501169	0.402685	0.384638	0.449821	0.391759	0.368266	0.362693	0.422109	0.361837	0.288346
K02541		0.430017	0.430886	0.301911			0.309274	0.4511	0.344713	0.276984	0.520278	0.422819	0.468484	0.477403	0.51389	0.419882	0.451301	0.470536	0.464999
K02542	0.669794						0.379994	0.449271	0.313955	0.330854	0.468505	0.322148	0.390876	0.455112	0.40255	0.380952	0.359001	0.429485	0.35787
K02561							0.406678			0.350078
K02564		0.826793	0.723786		0.545957	0.452769	0.391295	0.473884	0.569945		0.843245			0.391569	0.937204	0.841675	0.485935	0.921491	0.989013
K02576							0.435914	0.422795		0.432989										0.315414
K02577													0.42415							0.37688
K02578													0.505803
K02580				0.505895			0.250219	0.263917	0.197012	0.171022	0.244578	0.181208	0.257387	0.2301	0.406878	0.179875	0.352057	0.408904	0.299386	0.23891
K02581							0.353128	0.341906	0.226021	0.329197	0.365676	0.409396	0.316044	0.342655	0.484184		0.361111	0.510117	0.424021
K02599								0.289791	0.236827				0.305616	0.45993		0.331943	0.527192		0.416928
K02602										0.352278			0.333276		0.444459			0.513807
K02603															0.287384					0.206015
K02604							0.209901	0.288328	0.157397	0.162925	0.279204	0.342282	0.256991	0.283181	0.329164	0.214286	0.300809	0.196654	0.160317
K02605							0.205526	0.281742	0.158017	0.155336	0.283985		0.225533	0.33871	0.316814	0.299965	0.295886	0.174955		0.240226
K02606							0.231627	0.261495	0.14927	0.173039		0.154362	0.246763	0.218754				0.209929	0.157323	0.214662
K02607							0.198673	0.28033	0.110414	0.158861	0.252711		0.228763	0.399007	0.282489	0.270247	0.302918	0.161108	0.0826057	0.236654
K02608							0.162073	0.206976	0.0554234	0.121689	0.194058	0.355705	0.164151	0.692094	0.309569	0.1187	0.274262	0.281948	0.10414
K02620								0.215514					0.157902		0.470642
K02649							0.316856	0.311946	0.268648	0.279508	0.361898	0.389262	0.295072	0.353912	0.41679	0.307873	0.372451	0.332051	0.338725	0.309211
K02677							0.317367	0.388689	0.245419	0.27067	0.363775		0.330108	0.376751	0.356131	0.342197	0.311445	0.313549	0.283696
K02678								0.160577					0.165605	0.207635		0.0616962			0.531698
K02684							0.259843	0.278605	0.117759	0.227719	0.233692	0.281879	0.253783	0.268856	0.314639	0.274244	0.287711	0.234461	0.281935
K02685							0.273039	0.292248	0.216056	0.226163	0.290101	0.328859	0.266787	0.306595	0.357816	0.225408	0.307665	0.290114	0.288924	0.326504
K02725	0.835525	0.166463	0.139231	0.410528	0.272751	0.0821589	0.595582	0.491035	0.544895			0.42953	0.983274			0.83455	0.403041		1
K02726	0.722202	0.258832	0.226585		0.315811	0.170074	0.605643	0.502817	0.564028			0.342282	0.976552			0.844804	0.501875		0.914299
K02727	0.658491	0.41416	0.362561	0.544235	0.435495	0.454152	0.569773	0.517563	0.535152	0.940025		0.275168	0.965446			0.873132	0.445411		0.994883
K02728		0.403249	0.374906	0.492733	0.195927	0.0824806		0.495426	0.549324			0.328859	0.980758			0.829336	0.385461		0.981727
K02729	0.674915	0.136209	0.119239	0.446932	0.254611	0.210346	0.57021	0.484937	0.393678		0.70194		0.933263	0.980044	0.685916	0.847063	0.374912		0.979865
K02730				0.488205			0.601706	0.512843	0.606545			0.322148	0.975068			0.892596	0.431786		0.965828
K02731	0.657226	0.255476	0.223648	0.5003	0.180582	0.0937612	0.588583	0.486462	0.446399				0.946278	0.444123		0.794665	0.445411			0.557519
K02732	0.864553	0.207896	0.344172	0.445053	0.261187	0.184364	0.599956	0.540249	0.556056			0.395973	0.980303			0.913452	0.39557
K02733								0.46882	0.267519		0.39919	0.348993	0.828355		0.46886	0.85975		0.28861	0.787971
K02734		0.36098	0.316007	0.426921	0.39393	0.2398	0.56671	0.462739	0.592904			0.295302			1	0.838721	0.414293
K02735		0.212927	0.186399	0.496415	0.368788	0.357698		0.507062	0.54897				0.966255			0.872958
K02736		0.308427	0.270001	0.539054	0.276618	0.294325		0.504208	0.54401				0.95547	0.640544		0.782586	0.601969
K02737		0.270482	0.236784	0.497671	0.316292	0.535647		0.519667	0.665182			0.38255	0.997322			0.602103	0.407349			0.554511
K02738				0.523503			0.576772	0.482071	0.561194	0.996995			0.868238	0.664304		0.796489			0.995377
K02739	0.856296	0.391855	0.111795	0.442746	0.223754	0.121892		0.515404	0.461988				0.960473			0.93813	0.429149
K02740				0.481816		0.140931	0.58399	0.48945	0.437718	0.919747	0.570367	0.409396	0.969646		0.745284	0.82812
K02741				0.478556			0.545276	0.521039	0.349984	0.653611	0.556162		0.937793	0.969268	0.729363	0.975322		0.816265	0.976249
K02830							0.449038	0.438555	0.470255	0.458953	0.585802		0.572843	0.61048	0.686859	0.503128	0.477321	0.730543	0.649701
K02832							0.271544		0.196857	0.191516	0.239759		0.439318		0.363465		0.3859	0.393011
K02833							0.520779	0.469813	0.630106	0.858821						0.732186	0.546238	0.641258		0.278571
K02835							0.364119	0.368277	0.311113	0.298382	0.464716		0.286825	0.474397		0.328467	0.467036	0.426344		0.336278
K02838							0.355497	0.354817	0.29047	0.313098	0.418879	0.42953	0.378771	0.404897	0.546296	0.341154	0.509582	0.432825		0.435902
K02857							0.530402
K02861							0.231117	0.246459	0.195728	0.182509	0.259246	0.261745	0.252409	0.278044	0.412682	0.321168	0.321964	0.373303	0.399769	0.268985
K02863					0.38582		0.254739	0.184308	0.0912968	0.141967	0.184725		0.244799	0.188048	0.274724	0.195169	0.230837	0.132044	0.0965159	0.253195
K02864							0.414698	0.31888	0.710887	0.396819	0.316947	0.362416	0.343417	0.303199	0.443221	0.315259	0.355837	0.340943		0.107331
K02865		0.39828	0.368069	0.289994			0.585666	0.435236	0.298476	0.685459	0.714908	0.442953	0.592826	0.644149	0.463683	0.380431	0.449895	0.512337	0.685855
K02866	0.629664	0.295196	0.258419		0.459296	0.202255	0.418052	0.246563	0.146763	0.191116	0.313072	0.402685	0.546741	0.361367	0.333599	0.45186	0.457191	0.355559	0.435105
K02867							0.351414	0.256129	0.325581	0.280498			0.317157	0.33056	0.296434	0.282065	0.262922	0.24105		0.135714
K02868			0.209823				0.414261	0.216905	0.112024	0.136061	0.246124	0.402685	0.527109	0.216236		0.429788	0.416315	0.164579
K02870	0.459807							1	0.300514		0.789455		0.981632	0.85939		0.432395	0.49956	0.540566
K02871							0.399679	0.358031	0.319735	0.423231			0.403067	0.49448	0.353734			0.262576		0.259586
K02872					0.550135	0.680711			0.241965		0.412339	0.456376
K02873		0.496046	0.434246		0.527605	0.345333	0.525153	0.706672		0.54517			0.559202	0.556395		0.542579	0.469292	0.296032	0.647421	0.420677
K02874							0.426072	0.471399	0.31938	0.53498			0.389222	0.494362	0.346066	0.307786	0.425574	0.423864		0.229511
K02875	0.0254494			0.178556			0.513707	0.798024		0.486965	0.430501	0.47651	0.540847	0.652072				0.457806		0.377632
K02876							0.395669	0.526894	0.288556	0.374125			0.388506	0.492075	0.342979			0.371149		0.249624
K02877							0.580271			0.437097		0.47651	0.560905	0.489351	0.546537			0.378878
K02878							0.426582		0.409374	0.422611			0.371378		0.302348	0.458811	0.296238	0.189572		0.136466
K02879							0.400846	0.418832	0.293383	0.412294			0.326265	0.440702	0.308588		0.33474	0.373196		0.310902
K02880											0.695509	0.416107			0.381887				0.563441
K02881							0.413386		0.321683	0.430874			0.398246	0.463248	0.451521	0.177616	0.427039	0.524734		0.28609
K02882						0.654997	0.513123	0.662056	0.235233	0.478878	0.469218	0.395973	0.561161	0.70979		0.618526	0.373594	0.501747		0.226316
K02883							0.525372	0.518295		0.489264	0.61213	0.483221	0.546011	0.447068	0.481983			0.433862
K02884	0.668429						0.297754	0.261129	0.28891	0.196037		0.268456	0.325224	0.400838	0.299217	0.196211	0.302039	0.194791		0.178383
K02885							0.529528	0.572082		0.511423		0.469799	0.569858	0.48782	0.604175			0.341481
K02886							0.430446		0.294225	0.412383			0.384724		0.361776
K02887									0.297768			0.489933			0.470384
K02888							0.388014	0.314254	0.293516	0.38749	0.30371	0.362416	0.364708	0.479646	0.400489			0.254057		0.343985
K02889		0.505905	0.442877	0.230057												0.407543	0.494609
K02890							0.39319	0.342298		0.385592			0.348193	0.408564	0.248642			0.456829		0.471617
K02891				0.230158			0.526611	0.38631	0.414688	0.499051	0.567199	0.308725	0.523073	0.639375	0.525822	0.483664	0.551219	0.69013		0.344925
K02892							0.395013			0.402489			0.351209		0.357618			0.167266		0.175376
K02893	0.731652	0.386383	0.338245		0.358066	0.387126	0.564232	0.597512		0.680326	0.679218		0.558158	0.701764		0.504171	0.535601	0.587033	0.834063
K02894		0.728715	0.637927				0.478128	0.34431	0.289907	0.355564	0.367201	0.375839	0.553165	0.388209	0.393506	0.41432	0.369433	0.239144		0.322368
K02895							0.413896	0.236004	0.210609	0.414479			0.353506		0.331075		0.360935			0.0988722
K02896		0.447579	0.391816		0.396947	0.398787	0.547171	0.49689	0.381596	0.319994	0.453264	0.395973	0.541208	0.416356	0.305943			0.286243		0.362218
K02898							0.472733	0.415721	0.313003	0.339776		0.38255	0.544285	0.395265	0.454619	0.46837	0.419655	0.295991	0.57431
K02899												0.328859			0.317883					0.360902
K02900	0.756626										0.496455	0.416107			0.460176					0.362218
K02901	0.713814			0.262884			0.466171		0.349142	0.276919	0.991968		0.548998	0.733824	0.328702	0.657977	0.44884	0.482464
K02902												0.469799			0.506912					0.224812
K02903							0.450933	0.493475	0.447816	0.248703		0.362416	0.548011	0.314912		0.497219		0.110856
K02905							0.561607			0.544854			0.568164	0.501484		0.666493	0.459564	0.451908
K02906							0.34252	0.296195		0.300345			0.342746		0.296409			0.34496
K02907							0.40471	0.326381		0.387372	0.327151	0.496644	0.355302		0.393219			0.311274
K02908	0.680266			0.521942	0.405516		0.52683	0.476985	0.294461	0.44506	0.879156	0.456376	0.548938	0.649835	0.654965	0.416927		0.475953	0.443491
K02910				0.13752	0.580608		0.524934	0.572875		0.49385		0.409396	0.57556	0.379799	0.584041		0.43205	0.426947	0.648984
K02911									0.43016						0.448581	0.363747				0.595865
K02912			0.406806	0.203399	0.228972							0.442953								0.315414
K02913							0.417432			0.460543			0.367916			0.251303
K02914							0.543088		0.634712	0.891427										0.61203
K02915							0.498177		0.400162	0.375767	0.384534	0.469799	0.572377		0.424898	0.62374	0.247539	0.423302		0.376316
K02916										0.49543			0.401552
K02917		0.425028		0.0961486	0.367184	0.816992	0.548265	0.538968		0.660043	0.705188	0.47651	0.55347	0.760364		0.57334		0.497282
K02918							0.487314	0.581046	0.135142	0.410593			0.540706			0.581335	0.391702	0.232522		0.319737
K02919							0.233486	0.27979	0.219467	0.221289			0.360833	0.272515				0.234702
K02920		0.448076	0.417176				0.553368			0.605091		0.402685	0.559574	0.605176		0.686479	0.515471	0.411183
K02921							0.563648	0.528357				0.442953	0.540438	0.578909		0.646333		0.550682
K02922							0.533246	0.524698		0.632254		0.489933	0.563241	0.630403		0.455509	0.575949	0.532078
K02923							0.46601	0.38734		0.438577			0.550463	0.572021	0.521511	0.558742	0.357361	0.267985
K02924													0.55247
K02925	0.675537	0.285249	0.214385	0.266569	0.647625	0.219716	0.432342	0.553677	0.23045	0.177331	0.456895	0.42953	0.547114	0.413057	0.293031	0.51373	0.373535	0.301441	0.387769	0.132143
K02926							0.441601	0.436334		0.487148			0.407466	0.470771	0.421012			0.429385		0.387406
K02927		0.356767	0.312319		0.407838	0.65548						0.496644	0.546026		0.994072	0.341502
K02929										0.53054		0.536913	0.544358	0.675956	0.611	0.470455		0.535973
K02930		0.429383	0.318241	0.113576	0.711113		0.495844	0.447201	0.392013	0.360268	0.44603	0.38255	0.543651	0.513516		0.627737	0.468882	0.389319
K02932	0.640837	0.325309	0.211112	0.35544	0.360747	0.0236951	0.496391	0.410015	0.369544	0.461608	0.502223	0.536913	0.565241	0.534169	0.446394	0.49496	0.430907	0.292308	0.555605
K02934					0.746574	0.328158	0.521799	0.666545	0.266235	0.450985		0.442953	0.550377		0.451172		0.517053		0.554301
K02935	0.265505						0.455599	0.523391		0.580486			0.443278	0.727964	0.440467	0.636253	0.455784	0.502223		0.304511
K02936									0.256137			0.449664			0.508751	0.692214	0.42827
K02937	0.690815	0.45735	0.400371		0.529826	0.551784	0.509915		0.244888	0.469479	0.806716	0.42953	0.557493	0.715024		0.617657	0.459095	0.524872
K02938				0.26564			0.533756	0.483352		0.581845	0.452303		0.543818	0.591843	0.693496			0.547058		0.503759
K02939							0.35681	0.366447	0.22549	0.277761		0.355705	0.367285		0.356434			0.173963
K02940				0.260561			0.501604	0.657153	0.259857	0.288844	0.718567	0.463087	0.539769	0.417689		0.311436	0.482595	0.383453
K02941		0.460429	0.404625		0.492293	0.340148	0.906314	0.313941	0.285323		0.318505	0.342282	0.22101		0.675584	0.494439	0.434599
K02942								0.263447	0.267652				0.928516		0.587876	0.531283
K02943								0.299671				0.496644	0.973389	0.320831	0.551944			0.439445
K02946		0.210319	0.184116				0.377369	0.354555	0.310759	0.342936	0.442288		0.346305	0.390103	0.43013	0.298227	0.463783	0.521875
K02947	0.649968	0.200293	0.175339		0.201845	0.195904	0.456037	0.431943	0.630253	0.322318	0.663581	0.483221	0.519559	0.586296		0.332291	0.396009	0.253402
K02948							0.3824	0.440489	0.188288	0.415741	0.405148		0.35211		0.370149	0.253389	0.36621	0.2792
K02949							0.485346	0.491035	0.300425	0.422194	0.705706	0.42953	0.513263	0.557654	0.459325	0.385992	0.389328	0.277844
K02950							0.39093	0.43798	0.328858	0.361078			0.335522		0.37559	0.374174	0.313467	0.373543
K02951	0.389608						0.555191	0.498811	0.375892	0.903253	0.861345	0.489933	0.565427	0.6705		0.441953	0.518372	0.675331
K02953	0.725673						0.560076	0.474058	0.324828	0.616291	0.716958	0.42953	0.532153	0.552506	0.562386	0.574035	0.475475	0.407858
K02954							0.390347	0.384071	0.246748	0.39791			0.31619	0.417146	0.388741	0.259819	0.349508	0.334556
K02955		0.199823	0.174928		0.637108	0.205225	0.481481	0.319534	0.28488	0.418445	0.405467	0.47651	0.521692	0.396303	0.500552	0.39503	0.370429	0.260296	0.381619	0.273496
K02956							0.382765	0.436308	0.240503	0.373038	0.373147		0.325396	0.352839	0.306406			0.312775		0.197932
K02957		0.525024	0.380168		0.566933	0.627849	0.507801	0.550555	0.380321	0.497234		0.42953	0.493235	0.61136		0.342718		0.325825
K02958		0.392155	0.38058		0.781299		0.505556	0.480424		0.468076	0.719918	0.42953	0.52628	0.494745	0.495083			0.312078
K02959							0.342082	0.383827	0.20742	0.288232			0.295038	0.312933	0.384642			0.48419		0.382331
K02960		0.415034	0.363327			0.464482	0.518081	0.537139	0.231336	0.529784	0.710304	0.422819	0.53235	0.549686	0.512592	0.366354	0.384904	0.197169	0.414784
K02961							0.323199	0.347481	0.279344	0.270856	0.445306		0.292959	0.343638	0.325581			0.459952		0.36203
K02962		0.440369	0.385505	0.0894018		0.615108	0.554899	0.536651		0.653897			0.538892	0.62561				0.580011
K02963							0.421223			0.451663		0.33557	0.380605		0.391132	0.408064
K02964		0.236728	0.207235	0.0824158	0.313763	0.0716514			0.200866		0.69029	0.38255				0.361488	0.377286
K02966				0.106824			0.546369	0.621661	0.261097			0.47651	0.534266	0.620168		0.347237	0.415172	0.432922	0.930266	0.443233
K02967							0.346165	0.424703	0.245685	0.298484	0.494705	0.322148	0.330574	0.390752	0.621491	0.273896	0.375762	0.364212	0.181229	0.303759
K02969	0.677716						0.538058	0.554214	0.402359	0.597125	0.721342	0.47651	0.519716	0.539121	0.523362	0.395203	0.401547	0.349489	0.694323
K02970							0.408246	0.370838	0.310169	0.422365	0.453518		0.329811	0.46238	0.312497	0.238095
K02971					0.455755	0.0366458	0.515092	0.472802				0.563758	0.523107			0.437435		0.672158		0.464474
K02973							0.508093	0.436151	0.523637	0.453792	0.495225	0.442953	0.528333	0.448493	0.499869	0.443865	0.433896	0.286232	0.415334	0.284962
K02974		0.240005	0.210104		0.341774	0.44754	0.540755	0.447555	0.154452	0.543581		0.416107	0.493799	0.524018	0.483977			0.285617		0.328947
K02975							0.536818	0.46996	0.431518	0.69642	0.709964	0.536913	0.526169	0.602824		0.349496	0.44506	0.390068	0.825552
K02976									0.222301		0.489577	0.463087			0.590539	0.541189	0.407261
K02977							0.523549	0.491493	0.382518	0.504654	0.629883	0.395973	0.523967	0.542762	0.987419	0.552485	0.483298	0.502368	0.851712	0.470677
K02978		0.309476	0.270919				0.522528	0.437065	0.367389	0.517152		0.385906				0.388252	0.32173		0.487346
K02979	0.179222	0.499717	0.437459		0.320858	0.312378			0.821076			0.510067	0.683356			0.524505
K02980							0.558836		0.212735	0.597731		0.604027	0.543006		0.686583	0.327598	0.472398	0.159518		0.319925
K02981		0.608683			0.600067	0.390871			0.321152		0.416918	0.42953			0.477551	0.360271	0.368143		0.398366
K02983							0.605556	0.53165	0.111404	0.772536			0.522805					0.625613
K02984		0.280285	0.306423		0.419065		0.552275	0.388689	0.268993	0.588237	0.476384	0.389262	0.514046	0.538955		0.497393	0.389944	0.353537	0.432524
K02985	0.699606	0.377318	0.330309	0.190866	0.274985	0.307589	0.470983	0.531772	0.284924	0.357664	0.715107	0.375839	0.535036	0.569617		0.432047	0.356364	0.215753	0.519041
K02987		0.321848	0.28175	0.562134	0.295001	0.294701	0.534485	0.509432	0.2824	0.566392	0.704665	0.456376	0.499893	0.613718		0.352277	0.343882	0.28623	0.405754
K02988							0.354695	0.412855	0.238422	0.330144	0.431011	0.389262	0.333659	0.373973	0.248152		0.534107	0.340839
K02989							0.483304	0.445969	0.395438	0.388292	0.659869	0.42953	0.528771	0.526352				0.228209	0.522376
K02990							0.354914	0.383618		0.343622	0.454192	0.42953	0.314669	0.330389	0.356034	0.428571	0.385724	0.305934
K02991	0.504467	0.410035	0.358951	0.312222	0.629049		0.503062	0.550572	0.343119	0.500813	0.612992		0.544728	0.416882	0.375598	0.470803	0.451477	0.21621	0.395253
K02992							0.333115	0.386232	0.283241	0.29871	0.412345	0.174497	0.33553	0.35018	0.347225			0.30041		0.194737
K02993		0.650388					0.438831	0.362727	0.271638	0.259469	0.71336	0.389262	0.472321	0.529126	0.50003	0.316128	0.326213	0.219242	0.421336
K02995	0.791144						0.536016	0.479815	0.335838	0.543809	0.460461	0.47651	0.508484	0.438229	0.384807	0.515815	0.368671	0.535073	0.381931
K02996		0.576593	0.602328				0.318241	0.405415	0.249464	0.264152	0.420054	0.295302	0.319581	0.345965	0.322647	0.220542	0.290348	0.364416		0.198308
K02997	0.693989						0.454579	0.426515	0.208394	0.319816	0.505305	0.38255	0.527865	0.42334	0.462036	0.520334	0.331106	0.168202		0.231015
K02998				0.445408			0.506926	0.418849	0.388514	0.51788		0.550336	0.536986	0.585354				0.327476	0.605366	0.253008
K02999							0.248177	0.344363	0.232782	0.170894	0.464096	0.322148	0.336117	0.349493	0.377549	0.337331	0.433368	0.319133	0.288997	0.500564
K03000							0.258311			0.298891			0.674539	0.625531	0.826951	0.0159889	0.265823	0.531902
K03002	0.790526						0.254156	0.312111	0.200113	0.197899	0.368002	0.268456	0.340937	0.266381	0.393	0.277198	0.247714	0.31704	0.290564	0.383459
K03004							0.330927	0.248079	0.278458	0.335176	0.294328	0.275168	0.247695	0.282537	0.3753	0.256865	0.29949	0.269813
K03005							0.235564	0.298207	0.262515	0.187535	0.242686	0.275168	0.25805	0.279661	0.296359	0.117136	0.274496	0.233574	0.22519	0.282519
K03006							0.3528	0.396268	0.362849	0.374685	0.467752	0.348993	0.399577	0.395542	0.481388	0.738095	0.40143	0.334915	0.318551
K03007							0.307305	0.306257		0.271166	0.333787		0.313353	0.335293	0.387916	0.470108	0.323371	0.357597
K03008							0.305264	0.327601		0.266071	0.34964		0.318472	0.390651		0.442301		0.334917
K03009							0.373651	0.412995	0.381915	0.446044	0.528482		0.460185	0.500842		0.541015	0.51301	0.91191
K03010							0.328157	0.320475	0.195374	0.276985	0.346785	0.308725	0.362517	0.354914	0.43392			0.321344	0.26783	0.45094
K03011							0.298411	0.304636	0.222899	0.233781	0.350942	0.308725	0.339189	0.406741	0.441791	0.588808	0.297205	0.313268	0.2609
K03012							0.580417	0.598453	0.495736	0.827328	0.740643		0.820277	0.839752	0.58655	0.81439	0.736639	0.830465
K03013				0.618485			0.291776	0.352987	0.178721	0.25403	0.354353	0.248322	0.347184	0.376305	0.405019	0.45968	0.302303	0.328135	0.295871
K03014							0.424541			0.565676			0.438768	0.647882	0.432191		0.565577	0.668497
K03015							0.574803	0.604403	0.691873	0.87393	0.894643		0.766566	0.877446	0.830972	0.728537	0.782173	0.839808	0.912495	0.921805
K03016		0.573287	0.501864			0.719281	0.337197	0.348387	0.213178	0.316991	0.355078	0.275168	0.333364	0.397671	0.497141			0.585363	0.444036	0.779511
K03017							0.462307	0.511787	0.47802	0.693758	0.987699		0.793954	0.691898	0.730628	0.542058
K03018							0.277049	0.303748	0.17075	0.23177	0.307954	0.275168	0.288061	0.312138	0.426311	0.254779	0.306024	0.361591	0.245881
K03019							0.34241	0.44725	0.356582	0.44064	0.199258			0.663802	0.707227	0.321515	0.876406	0.776125		0.584962
K03020							0.258822	0.366813	0.172123	0.327948	0.280416		0.404821					0.364785	0.25341
K03021							0.276903	0.294705	0.213089	0.234648	0.282384	0.322148	0.281812	0.266269	0.410546	0.298575	0.293425	0.364772		0.364286
K03022							0.32072	0.310282	0.273498	0.316217			0.282897	0.377444	0.492599		0.126934	0.510539
K03023							0.384077	0.374471	0.342078	0.481094	0.530117	0.456376	0.35438	0.442879	0.460277	0.353146	0.51635	0.439833	0.429457	0.445677
K03024							0.408683	0.381022	0.355874	0.497135	0.476982	0.42953	0.527304	0.277539	0.465184			0.638942		0.491729
K03025							0.38641	0.475668	0.406407	0.492637		0.510067	0.447109	0.464601	0.510811	0.454466	0.528217	0.538799	0.505681	0.488346
K03026							0.266477	0.282108	0.234524	0.234689	0.272171	0.308725	0.256582	0.302806	0.426013	0.193952	0.344116	0.363497	0.25572	0.422744
K03027							0.274278	0.308557	0.171414	0.185732	0.264094	0.33557	0.274696	0.28974	0.354584	0.26625	0.289996	0.270965	0.219357	0.330451
K03028	0.536258	0.346098	0.437847	0.435876	0.398001	0.204877	0.423083	0.450264	0.345754	0.382232	0.538366	0.449664	0.487668	0.577261	0.4986	0.532673	0.378428	0.521754	0.443551
K03029		0.670291	0.586782		0.629269	0.470984	0.452902	0.48309	0.441549	0.430903	0.608327	0.530201	0.539163	0.573841	0.607399	0.423531	0.471636	0.690123	0.626253	0.515414
K03030		0.338877	0.296657	0.375123	0.329954	0.46497	0.438174	0.407924	0.338314	0.403233	0.487091	0.38255	0.472485	0.49755	0.462934	0.478971	0.323312	0.483414	0.43252	0.311654
K03031		0.724684		0.906095	0.529854		0.42979	0.532905	0.351135	0.391093	0.574421	0.47651	0.537812	0.59451	0.430105			0.495213	0.460257
K03032	0.693911	0.510067	0.463183	0.239107	0.464701	0.366327	0.432706	0.50541	0.378727	0.399764	0.593669	0.489933	0.527074	0.595828	0.514865	0.532673	0.413942	0.52343	0.456631	0.37218
K03033	0.739924	0.760381	0.57013	0.386098	0.545208	0.524268	0.440945	0.517851	0.344802	0.417137	0.510084	0.52349	0.526714	0.559224	0.493383	0.55822	0.349859	0.515058	0.467328	0.358647
K03035	0.647877	0.545878	0.429375	0.320593	0.519301		0.417323	0.403377	0.319757	0.387609	0.482623	0.362416	0.46699	0.540152	0.506642	0.409802	0.32129	0.497682	0.447517	0.301316
K03036	0.673552	0.343943	0.301092	0.373343	0.401534	0.457991	0.431467	0.349276	0.333021	0.394018	0.48801	0.416107	0.445318	0.579597	0.518283	0.395725	0.301951	0.498582	0.415817
K03037		0.309571	0.241436	0.647152	0.382174	0.364779	0.441164	0.410538	0.346241	0.432174	0.519059	0.510067	0.495679	0.58197	0.502654	0.44821	0.316632	0.453002	0.452478	0.370113
K03038		0.148254	0.129783			0.50713	0.387504	0.400136	0.32733	0.362943	0.480428	0.563758	0.478189	0.556424	0.497267	0.432221	0.375791	0.506905	0.442552
K03039		0.623447	0.545774		0.390724	0.531401	0.43154	0.385709	0.341746	0.403023	0.483257	0.496644	0.464084	0.559749	0.487028	0.467327	0.197873	0.464777	0.434386
K03061	0.824703	0.263961	0.269368	0.565442	0.311633	0.308972	0.435112	0.468193	0.384661	0.395356	0.579571	0.496644	0.494644	0.59791	0.494548	0.545881	0.392669	0.527897	0.438891	0.314286
K03062	0.641045			0			0.428478	0.450159	0.367765	0.386239	0.579653	0.483221	0.496307	0.585689	0.474129	0.492006	0.371835	0.517284	0.413007
K03063	0.702231	0.487351		0.402456	0.284442		0.432123	0.494642	0.362495	0.406159	0.587594	0.442953	0.518675	0.595008	0.512781	0.517901	0.370956	0.512943	0.449214	0.288346
K03064		0.266773	0.230098	0.214301	0.290238	0.337878	0.426728	0.550625	0.358996	0.385352	0.552644	0.42953	0.542675	0.55388	0.475451	0.466458	0.375264	0.464673	0.448614
K03065		0.168416	0.147433	0.252651	0.231985	0.34671	0.433581	0.500392	0.353172	0.40045	0.529127	0.496644	0.505404	0.58434	0.479053			0.487373	0.440218	0.305639
K03066	0.866755	0.292515	0.226059	0.135851	0.26408	0.260302	0.445538	0.48377	0.372327	0.4067	0.606011	0.463087	0.50537	0.610526	0.48171	0.537887	0.366678	0.497928	0.446729	0.275564
K03068							0.403726	0.419502		0.3961			0.423547
K03083							0.418489	0.436151	0.304455	0.409891	0.465074	0.355705	0.453775		0.437576	0.49635	0.48198	0.358979	0.354328
K03084							0.254302		0.178544	0.18789				0.234228				0.540175		0.273872
K03094	0.638072	0.428774	0.375355		0.417647	0.27659	0.526903	0.525796	0.389887	0.700182	0.654522	0.738255	0.832513	0.722736	0.652769			0.947198
K03097	0.431856	0.42097	0.368523		0.324402	0.26486	0.301801	0.383827	0.258248	0.275956	0.408399	0.40604	0.340054	0.429809	0.448735	0.443344	0.411217	0.397465	0.30354	0.478947
K03098					0.236769	0.35094
K03099							0.30191	0.30333	0.175311	0.239786	0.282833	0.375839	0.362613	0.322751	0.386231			0.289095		0.26391
K03103	0.666138			0.249606			0.527049	0.455752	0.477423	0.583161	0.668363	0.597315	0.752903	0.661899	0.713405	0.534237	0.628252	0.966294	0.831331	0.594173
K03104				0.634445			0.449183	0.419267	0.394781	0.553281	0.448022	0.496644	0.670513	0.575515	0.635498	0.449253	0.60654	0.688754	0.704285	0.672556
K03105							0.329615	0.341697	0.268848	0.26413	0.384209	0.516779	0.334354	0.332262	0.314687	0.383212	0.360584	0.310257
K03106							0.34128	0.331922	0.225379	0.274988	0.334061	0.402685	0.323595	0.320435	0.347551	0.35975	0.34397	0.284623	0.277006	0.257331
K03107							0.319335	0.323611	0.21582	0.23634	0.320957	0.375839	0.317802	0.302624	0.321326	0.27772	0.318214	0.280269	0.274917	0.205451
K03108							0.314304	0.319011	0.194953	0.227646	0.317641		0.315498	0.306392	0.318242	0.283455	0.288502	0.264334	0.267861
K03109		0.595665					0.441018	0.425853	0.377021	0.521155	0.444804	0.449664	0.644586	0.542563	0.657069	0.487313	0.497187		0.665554
K03111		0.758576	0.664068					0.453348	0.809738					0.671269
K03113							0.526673	0.4603	0.491728	0.700782	0.682735	0.684564	0.740805	0.666603	0.654092	0.511036	0.687852	0.731729
K03115		0.444805	0.389389	0.608794	0.42671	0.547145	0.299942	0.408917	0.294513	0.286354		0.496644	0.305424	0.430535	0.426954			0.444226	0.299408	0.480827
K03120							0.281678	0.318314	0.24243	0.269726	0.358025		0.310473	0.334963	0.460071	0.257212	0.44128	0.403609		0.326316
K03121			0.391395				0.13291	0.196749	0.144885	0.0781302	0.168413	0.0805369	0.162013	0.152233	0.302863	0.0846368	0.233386	0.181541	0.107312
K03122							0.564523	0.503371	0.70947		0.581275	0.590604	0.911779	0.662882	0.945175	0.539798	0.699367	0.692268		0.440977
K03123							0.389545	0.490231	0.664119	0.614536	0.985414			0.675134	0.722535	0.7626		0.882077	0.700869
K03124							0.275518	0.325702	0.242474	0.238428	0.296724	0.315436	0.289076	0.321338	0.361867	0.216371	0.314434	0.31421	0.230079
K03125							0.182305		0.320798				0.239241		0.363894	0.695516	0.392757	0.355638	0.188852
K03126							0.281861	0.297353	0.22766	0.26655	0.28858			0.401751	0.373827	0.244699	0.349684	0.41823
K03127									0.256669				0.303706		0.505411		0.444972	0.443458		0.458459
K03128							0.270997	0.425906	0.322392	0.226237			0.287722	0.384295	0.428572	0.381995	0.458509	0.425362	0.304158
K03129							0.25452	0.339501	0.746761	0.213933	0.3966	0.42953	0.253875	0.435557	0.400182			0.489702	0.287901
K03130							0.234908	0.282108	0.260832	0.192326			0.233122	0.355981	0.434471	0.258255	0.358181	0.39514	0.281316	0.41532
K03131	0.770886						0.213801	0.230742	0.217584	0.186391	0.263329	0.379195	0.225951	0.225235	0.380518		0.255626	0.324853	0.232554
K03132							0.308399		0.30512	0.286621	0.461412	0.315436	0.303311	0.533582	0.785795	0.371915	0.426864		0.929738
K03133							0.245954		0.272258	0.207158			0.247539	0.276837	0.365811	0.312652	0.388537	0.25136
K03134							0.432305	0.462286	0.398966	0.59018	0.604799		0.483703	0.565324	0.469408	0.497741	0.657349	0.597213
K03135							0.281715	0.381998					0.271618		0.473848	0.358012	0.381505			0.33985
K03136							0.285652	0.331713	0.249383	0.236174	0.324671	0.342282	0.308729	0.358952	0.498944	0.27772	0.396712	0.537393	0.456455	0.350752
K03137	0.383427						0.275955	0.3245	0.225468	0.241043	0.323653	0.38255	0.312508	0.357549	0.426022	0.281543	0.334037	0.300342	0.288514	0.35094
K03138							0.442986	0.424233	0.345068	0.452423	0.513076	0.47651	0.484035	0.497643	0.599742	0.523636	0.521097	0.559541	0.511596	0.557143
K03139							0.449913	0.414981	0.383266	0.441956	0.490325	0.563758	0.462444	0.490664	0.562642	0.455335	0.567862	0.540526	0.510896
K03141							0.222003	0.270582	0.250114	0.179648	0.300236	0.181208	0.264188		0.337187	0.241397	0.319269	0.311818	0.176679
K03142							0.299942	0.294548	0.327308	0.24766		0.255034	0.270812	0.327816	0.415309	0.29562	0.36199	0.403522
K03143							0.28361	0.368094		0.291801	0.512694		0.347626		0.432538			0.460002
K03144							0.236877	0.26985	0.140811	0.189024	0.298573		0.266035	0.323304	0.345931	0.288495	0.276723	0.251608
K03145	0.690861	0.0259489			0.584594	0.608618	0.378293	0.31557	0.360495	0.378329	0.44436	0.557047	0.484159	0.492248	0.724655	0.361488	0.525492	0.60789	0.67318	0.627256
K03155							0.147638	0.169515	0.122992	0.0955684	0.125279	0.134228	0.145668	0.154887	0.378572	0.136948	0.201125	0.208703	0.0989094	0.24718
K03157														0.637914
K03158							0.362423			0.370808			0.309229
K03159							0.469816			0.681028
K03160							0.543526													0.869549
K03161								0.459934					0.965108	0.552076		0.663191
K03163	0.646182					0.409653	0.237387	0.360776	0.198164	0.179226	0.307254	0.261745	0.255899	0.325741	0.262815	0.121133	0.303622	0.193697	0.262854	0.22406
K03164	0.30459						0.379885	0.280888	0.255015	0.290464	0.29024	0.244966	0.332452		0.383282	0.232099	0.288942	0.355928		0.309868
K03165							0.316528	0.190816	0.294756	0.292252	0.335211	0.328859	0.308416	0.202671	0.370604	0.26625	0.390999	0.407216	0.159864
K03171							0.248542	0.241859	0.240385	0.191574	0.294208	0.248322	0.274654	0.312704	0.379157	0.237748	0.347046	0.404448
K03172														0.409763
K03173							0.470108	0.393288	0.317543	0.473584	0.547372	0.610738	0.468157	0.443981	0.537728	0.395203	0.507032	0.555655	0.565076	0.351504
K03174								0.281742			0.288854		0.436171		0.488016		0.383966	0.458944
K03175							0.368766	0.402854	0.246276	0.347779	0.457428		0.426772	0.374933	0.503906	0.352624	0.412271	0.487919	0.425923	0.252068
K03176									0.226907
K03177							0.348863	0.364644	0.278931	0.296056	0.392373	0.362416	0.369737	0.416564	0.45324	0.290407	0.399701	0.409768	0.298731	0.278759
K03178	0.214813	0.186191	0.162994	0.31266	0.432822	0.373063	0.342082	0.365428	0.243338	0.294925	0.344172	0.362416	0.317981	0.3522	0.333487	0.261731	0.326653	0.311182	0.267752
K03193								0.471643					0.915975			0.591415
K03211								0.237285	0.534089				0.152471	0.193139	0.401219	0.137817	0.478551	0.383268
K03213																0.553702
K03217							0.490668	0.516648		0.563313			0.506401				0.386076			0.479135
K03231	0.164589	0.368825	0.342872		0.389423	0.359311	0.396544	0.477236	0.375748	0.339169	0.580839	0.516779	0.497826	0.488923	0.363074	0.506604	0.486375	0.399053	0.278662
K03232	0.196412	0.329377		0.159451	0.443722	0.3922	0.383421	0.40369	0.307186	0.31202	0.404521	0.456376	0.371403	0.395596	0.369853	0.314738	0.332103	0.46241	0.391798	0.303383
K03233	0.416896	0.658429	0.576398		0.478735	0.51858	0.374526	0.394961	0.295819	0.316481	0.400353	0.456376	0.367635	0.401757	0.368013	0.303962	0.316368	0.395087	0.344229
K03234	0.704047	0.491702	0.401376	0.439963	0.415799	0.416011	0.548994	0.495479	0.471577	0.648595	0.702962	0.657718	0.735124	0.675745	0.575245	0.56326	0.578586	0.581868	0.655558	0.527068
K03236									0.506188		0.535177	0.597315			0.694388	0.470803	0.602233		0.686822	0.387218
K03237	0.666329			0.273982	0.284952	0.186196	0.486439	0.426533	0.350515	0.490682	0.506619	0.496644	0.526736	0.500282	0.556324	0.405283	0.529536	0.55979	0.510903	0.441165
K03238	0.732288					0.731424	0.490449	0.473786	0.373611	0.501299	0.502764	0.510067	0.565518	0.538481	0.54885	0.426834	0.50545	0.556646	0.528385
K03239		0.563543	0.493333	0.368095			0.538568	0.511735	0.487542	0.622	0.691139	0.61745	0.664696	0.674446	0.641069	0.534758	0.58852	0.647736	0.607505
K03240				0.282944			0.401721	0.42601	0.302994	0.35035	0.448473	0.489933	0.420391	0.458478	0.397509			0.377464	0.263746	0.368045
K03241				0.295808			0.398513	0.428467	0.194909	0.345783	0.3693	0.38255	0.426243	0.457225	0.359397	0.395899	0.359617	0.360764	0.280817
K03242	0.63988						0.489866	0.468088	0.366968	0.501753	0.510087	0.510067	0.564852	0.501778	0.569445	0.474626	0.518548	0.542745	0.557271	0.498872
K03243	0.647414			0.416276			0.403616	0.392818	0.30554	0.324346	0.414512	0.483221	0.432026	0.429369	0.511871	0.368613	0.412359	0.457104	0.374565	0.367857
K03245	0.341276	0.111613	0.0977079		0.303321		0.524059	0.614197	0.417656	0.581763	0.547497	0.543624	0.520307	0.606532	0.651603	0.408238	0.509845	0.611873	0.688779	0.543609
K03246	0.657258	0.141764	0.124102	0.216027			0.321231	0.26491	0.144531	0.23296	0.246875	0.268456	0.294188	0.293854	0.324427	0.27633	0.287184	0.236949	0.176433	0.353759
K03247				0.251972		0.581092	0.440143	0.408081	0.361366	0.519202		0.295302	0.337053	0.411494				0.679232	0.692346
K03248				0.259958			0.383567	0.312686	0.248054	0.365525	0.269143	0.395973	0.329662	0.488969	0.587902	0.299965	0.482683	0.570049	0.602183
K03249		0.425981	0.464418	0.274684	0.351713	0.454398	0.379484	0.28561	0.179652	0.370605	0.294779	0.194631	0.309936	0.391855	0.454617			0.39692	0.35891	0.357707
K03250	0.693295	0.11861		0.279947		0.361775	0.292141	0.266635	0.148945	0.225869	0.249578	0.228188	0.289875	0.262466	0.384708	0.233055	0.287799	0.308214	0.284102
K03251					0.36344	0.219745	0.328011	0.278605	0.135142	0.264533	0.259243	0.288591	0.291064	0.255387	0.381766		0.273734	0.283189	0.261802	0.267293
K03252		0.27817	0.243514		0.130438	0.223728	0.314159	0.289896	0.278503	0.244871		0.322148	0.29454	0.270493	0.462123			0.413432		0.287406
K03253		0.461031	0.338893	0.609822	0.335057	0.353061	0.310003	0.268988	0.164837	0.222947	0.260216	0.328859	0.318182	0.37423	0.518613	0.257734	0.326477	0.473205	0.460352	0.309398
K03254	0.706881	0.516999	0.465942	0.27597	0.453537	0.481967	0.363663	0.365741	0.245154	0.32648	0.443922	0.362416	0.318816	0.327042	0.470366	0.271637	0.296414	0.31715	0.311977	0.318609
K03255	0.70054						0.353164	0.35283	0.232509	0.292272	0.3266	0.389262	0.323678	0.351133	0.401491		0.346343	0.338975	0.290078
K03256							0.549286	0.484763	0.454038	0.676933	0.575887	0.563758	0.759915	0.633038	0.491252	0.525026	0.52769	0.652442	0.511235	0.513722
K03257		0.358922	0.397909	0.485595	0.449874	0.444176	0.434092	0.45029	0.329268	0.421936	0.476756	0.348993	0.458274	0.496622	0.439597	0.428571	0.461102	0.512393	0.500767	0.488722
K03258								0.522503				0.563758	0.851551
K03259							0.331547	0.398359	0.390839	0.331986	0.409326	0.42953	0.372032	0.497241	0.429356		0.453938	0.411402	0.270202
K03260	0.681175	0.585436		0.582832	0.445611	0.549981	0.254593	0.261391	0.174062	0.170571	0.202613	0.261745	0.260065	0.225651	0.401317	0.180049	0.286392	0.372543	0.233227
K03262	0.279738						0.395669	0.405886	0.304278	0.345285	0.427437	0.516779	0.403764	0.416544	0.484245	0.376086	0.451916	0.486526	0.468237
K03263		0.545408	0.477458		0.320978	0.504496	0.339166	0.341435	0.316679	0.231239	0.334404	0.362416	0.342797	0.364528	0.662145	0.257039	0.375703	0.566354	0.561231
K03264	0.642285						0.566419	0.417176	0.420269	0.819679	0.688528		0.697736	0.719703	0.696658	0.67049	0.730134	0.629792	0.748211
K03265		0.176858	0.154824		0.085351		0.43555	0.439287	0.314907	0.400035	0.459178	0.268456	0.428407	0.466679	0.446647	0.381648	0.428006	0.437537	0.415773	0.354135
K03267		0.458406	0.357426	0.325706	0.291382	0.300907	0.487533	0.432675	0.328799	0.472985	0.525572	0.543624	0.460694	0.468199	0.512545	0.403372	0.449059	0.429578	0.486533	0.386842
K03283	0.448281	0.269253	0.239343	0.271518	0.336324	0.343272	0.431248	0.401397	0.407324	0.415984	0.595193	0.552573	0.474876	0.498492	0.554313	0.514599	0.495151	0.493214	0.483651	0.293515
K03323										0.816717
K03327							0.490085			0.734545
K03331		0.491119	0.429933		0.468435		0.550744	0.494119	0.446244	0.682076	0.71113		0.731707	0.669681	0.47455	0.550052	0.61199	0.436705	0.451575	0.356767
K03334														0.573086
K03341							0.391907	0.498793	0.666776	0.292223	0.971919	0.38255	0.877546	0.707095	0.747299	0.765902	0.488748	0.950474
K03345															0.324951
K03347	0.653728			0.455406	0.269475	0.401658	0.523258	0.517903	0.475164	0.708878	0.698308		0.693041	0.727991	0.742324	0.656413	0.510812	0.749394	0.737531	0.55094
K03348							0.325605	0.314794	0.318096	0.262589	0.46343	0.255034	0.39918	0.348771	0.45676	0.447515	0.361902	0.492672	0.413038	0.391729
K03349							0.355351	0.357849	0.319971	0.333876	0.406128	0.328859	0.365894	0.363327	0.436936	0.348975	0.368935	0.474312	0.393886	0.331579
K03350							0.380359	0.399979	0.374696	0.379515	0.50554	0.422819	0.40265	0.429973	0.412551	0.423879	0.357243	0.512594	0.387932	0.456203
K03351							0.413094	0.415033	0.3642	0.448214	0.563322	0.456376	0.434159	0.482697	0.498291	0.370351	0.439786	0.565973	0.480744
K03352							0.341936	0.373896	0.277307	0.307858	0.462342		0.403695	0.425609	0.418708			0.467122	0.441398
K03353							0.419875	0.369557	0.314376	0.419888	0.541796		0.424134	0.473067	0.478096	0.44317	0.434423	0.519988	0.459378
K03354							0.349738	0.357587	0.23964	0.330319	0.456787	0.308725	0.37813	0.455763	0.382167	0.377303	0.308486	0.408786	0.343797	0.443233
K03355							0.356664	0.315404	0.256964	0.35831	0.47031	0.322148	0.383915	0.430054	0.466423	0.393292	0.480222	0.495891	0.414729
K03357							0.402523	0.36541	0.344935	0.391418		0.469799	0.376771		0.474543	0.380779	0.431259	0.512776		0.42312
K03358															0.551972			0.719999
K03359								0.356629	0.190768				0.631544		0.48027	0.363052	0.450422	0.857293
K03362							0.28259	0.340102	0.38723	0.280524			0.305877		0.417156			0.41935
K03363							0.32473	0.342272	0.28612	0.282664	0.24173		0.265635	0.365529	0.361209	0.371046	0.31669	0.298146
K03364													0.301307		0.401575
K03368							0.367673		0.326998	0.367827							0.366737
K03372							0.591995	0.519759	0.605127	0.841536			0.84272			0.595238	0.518636			0.421053
K03377							0.484361	0.446579		0.536397			0.43316
K03386	0.747714						0.518125	0.419589	0.458509	0.595908	0.611001	0.610738	0.720949	0.621432	0.599202	0.40007	0.644647	0.646053	0.777844	0.512312
K03392
K03424		0.681894	0.585418	0.626797	0.157265		0.457228	0.460265	0.415567	0.672936	0.745985		0.762791	0.653458	0.646503	0.572993	0.54993	0.779001	0.796584	0.277068
K03426		0.192923			0.763342		0.391732		0.321706	0.366621	0.467312	0.355705		0.403576	0.461564		0.417722	0.422796		0.440977
K03434							0.557524	0.506037		0.663319			0.638362							0.434398
K03439							0.500656	0.483352	0.413249	0.548727	0.56156	0.597315	0.596195	0.608147	0.409803	0.477059	0.493671	0.505164	0.433193	0.407707
K03443								0.471094	0.299894							0.843587		0.560079
K03447							0.448163	0.446396
K03454							0.511811	0.498171		0.60578			0.60924			0.521376				0.378008
K03456	0.694244	0.405947	0.38138	0.231155	0.356142	0.300866	0.379083	0.406565	0.256028	0.351195	0.413855	0.295302	0.404009	0.413405	0.462152	0.304918	0.404975	0.389137	0.364168	0.42594
K03460
K03462		0.47235	0.523284			0.544082	0.550233	0.522973	0.460482	0.662993	0.675782		0.716176	0.683987	0.621899	0.604101	0.596343	0.63326	0.623475	0.557331
K03469							0.263342	0.318506	0.314509	0.25462	0.310235	0.0872483	0.337531	0.521454	0.420782	0.151894	0.277309	0.548455
K03479									0.406185									0.558996
K03494							0.475941	0.369191		0.491299			0.55786							0.446805
K03495							0.292797	0.306696	0.250084	0.259691	0.364468		0.323693	0.289875	0.364471		0.4782	0.298786
K03504							0.190653	0.281114	0.166764	0.152259	0.288286	0.228188	0.261492	0.247063	0.319293			0.26058	0.187125
K03505									0.415515						0.563376		0.49244
K03506							0.334646	0.401878	0.308176	0.273065	0.391773	0.42953	0.397089	0.381048	0.453546	0.373827	0.42282	0.445764
K03510								0.229418		0.0583457	0.123249				0.368242			0.290523
K03511								0.211855					0.205363	0.203924	0.381234			0.281022
K03512
K03513								0.186517					0.199088	0.162359
K03514							0.393045			0.43407			0.362974	0.226273
K03521	0.613393	0.281786	0.24668		1	0.0831071	0.468504	0.462757	0.399387	0.536069	0.712547	0.691275	0.56569	0.597428	0.532557	0.469586	0.471343	0.479663	0.448865	0.349248
K03522	0.254612	0.325134	0.284627		0.45899	0.437938	0.51079	0.479902	0.354523	0.642904	0.677853	0.550336	0.614586	0.602398	0.502903	0.446124	0.446115	0.363612	0.371264	0.316729
K03537							0.525044	0.522259	0.425037	0.783656	0.761274		0.620305		0.525238	0.638165	0.606892	0.762711		0.333459
K03538									0.642152			0.469799			0.335824
K03539							0.492017	0.519262	0.459065	0.671266	0.679589	0.483221	0.80347	0.621175	0.703924	0.576295	0.392669	0.736503	0.92264	0.731203
K03540							0.479221	0.464586	0.0550691	0.543082			0.500686	0.54103	0.381823			0.455525
K03544	0.691213						0.300598	0.299671	0.271992	0.266487	0.570367	0.456376	0.339451	0.315319	0.36144	0.551964	0.372714	0.238368	0.0939401
K03574							0.407626	0.43453	0.292645	0.360181	0.46058	0.348993	0.511302	0.457535	0.363977	0.370525	0.437324	0.364789	0.433218
K03575										0.0362084			0.172755		0.447321
K03593							0.333479	0.460405	0.403174	0.295235	0.576524		0.465554	0.450855	0.406578	0.541363	0.553797	0.431556		0.275376
K03595							0.200933	0.208318	0.137593	0.130668		0.147651	0.222027	0.192352	0.261509	0.219673	0.308837	0.183125		0.142857
K03626		0.426319	0.373206		0.661284	0.243358		0.42865	0.218049		0.473943			0.539431
K03627	0.371187							0.444109	0.320207		0.725168					0.790754
K03635									0.460394			0.52349				0.54675	0.568038
K03644							0.435112	0.43115	0.430676	0.685413	0.657903		0.555257	0.625041	0.530118	0.417623	0.548875	0.557763
K03648												0.255034			0.354499	0.386514	0.353024		0.356714
K03650							0.395815	0.467513	0.344005	0.368722	0.613974		0.536626	0.624002	0.337943	0.536323	0.430116	0.389095
K03652							0.428769	0.447128	0.303348	0.379607	0.439475		0.475467	0.469843	0.396672	0.327424	0.405298	0.336107	0.45338
K03660														0.49607	0.336654
K03662					0.864937		0.450933	0.478595	0.336978	0.493369			0.570152		0.670102	0.572645	0.371044	0.888197
K03671		0.598321	0.523778				0.493693	0.460864	0.431813	0.487072	0.511821	0.52349	0.656106	0.624224	0.482812	0.638512	0.649965	0.63564
K03676							0.470363	0.470702	0.44383	0.674686		0.550336	0.945797	0.439338	0.853516	0.826208	0.335091	0.610918	0.697957
K03678							0.856212	0.684021	0.778633	0.918377	0.91743	0.879195	0.851349	0.924179	0.708789	0.646159	0.886252	0.884559	0.842113	0.817481
K03679							0.715661	0.767602	0.668024	0.834562	0.869794	0.624161	0.83752	0.852618	0.622494	0.651025	0.754923	0.7799	0.790134
K03680							0.374089	0.428781	0.318155	0.320524	0.470464	0.389262	0.406666	0.476512	0.354844	0.383125	0.392053	0.335678	0.233672
K03681							0.466098	0.52543	0.346012	0.468428	0.510103	0.201342	0.450751	0.511099	0.367729	0.338721	0.379571	0.393983		0.339474
K03685							0.241689		0.293516	0.235419			0.301363		0.393023
K03687	0.257826						0.331675	0.327322	0.242585	0.305168	0.35906	0.630872	0.349192	0.357398	0.448796	0.315954	0.382911	0.394591	0.437265	0.443797
K03691		0.379444	0.33217	0.523494			0.46803	0.424015	0.357896	0.470549	0.498255	0.375839	0.598963	0.6417	0.492961	0.425878	0.467226	0.459271	0.556452	0.422932
K03695							0.431467	0.431516	0.346618	0.369611	0.524048	0.469799	0.476818	0.341876	0.424727	0.423705	0.427743	0.363397	0.328258
K03728													0.254044
K03729									0.373589						0.462213		0.4891	0.455176
K03754				0.203869			0.452027	0.443051	0.404369	0.436105	0.611924	0.577181	0.484647	0.535619	0.498495	0.418839	0.50044	0.510927	0.385732	0.427256
K03766
K03767	0.331195	0.367706	0.281474		0.166224	0.109844			0.338956		0.431901	0.510067			0.462437	0.32586	0.444093		0.47022
K03768	0.33984	0.213944	0.157556	0.440607	0.189519		0.460411	0.404683	0.309482	0.397861	0.419507	0.395973	0.588816	0.439915	0.463251	0.361488	0.439786	0.433374	0.494813
K03781	0.616818			0.594533					0.676165						0.778303	0.696733	0.549578		0.857899	0.37406
K03783	0.698058	0.607132	0.454279	0.701049	0.656572	0.593498			0.894949			0.308725			0.908758	0.791449
K03792							0.442184	0.419868		0.393372										0.325752
K03833							0.286527	0.327897	0.200866	0.21542	0.309963	0.328859	0.286255	0.326922	0.380178	0.274418	0.344233	0.19947	0.19209	0.234211
K03841		0.287261	0.251472		0.0644357									0.654418
K03842							0.456693	0.459385	0.42018	0.487568			0.48923			0.497393	0.527602			0.32312
K03843					0.162841				0.382092							0.400243	0.480837			0.281203
K03844							0.407262	0.451153	0.346485	0.388678			0.463707			0.410323	0.4673			0.27406
K03845							0.409449	0.458105		0.423485			0.477038
K03846							0.478565	0.457556	0.407071	0.507395			0.531354			0.449079	0.451125			0.449624
K03847								0.474753		0.829019			0.828979			0.70716				0.531015
K03848							0.528871	0.457007		0.634021			0.479785
K03849							0.519539	0.473838		0.582566			0.504759
K03850							0.486002	0.43487		0.412767			0.457481
K03853				0.232899	0.388584	0.607307	0.52457	0.407611	0.435437	0.610411	0.569963	0.677852		0.613148	0.309821		0.486287	0.5248		0.356767
K03857							0.431248	0.454995	0.458445	0.411929							0.532876
K03858								0.412733		0.445521
K03860								0.416941		0.429636			0.489685			0.494265
K03861									0.422837								0.573136
K03868							0.448819	0.469029	0.393474	0.513384	0.588765	0.52349	0.525295	0.589363	0.535666	0.381995	0.518812			0.411278
K03869	0.67312	0.562889	0.492761	0.4438	0.310491	0.34425	0.508384	0.498928	0.43451	0.5277	0.566602	0.550336	0.551543	0.608669	0.565192	0.473931	0.460443	0.53051	0.514118	0.454511
K03870				0.713678	0.484891	0.539441	0.47769	0.481522	0.384462	0.507294	0.549738	0.516779	0.49506	0.576304	0.524256	0.434828	0.403041	0.509032	0.485215	0.159398
K03871							0.211724	0.297841	0.15888	0.203807	0.23744		0.260418		0.393359	0.250608	0.341157	0.276649
K03872		0.180619	0.158116		0.228202	0.167177	0.415281	0.442162	0.309017	0.403859	0.471994	0.456376	0.460302	0.487809	0.45943			0.503284	0.49097
K03873					0.416779	0.33318	0.434383	0.426794	0.352198	0.402621	0.523772	0.42953	0.474879	0.498368	0.516063	0.428919	0.49789	0.614908	0.569276	0.417105
K03875							0.0966025	0.17814	0.0601179	0.0653048	0.188698		0.151958	0.144851	0.361152	0.179701	0.282876	0.171338
K03878							0.485017	0.494877		0.579088			0.71179
K03879							0.595582			0.611966			0.706419
K03880							0.475357			0.506283			0.669656			0.517727				0.163534
K03881							0.554389	0.491767		0.686662			0.713177
K03883							0.531642	0.486279		0.630414			0.663005
K03884							0.536745			0.630156			0.687707
K03898					0.42423	0.42247		0.42371
K03900																0.453945
K03902							0.446267			0.417872			0.768182	0.391377				0.448575
K03903					0.47597	0.571584	0.433071			0.364054
K03904							0.452246			0.376582								0.388041
K03905					0.27529	0.366265	0.435987			0.361702
K03906
K03908							0.465588		0.3642	0.495494	0.502203				0.481304		0.458158	0.758965
K03909							0.449329		0.611682	0.627184								0.644732
K03910							0.49198	0.503842	0.577846	0.642785						0.713764
K03911						0.189053	0.480679		0.740472	0.538502								0.801196
K03912							0.481409			0.503059
K03913							0.482283			0.667154
K03914													0.645097			0.74383	0.497011
K03917														0.694202
K03926		0.398639	0.319818		0.459401	0.538473		0.476765	0.505116		0.695543		0.95823	0.612783	0.677254	0.363399	0.580872	0.699808	0.86134
K03927							0.480096		0.350604	0.461505			0.564332	0.556719	0.475495		0.467534	0.535478
K03934	0.368858						0.395159	0.362553	0.339384	0.351591	0.59435	0.510067	0.410209	0.597768	0.377071	0.342718	0.323752	0.275335	0.266916	0.411466
K03935							0.441528	0.49689	0.397859	0.449289	0.541633		0.461617	0.460992	0.47107	0.464894	0.407964	0.360817		0.368421
K03936	0.496356						0.433071	0.449445	0.409972	0.407705	0.727089		0.453112	0.423287	0.521283	0.44317	0.436006	0.352903		0.356203
K03937							0.413677	0.491218		0.486176			0.4306		0.701468		0.381153	0.58931
K03938							0.469743	0.461398	0.423369	0.511047			0.529271			0.480188	0.473629	0.806908		0.737406
K03939							0.500802	0.466886					0.910196		0.875606	0.488182		0.58741
K03940					0.382398	0.162015	0.448309	0.391389		0.440957			0.42978		0.405761			0.303549		0.370113
K03941							0.418416	0.44914		0.39247			0.431433		0.428823	0.388599	0.377286
K03942						0.116029	0.516404	0.53693	0.487808	0.58855	0.639879	1	0.474657	0.609713	0.369285			0.285949
K03943					0.228974		0.530694	0.545659	0.505258	0.623515	0.669352		0.515657	0.681794	0.686407			0.603778		0.583083
K03944							0.4486		0.57696						0.864776	0.415711		0.672697
K03945									0.0568406							0.429614
K03946							0.333552	0.435053	0.372305	0.343009	0.530225	0.489933	0.392236	0.61014	0.544189	0.349322	0.363045	0.52381	0.263821	0.436466
K03947							0.462598			0.613132			0.726902			0.708377	0.391116			0.37594
K03948							0.405512	0.440724	0.353394	0.395642			0.472429			0.57056	0.349068	0.380216		0.39906
K03949							0.453485	0.438346	0.410652	0.409652	0.80575		0.45201	0.496317	0.355022	0.446993	0.405415	0.368502		0.355075
K03950							0.346311	0.30089	0.170285	0.278524	0.229111		0.298429	0.225291	0.360384	0.208551	0.301864	0.161887		0.283647
K03951					0.126721		0.429936	0.459934		0.452644			0.367908		0.602847	0.355057	0.420007			0.396053
K03952							0.486512	0.430113	0.297768	0.527392	0.771141		0.548459	0.47261	0.472853	0.360966	0.424842	0.524435		0.390977
K03953							0.41324	0.33809	0.314597	0.338504			0.371944			0.35975	0.324426
K03954							0.334646	0.293572		0.25844			0.337383	0.34888				0.238017		0.20188
K03955	0.345874						0.415646	0.508442	0.5322	0.420715	0.933217		0.599645	0.745287	0.468934	0.486097	0.576125	0.655483
K03956							0.544401						0.978032			0.636079
K03957							0.435477	0.53659		0.259831			0.583339			0.575252	0.423875
K03959							0.570319						0.919542							0.545489
K03960									0.392013							0.454466	0.332278			0.38797
K03961							0.508384	0.45408	0.71691	0.556422			0.714549			0.537365
K03962					0.0470674	0.126131	0.557524	0.500366					0.829035			0.643205	0.504132
K03963							0.497521	0.487377	0.401933	0.48618			0.507085			0.42805	0.311181			0.430827
K03964					0.210037		0.474045	0.515368		0.698892			0.684927							0.304887
K03965					0.243633		0.504447	0.373338		0.499973	0.255986		0.595922			0.44682				0.447368
K03966					0.564474		0.509041	0.382364	0.379258	0.566717			0.582083		0.372481	0.514425	0.331224			0.453195
K03967								0.436517		0.358573			0.476536			0.456378
K03968							0.492855	0.50933	0.572	0.668639			0.728446			0.506952	0.437178			0.512218
K03979							0.266185			0.144737	0.184969		0.249375					0.189596
K03982							0.463911			0.557718
K03983							0.476742	0.439993		0.542807
K03984					0.29812	0.321625	0.536439			0.791729
K03985									0.450119							0.805353		0.565967
K03986						0.238759
K03988																0.300313
K03989							0.497084	0.438712		0.529911			0.480662					0.947269
K03990						0.569218	0.457057		0.605304	0.428449				0.613698		0.578902		0.653594
K03991							0.417104			0.438482
K03992								0.404683										0.537313
K03994	0.657278						0.445903			0.435521
K03995
K03996																		0.416263
K03997										0.484035
K03998
K03999
K04000																		0.52493
K04001
K04002							0.455016			0.427106
K04003							0.465004			0.505805
K04004									0.468366		0.439843						0.376113	0.475611
K04006							0.644138	0.500915	0.181999	1	0.409222	0.308725	0.817893	0.312206	0.715744			0.863898
K04007							0.443132	0.45225				0.489933	0.886282	0.298266	0.563926	0.397463	0.47546	0.780555
K04008							0.792432	0.507135	0.368983						0.584332			0.770417
K04009									0.257377
K04010																				0.604699
K04011
K04012								0.461947					0.604993
K04043	0.366371	0.375716	0.327989	0.216462	0.314171	0.354172	0.441237	0.344153	0.438825	0.440539	0.721445	0.718121	0.542977	0.452991	0.573401	0.527807	0.524613	0.569773	0.478908	0.235902
K04077	0.653432	0.354797	0.346937	0.122456	0.431392	0.435164	0.539151	0.529873	0.422505	0.596372	0.666748	0.832215	0.606365	0.623096	0.399514	0.54675	0.413942	0.379737	0.237446	0.536278
K04078	0.885399	0.342472	0.299805		0.3067	0.485039	0.581584	0.461032					0.996256	0.654558	0.890377
K04079	0.582252	0.399343	0.362866	0.545445	0.412618	0.387457	0.39392	0.434896	0.317698	0.329975	0.44063	0.436242	0.411694	0.425805	0.4539	0.307178	0.371967	0.475565	0.449009
K04082							0.350248	0.383095	0.362473	0.316608	0.46934		0.339317	0.339172			0.525082	0.841344	0.503064	0.379323
K04097																				0.308083
K04119							0.354477	0.390962	0.282488	0.294892	0.438441	0.208054	0.487586	0.385817	0.335799	0.32812	0.389153	0.363789
K04131
K04142
K04189								0.49689					0.955277
K04192
K04234							0.525591
K04236									0.338867
K04237							0.225576	0.232084	0.417346	0.150412	0.173598	0.228188	0.266716		0.381799	0.173618	0.426512	0.315824	0.308209
K04249													0.594464			0.487313
K04257				0.659421					0.270132	0.569686							0.586146
K04261																0.583942
K04264																	0.553973
K04273																				0.675564
K04276										0.689778
K04278								0.481339					0.513088			0.804136
K04281												0.550336
K04288
K04292										0.790427
K04293
K04301
K04308							0.384879			0.345051
K04309							0.390639			0.439705	0.180774
K04312																		0.545627
K04332										0.387086
K04345				0.333719	0.580911	0.863637	0.358268	0.410067	0.303138	0.31004	0.467908	0.395973	0.410051	0.413244	0.452732	0.374783	0.424051	0.422236	0.446734	0.27688
K04346					0.582412	0.46288	0.309055			0.258484			0.282076		0.319711					0.243985
K04347					0.285937				0.46252		0.478954						0.534283	0.552663
K04348					0.409733	0.345122	0.479173	0.427944	0.362096	0.520276	0.487993	0.587248	0.530792	0.508737	0.594997	0.449948	0.49614	0.590138	0.572243	0.368609
K04350								0.215148					0.24744	0.161624
K04351
K04352							0.327355	0.340442	0.251265	0.275223	0.31404	0.409396	0.309118	0.356915	0.429989			0.38447	0.346269
K04353						0.720196	0.51203	0.548482	0.468897	0.871154					0.551081	0.879041	0.393108	0.607616		0.150376
K04354	0.0260783				0.479473		0.462854	0.462931	0.39642	0.487892	0.567244	0.553691	0.561919	0.557504	0.550689	0.466979	0.48554	0.455651	0.45979
K04358			0.269013
K04361	0.7693						0.404054			0.350542		0.738255
K04362										0.233474			0.251551
K04363
K04364		0.344239			0.523767	0.595052	0.436133	0.428728	0.367079	0.414784	0.488925	0.536913	0.454204	0.455	0.460951	0.380431	0.598629	0.619235	0.584201	0.366353
K04365					0.482113	0.580309	0.299431	0.438503	0.275779	0.283827	0.48709		0.40085	0.420361	0.367631	0.360445	0.369989	0.320559	0.281678
K04366							0.246938	0.263656	0.133437	0.0944687	0.214135	0.228188	0.224223	0.279259	0.334196			0.251832		0.333647
K04368					0.52007	0.389968	0.432779	0.473002	0.359948	0.405256	0.521919	0.590604	0.518134	0.543019	0.448878	0.491484	0.447082	0.48736	0.449725
K04369							0.386264	0.431237	0.31194	0.333207	0.455647	0.38255	0.424444	0.467381	0.41513	0.418491	0.412799	0.373509	0.326512
K04370								0.51921	0.700347	0.995132			0.965133	0.522105	0.651827		0.844585	0.706831
K04371	0.479415			0.447552	0.385178	0.285551	0.447944	0.424442	0.31979	0.439415	0.470407	0.489933	0.479879	0.461088	0.493848	0.413625	0.504395	0.395473	0.365722	0.396711
K04372							0.321741	0.376562	0.290736	0.308169	0.365219		0.368035	0.388913	0.433912	0.300834	0.400756	0.359682	0.393321
K04373							0.343832	0.375281	0.272361	0.296147	0.384732	0.285235	0.316037	0.35562	0.350811		0.338256	0.331706	0.271989
K04374															0.688696
K04375								0.229784							0.374974		0.216772	0.215159
K04377													0.13553		0.334568			0.354512
K04378							0.414917	0.424686	0.402996	0.397202	0.455351		0.411894	0.448275	0.543969	0.346542	0.440225	0.483211		0.380075
K04379	0.425027
K04380					0.553387	0.605019		0.445542	0.400871		0.635895		0.989513	0.628946	0.957277			0.791535
K04381					0.548202	0.6884	0.538276	0.454934	0.318318		0.707584	0.590604		0.702592		0.712026		0.747946
K04382	0.647532	0.59863	0.524049		0.381953	0.510756	0.51079	0.501124	0.470816	0.612936	0.664668	0.590604	0.730319	0.628033	0.647424	0.593326	0.531997	0.644395		0.446241
K04386							0.457422			0.528065
K04388							0.316054			0.251818				0.41306
K04390							0.48294	0.470362		0.656434			0.646671	0.632083		0.605318				0.603759
K04391							0.447507			0.489808
K04392	0.64656	0.374972	0.328256	0.631621	0.272846	0.323273	0.526203	0.470127	0.417146	0.743737	0.529468	0.463087	0.75285	0.556556	0.493009	0.468717	0.542458	0.573329	0.549203
K04393	0.504871						0.535433	0.444096	0.490082	0.734357	0.461607	0.489933	0.802367	0.526483	0.549519	0.650765	0.449895	0.533421	0.571345	0.379135
K04394				0.601699			0.385462		0.399453	0.337235		0.342282		0.363267				0.539574
K04396							0.519685	0.487303	0.519976			0.315436		0.651638	0.891183	0.754953	0.488748
K04397							0.471639	0.434321	0.280938	0.565934	0.50686	0.536913	0.606127	0.460506	0.421708	0.52381		0.534394	0.511773
K04398							0.261228	0.290001	0.210775	0.196753	0.3053	0.208054	0.272961	0.295279	0.439255	0.224713	0.32762	0.422548	0.369774
K04399							0.228237	0.283815	0.208668	0.186398	0.31998		0.313631	0.31247	0.408138	0.235662	0.373242	0.40972		0.356767
K04400							0.245771	0.290053	0.255532	0.201222	0.289006		0.283514	0.2981	0.421111	0.380605	0.359294	0.408034
K04401							0.742418	0.445298	0.423192	0.843467			0.936926
K04402															0.301529
K04403							0.289151	0.324865	0.243825	0.236805	0.334189	0.161074	0.298555	0.324858	0.454703	0.259819	0.387834	0.442601	0.409257	0.261842
K04404							0.278215	0.32382	0.243788	0.26405	0.376729	0.442953		0.289068	0.439396		0.360232	0.425817
K04405							0.494896	0.340651	0.516728	0.637051			0.642995			0.534932	0.409165
K04406							0.325751			0.269689					0.447141		0.37834	0.369405
K04407							0.361403	0.397993	0.253967	0.286114	0.413312	0.449664	0.379843	0.397678	0.390837			0.370132	0.297086	0.304511
K04408								0.396477					0.319972	0.332647					0.171462
K04409							0.465879	0.511839	0.427355			0.671141	0.621414	0.637562	0.515303	0.532673		0.607681	0.62005
K04410		0.529299	0.463355		0.714262	0.454244	0.505614	0.480895	0.423125	0.562067	0.595813	0.677852	0.579875	0.616383	0.589087	0.485228	0.594321	0.614945	0.573105	0.54906
K04411		0.708139				0.56426	0.430774	0.392295	0.315151	0.416584	0.579803	0.510067	0.337884	0.387116	0.445319	0.34967	0.433105	0.385686	0.281493	0.27312
K04412							0.447069	0.480163	0.38568	0.427385	0.549166	0.590604	0.418717	0.552728	0.459308	0.470977	0.501494	0.45966	0.410216	0.372932
K04413							0.355279	0.365951	0.219777	0.267312	0.334014	0.442953	0.329698	0.379659		0.44456	0.404712	0.284505	0.255067
K04414							0.319773	0.333961	0.204851	0.263625	0.335496		0.294309	0.338322	0.324288			0.234639
K04415														0.34979	0.379883
K04416							0.350612	0.416026	0.266353	0.448335	0.288955				0.428725		0.28774	0.249244
K04418										0.490942
K04419							0.273841			0.089513			0.24453
K04420							0.397857	0.428362	0.317018	0.351708	0.452119	0.52349	0.424122	0.458236	0.479978	0.397463	0.415084	0.461709	0.428157
K04421								0.373582		0.273995				0.184575	0.377406
K04424							0.447944	0.420156	0.372118	0.457294	0.492019	0.275168	0.448295	0.523331	0.512036	0.469673	0.46478	0.47502	0.534045	0.396241
K04425															0.408166
K04426							0.490157	0.284251		0.808935	0.214751			0.279483
K04427							0.301837	0.31347	0.28209	0.229622	0.33345	0.355705	0.300494	0.293772	0.418915	0.236184	0.337729	0.401285	0.409714
K04428							0.347769	0.390779	0.245021	0.273393	0.388595	0.409396	0.401189	0.397275	0.391816			0.344827	0.260919
K04429							0.349446	0.3389	0.223526	0.256553	0.359327		0.369714	0.427278	0.411692	0.404675	0.373916	0.399556	0.410144	0.344737
K04430					0.711995	0.55628	0.38415	0.437876	0.296107	0.347523	0.424109	0.456376	0.41028	0.428242	0.384809	0.383385	0.407173	0.315986	0.265495
K04431							0.270779	0.396111	0.246593	0.218672	0.363472	0.362416	0.322896	0.409502	0.333261		0.364188	0.287854	0.149855
K04432							0.248396	0.383618	0.190391	0.190673	0.354602	0.348993	0.305781	0.366593	0.354903	0.340633	0.3859	0.21112		0.158459
K04433							0.423593	0.456641		0.369599		0.516779	0.485394	0.518396		0.454988			0.406941
K04436					0.109614			0.380626					0.363301					0.504117
K04437	0.621566	0.374002	0.341428	0.467101	0.689063	0.41335	0.410761	0.350766	0.332808	0.373815	0.390246	0.543624	0.360558	0.426038	0.545008	0.304368	0.428841	0.559674	0.470239	0.346241
K04438		0.304088	0.240166		0.312492	0.339601	0.347003	0.353954	0.345654	0.303838	0.467711	0.449664	0.34509	0.36834	0.698213	0.308655	0.533169	0.739274	0.494781	0.376316
K04439							0.459318	0.442031	0.366775	0.444301	0.578275	0.651007	0.485114	0.514724	0.52604	0.347237	0.479342	0.496171	0.441465
K04440					0.325783	0.354486	0.319627	0.347455	0.282568	0.315535	0.353335	0.463087	0.364839	0.376445	0.4504	0.356274	0.456048	0.386109	0.315491	0.370301
K04441		0.494203		0.339884			0.367576	0.382573	0.245707	0.33897	0.409328	0.402685	0.397042	0.402888	0.449369	0.373653	0.390032	0.378506	0.223083	0.275564
K04442							0.344269	0.410172	0.265792	0.337331	0.440838	0.362416	0.389459	0.37552	0.487948	0.42301	0.309423	0.378837
K04443				0.363666			0.411199	0.409022	0.288866	0.381574	0.417894		0.398121	0.435005	0.39008	0.355579	0.417194	0.372629	0.365078
K04444							0.37387	0.391982	0.271859	0.311249	0.395371	0.255034	0.394507	0.379446	0.350346	0.327077	0.368612	0.330483	0.355704
K04445					0.707739		0.344269	0.348387	0.259459	0.316506	0.352621		0.257434	0.337108	0.403649	0.291797		0.256985	0.15703
K04446								0.268813	0.351002				0.257192	0.268367	0.374119		0.477496	0.37003
K04447													0.264419		0.343531
K04448							0.455381		0.503088	0.52012				0.74634	0.718139	0.631213	0.434951
K04449	0.284225						0.509843	0.494573	0.345801	0.719981	0.655849		0.582735	0.849762	0.870624		0.534459
K04450							0.521362	0.481522	0.330763	0.742508	0.598089		0.659352	0.66329				0.578468	0.893916
K04451
K04452															0.763098
K04453							0.472835	0.43176	0.483778		0.00818457		0.727851				0.565049
K04454									0.223541			0.510067			0.562045		0.446115	0.532446
K04455	0.0515418	0.213612	0.186999				0.199694	0.497988	0.0923818	0.0878266	0.149883	0.208054	0.840629	0.147964	0.444796	0.553702	0.270745	0.373135	0.229545
K04456							0.343139	0.365219	0.2415	0.309477	0.33352	0.463087	0.357221	0.426967	0.424506	0.298922	0.35361	0.42266	0.383317	0.210338
K04457					0.0969414	0.235027	0.426874	0.422822	0.313623	0.397576	0.427092	0.42953	0.430356	0.438133	0.430592	0.368961	0.417985	0.407431	0.405763	0.286466
K04459										0.0864366			0.277638	0.118117						0.592857
K04460			0.27279	0.456095	0.579229	0.54575	0.441382	0.428676	0.295996	0.409594	0.450225	0.496644	0.440501	0.449063	0.571777			0.565655	0.55443
K04461					0.40856		0.446923	0.437823	0.3496	0.422404	0.449816	0.489933	0.453602	0.472693	0.443347	0.383907	0.394603	0.458211	0.463913
K04462															0.450718
K04463							0.307633	0.336208	0.316546	0.282279	0.393698		0.304201	0.347966	0.399123	0.281369		0.348867
K04464							0.25	0.318436	0.235705	0.235431	0.338516		0.312692	0.34772	0.432027	0.344456	0.392669	0.331763		0.121805
K04465														0.268323
K04467							0.206183	0.260938	0.112998	0.129825	0.241068	0.228188	0.236676	0.241246	0.348135	0.214981	0.330345	0.141673	0.114852
K04468													0.293694					0.463154
K04469				0.508676			0.202391	0.202185	0.124601	0.105387	0.197747	0.161074	0.256167	0.15894	0.432558	0.170838	0.30705	0.360747	0.220379
K04482							0.405512	0.456432	0.297694	0.319184	0.482542	0.42953	0.434609	0.461308	0.496869	0.421272	0.430028	0.306116
K04487					0.431118		0.49599	0.477654	0.366658	0.512278	0.585502	0.402685	0.544078	0.606302	0.480488	0.445951	0.444005	0.356616	0.422075	0.296241
K04491										0.164268
K04492								0.255885					0.208075		0.339958	0.156934	0.513713		0.141472
K04493							0.487022	0.421222	0.435415	0.526525	0.472259		0.470337		0.647454	0.49861	0.509669	0.701483		0.398308
K04494							0.0999563	0.152475	0.161272	0.0439743	0.18206	0.241611	0.155104	0.142089	0.346883	0.123914	0.194444	0.337838	0.159461
K04495
K04496							0.480679	0.495897	0.654789	0.797904	0.93579	0.563758	0.84181	0.616655	0.391262	0.60862	0.491737	0.488769	0.246718
K04498							0.404947	0.397932	0.338912	0.378072	0.423015	0.536913	0.424483	0.415951	0.437562	0.438391	0.449015	0.420683	0.447893	0.229323
K04499		0.298173	0.191605	0.350081	0.0787204		0.47718	0.648633	0.580441	0.671054	0.90286	0.489933	0.734568	0.65237	0.676756	0.765554	0.46853	0.681007	0.689941
K04500							0.323418	0.358058	0.26371	0.262146	0.366926	0.402685	0.321686	0.390245	0.408081	0.303267	0.372128	0.407821	0.349095
K04501							0.410032	0.425644	0.304411	0.385076	0.479637	0.489933	0.436451	0.483485	0.591543			0.641958	0.691756	0.391541
K04502							0.371829			0.453591					0.628403		0.566719
K04503							0.353602			0.401607
K04505							0.490595	0.12404
K04506							0.41951	0.447494	0.28395	0.460751		0.630872			0.579032	0.534237		0.719231
K04507	0.661471				0.207346	0.637426	0.432633	0.433276	0.35583	0.427739	0.475423	0.52349	0.46412	0.487926	0.595084	0.399374	0.438379	0.554233	0.543508	0.374436
K04508							0.341754	0.350896	0.345134	0.377642	0.515605	0.322148	0.399412	0.579073	0.560191	0.634863	0.406382	0.616039	0.657753	0.481297
K04510							0.460521	0.428101	0.43701	0.566752			0.498509			0.671359	0.486726
K04511															0.363064
K04512							0.374526	0.36169	0.238953	0.342559			0.354498			0.337504		0.538813		0.283083
K04513				0.380605	0.576485	0.342148	0.466535	0.449637	0.43591	0.637331	0.487127	0.295302	0.86	0.516256	0.522118	0.706465	0.52347	0.459644	0.643168
K04514				0.117972	0.0887328	0.0395016	0.36133	0.369035	0.285766	0.30185	0.37577	0.449664	0.353306	0.403694	0.464043	0.295099	0.394339	0.449011	0.408527	0.305639
K04515				0.325908	0.376372	0.293663	0.388014	0.279442	0.373205	0.324245	0.386291	0.328859	0.305071	0.272819	0.288319			0.334217	0.227934	0.314474
K04520					0.308725	0.316232	0.463765			0.545698	0.0839968			0.624878						0.483835
K04522										0.747589
K04523		0.323178	0.295306		0.447664	0.263127	0.488247	0.474535	0.389012	0.792276	0.594078	0.657718	0.84345	0.584342	0.717976	0.493526	0.654301	0.717045	0.911222	0.505827
K04524					0.282775	0.307732	0.487533	0.441822	0.479969	0.520759				0.58607	0.472737		0.678973	0.52276
K04525					0.127416	0.160643	0.521161			0.622943			0.875635					0.499636
K04527							0.294838	0.208379		0.23127			0.225605			0.21446		0.577163		0.296992
K04528											0.679709				0.848436			0.836468
K04529									0.333021					0.241474				0.0280669
K04530							0.431212	0.411416		0.454089		0.409396	0.428236					0.55217
K04531					0.585195	0.630354		0.422125					0.377535			0.317866			0.619715
K04532				0.105518	0.172889	0.380742	0.423812	0.343944	0.300624	0.377203	0.38174	0.328859	0.349044	0.437524	0.443153	0.315954	0.331927	0.445382	0.368331
K04533									0.211436			0.38255			0.375785	0.358881	0.423347		0.348693
K04534					0.323221	0.436801		0.527076					0.64687	0.543789		0.485749
K04535					0.460593	0.5513	0.42126			0.384628			0.519623
K04536			0.284405		0.395609	0.401114	0.551983	0.515551	0.346773	0.584341	0.478151	0.456376	0.646437	0.612276	0.384066	0.584984	0.474244	0.524598
K04537							0.492418	0.492133	0.324739	0.471474	0.473092		0.573317	0.558459	0.386225	0.561696	0.423875	0.484656
K04538								0.528906	0.427621	0.18262	0.486716		0.67088		0.397045		0.4782			0.261278
K04539					0.238542	0.221923		0.408708					0.397708			0.390511
K04541							0.495407	0.463959		0.643251						0.460028				0.556767
K04542							0.499271	0.506281	0.304571	0.683381	0.503931		0.655383	0.595867		0.387209	0.359177	0.526592
K04543							0.561024			0.776067						0.673618
K04545									0.409728							0.501217				0.521617
K04547										0.591044	0.61565						0.494726
K04550				0.365634	0.350206	0.383975	0.461359	0.484815		0.499041			0.621752			0.566562
K04552	0.725473						0.521872	0.490095	0.491085	0.621754	0.614077	0.624161	0.658878	0.655341	0.876103	0.443344	0.57173	0.86857	0.871668
K04553							0.316164	0.360166	0.280466	0.283696	0.344549		0.316844	0.3475	0.441456	0.272158	0.39346	0.495667
K04554							0.411745	0.404866		0.360524			0.366654		0.462111			0.458269
K04555							0.389691	0.385291	0.264729	0.28928			0.349643			0.331769	0.357859
K04556
K04557					0.473278	0.27958					0.58041		0.587047		0.511342	0.511123		0.542267	0.547776
K04559							0.331365		0.330364	0.283706	0.369149	0.563758	0.405307		0.464237	0.359576	0.423611	0.46561		0.321053
K04560					0.447948	0.210623								0.58077
K04564					0.524084		0.59077	0.449079							0.91767
K04565	0.0386409				0.545755	0.542063	0.511155	0.464691	0.575366		0.7945					0.440216	0.695148
K04567	0.381606	0.574924	0.455577	0.787614	0.457877	0.37439	0.302931	0.486331	0.30264	0.230932	0.549833	0.409396	0.324101	0.419515	0.339237	0.392944	0.396185	0.379767	0.195814
K04569							0.417906	0.416235	0.275092	0.423668	0.448025	0.543624	0.428881	0.423055	0.580825			0.780746	0.631046
K04570						0.388849	0.431102	0.443652	0.196348	0.594461	0.408434		0.993556	0.408305	0.527922			0.631529
K04571							0.535579	0.489938	0.423369	0.581439			0.67303			0.491658	0.442774	0.569033
K04572					0.473006	0.44483						0.583893
K04573					0.383778	0.443783								0.186823
K04574					0.206501	0.179555			0.370932				0.792569	0.557688	0.627606		0.677215
K04575							0.337416	0.328002	0.27462	0.26922	0.345223		0.33169	0.550168	0.501363			0.395894
K04577
K04592						0.0807235
K04593							0.473753			0.623646
K04594									0.334084
K04600
K04601
K04602
K04603										0.301148
K04606					0.767185	0.284093
K04609
K04610										0.40361
K04615
K04620							0.603456
K04626
K04628																	0.442862
K04630					0.439252	0.598518	0.511252	0.471617	0.343894	0.538758	0.458113	0.35123	0.576633	0.499443	0.530792	0.45716	0.400756	0.461156	0.402911	0.277632
K04632									0.390596			0.409396			0.483659	0.40259	0.380538			0.255451
K04633		0.385527
K04634							0.519321	0.504678	0.44321	0.577752			0.609838			0.482968	0.436445
K04635					0.482915	0.408654	0.419875	0.407611	0.307511	0.388015			0.370321		0.539176	0.358707	0.370605
K04636									0.471732							0.453424	0.226266	0.792825
K04637								0.407367					0.389861			0.397636				0.234586
K04638									0.268715
K04639							0.481554	0.540484	0.387429	0.499633	0.626045		0.518933	0.620607	0.527142	0.457421	0.424226	0.338145		0.347556
K04644		0.440084	0.385256									0.550336	0.900662		0.610272			0.675568
K04645		0.462604			0.57326	0.423482					0.878432	0.510067			0.637064			0.640548
K04646	0.33174	0.389182	0.320831	0.364016	0.427516	0.409176	0.422317	0.488736	0.356332	0.425384	0.475014	0.281879	0.274322	0.49244	0.391901	0.366788	0.352409	0.379508	0.352619
K04648				0.390238	0.321989	0.398375	0.319845	0.306048	0.207819	0.248835	0.216299	0.395973	0.300016	0.289627	0.358625			0.377828	0.277974
K04649							0.501094	0.480477	0.4082	0.508807	0.544247	0.469799	0.542498	0.563444	0.668612	0.452381	0.527866	0.766175	0.713591
K04650							0.210776	0.226909	0.202903	0.195691	0.266023	0.348993	0.235639	0.265802	0.498596	0.199861	0.348805	0.576572	0.561234
K04659																		0.724845
K04660
K04661							0.452318			0.559784
K04665																0.962808
K04667
K04670							0.293526			0.268756
K04671																				0.234586
K04673							0.188539			0.182098			0.290497
K04674							0.31168			0.292991			0.334018
K04675								0.344127	0.206712	0.207258			0.282897				0.402954			0.557519
K04676							0.320866		0.317963	0.299648			0.36011					0.384149
K04677													0.222247
K04678							0.203193	0.444566	0.242851	0.194805			0.256866		0.476191			0.319486
K04679							0.410214	0.417333	0.355553	0.401126	0.440422	0.597315	0.444252	0.538395	0.537681	0.367136	0.459212	0.532115	0.584228
K04680							0.261009	0.359573	0.169952	0.168311	0.366052	0.295302	0.389085		0.545656	0.252868	0.323136	0.583938
K04681							0.221274	0.283048	0.231291	0.175279	0.271939		0.245666	0.251049	0.388201	0.313521		0.32149		0.218045
K04682							0.29615	0.322875	0.394611	0.262214	0.385557		0.32155	0.38486	0.429518	0.347932	0.48324	0.707671	0.461085	0.336278
K04683							0.26028	0.340651		0.240707				0.359794	0.467299	0.167536	0.4673	0.464144
K04684									0.374298			0.550336			0.561562	0.306222	0.350563		0.611515
K04685
K04687														0.673654
K04688							0.285798	0.317182	0.205073	0.227854	0.393782	0.375839	0.258334	0.329492	0.3457	0.163017	0.270042	0.303756		0.246429
K04692							0.268227	0.27986	0.238761	0.200245	0.312593	0.288591	0.277621	0.32324	0.446796	0.183177	0.330198	0.409617	0.342219	0.219173
K04693									0.25348		0.214368			0.211349	0.399731			0.26788
K04694									0.258086
K04695									0.383111		0.568977			0.530212	0.569511		0.517229	0.541228
K04697													0.252847
K04699
K04701									0.122033					0.162258	0.374053			0.19843
K04702									0.0681784						0.325758
K04703							0.372703			0.352435			0.441391		0.524738		0.0889592	0.402824		0.368891
K04704							0.463911						0.753387
K04705				0.572501		0.524693	0.406897	0.391903	0.336542	0.356698	0.444465	0.473154	0.404005	0.426783	0.605429	0.315085	0.42304	0.675841	0.610504	0.305263
K04706							0.0909886	0.145262	0.354811	0.0866204			0.173368	0.234875	0.405559	0.151199	0.385197	0.438155
K04707						0.417935	0.495844	0.483508	0.427023	0.539167	0.613843	0.610738	0.599389	0.563208	0.664982	0.489572	0.651195	0.69328	0.701933	0.47688
K04708							0.50339	0.493414	0.667308	0.95204			0.943036		0.514558	0.743483
K04710							0.443934	0.417856	0.385635	0.422417			0.459577			0.498088	0.353551			0.406955
K04712							0.47718	0.491035	0.48803	0.619762			0.666263			0.4244	0.437852			0.471241
K04714							0.467629			0.662394	0.600412		0.574117
K04715								0.461947		0.438374			0.398028
K04716							0.495917	0.459202	0.512654	0.590436			0.540493			0.496003	0.509318
K04717
K04718							0.439924			0.448639			0.434172		0.456534	0.518596	0.468882	0.506538
K04722							0.433946	0.444201	0.36792	0.585219			0.684068			0.470455	0.534605
K04723							0.479586	0.49195		0.571968			0.575229			0.566389				0.344737
K04724													0.266361	0.187316	0.360385
K04725							0.301837	0.290628	0.253812	0.24232	0.310839	0.281879	0.275798	0.401282	0.503035	0.323775	0.423523	0.583159	0.497009	0.631203
K04726						0.489805	0.484033	0.464011	0.318583	0.664606	0.543402	0.597315		0.632108	0.727618	0.589155	0.941983	0.738976
K04727		0.400011	0.350175				0.504447	0.754995	0.697379	0.632268	0.973473		0.748579	0.98397	0.48958	0.663886	0.541491	0.482841	0.632598
K04728							0.418635	0.403037	0.287242	0.435246	0.488789	0.42953	0.407873	0.445892	0.474042		0.375703	0.457979		0.443985
K04729							0.208078	0.225864	0.17571	0.153664	0.225206		0.222109	0.241295	0.345544			0.312632	0.270093	0.130263
K04730							0.228565	0.203439	0.133902	0.194801	0.135874		0.267149	0.182081	0.319315			0.184587
K04731										0.0956307
K04732
K04733							0.319444	0.340129	0.188288	0.281071	0.271944		0.285308	0.334946	0.374954	0.303962	0.320939	0.346372	0.277463	0.180263
K04734										0.275866			0.297798	0.28499	0.429355
K04735							0.329907	0.353196	0.229608	0.278668	0.370399	0.288591	0.336202	0.319848	0.451721			0.494586	0.410307	0.243609
K04737
K04738																				0.438346
K04739		0.267543	0.234211	0.147885	0.492366	0.375665	0.384855	0.408447	0.281729	0.335571	0.434053	0.325503	0.397173	0.429601	0.396561	0.336592	0.360606	0.402862	0.364473	0.25
K04742							0.425197	0.402488		0.336938			0.494867			0.359402				0.477444
K04743									0.285013
K04794			0.409426				0.48294	0.465789	0.364554	0.508125	0.407091		0.572053		0.477542					0.550188
K04797	0.642909	0.378916	0.331709	0.54906	0.443603	0.290322	0.519466	0.487481	0.494739	0.663912	0.657625		0.817699	0.646163	0.625012	0.676051	0.7173	0.755615	0.691502	0.603383
K04798							0.476159	0.47065	0.477684	0.65426	0.939637	0.536913	0.700926	0.710062	0.640215	0.801877		0.74344	0.918128
K04799	0.0511151						0.329688	0.327218	0.185963	0.290014	0.263917	0.295302	0.263838	0.326063	0.257201	0.265033	0.281206	0.168162	0.236792
K04802	0.320305	0.439265	0.384539	0.39351			0.503937	0.491192	0.428263	0.555327	0.623336	0.409396	0.629577	0.611605	0.554554	0.552311	0.523295	0.562209	0.525268
K04805													0.36616
K04807													0.546247
K04810																0.596976
K04828													0.417079	0.446153				0.455866
K04829								0.431394
K04833										0.358946
K04840									0.484841
K04858					0.275625	0.418555
K04859
K04861									0.182265
K04862									0.484132
K04863					0.1618
K04864								0.455665					0.49095			0.418491
K04875																0.5756
K04876								0.472009
K04879													0.734905
K04882
K04883					0.671196		0.54112	0.474518	0.462985	0.826671	0.58644	0.463087		0.707174	0.835851	0.671533		0.807737
K04884																0.427876
K04900
K04904													0.731471
K04905									0.373412								0.32929
K04906													0.633808
K04912									0.936225							0.746959	0.525785
K04917
K04926																		0.530811
K04930									0.337804
K04943
K04945
K04948																	0.56083
K04950											0.638726			0.81749
K04954													0.23867
K04958					0.261188	0.420232	0.379192	0.304427		0.32026			0.353735							0.416541
K04959							0.390566	0.328211		0.334173			0.345225							0.299812
K04960							0.321376	0.2779	0.139394	0.23166			0.311857				0.31206			0.345489
K04961									0.418054	0.457164							0.48365
K04962					0.369615	0.337783
K04963													0.700603
K04967																		0.474219
K04968																	0.524965
K04971							0.481299	0.448835	0.390219	0.510957	0.46402		0.565131		0.467815	0.472193	0.363045	0.636045		0.355263
K04973
K04977
K04979
K04982													0.353448
K04986
K04992													0.707238							0.286278
K04993										0.592845
K04998
K05011							0.506051			0.797191
K05012							0.470594	0.476308	0.440996	0.50554			0.552412			0.477668	0.414117	0.522177
K05015							0.384296	0.415295		0.330792			0.415188			0.385297	0.328411
K05016							0.416156	0.43798	0.416106	0.380502		0.825503	0.439788			0.413278	0.450422
K05019							0.431831	0.449114	0.302507	0.438955	0.489985	0.510067	0.51616	0.491569	0.811691		0.489451	0.571413	0.69147
K05021	0.598187						0.449038	0.438712	0.351356	0.430297	0.488075	0.463087	0.473972	0.500568	0.547831	0.338026	0.501406	0.544665	0.507942
K05022									0.233772		0.315736				0.407096		0.371748	0.344945
K05023							0.269248			0.257618				0.420081
K05024				0.5373	0.38099	0.277499	0.45261	0.430976	0.338535	0.4229	0.482234	0.496644	0.492994	0.474864	0.545932	0.425269	0.488133	0.549084	0.505242
K05025								0.397	0.349511	0.436182	0.475164				0.540471	0.467848	0.475504	0.558535		0.390414
K05026						0.0983864
K05034					0.191031
K05037							0.432852	0.375621	0.0909867	0.304275	0.192912		0.348053	0.380404				0.346657
K05038							0.489064		0.482715	0.721641			0.24543					0.291916
K05039							0.523403	0.425723	0.630992	0.824501			0.837818			0.51877	0.360408
K05041							0.493438		0.829048	0.752463						0.576295	0.464721
K05043
K05044							0.538933			0.879995
K05045							0.572616			0.811375
K05046
K05047							0.513561			0.988077
K05048
K05050
K05055
K05057							0.351269			0.295938
K05058							0.402012			0.471541
K05060							0.490012		0.387938	0.652991							0.663854
K05062									0.399808								0.437676
K05065										0.330949
K05066																				0.46485
K05068														0.681416
K05070								0.394987					0.458075			0.365311
K05072																				0.392293
K05076							0.469014			0.658756
K05081
K05083							0.192257			0.096707
K05084							0.297171			0.234906
K05087							0.332458	0.280827		0.229993			0.262296
K05088																		0
K05089
K05090
K05091									0.376778							0.478276
K05094							0.154199			0.147044
K05095							0.27683			0.16343
K05096													0.631687
K05098
K05099
K05100
K05103							0.320575			0.285822	0.225183
K05104								0.404135					0.313318
K05105
K05106												0.610738
K05108
K05111													0.457551
K05112
K05113							0.253281		0.150023	0.217526							0.334212
K05114								0.287596								0.422315		0.410855
K05115
K05116							0.406059	0.43487		0.394284
K05117							0.305118			0.246772
K05120
K05121																	0.68706
K05122							0.283246			0.26784
K05123									0.345953		0.411709						0.425926	0.490578
K05124							0.384077		0.509642	0.372174							0.559775	0.431311
K05125
K05126
K05127				0.34418			0.460265	0.48424	0.422579	0.464839	0.580182		0.522413		0.6002	0.485054	0.545534	0.595354	0.586472
K05129																		0.44879
K05130								0.441822								0.475322
K05131													0.416194
K05132							0.520779	0.446762		0.831826			0.901285							0.365414
K05133										0.625516
K05135							0.471347			0.539044			0.584694
K05141																	0.514592
K05142														0.428509
K05144													0.423004
K05145								0.443835	0.302994		0.345128		0.772779		0.580046	0.714807	0.536041	0.66892
K05147
K05148
K05149										0.580882							0.560127
K05152																				0.601128
K05155							0.37161			0.451573
K05157							0.419218	0.456092		0.425481			0.493989
K05163
K05164							0.440836	0.381266	0.536569	0.469019			0.477688			0.335419	0.42282			0.497744
K05165							0.429571			0.445854
K05166							0.412183
K05167
K05169								0.42371					0.461519		0.848149	0.352798
K05173
K05175
K05215
K05218							0.462161	0.441456
K05219													0.494702
K05220
K05230																0.553354
K05236				0.331471			0.395961	0.397679	0.281625	0.337356	0.45266	0.248322	0.412416	0.43224	0.451529	0.426138	0.355309	0.442336	0.392395
K05244									0.657564								0.495165
K05248									0.470669						0.61656
K05249															0.541812
K05255							0.221129	0.267524	0.147277	0.14731	0.224616		0.223198	0.293409				0.304048
K05257						0.352397
K05283							0.510936			0.52395			0.489535
K05284							0.566054	0.507867		0.631999			0.618555			0.438304
K05285							0.439049			0.41152			0.469163			0.384081
K05286							0.419073			0.409501			0.45719							0.434962
K05288							0.448454	0.426454		0.416272			0.450284			0.356969
K05289							0.456912	0.440542		0.436245			0.46508
K05290							0.466973	0.414197	0.437187	0.428019			0.507294
K05291							0.456912	0.447128	0.352419	0.428861			0.497376		0.347698	0.371741	0.450334
K05292							0.44408	0.432492	0.38475	0.419274			0.502977			0.403545	0.392405			0.397932
K05293							0.425343	0.404866	0.359948	0.394591			0.416989			0.366006	0.409283
K05294							0.45374	0.413648		0.430388			0.614502							0.406767
K05302							0.216098			0.205849	0.277409			0.28414				0.314839		0.275564
K05304		0.228121	0.211004	0.367018			0.525372	0.459882	0.392965	0.535061	0.559369	0.496644	0.551738	0.518172	0.45928	0.372437	0.528481	0.453533	0.42967	0.364286
K05305							0.511301	0.469709	0.437519	0.602291	0.612478		0.588517	0.646586	0.550106	0.615919	0.535513	0.616827		0.636466
K05307							0.393118	0.400293	0.303082	0.356189	0.429172	0.449664			0.560956	0.305353	0.564346	0.558286	0.549297	0.326692
K05309							0.514582	0.571899	0.405078	0.571275	0.659679	0.697987	0.66597	0.61013	0.385949	0.471846	0.47275	0.355732	0.51259	0.392293
K05310							0.469379	0.444018		0.462654			0.54576
K05350
K05357							0.491798	0.455635	0.314243	0.490781			0.593916		0.561818		0.526371			0.527632
K05360	0.347711			0.336587	0.606645	0.321002	0.470837	0.400188	0.324407	0.456374	0.380563	0.543624	0.593549	0.416815	0.552071	0.399374	0.442862	0.679078	0.670632	0.394173
K05361		0.418697			0.424124	0.356308	0.517425	0.470754	0.437873	0.605931	0.669052		0.699251	0.686759	0.477479	0.581509	0.55538	0.341207	0.143751
K05399
K05401																				0.349248
K05402					0.426613	0.308458	0.433435	0.40139	0.324031	0.412214	0.418002		0.405187	0.42748	0.434723	0.3309	0.436357	0.461532	0.401357	0.329887
K05404										0.426663								0.401017
K05407
K05408														0.65468
K05409								0.492682		0.600714					0.57259
K05410							0.267644	0.267628	0.140324	0.197983	0.24082	0.154362	0.258622	0.262955	0.328399	0.264512	0.316456	0.228156	0.202117
K05411							0.405366	0.413099	0.341436	0.3918	0.279009	0.463087	0.435753	0.464854	0.534234	0.381995	0.466508	0.551981
K05412											0.628621									0.45
K05421
K05422									0.379258		0.387985							0.472557
K05424
K05430																	0.185302
K05432														0.438734
K05434									0.559245
K05449
K05450								0.436151		0.379401
K05453														0.685001
K05455
K05459
K05460
K05461
K05462										0.412307			0.926697			0.572993
K05463							0.454724	0.446762	0.475629	0.868562			0.614017			0.500174	0.46686
K05464
K05466
K05472								0.440724
K05480							0.417323			0.443932						0.367744
K05481							0.35331			0.316898				0.538844
K05482									0.441173	0.697492	0.767929	0.711409			0.754978		0.629132
K05495							0.532881			0.562168			0.583957
K05500							0.436789
K05502
K05504										0.393881	0.851745	0.550336			0.433193		0.409283
K05505												0.496644
K05506												0.281879
K05507														0.546311
K05508							0.459755			0.64873
K05542							0.252625	0.279755	0.185409	0.217301	0.275888	0.543624	0.398007	0.326855	0.282519	0.293709	0.350563	0.173954	0.199621
K05543							0.30716	0.37123	0.304655	0.293909	0.436599	0.469799	0.393498	0.423265	0.363211	0.303962	0.421941	0.391883	0.33055
K05544					0.12729		0.264582	0.354555	0.307223	0.239641	0.391655	0.463087	0.365558	0.422471	0.361859	0.305005	0.468091	0.614937	0.255872
K05545								0.465667	0.455876	0.583019	0.666418		0.99455		0.560783	0.55179	0.533052	0.601375
K05546	0.125703	0.489634	0.489429	0.398742	0.456213	0.642628	0.43781	0.402436	0.276259	0.411185	0.363488	0.442953	0.55363	0.412431	0.331063	0.324296	0.311973	0.344592	0.414468	0.38891
K05605					0.271963	0.336836	0.375838	0.428885	0.328083	0.330972	0.429528	0.422819	0.402272	0.442854	0.446908	0.363052	0.444181	0.464466	0.407756	0.314474
K05606	0.77493				0.355376	0.366314	0.501094	0.494938	0.347371		0.898641		0.994378		0.585703	0.779284	0.501758	0.795543		0.552632
K05607					0.331041	0.199726	0.42578	0.35743	0.31989	0.399665	0.473996		0.349232	0.645708	0.488973	0.324122		0.334699
K05609					0.405071	0.45119	0.440362	0.408917	0.345732	0.387837	0.460007	0.52349	0.461748	0.474383	0.526768	0.337331	0.4782	0.652008	0.594384	0.410526
K05610							0.293745	0.313366	0.239241	0.25064	0.346524	0.261745	0.307838	0.31038	0.418913	0.253041	0.318097	0.455009	0.31671	0.322368
K05611				0.306806	0.448443	0.432051						0.550336
K05612
K05613							0.474628			0.77252
K05614																0.245395
K05615							0.490157	0.478229			0.505054				0.52318	0.746263	0.491297	0.78694
K05616	0.678062						0.575459	0.430418	0.455717		0.493141			0.661502	0.587816		0.284634
K05619																		0.534643
K05620							0.400044	0.452616					0.954802	0.417935				0.54444
K05625				0.553883			0.457641		0.349851	0.449005	0.512585	0.550336		0.521556	0.455661		0.426072	0.472686		0.317293
K05626							0.457568	0.437614	0.315483	0.603331	0.520344	0.449664	0.841234		0.832107	0.501217	0.58052	0.636473		0.0112782
K05627					0.306806	0.462706	0.367381	0.407611	0.337583	0.33687			0.35404		0.426986	0.492875	0.416667	0.383904
K05628							0.239283	0.233687	0.294882	0.167	0.239621	0.194631	0.231945	0.447744	0.410653		0.307548	0.36539
K05629
K05630							0.264873		0.347134	0.176334			0.261125	0.286244	0.412698	0.253041	0.261369	0.398941
K05631						0.309608			0.430514						0.517142	0.378693	0.52057		0.471604
K05632							0.305628	0.307877	0.316369	0.235035	0.312157	0.315436	0.293657	0.315035	0.378962	0.24748	0.335004	0.379131	0.318458	0.465038
K05633							0.310149			0.255017
K05634				0.635562			0.567585	0.473655					0.83886	0.664016				0.71862
K05635	0.648986						0.444517			0.475833		0.496644				0.522767
K05636	0.652705						0.443205	0.40011	0.603179	0.468744	0.574494	0.577181	0.617524		0.263764			0.618716
K05637												0.496644
K05638										0.130665
K05639					0.643658	0.294467
K05640					0.279224	0.34283										0.270073
K05641							0.363371			0.311128										0.451316
K05642
K05643																				0.410902
K05645								0.497256									0.825598
K05648
K05650
K05653							0.291557	0.344127		0.227428			0.278291
K05654							0.304097	0.33187	0.279521	0.222412			0.281972			0.271637
K05655							0.43431	0.438895		0.407134			0.408391							0.276504
K05657							0.452683	0.460056	0.47864	0.429124			0.524042			0.696385	0.455432			0.355075
K05658							0.418854			0.375593
K05659																				0.366917
K05660							0.41776			0.405486				0.561332				0.622979
K05661							0.444809	0.458471	0.360834	0.428061			0.463761			0.430483	0.455169			0.307707
K05662							0.424686	0.451153	0.30698	0.395514			0.458808			0.465415	0.500352			0.296429
K05664							0.44696			0.415949
K05665							0.491105	0.489267	0.44569	0.492439			0.577883			0.625652		0.92739
K05666							0.382036			0.318433
K05667							0.461796			0.440153								0.556279
K05668							0.451954			0.453624
K05669							0.412073			0.392503
K05673							0.537839	0.482437	0.467067	0.6663	0.47103		0.70797		0.513793	0.634341	0.49496	0.660761
K05674							0.367527			0.362853							0.55872
K05675							0.290245	0.352726		0.218299			0.309419			0.354015				0
K05676
K05677							0.421916	0.455177		0.396406			0.457578							0.12312
K05678							0.435805	0.472009		0.411234			0.5279			0.569343				0.206015
K05679								0.357666
K05681							0.534194			0.827214
K05684							0.334427			0.359872
K05687	0.657633	0.31707	0.211875	0.436028	0.453359	0.322128			0.633737		0.643178	0.630872			0.661067	0.516163	0.57929		0.757823	0.390789
K05689
K05690							0.273695		0.107705	0.216137	0.138111	0.208054			0.293992		0.240624	0.176939
K05691		0.559467	0.489765	0.59799	0.600909		0.449293	0.46077	0.467864	0.447957	0.494075	0.577181	0.517839	0.515004	0.603116	0.468717	0.52558	0.531591	0.582343
K05692	0.244701	0.277429	0.242866		0.363966	0.369603	0.482429	0.477445	0.40682	0.505986	0.591079	0.671141	0.589764	0.597051	0.508139	0.746698	0.405063	0.506928
K05693							0.351852			0.314388
K05694
K05695							0.295932	0.351785	0.320443	0.223471			0.279676			0.381995	0.413502	0.504257	0.5033
K05696		0.475207	0.416003				0.294328	0.297475	0.219622	0.229328	0.318292		0.287174	0.261759	0.407299	0.244873	0.347838	0.413052	0.242245
K05697							0.225941	0.242904	0.197167	0.154075	0.27393		0.282475	0.266597	0.371435	0.237921	0.339662	0.238142	0.255605	0.256203
K05698																		0.439839
K05699	0.642106	0.357995	0.303961	0.556988	0.345406	0.340515	0.534011	0.492003	0.507986	0.604583	0.674335	0.879195	0.635208	0.707158	0.765484	0.482273	0.605837	0.759173	0.779833
K05700	0.661462	0.426145	0.406159	0.57031	0.402972	0.445149	0.505293	0.468768	0.554373	0.812706	0.801294		0.857263	0.734004		0.624435	0.690401			0.592105
K05701							0.414552		0.368762	0.397644	0.373585	0.389262			0.469485			0.461324
K05702							0.357247	0.393079	0.379509	0.297232	0.375727	0.449664	0.381426	0.371094	0.449857		0.598013	0.414517
K05703								0.342794		0.333875			0.304711	0.293176		0.298227		0.447197
K05704							0.437518	0.475511	0.321861	0.452191		0.530201	0.447944			0.396767	0.467124	0.470539
K05705							0.279309	0.355775	0.209147	0.233301	0.321989		0.273691		0.456468			0.33407
K05717							0.447798			0.439613		0.402685			0.616419			0.82563
K05718								0.444322					0.628075	0.614172		0.564477
K05719	0.615379	0.417454	0.365445	0.565482			0.456474	0.484083	0.385927	0.678775	0.506349	0.563758	0.89155		0.540419		0.488572	0.825277
K05720											0.249047
K05721																				0.142669
K05722								0.296378			0.297592		0.280578	0.283437		0.214286		0.385961	0.291205
K05723							0.288605			0.226553		0.355705						0.35921
K05724								0.379619		0.602706			0.247952		0.456518			0.430743
K05725				0.665726	0.326892	0.384384	0.451225	0.445978	0.317609	0.451537	0.513272	0.409396	0.510647	0.566623	0.478406			0.474847		0.401692
K05726							0.218431		0.206822	0.143753	0.331534	0.389262			0.452438		0.393636	0.438974
K05727											0.320151		0.342944
K05728		0.548669	0.480313		0.489422		0.331656	0.347551	0.247722	0.285189	0.351194	0.308725	0.323394	0.367189	0.393959	0.319082	0.3532	0.350929	0.291489	0.267105
K05729								0.248445	0.245419	0.40204	0.218076		0.246022	0.238354	0.375159	0.208377		0.290099	0.240698
K05730					0.168132			0.228216	0.233624		0.246254	0.395973	0.224615	0.225964	0.349607	0.153343		0.345214	0.278092	0.136466
K05731								0.333943						0.363595
K05732				0.383216			0.179207	0.217187	0.15082	0.0994852	0.196474		0.241905	0.19825	0.388623	0.167536	0.305556	0.297015	0.234534
K05733		0.329907	0.288805		0.347235	0.021354						0.791946
K05734							0.335375	0.414563	0.286984	0.273234	0.413942	0.456376	0.371169		0.397171	0.372958	0.401195	0.322707	0.263464	0.327068
K05735
K05737							0.300015	0.275365	0.269291	0.245081	0.259058	0.315436	0.269726	0.253703	0.406438	0.24609	0.423875	0.34847	0.287807
K05738					0.252157				0.261629			0.52349
K05740		0.258614	0.226395	0.405547			0.317002	0.310334	0.159412	0.248393	0.272767	0.322148	0.292451	0.29933	0.441184			0.431886	0.342825
K05741							0.25401	0.276149		0.195732			0.252243	0.272483				0.282343	0.264985
K05742							0.478346	0.460666		0.572384			0.583545
K05743								0.327584	0.254897	0.277041	0.338069		0.279026	0.328497	0.401208			0.306621
K05744							0.223097	0.296378	0.154097	0.184641			0.257181	0.262233				0.444251
K05745							0.167542		0.0399668	0.170086	0.148775	0.38255		0.13733	0.291258			0.14877
K05746				0.660351		0.45203	0.405074	0.422247	0.887331	0.371694		0.563758	0.470525			0.593674			0.681021
K05747								0.334797	0.220374		0.280575		0.295828	0.382298		0.196038		0.330062	0.261909
K05748							0.416958	0.404736	0.386248	0.443953	0.474328	0.550336	0.48612	0.497804	0.484745	0.346194	0.427567	0.518056	0.526184	0.408835
K05749					0.562768	0.395973	0.437372	0.384977	0.299407	0.424314	0.452	0.385906	0.391342	0.397799	0.452042	0.341502	0.345728	0.488819	0.421005	0.314286
K05750			0.302725	0.422585	0.414157	0.489446	0.432123	0.414563	0.304097	0.407501	0.411643	0.409396	0.440738	0.485144	0.449851	0.367483	0.338373	0.446302	0.471768	0.262782
K05751						0.563008	0.454214	0.423344	0.617705	0.45299	0.444826	0.42953	0.437701	0.391922				0.521068	0.486972
K05752							0.421479	0.432021	0.4964		0.464825	0.489933			0.521067				0.537499	0.453008
K05753							0.419146	0.416392	0.361565	0.392186	0.457389		0.450249		0.506937	0.359055	0.450891	0.541126	0.50075
K05754		0.227081	0.19879		0.227636	0.322853	0.484544	0.473708	0.433876	0.748608	0.615427	0.671141	0.756271	0.6693	0.555034	0.573949	0.559291	0.683175	0.607675	0.612594
K05755				0.72777			0.531277	0.503528	0.437873	0.718121		0.624161	0.74635	0.679943	0.745605		0.570851	0.679989	0.73578	0.595113
K05756		0.256514	0.224556	0.444294	0.165726	0.203477	0.528798	0.473054	0.449233	0.599297	0.600761	0.624161	0.616034	0.663191	0.429913	0.551616	0.491385	0.606916	0.568738	0.559023
K05757				0.44569			0.504958	0.484815	0.46263	0.764035	0.696732	0.573826	0.760621	0.723604	0.586568	0.595933	0.539073	0.749772	0.776219	0.489474
K05758		0.41599	0.364164	0.374752	0.457259	0.394233	0.560295	0.501333	0.470868	0.779765	0.667385		0.77365	0.706548	0.667612	0.621307	0.575949	0.717241	0.728571	0.596053
K05759	0.407785	0.261146	0.228611	0.390653	0.315871	0.331557	0.427603	0.426167	0.366525	0.35093	0.522626	0.315436	0.487333	0.466607	0.558338	0.393987	0.513186	0.579081	0.536716
K05760							0.469525	0.481522	0.331073	0.635445	0.73211	0.563758	0.714865	0.695689	0.837025		0.582454		0.966197
K05761							0.218577		0.192185	0.132539					0.552392		0.387131	0.332375
K05762	0.408721	0.261589	0.201829		0.69325	0.546639	0.569189	0.499399	0.479836	0.645728	0.667593	0.711409	0.726268	0.694313	0.567185	0.574383	0.665084	0.774495	0.75959	0.506015
K05763	0.689468			0.436554	0.186731			0.436987	0.354302		0.461918	0.577181	0.459226	0.495491	0.537091	0.361835	0.48699	0.528354	0.500886	0.383271
K05764											0.580224	0.604027
K05765	0.409541	0.431328	0.37759		0.440027	0.863078	0.481226	0.47802	0.415681	0.530648	0.550253	0.553691	0.607849	0.605374	0.703955	0.433611	0.51176	0.735779	0.703917	0.434774
K05766		0.542317					0.300962	0.320056		0.24014			0.386861	0.318323	0.486925			0.540012	0.563508	0.344549
K05767		0.310375				0.620091	0.231627	0.236475	0.151425	0.148888	0.221604	0.342282	0.24505	0.318739	0.36381	0.204206	0.342036	0.177461	0.0799085	0.186278
K05768		0.464731	0.456825	0.29445	0.399041		0.420895	0.452564	0.224427	0.338762	0.417842	0.583893	0.556217	0.493588	0.634984	0.454466	0.431083	0.415115	0.372811
K05769								0.356019					0.388504	0.557905
K05771							0.225357	0.197292	0.117781	0.17702	0.179867	0.295302	0.197571	0.198836	0.333031	0.339764	0.234353	0.34527
K05810																				0.361654
K05842													0.247737	0.177675			0.410689	0.378876
K05843							0.418781		0.349142	0.400845	0.584451						0.449015	0.391059
K05849
K05850				0.371812	0.469332	0.364277	0.467483	0.475215	0.413236	0.470394	0.467635		0.602683	0.505544	0.642992	0.562304	0.489012	0.521976		0.436842
K05853			0.365769		0.33463	0.418664	0.4303	0.432492	0.350382	0.414176		0.228188	0.412951		0.439899	0.406934	0.385754
K05854							0.344926		0.225918	0.334896	0.361515	0.362416			0.469475		0.370136	0.373262		0.218045
K05855									0.13182		0.245472				0.291629		0.31376	0.199095
K05856								0.296534					0.220235	0.343276		0.230101			0.118188
K05857							0.316309	0.371387	0.264508	0.292187	0.358667			0.352272	0.329545		0.352672	0.303049
K05858					0.473534	0.407045	0.4046	0.378774	0.280053	0.353396	0.344403	0.473154	0.362937	0.35201	0.563839	0.351929	0.451741	0.482549	0.42171	0.307895
K05859								0.263551	0.166623		0.237057		0.242166	0.239948	0.398211	0.155892	0.350563	0.286532	0.228116	0.159962
K05862							0.450569		0.329655	0.607118				0.507617	0.431578		0.492616	0.540611
K05863		0.360156	0.262917				0.46515	0.473777	0.37477	0.629402			0.516073	0.57992	0.448473	0.660294	0.460707			0.816541
K05864				0.330521	0.191164	0.268337	0.255468	0.276044	0.197721	0.200261	0.269656	0.281879	0.26721	0.268639	0.374781	0.211679	0.342475	0.358041	0.285524	0.281391
K05866								0.295541	0.204099		0.396602		0.290669	0.496282	0.580049			0.624805	0.425685
K05867							0.165792	0.202952	0.142848	0.070143		0.47651	0.215104	0.160514	0.318428		0.275668	0.218385
K05868							0.41776	0.408761	0.390928	0.438918	0.555052	0.489933	0.466921	0.525381	0.485116	0.432047	0.44084	0.343797	0.445888
K05869								0.472427					0.493533	0.553034		0.488008			0.36894
K05870							0.475066	0.431394	0.314538	0.709973			0.838308			0.471672	0.387131	0.655488
K05871					0.371942	0.354743		0.300768	0.214728		0.247932	0.33557	0.253279	0.27669	0.381661	0.2122	0.376817	0.261739	0.191759
K05872							0.365157	0.339292	0.28333	0.287864	0.410791		0.34435	0.29218	0.468135	0.252172	0.450949	0.438202	0.453575	0.348872
K05901		0.196703	0.204356	0.363338	0.0707018	0.593961	0.374818	0.414406	0.290217	0.342357	0.40907	0.409396	0.35771	0.394285	0.371501	0.333855	0.374033	0.332562	0.252932
K05906		0.531349	0.46515		0.46556	0.382429	0.531277	0.418466	0.516905	0.754604	0.684769		0.816872		0.489276	0.668231	0.524877	0.491877		0.570865
K05917							0.219306	0.329491	0.151617	0.100081							0.253047			0.319737
K05925							0.379557	0.44718	0.349651	0.376841	0.495552	0.315436	0.484927	0.497256	0.441532	0.360271	0.462729	0.421859	0.455166	0.351128
K05931							0.543963	0.502692	0.446044	0.617343	0.650103	0.536913	0.655321	0.681833	0.562122	0.589677	0.475914	0.553337	0.538833
K05940					0.349122		0.336395	0.329552		0.319309	0.276234		0.303529							0.27406
K05948								0.403769		0.348015
K05954							0.432269	0.439026	0.27558	0.435927			0.450742	0.596002	0.466241	0.438999		0.597328		0.213158
K05955					0.597278	0.543849	0.460557	0.43866	0.321174	0.449084	0.484409	0.449664	0.450534	0.53818	0.496649	0.429788	0.446554	0.561016
K05956							0.435331	0.431655	0.304721	0.456133	0.439758	0.42953	0.430608	0.443642	0.450902	0.416754	0.364979	0.486762	0.481069
K05970							0.505468	0.4764	0.559156	0.790811			0.974365	0.644185	0.783296	0.485923	0.560302	0.880987		0.343985
K06013							0.537693	0.486462	0.431607	0.689574			0.845046		0.577955	0.538234	0.466245
K06027	0.641228				0.468854	0.484542	0.302785	0.41127	0.312959	0.235378	0.458082	0.295302	0.314508	0.459558	0.498347			0.298812	0.181534	0.290602
K06030							0.358559	0.403403	0.281293	0.309267			0.406494			0.355405	0.40058	0.334501		0.209962
K06037					0.630569	0.320135
K06047							0.479586	0.463645	0.338424	0.501345	0.472183	0.456376	0.479396	0.535009	0.325398	0.384081	0.348189	0.259129		0.322556
K06052							0.490814					0.543624
K06053							0.508749	0.492865	0.454061	0.646522	0.651082		0.647531	0.647527	0.643633	0.539798	0.565752	0.575135	0.71213
K06054							0.261009		0.50539	0.208948					0.42555		0.437588
K06057							0.40872	0.424381	0.385821	0.387923	0.410364	0.651007	0.436159	0.499446	0.434528	0.364181	0.503282	0.378563	0.446397	0.396617
K06058							0.153543	0.155019			0.0815929		0.213067	0.111556	0.350248	0.19456	0.482771	0.299064	0.044481	0.203008
K06059							0.459026	0.417307	0.387761	0.490043			0.577777			0.410497	0.425809
K06061							0.342228	0.407489	0.315837	0.305001			0.388353	0.312695	0.655527	0.343761		0.737003	0.730306
K06062									0.128942	0.502444			0.270127		0.30719		0.597398	0.336333
K06063							0.435914	0.426271	0.344669	0.462932	0.432651	0.563758	0.362297	0.488791	0.545161		0.549051	0.435858	0.544287
K06065							0.261082	0.269876	0.214063	0.218388	0.376031	0.355705	0.302345	0.372536	0.494121			0.517191	0.51421
K06066										0.628492			0.359999		0.636658	0.465415	0.505626
K06067		0.333775		0.260762			0.28485	0.355052	0.325813	0.273649	0.425809	0.315436	0.287859	0.45758	0.405228	0.353319	0.311269	0.422961	0.312818
K06068			0.610429				0.370589	0.421881	0.326134	0.34077	0.440413		0.384047	0.452132	0.533451	0.409628	0.408052	0.510733	0.502412	0.290977
K06069							0.391514	0.406147	0.27713	0.342613	0.433334		0.450089	0.393786	0.549915	0.35975	0.382472	0.448941	0.512809	0.211278
K06070							0.218504	0.328681	0.166557	0.207835	0.340305		0.225446	0.284046	0.316603			0.273417	0.158421
K06071							0.329396	0.360828	0.248675	0.275624	0.335835	0.395973	0.322795	0.356453	0.36847	0.285193	0.361814	0.366904	0.358043	0.196053
K06072							0.243949	0.247818	0.209502	0.190825	0.294495	0.107383	0.242194	0.273565	0.481665	0.26625	0.383263	0.471218	0.313239	0.285526
K06081							0.539589	0.448835								0.69065
K06082							0.266842			0.134697			0.491131		0.3231
K06083					0.1691	0.0254573	0.4007	0.410904		0.375698
K06084				0.534539			0.420932	0.302859		0.379271			0.374122	0.410932
[truncated: 5,921 more rows]

## Sheet: Fig 1_Spearmans
Dataset 1	Dataset 2	Spearmans R	Spearmans p-value
Jarzab_2020F	Jarzab_2020F	1	0
Jarzab_2020F	Jarzab_2020G	0.85605	0
Jarzab_2020F	Jarzab_2020H	0.713416	0
Jarzab_2020F	Jarzab_2020M	0.525817	2.61458e-167
Jarzab_2020F	Jarzab_2020N	0.784524	0
Jarzab_2020F	Jarzab_2020O	0.67622	0
Jarzab_2020F	Ball_2020	0.562663	0
Jarzab_2020F	Sridharan_2019	0.697776	0
Jarzab_2020F	Walker_2019	0.156671	4.64242e-05
Jarzab_2020F	Miettinen_2018	0.734229	0
Jarzab_2020F	Savitski_2018A	0.887256	0
Jarzab_2020F	Savitski_2018B	0.838966	0
Jarzab_2020F	Ogburn_2017A	-0.00800355	0.841597
Jarzab_2020F	Ogburn_2017B	-0.0167328	0.680258
Jarzab_2020F	Leuenberger_2017	0.0265163	0.500101
Jarzab_2020F	Roberts_2016A	-0.0188474	0.558902
Jarzab_2020F	Roberts_2016B	-0.0682961	0.0406301
Jarzab_2020F	Becher_2016	0.935935	0
Jarzab_2020F	Franken_2015	0.828214	0
Jarzab_2020F	Savitski_2014A	0.540531	1.04308e-284
Jarzab_2020G	Jarzab_2020F	0.85605	0
Jarzab_2020G	Jarzab_2020G	1	0
Jarzab_2020G	Jarzab_2020H	0.720927	0
Jarzab_2020G	Jarzab_2020M	0.495952	1.42733e-143
Jarzab_2020G	Jarzab_2020N	0.789958	0
Jarzab_2020G	Jarzab_2020O	0.669208	0
Jarzab_2020G	Ball_2020	0.542904	4.90219e-290
Jarzab_2020G	Sridharan_2019	0.651115	0
Jarzab_2020G	Walker_2019	0.108705	0.00497893
Jarzab_2020G	Miettinen_2018	0.700525	0
Jarzab_2020G	Savitski_2018A	0.860294	0
Jarzab_2020G	Savitski_2018B	0.861955	0
Jarzab_2020G	Ogburn_2017A	0.0164183	0.680129
Jarzab_2020G	Ogburn_2017B	0.00700767	0.862422
Jarzab_2020G	Leuenberger_2017	0.0438203	0.269827
Jarzab_2020G	Roberts_2016A	-0.0259403	0.421353
Jarzab_2020G	Roberts_2016B	-0.0572192	0.0869393
Jarzab_2020G	Becher_2016	0.840885	0
Jarzab_2020G	Franken_2015	0.869511	0
Jarzab_2020G	Savitski_2014A	0.548122	4.75731e-291
Jarzab_2020H	Jarzab_2020F	0.713416	0
Jarzab_2020H	Jarzab_2020G	0.720927	0
Jarzab_2020H	Jarzab_2020H	1	0
Jarzab_2020H	Jarzab_2020M	0.520527	1.49096e-154
Jarzab_2020H	Jarzab_2020N	0.715672	0
Jarzab_2020H	Jarzab_2020O	0.66959	0
Jarzab_2020H	Ball_2020	0.576241	0
Jarzab_2020H	Sridharan_2019	0.668879	0
Jarzab_2020H	Walker_2019	0.194133	3.30033e-07
Jarzab_2020H	Miettinen_2018	0.651466	0
Jarzab_2020H	Savitski_2018A	0.678398	0
Jarzab_2020H	Savitski_2018B	0.751544	0
Jarzab_2020H	Ogburn_2017A	0.0446363	0.258011
Jarzab_2020H	Ogburn_2017B	0.0331443	0.408137
Jarzab_2020H	Leuenberger_2017	0.0734343	0.0589726
Jarzab_2020H	Roberts_2016A	-0.0274379	0.397512
Jarzab_2020H	Roberts_2016B	-0.0631343	0.0598841
Jarzab_2020H	Becher_2016	0.722221	0
Jarzab_2020H	Franken_2015	0.798777	0
Jarzab_2020H	Savitski_2014A	0.610396	0
Jarzab_2020M	Jarzab_2020F	0.525817	2.61458e-167
Jarzab_2020M	Jarzab_2020G	0.495952	1.42733e-143
Jarzab_2020M	Jarzab_2020H	0.520527	1.49096e-154
Jarzab_2020M	Jarzab_2020M	1	0
Jarzab_2020M	Jarzab_2020N	0.511634	4.28048e-137
Jarzab_2020M	Jarzab_2020O	0.505926	6.52617e-129
Jarzab_2020M	Ball_2020	0.487154	2.03628e-124
Jarzab_2020M	Sridharan_2019	0.595953	7.50403e-140
Jarzab_2020M	Walker_2019	0.198336	3.74592e-05
Jarzab_2020M	Miettinen_2018	0.446103	1.85951e-72
Jarzab_2020M	Savitski_2018A	0.507493	2.48026e-151
Jarzab_2020M	Savitski_2018B	0.541298	1.54625e-142
Jarzab_2020M	Ogburn_2017A	-0.00218756	0.966686
Jarzab_2020M	Ogburn_2017B	-0.0058797	0.912721
Jarzab_2020M	Leuenberger_2017	0.0223969	0.659258
Jarzab_2020M	Roberts_2016A	-0.010321	0.801798
Jarzab_2020M	Roberts_2016B	-0.031559	0.460956
Jarzab_2020M	Becher_2016	0.552241	5.74886e-182
Jarzab_2020M	Franken_2015	0.524763	7.32647e-128
Jarzab_2020M	Savitski_2014A	0.53035	2.93286e-142
Jarzab_2020N	Jarzab_2020F	0.784524	0
Jarzab_2020N	Jarzab_2020G	0.789958	0
Jarzab_2020N	Jarzab_2020H	0.715672	0
Jarzab_2020N	Jarzab_2020M	0.511634	4.28048e-137
Jarzab_2020N	Jarzab_2020N	1	0
Jarzab_2020N	Jarzab_2020O	0.668069	0
Jarzab_2020N	Ball_2020	0.537443	6.62964e-238
Jarzab_2020N	Sridharan_2019	0.635264	3.05725e-255
Jarzab_2020N	Walker_2019	0.160184	8.11487e-05
Jarzab_2020N	Miettinen_2018	0.650083	2.01194e-262
Jarzab_2020N	Savitski_2018A	0.836426	0
Jarzab_2020N	Savitski_2018B	0.785583	0
Jarzab_2020N	Ogburn_2017A	-0.0172014	0.682478
Jarzab_2020N	Ogburn_2017B	-0.0195887	0.64697
Jarzab_2020N	Leuenberger_2017	0.112679	0.00537189
Jarzab_2020N	Roberts_2016A	-0.0249348	0.466522
Jarzab_2020N	Roberts_2016B	-0.131989	0.000195356
Jarzab_2020N	Becher_2016	0.813108	0
Jarzab_2020N	Franken_2015	0.80364	0
Jarzab_2020N	Savitski_2014A	0.514461	3.22766e-202
Jarzab_2020O	Jarzab_2020F	0.67622	0
Jarzab_2020O	Jarzab_2020G	0.669208	0
Jarzab_2020O	Jarzab_2020H	0.66959	0
Jarzab_2020O	Jarzab_2020M	0.505926	6.52617e-129
Jarzab_2020O	Jarzab_2020N	0.668069	0
Jarzab_2020O	Jarzab_2020O	1	0
Jarzab_2020O	Ball_2020	0.62501	0
Jarzab_2020O	Sridharan_2019	0.697377	0
Jarzab_2020O	Walker_2019	0.224458	4.53598e-08
Jarzab_2020O	Miettinen_2018	0.654479	1.5157e-266
Jarzab_2020O	Savitski_2018A	0.68978	0
Jarzab_2020O	Savitski_2018B	0.713011	0
Jarzab_2020O	Ogburn_2017A	-0.0196738	0.643735
Jarzab_2020O	Ogburn_2017B	-0.0216133	0.615615
Jarzab_2020O	Leuenberger_2017	-0.0178847	0.660375
Jarzab_2020O	Roberts_2016A	-0.0116455	0.74023
Jarzab_2020O	Roberts_2016B	-0.0556401	0.127653
Jarzab_2020O	Becher_2016	0.709121	0
Jarzab_2020O	Franken_2015	0.735082	0
Jarzab_2020O	Savitski_2014A	0.651812	0
Ball_2020	Jarzab_2020F	0.562663	0
Ball_2020	Jarzab_2020G	0.542904	4.90219e-290
Ball_2020	Jarzab_2020H	0.576241	0
Ball_2020	Jarzab_2020M	0.487154	2.03628e-124
Ball_2020	Jarzab_2020N	0.537443	6.62964e-238
Ball_2020	Jarzab_2020O	0.62501	0
Ball_2020	Ball_2020	1	0
Ball_2020	Sridharan_2019	0.822949	0
Ball_2020	Walker_2019	0.191696	1.07275e-06
Ball_2020	Miettinen_2018	0.544392	8.10684e-197
Ball_2020	Savitski_2018A	0.597801	0
Ball_2020	Savitski_2018B	0.602397	0
Ball_2020	Ogburn_2017A	0.0788193	0.0526592
Ball_2020	Ogburn_2017B	0.0431637	0.296884
Ball_2020	Leuenberger_2017	0.0158989	0.693002
Ball_2020	Roberts_2016A	0.0226404	0.496351
Ball_2020	Roberts_2016B	0.00343313	0.921188
Ball_2020	Becher_2016	0.572776	0
Ball_2020	Franken_2015	0.611151	0
Ball_2020	Savitski_2014A	0.797867	0
Sridharan_2019	Jarzab_2020F	0.697776	0
Sridharan_2019	Jarzab_2020G	0.651115	0
Sridharan_2019	Jarzab_2020H	0.668879	0
Sridharan_2019	Jarzab_2020M	0.595953	7.50403e-140
Sridharan_2019	Jarzab_2020N	0.635264	3.05725e-255
Sridharan_2019	Jarzab_2020O	0.697377	0
Sridharan_2019	Ball_2020	0.822949	0
Sridharan_2019	Sridharan_2019	1	0
Sridharan_2019	Walker_2019	0.223191	8.48713e-08
Sridharan_2019	Miettinen_2018	0.61404	1.42589e-206
Sridharan_2019	Savitski_2018A	0.716745	0
Sridharan_2019	Savitski_2018B	0.703903	0
Sridharan_2019	Ogburn_2017A	-0.0192022	0.667154
Sridharan_2019	Ogburn_2017B	-0.0467958	0.298278
Sridharan_2019	Leuenberger_2017	0.00814473	0.851887
Sridharan_2019	Roberts_2016A	-0.00978917	0.791888
Sridharan_2019	Roberts_2016B	-0.0560461	0.144005
Sridharan_2019	Becher_2016	0.714834	0
Sridharan_2019	Franken_2015	0.67514	0
Sridharan_2019	Savitski_2014A	0.834042	0
Walker_2019	Jarzab_2020F	0.156671	4.64242e-05
Walker_2019	Jarzab_2020G	0.108705	0.00497893
Walker_2019	Jarzab_2020H	0.194133	3.30033e-07
Walker_2019	Jarzab_2020M	0.198336	3.74592e-05
Walker_2019	Jarzab_2020N	0.160184	8.11487e-05
Walker_2019	Jarzab_2020O	0.224458	4.53598e-08
Walker_2019	Ball_2020	0.191696	1.07275e-06
Walker_2019	Sridharan_2019	0.223191	8.48713e-08
Walker_2019	Walker_2019	1	0
Walker_2019	Miettinen_2018	0.142218	0.00054846
Walker_2019	Savitski_2018A	0.179388	4.55545e-06
Walker_2019	Savitski_2018B	0.112976	0.00433522
Walker_2019	Ogburn_2017A	0.114152	0.0308221
Walker_2019	Ogburn_2017B	0.137462	0.0102497
Walker_2019	Leuenberger_2017	0.0490398	0.422234
Walker_2019	Roberts_2016A	-0.0413866	0.385388
Walker_2019	Roberts_2016B	0.0607983	0.213161
Walker_2019	Becher_2016	0.18887	1.19071e-06
Walker_2019	Franken_2015	0.0807317	0.0443198
Walker_2019	Savitski_2014A	0.212641	7.10904e-08
Miettinen_2018	Jarzab_2020F	0.734229	0
Miettinen_2018	Jarzab_2020G	0.700525	0
Miettinen_2018	Jarzab_2020H	0.651466	0
Miettinen_2018	Jarzab_2020M	0.446103	1.85951e-72
Miettinen_2018	Jarzab_2020N	0.650083	2.01194e-262
Miettinen_2018	Jarzab_2020O	0.654479	1.5157e-266
Miettinen_2018	Ball_2020	0.544392	8.10684e-197
Miettinen_2018	Sridharan_2019	0.61404	1.42589e-206
Miettinen_2018	Walker_2019	0.142218	0.00054846
Miettinen_2018	Miettinen_2018	1	0
Miettinen_2018	Savitski_2018A	0.730727	0
Miettinen_2018	Savitski_2018B	0.733435	0
Miettinen_2018	Ogburn_2017A	-0.0182764	0.668315
Miettinen_2018	Ogburn_2017B	-0.0575771	0.179538
Miettinen_2018	Leuenberger_2017	-0.0627526	0.137684
Miettinen_2018	Roberts_2016A	-0.0122815	0.734331
Miettinen_2018	Roberts_2016B	-0.0735188	0.0502104
Miettinen_2018	Becher_2016	0.729137	0
Miettinen_2018	Franken_2015	0.71793	0
Miettinen_2018	Savitski_2014A	0.533327	4.38074e-180
Savitski_2018A	Jarzab_2020F	0.887256	0
Savitski_2018A	Jarzab_2020G	0.860294	0
Savitski_2018A	Jarzab_2020H	0.678398	0
Savitski_2018A	Jarzab_2020M	0.507493	2.48026e-151
Savitski_2018A	Jarzab_2020N	0.836426	0
Savitski_2018A	Jarzab_2020O	0.68978	0
Savitski_2018A	Ball_2020	0.597801	0
Savitski_2018A	Sridharan_2019	0.716745	0
Savitski_2018A	Walker_2019	0.179388	4.55545e-06
Savitski_2018A	Miettinen_2018	0.730727	0
Savitski_2018A	Savitski_2018A	1	0
Savitski_2018A	Savitski_2018B	0.843031	0
Savitski_2018A	Ogburn_2017A	-0.0124825	0.759683
Savitski_2018A	Ogburn_2017B	-0.0396981	0.335749
Savitski_2018A	Leuenberger_2017	0.0165015	0.682477
Savitski_2018A	Roberts_2016A	-0.036131	0.269729
Savitski_2018A	Roberts_2016B	-0.107466	0.00158894
Savitski_2018A	Becher_2016	0.879494	0
Savitski_2018A	Franken_2015	0.83717	0
Savitski_2018A	Savitski_2014A	0.567496	0
Savitski_2018B	Jarzab_2020F	0.838966	0
Savitski_2018B	Jarzab_2020G	0.861955	0
Savitski_2018B	Jarzab_2020H	0.751544	0
Savitski_2018B	Jarzab_2020M	0.541298	1.54625e-142
Savitski_2018B	Jarzab_2020N	0.785583	0
Savitski_2018B	Jarzab_2020O	0.713011	0
Savitski_2018B	Ball_2020	0.602397	0
Savitski_2018B	Sridharan_2019	0.703903	0
Savitski_2018B	Walker_2019	0.112976	0.00433522
Savitski_2018B	Miettinen_2018	0.733435	0
Savitski_2018B	Savitski_2018A	0.843031	0
Savitski_2018B	Savitski_2018B	1	0
Savitski_2018B	Ogburn_2017A	0.0112727	0.783954
Savitski_2018B	Ogburn_2017B	-0.00690691	0.868737
Savitski_2018B	Leuenberger_2017	0.0691479	0.0897896
Savitski_2018B	Roberts_2016A	-0.0556132	0.0988281
Savitski_2018B	Roberts_2016B	-0.0462147	0.185874
Savitski_2018B	Becher_2016	0.842326	0
Savitski_2018B	Franken_2015	0.883891	0
Savitski_2018B	Savitski_2014A	0.622006	0
Ogburn_2017A	Jarzab_2020F	-0.00800355	0.841597
Ogburn_2017A	Jarzab_2020G	0.0164183	0.680129
Ogburn_2017A	Jarzab_2020H	0.0446363	0.258011
Ogburn_2017A	Jarzab_2020M	-0.00218756	0.966686
Ogburn_2017A	Jarzab_2020N	-0.0172014	0.682478
Ogburn_2017A	Jarzab_2020O	-0.0196738	0.643735
Ogburn_2017A	Ball_2020	0.0788193	0.0526592
Ogburn_2017A	Sridharan_2019	-0.0192022	0.667154
Ogburn_2017A	Walker_2019	0.114152	0.0308221
Ogburn_2017A	Miettinen_2018	-0.0182764	0.668315
Ogburn_2017A	Savitski_2018A	-0.0124825	0.759683
Ogburn_2017A	Savitski_2018B	0.0112727	0.783954
Ogburn_2017A	Ogburn_2017A	1	0
Ogburn_2017A	Ogburn_2017B	0.914529	1.3851e-239
Ogburn_2017A	Leuenberger_2017	0.0960908	0.100093
Ogburn_2017A	Roberts_2016A	0.374399	1.74118e-17
Ogburn_2017A	Roberts_2016B	0.322645	1.25279e-12
Ogburn_2017A	Becher_2016	-0.00878381	0.830552
Ogburn_2017A	Franken_2015	0.0218675	0.598243
Ogburn_2017A	Savitski_2014A	0.0226129	0.589071
Ogburn_2017B	Jarzab_2020F	-0.0167328	0.680258
Ogburn_2017B	Jarzab_2020G	0.00700767	0.862422
Ogburn_2017B	Jarzab_2020H	0.0331443	0.408137
Ogburn_2017B	Jarzab_2020M	-0.0058797	0.912721
Ogburn_2017B	Jarzab_2020N	-0.0195887	0.64697
Ogburn_2017B	Jarzab_2020O	-0.0216133	0.615615
Ogburn_2017B	Ball_2020	0.0431637	0.296884
Ogburn_2017B	Sridharan_2019	-0.0467958	0.298278
Ogburn_2017B	Walker_2019	0.137462	0.0102497
Ogburn_2017B	Miettinen_2018	-0.0575771	0.179538
Ogburn_2017B	Savitski_2018A	-0.0396981	0.335749
Ogburn_2017B	Savitski_2018B	-0.00690691	0.868737
Ogburn_2017B	Ogburn_2017A	0.914529	1.3851e-239
Ogburn_2017B	Ogburn_2017B	1	0
Ogburn_2017B	Leuenberger_2017	0.0907839	0.122951
Ogburn_2017B	Roberts_2016A	0.3754	5.2127e-17
Ogburn_2017B	Roberts_2016B	0.318169	5.36601e-12
Ogburn_2017B	Becher_2016	-0.0090243	0.828456
Ogburn_2017B	Franken_2015	0.00552554	0.895367
Ogburn_2017B	Savitski_2014A	0.0210419	0.619585
Leuenberger_2017	Jarzab_2020F	0.0265163	0.500101
Leuenberger_2017	Jarzab_2020G	0.0438203	0.269827
Leuenberger_2017	Jarzab_2020H	0.0734343	0.0589726
Leuenberger_2017	Jarzab_2020M	0.0223969	0.659258
Leuenberger_2017	Jarzab_2020N	0.112679	0.00537189
Leuenberger_2017	Jarzab_2020O	-0.0178847	0.660375
Leuenberger_2017	Ball_2020	0.0158989	0.693002
Leuenberger_2017	Sridharan_2019	0.00814473	0.851887
Leuenberger_2017	Walker_2019	0.0490398	0.422234
Leuenberger_2017	Miettinen_2018	-0.0627526	0.137684
Leuenberger_2017	Savitski_2018A	0.0165015	0.682477
Leuenberger_2017	Savitski_2018B	0.0691479	0.0897896
Leuenberger_2017	Ogburn_2017A	0.0960908	0.100093
Leuenberger_2017	Ogburn_2017B	0.0907839	0.122951
Leuenberger_2017	Leuenberger_2017	1	0
Leuenberger_2017	Roberts_2016A	-0.00156959	0.977339
Leuenberger_2017	Roberts_2016B	0.0387195	0.495597
Leuenberger_2017	Becher_2016	0.0112438	0.780275
Leuenberger_2017	Franken_2015	0.0659774	0.106127
Leuenberger_2017	Savitski_2014A	0.0293417	0.476493
Roberts_2016A	Jarzab_2020F	-0.0188474	0.558902
Roberts_2016A	Jarzab_2020G	-0.0259403	0.421353
Roberts_2016A	Jarzab_2020H	-0.0274379	0.397512
Roberts_2016A	Jarzab_2020M	-0.010321	0.801798
Roberts_2016A	Jarzab_2020N	-0.0249348	0.466522
Roberts_2016A	Jarzab_2020O	-0.0116455	0.74023
Roberts_2016A	Ball_2020	0.0226404	0.496351
Roberts_2016A	Sridharan_2019	-0.00978917	0.791888
Roberts_2016A	Walker_2019	-0.0413866	0.385388
Roberts_2016A	Miettinen_2018	-0.0122815	0.734331
Roberts_2016A	Savitski_2018A	-0.036131	0.269729
Roberts_2016A	Savitski_2018B	-0.0556132	0.0988281
Roberts_2016A	Ogburn_2017A	0.374399	1.74118e-17
Roberts_2016A	Ogburn_2017B	0.3754	5.2127e-17
Roberts_2016A	Leuenberger_2017	-0.00156959	0.977339
Roberts_2016A	Roberts_2016A	1	0
Roberts_2016A	Roberts_2016B	0.343277	4.49098e-28
Roberts_2016A	Becher_2016	-0.0399332	0.225242
Roberts_2016A	Franken_2015	-0.00378827	0.912443
Roberts_2016A	Savitski_2014A	0.00413728	0.903291
Roberts_2016B	Jarzab_2020F	-0.0682961	0.0406301
Roberts_2016B	Jarzab_2020G	-0.0572192	0.0869393
Roberts_2016B	Jarzab_2020H	-0.0631343	0.0598841
Roberts_2016B	Jarzab_2020M	-0.031559	0.460956
Roberts_2016B	Jarzab_2020N	-0.131989	0.000195356
Roberts_2016B	Jarzab_2020O	-0.0556401	0.127653
Roberts_2016B	Ball_2020	0.00343313	0.921188
Roberts_2016B	Sridharan_2019	-0.0560461	0.144005
Roberts_2016B	Walker_2019	0.0607983	0.213161
Roberts_2016B	Miettinen_2018	-0.0735188	0.0502104
Roberts_2016B	Savitski_2018A	-0.107466	0.00158894
Roberts_2016B	Savitski_2018B	-0.0462147	0.185874
Roberts_2016B	Ogburn_2017A	0.322645	1.25279e-12
Roberts_2016B	Ogburn_2017B	0.318169	5.36601e-12
Roberts_2016B	Leuenberger_2017	0.0387195	0.495597
Roberts_2016B	Roberts_2016A	0.343277	4.49098e-28
Roberts_2016B	Roberts_2016B	1	0
Roberts_2016B	Becher_2016	-0.0593167	0.0835625
Roberts_2016B	Franken_2015	-0.0493503	0.165828
Roberts_2016B	Savitski_2014A	0.00805975	0.819505
Becher_2016	Jarzab_2020F	0.935935	0
Becher_2016	Jarzab_2020G	0.840885	0
Becher_2016	Jarzab_2020H	0.722221	0
Becher_2016	Jarzab_2020M	0.552241	5.74886e-182
Becher_2016	Jarzab_2020N	0.813108	0
Becher_2016	Jarzab_2020O	0.709121	0
Becher_2016	Ball_2020	0.572776	0
Becher_2016	Sridharan_2019	0.714834	0
Becher_2016	Walker_2019	0.18887	1.19071e-06
Becher_2016	Miettinen_2018	0.729137	0
Becher_2016	Savitski_2018A	0.879494	0
Becher_2016	Savitski_2018B	0.842326	0
Becher_2016	Ogburn_2017A	-0.00878381	0.830552
Becher_2016	Ogburn_2017B	-0.0090243	0.828456
Becher_2016	Leuenberger_2017	0.0112438	0.780275
Becher_2016	Roberts_2016A	-0.0399332	0.225242
Becher_2016	Roberts_2016B	-0.0593167	0.0835625
Becher_2016	Becher_2016	1	0
Becher_2016	Franken_2015	0.835764	0
Becher_2016	Savitski_2014A	0.573239	0
Franken_2015	Jarzab_2020F	0.828214	0
Franken_2015	Jarzab_2020G	0.869511	0
Franken_2015	Jarzab_2020H	0.798777	0
Franken_2015	Jarzab_2020M	0.524763	7.32647e-128
Franken_2015	Jarzab_2020N	0.80364	0
Franken_2015	Jarzab_2020O	0.735082	0
Franken_2015	Ball_2020	0.611151	0
Franken_2015	Sridharan_2019	0.67514	0
Franken_2015	Walker_2019	0.0807317	0.0443198
Franken_2015	Miettinen_2018	0.71793	0
Franken_2015	Savitski_2018A	0.83717	0
Franken_2015	Savitski_2018B	0.883891	0
Franken_2015	Ogburn_2017A	0.0218675	0.598243
Franken_2015	Ogburn_2017B	0.00552554	0.895367
Franken_2015	Leuenberger_2017	0.0659774	0.106127
Franken_2015	Roberts_2016A	-0.00378827	0.912443
Franken_2015	Roberts_2016B	-0.0493503	0.165828
Franken_2015	Becher_2016	0.835764	0
Franken_2015	Franken_2015	1	0
Franken_2015	Savitski_2014A	0.614999	0
Savitski_2014A	Jarzab_2020F	0.540531	1.04308e-284
Savitski_2014A	Jarzab_2020G	0.548122	4.75731e-291
Savitski_2014A	Jarzab_2020H	0.610396	0
Savitski_2014A	Jarzab_2020M	0.53035	2.93286e-142
Savitski_2014A	Jarzab_2020N	0.514461	3.22766e-202
Savitski_2014A	Jarzab_2020O	0.651812	0
Savitski_2014A	Ball_2020	0.797867	0
Savitski_2014A	Sridharan_2019	0.834042	0
Savitski_2014A	Walker_2019	0.212641	7.10904e-08
Savitski_2014A	Miettinen_2018	0.533327	4.38074e-180
Savitski_2014A	Savitski_2018A	0.567496	0
Savitski_2014A	Savitski_2018B	0.622006	0
Savitski_2014A	Ogburn_2017A	0.0226129	0.589071
Savitski_2014A	Ogburn_2017B	0.0210419	0.619585
Savitski_2014A	Leuenberger_2017	0.0293417	0.476493
Savitski_2014A	Roberts_2016A	0.00413728	0.903291
Savitski_2014A	Roberts_2016B	0.00805975	0.819505
Savitski_2014A	Becher_2016	0.573239	0
Savitski_2014A	Franken_2015	0.614999	0
Savitski_2014A	Savitski_2014A	1	0

## Sheet: Fig 2B
Proteins	Sequence	Cluster	Membership score	-0.25	-0.184343	-0.118687	-0.0530303	0.0126263	0.0782828	0.143939	0.209596	0.275253	0.340909	0.406566	0.472222	0.537879	0.603535	0.669192	0.734848	0.800505	0.866162	0.931818	0.997475	1.06313	1.12879	1.19444	1.2601	1.32576	1.39141	1.45707	1.52273	1.58838	1.65404	1.7197	1.78535	1.85101	1.91667	1.98232	2.04798	2.11364	2.17929	2.24495	2.31061	2.37626	2.44192	2.50758	2.57323	2.63889	2.70455
Q9D8N0	AAAPAPEEEMDECEQALAAEPK	1	0.409422	0	-0.0137534	-0.0270017	-0.039724	-0.051898	-0.0634961	-0.074481	-0.0848155	-0.0944647	-0.103396	-0.111579	-0.118987	-0.125598	-0.131409	-0.13644	-0.140719	-0.144289	-0.147205	-0.149536	-0.151366	-0.152787	-0.153871	-0.154677	-0.15527	-0.155709	-0.156046	-0.15629	-0.156293	-0.155368	-0.15121	-0.139297	-0.123362	-0.108405	-0.0928493	-0.077469	-0.0566761	-0.0318011	-0.00845973	0.0061656	0.0278292	0.0711001	0.116458	0.150898	0.166921	0.186293	0.20867
P55264	AADAHVDAHYYEQNEQPTGTCAACITGGNR	4	0.314511	0	-0.0421902	-0.0797251	-0.112709	-0.141253	-0.165477	-0.185521	-0.201532	-0.213661	-0.222067	-0.226912	-0.228364	-0.226594	-0.22178	-0.2141	-0.203738	-0.190878	-0.175702	-0.158392	-0.139117	-0.118007	-0.0950319	-0.0700056	-0.0425323	-0.0118419	0.0235897	0.0670406	0.12661	0.225938	0.437257	0.766093	0.867506	0.918627	0.94973	0.977321	1.01453	1.04734	1.06983	1.07978	1.07327	1.04556	1.0078	1.00306	1.00893	1.01176	1.00989
P70296	AADISQWAGPLCLQEVDEPPQHALR	3	0.36349	0	-0.0491625	-0.0960723	-0.140699	-0.183013	-0.222976	-0.260538	-0.295653	-0.328283	-0.358399	-0.38598	-0.41102	-0.433524	-0.453548	-0.471202	-0.486624	-0.499983	-0.511481	-0.521351	-0.529862	-0.537287	-0.543777	-0.549406	-0.554174	-0.557963	-0.560447	-0.560893	-0.55772	-0.547653	-0.524883	-0.485159	-0.448694	-0.42438	-0.402879	-0.384359	-0.345799	-0.294315	-0.251136	-0.242725	-0.24295	-0.239249	-0.233977	-0.231661	-0.249714	-0.27289	-0.290241
O70133	AAECNIVVTQPR	2	0.314203	0	-0.00104442	-0.00348824	-0.00723995	-0.0122021	-0.0182546	-0.025239	-0.0329951	-0.0413682	-0.0502103	-0.0593814	-0.068751	-0.0782029	-0.0876859	-0.097218	-0.106856	-0.116696	-0.126881	-0.137602	-0.149106	-0.161686	-0.175626	-0.191238	-0.208892	-0.229026	-0.252148	-0.278785	-0.30916	-0.341784	-0.368959	-0.372595	-0.358163	-0.346625	-0.336893	-0.330308	-0.308461	-0.272733	-0.237761	-0.225416	-0.231994	-0.249292	-0.26584	-0.276	-0.282946	-0.294792	-0.307484
P50580	AAHLCAEAALR	1	0.684873	0	0.00165005	0.00322258	0.00471573	0.00612744	0.00745524	0.00869593	0.0098462	0.0109027	0.0118621	0.0127211	0.0134765	0.014125	0.0146644	0.0150929	0.0154095	0.0156136	0.0157049	0.015684	0.0155521	0.0153113	0.0149646	0.0145163	0.013972	0.0133391	0.0126268	0.0118451	0.011	0.0100699	0.00893404	0.00730914	0.00451668	0.000572137	-0.00317808	-0.00608657	-0.0084448	-0.0111944	-0.0142128	-0.0166293	-0.0180574	-0.0188628	-0.019207	-0.0194012	-0.0206039	-0.0220464	-0.0231805
Q6P4T2	AALETDENLLLCAPTGAGK	4	0.422413	0	0.0289262	0.057658	0.086196	0.11454	0.142689	0.17064	0.198389	0.225928	0.253244	0.280321	0.307139	0.333672	0.359879	0.385705	0.411087	0.435951	0.460216	0.483793	0.506583	0.528497	0.549505	0.569628	0.588946	0.607629	0.626005	0.644683	0.664768	0.688083	0.716452	0.747453	0.772559	0.781399	0.777999	0.770281	0.776412	0.787726	0.792819	0.780706	0.745984	0.691635	0.63966	0.599808	0.56394	0.519116	0.47477
Q9D0I9	AAQTSVAYGCIK	3	0.370137	0	0.0113188	0.0212106	0.0296888	0.0367686	0.0424693	0.0468177	0.049842	0.0515704	0.0520313	0.0512531	0.0492642	0.0460921	0.0417569	0.0362701	0.0296392	0.0218672	0.012952	0.00288491	-0.00835034	-0.0207795	-0.0344388	-0.0493837	-0.0657004	-0.0835242	-0.103071	-0.124682	-0.148868	-0.176146	-0.205797	-0.232872	-0.257986	-0.284681	-0.307445	-0.325189	-0.34179	-0.360528	-0.38024	-0.396297	-0.39932	-0.390814	-0.379796	-0.372242	-0.374885	-0.375237	-0.37093
Q9DCC4	AATMSAVEAATCR	4	0.512163	0	0.0788625	0.153736	0.224562	0.291279	0.353817	0.412088	0.46601	0.515509	0.560525	0.601007	0.636923	0.668262	0.695083	0.717531	0.735807	0.750171	0.760948	0.768528	0.773375	0.775961	0.776514	0.775006	0.770957	0.762666	0.745192	0.709715	0.661477	0.612886	0.56795	0.53174	0.486164	0.415654	0.33385	0.284414	0.277505	0.281496	0.283806	0.282165	0.291635	0.314547	0.343277	0.351559	0.350804	0.350453	0.351045
Q9D0G0	AAVCDCILQEQVYVR	2	0.269063	0	0.0701138	0.136868	0.200223	0.26014	0.31657	0.369456	0.418742	0.464384	0.506345	0.544602	0.579144	0.60998	0.637179	0.660885	0.68129	0.698634	0.713215	0.72539	0.735579	0.744215	0.751504	0.757468	0.761837	0.763532	0.758963	0.739857	0.710366	0.689807	0.666916	0.639574	0.597171	0.536333	0.471714	0.431383	0.404309	0.357142	0.304743	0.255295	0.23376	0.220822	0.201642	0.148146	0.0735552	-0.0070878	-0.0734765
P63038	AAVEEGIVLGGGCALLR	1	0.592703	0	-0.000268675	-0.000500249	-0.00069405	-0.000849375	-0.000965419	-0.0010412	-0.00107576	-0.00106822	-0.00101782	-0.000923868	-0.000785814	-0.000603265	-0.00037631	-0.000105553	0.000208084	0.000563349	0.000958635	0.00139196	0.00186097	0.00236303	0.00289571	0.00345684	0.00404469	0.00465868	0.0053007	0.00597799	0.00670911	0.007536	0.00852605	0.00968812	0.0109961	0.0122419	0.0132067	0.0139087	0.0148379	0.016077	0.0173807	0.0182681	0.0182829	0.0180015	0.0176811	0.0174448	0.0175112	0.0174241	0.0170087
P62874	ACADATLSQITNNIDPVGR	4	0.472512	0	0.045327	0.0898174	0.133413	0.176052	0.217656	0.258129	0.297368	0.335271	0.371731	0.406641	0.439895	0.471385	0.501019	0.528717	0.554411	0.578043	0.599569	0.618961	0.636213	0.65136	0.664554	0.676048	0.686222	0.695629	0.70509	0.71586	0.72984	0.749278	0.773292	0.787051	0.768644	0.69574	0.635659	0.601684	0.576008	0.540653	0.492452	0.438332	0.406914	0.379925	0.355848	0.334183	0.31448	0.296539	0.280294
P16045	ACGLVASNLNLKPGECLK	1	0.617513	0	0.00414471	0.00813825	0.0119791	0.0156658	0.0191964	0.0225684	0.0257794	0.0288271	0.0317093	0.0344243	0.0369704	0.0393464	0.0415524	0.0435902	0.0454621	0.0471716	0.0487228	0.0501212	0.051373	0.0524852	0.0534631	0.0543113	0.0550339	0.0556341	0.0561126	0.056464	0.056667	0.0566563	0.0562646	0.0552485	0.0538663	0.0520975	0.0501132	0.0483066	0.0463047	0.043821	0.041265	0.0394764	0.0382368	0.037798	0.0375428	0.0370039	0.0359219	0.0349211	0.0339153
Q9DCL9	ACGNFGIPCELR	4	0.357339	0	0.0862404	0.168987	0.24824	0.324003	0.39628	0.465078	0.530408	0.592282	0.650715	0.705728	0.757342	0.805586	0.850495	0.892113	0.930493	0.965691	0.997768	1.02679	1.05284	1.07597	1.09622	1.11357	1.12799	1.13932	1.14733	1.15149	1.15092	1.14415	1.13008	1.11201	1.09723	1.08735	1.0808	1.07574	1.06028	1.03645	1.01191	0.997707	0.99581	0.992346	0.986612	0.979905	0.974472	0.971526	0.971872
P97351	ACQSIYPLHDVFVR	1	0.699512	0	0.00233192	0.00463217	0.00689521	0.00911522	0.011285	0.013395	0.0154357	0.017398	0.0192736	0.0210546	0.022734	0.0243061	0.0257697	0.027129	0.0283906	0.0295643	0.0306632	0.0317036	0.0327059	0.0336927	0.0346824	0.0356922	0.0367405	0.0378453	0.0390226	0.0402776	0.041576	0.0427481	0.0432298	0.0419532	0.0396914	0.0373935	0.0350315	0.0330776	0.0301602	0.0261806	0.0224456	0.0210019	0.0205345	0.0205502	0.0207357	0.0209205	0.0214621	0.0222544	0.0228805
P80318	ACTILLR	2	0.261067	0	0.0731673	0.145409	0.216535	0.286335	0.35455	0.420852	0.484894	0.546319	0.60477	0.659884	0.711304	0.758694	0.801897	0.841011	0.876341	0.908458	0.938311	0.967436	0.998431	1.03593	1.08771	1.15185	1.16276	1.11618	1.06069	1.02247	0.986485	0.9254	0.827244	0.717199	0.674731	0.627485	0.58573	0.554551	0.534954	0.522668	0.5153	0.508061	0.51428	0.541682	0.562162	0.575638	0.583112	0.593485	0.609756
Q61595	ACVAGTSDAEAVK	1	0.328734	0	-0.0283388	-0.0542929	-0.077899	-0.0991969	-0.118235	-0.135078	-0.149793	-0.162455	-0.17314	-0.18193	-0.188913	-0.194179	-0.197824	-0.199951	-0.200665	-0.200079	-0.198309	-0.195474	-0.191697	-0.187079	-0.181621	-0.175237	-0.167745	-0.158789	-0.147688	-0.133039	-0.111658	-0.0757831	-0.0109201	0.0609128	0.0763526	0.0655824	0.0500559	0.0409431	0.0443327	0.0473887	0.0457119	0.0378299	0.0211579	-0.00752346	-0.0430224	-0.0593201	-0.0565443	-0.0428981	-0.0303378
Q64514	ACVDSNENGDLSK	4	0.521746	0	0.056297	0.109354	0.15919	0.205824	0.249284	0.289606	0.326832	0.361012	0.392199	0.420457	0.445856	0.468474	0.488409	0.505776	0.520704	0.533332	0.543807	0.552288	0.558938	0.563898	0.56718	0.568687	0.568196	0.565284	0.559207	0.548669	0.531449	0.504228	0.464749	0.42072	0.391548	0.38889	0.401161	0.415632	0.403941	0.38226	0.370032	0.384709	0.419128	0.455466	0.483885	0.505198	0.540908	0.585258	0.624869
P62908	ACYGVLR	1	0.629797	0	0.00204931	0.00393917	0.00567052	0.00724446	0.0086622	0.00992515	0.0110349	0.0119935	0.0128029	0.0134657	0.0139845	0.0143624	0.0146036	0.0147128	0.0146958	0.0145584	0.0143073	0.0139492	0.0134916	0.0129411	0.0122996	0.011566	0.0107368	0.00980556	0.00876198	0.00759101	0.00627078	0.00477229	0.00305616	0.00105879	-0.00132465	-0.00424115	-0.00772103	-0.0111906	-0.0127118	-0.0133089	-0.0143454	-0.0155228	-0.017499	-0.0192921	-0.0201462	-0.0196811	-0.0202918	-0.0208813	-0.0214658
Q3UDE2	ADDPNSIFLIDHAWTCR	3	0.318679	0	-0.00804083	-0.016611	-0.0257105	-0.0353394	-0.0454977	-0.0561853	-0.0674023	-0.0791486	-0.0914243	-0.104229	-0.117564	-0.131427	-0.145821	-0.160743	-0.176195	-0.192176	-0.208686	-0.225726	-0.243296	-0.261394	-0.280022	-0.299179	-0.318866	-0.339082	-0.359827	-0.381102	-0.402906	-0.42524	-0.448103	-0.471495	-0.788038	-0.819813	-0.849472	-0.877016	-0.902445	-0.925758	-0.946956	-0.966039	-0.983006	-0.997858	-1.01059	-1.23549	-1.20314	-1.17246	-1.14344
Q921I2	ADDSASEASSTGQEPCPR	1	0.255154	0	0.0981685	0.192644	0.283427	0.370517	0.453915	0.533619	0.609631	0.68195	0.750576	0.81551	0.876751	0.934298	0.988154	1.03832	1.08479	1.12756	1.16665	1.20204	1.23374	1.31408	1.37678	1.41943	1.44202	1.44456	1.42704	1.38947	1.33184	1.25416	1.15642	1.03863	0.900779	0.742878	0.564921	0.36691	0.148844	-0.0892761	-0.347451	-0.625682	-0.923966	-1.24231	-1.5807	-1.93915	-2.31765	-2.71621	-3.13483
Q05920	ADFAQACQDAGVR	4	0.395791	0	0.0500376	0.0958373	0.13752	0.175216	0.209086	0.239341	0.266193	0.289855	0.310532	0.328421	0.343711	0.356572	0.367072	0.375158	0.380697	0.383466	0.383134	0.379244	0.371176	0.358141	0.339281	0.313439	0.27889	0.233434	0.177957	0.133946	0.126441	0.115961	0.106233	0.100586	0.108323	0.13176	0.158833	0.16729	0.163727	0.171885	0.185921	0.201288	0.197922	0.187291	0.180879	0.203895	0.243122	0.286135	0.32311
P14206	ADHQPLTEASYVNLPTIALCNTDSPLR	1	0.526992	0	-0.00492929	-0.00961409	-0.0140526	-0.0182432	-0.0221836	-0.0258709	-0.0293025	-0.0324765	-0.0353915	-0.0380471	-0.0404436	-0.0425825	-0.044469	-0.0461123	-0.0475239	-0.0487174	-0.049709	-0.050517	-0.0511624	-0.0516659	-0.0520372	-0.0522786	-0.0523854	-0.0523417	-0.0521125	-0.0516267	-0.0507417	-0.0491825	-0.0465067	-0.0424917	-0.0387368	-0.0359571	-0.0335056	-0.0313481	-0.0275687	-0.0227879	-0.0187642	-0.0176172	-0.0169496	-0.0157746	-0.0144002	-0.0132864	-0.0139918	-0.0149662	-0.01518
Q6ZWX6	ADIEVACYGYEGIDAVK	1	0.636098	0	-0.000955584	-0.00188466	-0.00278606	-0.00365854	-0.00450059	-0.00531027	-0.00608557	-0.0068245	-0.00752509	-0.00818541	-0.00880357	-0.00937776	-0.00990666	-0.0103894	-0.0108255	-0.0112146	-0.0115569	-0.011853	-0.0121039	-0.0123114	-0.0124786	-0.01261	-0.0127118	-0.0127919	-0.012861	-0.0129328	-0.013023	-0.0131354	-0.0132105	-0.0130543	-0.0124542	-0.0109827	-0.00918188	-0.00769582	-0.00672869	-0.00557039	-0.00414854	-0.00291875	-0.00205263	-0.00164707	-0.00169936	-0.0019806	-0.00162828	-0.00123936	-0.00129591
P15331	ADQLCQQELR	1	0.78102	0	0.000267827	0.0005218	0.000761931	0.000988238	0.00120075	0.00139952	0.00158461	0.00175611	0.00191414	0.00205885	0.0021904	0.002309	0.00241495	0.00250861	0.00259043	0.00266087	0.00272047	0.0027698	0.00280948	0.00284008	0.00286175	0.00287432	0.0028772	0.00286912	0.00284767	0.00280842	0.0027434	0.00263989	0.00248699	0.00230842	0.00213603	0.00180197	0.00141942	0.00115588	0.00100903	0.000820535	0.000631501	0.000622725	0.000716628	0.000947055	0.00131747	0.00177937	0.00217952	0.00259855	0.00310116
O55131	ADTLTPEECQQFK	3	0.349073	0	-0.10818	-0.209987	-0.305415	-0.394458	-0.477115	-0.553387	-0.623286	-0.686828	-0.744041	-0.794962	-0.839642	-0.878141	-0.910554	-0.937007	-0.957645	-0.97264	-0.982178	-0.986459	-0.985686	-0.979995	-0.969235	-0.952861	-0.929597	-0.896682	-0.849367	-0.78815	-0.729667	-0.668503	-0.611186	-0.565013	-0.515259	-0.446258	-0.366553	-0.311942	-0.296806	-0.2995	-0.303013	-0.302347	-0.303525	-0.315203	-0.334962	-0.347042	-0.358389	-0.372817	-0.383824
Q08943	ADVIQATGDAICIFR	3	0.336662	0	-0.0863342	-0.167963	-0.244905	-0.317179	-0.384811	-0.447838	-0.506301	-0.560245	-0.609722	-0.654787	-0.695502	-0.731934	-0.764162	-0.792272	-0.816358	-0.83652	-0.852864	-0.865499	-0.874536	-0.880066	-0.882094	-0.880543	-0.875236	-0.865842	-0.851768	-0.831983	-0.804738	-0.767499	-0.719028	-0.667015	-0.624943	-0.589888	-0.559618	-0.534	-0.49646	-0.448994	-0.404104	-0.379864	-0.370838	-0.36199	-0.352989	-0.345481	-0.344247	-0.347367	-0.353226
P52480	AEGSDVANAVLDGADCIMLSGETAK	4	0.397401	0	0.0567201	0.112507	0.167327	0.221142	0.273905	0.325552	0.376017	0.425228	0.47311	0.519585	0.564572	0.607987	0.649746	0.689769	0.727975	0.764285	0.798623	0.830916	0.861101	0.889136	0.91506	0.938988	0.961125	0.981816	1.00162	1.02144	1.04268	1.06701	1.09402	1.11478	1.11232	1.08204	1.04215	1.00584	0.986283	0.966358	0.936935	0.896492	0.844943	0.782468	0.725213	0.677651	0.620631	0.551667	0.484115
Q3V3R1	AEIDLVCELAK	4	0.441056	0	0.0772213	0.151143	0.221756	0.289053	0.353026	0.41366	0.470947	0.524879	0.575455	0.622679	0.666558	0.707109	0.744368	0.778398	0.809273	0.83708	0.861921	0.883912	0.903182	0.919858	0.933996	0.945598	0.954619	0.960932	0.964276	0.964138	0.959525	0.948612	0.92877	0.899571	0.870989	0.842592	0.81299	0.785943	0.751092	0.708322	0.668269	0.646672	0.627206	0.604372	0.582021	0.562865	0.552571	0.542341	0.52816
Q99MR6	AEIISLCK	3	0.320864	0	-0.069062	-0.136724	-0.202922	-0.267588	-0.330635	-0.39195	-0.451412	-0.508899	-0.564289	-0.617456	-0.668275	-0.716625	-0.76242	-0.805623	-0.846225	-0.884254	-0.919781	-0.952938	-0.983935	-1.01309	-1.0409	-1.06817	-1.09625	-1.1273	-1.16268	-1.19174	-1.19372	-1.16177	-1.11302	-1.0719	-1.0411	-1.00494	-0.956412	-0.908518	-0.865137	-0.814936	-0.773194	-0.741533	-0.70525	-0.659155	-0.608469	-0.578764	-0.566153	-0.558181	-0.554153
Q9CU62	AESLIGVYPEQGDCVISK	3	0.283702	0	-0.260855	-0.503839	-0.728953	-0.936197	-1.12557	-1.29707	-1.45071	-1.58647	-1.70436	-1.80439	-1.88654	-1.95082	-1.99723	-2.02577	-2.03644	-2.02925	-2.00418	-1.96124	-1.90043	-1.70725	-1.52673	-1.36413	-1.21945	-1.09269	-0.983855	-0.892935	-0.819936	-0.764857	-0.727699	-0.70846	-0.832074	-0.830414	-0.829089	-0.828098	-0.827442	-0.827121	-0.827134	-0.827482	-0.822726	-0.824878	-0.828162	-0.832577	-0.838124	-0.844803	-0.852614
P08030	AEVVECVSLVELTSLK	1	0.537872	0	0.00315897	0.0063204	0.00947584	0.0126163	0.0157307	0.0188041	0.0218214	0.0247685	0.0276316	0.0303982	0.0330565	0.0355966	0.0380153	0.0403173	0.0425109	0.0446092	0.0466294	0.0485945	0.0505325	0.0524758	0.0544502	0.0564812	0.0585968	0.0608279	0.0632063	0.0657565	0.068457	0.0710994	0.0728516	0.0719208	0.06914	0.0659997	0.0626299	0.0598151	0.0558749	0.0506037	0.0457608	0.0440645	0.0428271	0.0414734	0.0403135	0.039531	0.0398372	0.0401089	0.0396477
Q99JI4	AEYLCQIGDKEGALTAFR	1	0.710376	0	0.00338871	0.00649162	0.00931405	0.0118619	0.0141427	0.0161661	0.0179427	0.0194834	0.0207995	0.0219026	0.0228047	0.0235179	0.0240521	0.0244144	0.0246101	0.0246421	0.0245104	0.0242106	0.0237324	0.023055	0.0221364	0.0209012	0.0192163	0.0168595	0.0136337	0.0103615	0.00905764	0.0097409	0.0110037	0.0116311	0.0113695	0.0109999	0.0111818	0.0117731	0.0114319	0.00791441	0.0041353	0.00154754	0.00143099	0.00143823	0.000990538	-0.000119087	6.1169e-05	0.00298451	0.00624213
Q8BML9	AFIHWVSQPLVCEIR	2	0.335192	0	0.0119462	0.0202808	0.0251769	0.0268232	0.0254518	0.0213652	0.014876	0.00629612	-0.00406582	-0.0159069	-0.0289329	-0.0428684	-0.0575633	-0.0730197	-0.0893392	-0.106738	-0.125567	-0.146348	-0.169816	-0.196961	-0.228992	-0.267654	-0.315646	-0.376657	-0.45069	-0.509115	-0.510959	-0.484695	-0.449073	-0.422604	-0.395604	-0.348437	-0.285234	-0.241554	-0.226803	-0.215612	-0.207293	-0.200456	-0.195308	-0.191613	-0.187849	-0.182399	-0.18263	-0.186523	-0.189696
P20108	AFQFVETHGEVCPANWTPESPTIKPSPTASK	1	0.305428	0	-0.0259327	-0.0507327	-0.0743573	-0.0967618	-0.11789	-0.137664	-0.156008	-0.172851	-0.18813	-0.201789	-0.21378	-0.224067	-0.232665	-0.239644	-0.245101	-0.249164	-0.251993	-0.253783	-0.254766	-0.255188	-0.2552	-0.25491	-0.254402	-0.253726	-0.252857	-0.2516	-0.24927	-0.2438	-0.229381	-0.19581	-0.155732	-0.110215	-0.0569977	-0.00723749	0.0474744	0.11001	0.165824	0.192572	0.227231	0.263071	0.294197	0.318535	0.327096	0.336761	0.357482
Q64737	AFTNPEDACSFITSANFPALVVK	1	0.333807	0	0.00508838	0.00949192	0.0132337	0.0163387	0.0188372	0.0207689	0.0221742	0.0230925	0.0235626	0.0236216	0.0233051	0.022646	0.0216634	0.0203609	0.0187332	0.0167656	0.0144327	0.0116973	0.0085087	0.00480334	0.000513098	-0.00444459	-0.0101763	-0.016824	-0.0245836	-0.0337292	-0.0446069	-0.0573616	-0.0703784	-0.0769675	-0.0783241	-0.0953132	-0.105357	-0.103079	-0.0939793	-0.0838327	-0.0732979	-0.0603939	-0.034661	0.0116255	0.0640549	0.1131	0.156547	0.194492	0.2275
P14869	AGAIAPCEVTVPAQNTGLGPEK	2	0.354284	0	0.0123508	0.0239333	0.0347517	0.0448107	0.0541167	0.0626776	0.0705029	0.0776028	0.0839892	0.0896749	0.0946745	0.0990035	0.102681	0.10573	0.108174	0.110039	0.111353	0.112146	0.112446	0.11228	0.111648	0.11053	0.108882	0.106622	0.103611	0.0996099	0.094216	0.0868411	0.0771212	0.06651	0.0588053	0.0541008	0.0505256	0.0473524	0.0408186	0.0326534	0.0260384	0.0244496	0.0251755	0.0272302	0.0288486	0.02961	0.0324239	0.0365898	0.0398109
Q9JLJ2	AGAPPGLFNVVQGGAATGQFLCHHR	3	0.361403	0	-0.0285253	-0.0549654	-0.0793333	-0.101645	-0.121922	-0.140194	-0.156498	-0.170876	-0.183376	-0.194053	-0.202967	-0.210188	-0.215797	-0.219884	-0.22255	-0.223897	-0.224033	-0.223064	-0.22108	-0.218115	-0.213989	-0.208243	-0.199916	-0.187115	-0.16703	-0.141674	-0.124284	-0.10264	-0.0791573	-0.0656036	-0.056684	-0.0410094	-0.0219028	-0.0216596	-0.0530097	-0.132191	-0.21382	-0.277938	-0.328711	-0.393573	-0.467808	-0.520928	-0.564688	-0.592646	-0.608689
Q8CDN6	AGCECLNESDEHGFDNCLR	4	0.480094	0	0.0756995	0.1473	0.214831	0.278324	0.337819	0.39337	0.445034	0.492873	0.536955	0.57735	0.614133	0.647382	0.677181	0.703617	0.726779	0.746759	0.763649	0.777539	0.788517	0.796644	0.801883	0.804109	0.80309	0.798431	0.789481	0.775162	0.753743	0.722927	0.682213	0.640313	0.610395	0.587603	0.568755	0.553696	0.529506	0.499169	0.473655	0.467104	0.471806	0.48646	0.501711	0.513216	0.527036	0.545579	0.561899
Q61545	AGDWQCPNPGCGNQNFAWR	4	0.334239	0	0.0227261	0.0440721	0.0640727	0.0827657	0.100199	0.116436	0.131543	0.145589	0.15864	0.170764	0.182026	0.192494	0.202213	0.211216	0.219521	0.227141	0.234075	0.240306	0.245805	0.25052	0.254376	0.257261	0.259011	0.259378	0.257987	0.254282	0.247514	0.237145	0.225178	0.220784	0.228869	0.241761	0.256752	0.272299	0.287025	0.302181	0.317967	0.33446	0.361043	0.402428	0.445338	0.481882	0.510027	0.54368	0.581837
Q6ZWX6	AGLNCSTETMPIK	2	0.345461	0	-0.00748748	-0.0144951	-0.021013	-0.0270307	-0.032536	-0.0375133	-0.0419469	-0.0458219	-0.0491236	-0.0518381	-0.0539527	-0.0554555	-0.05634	-0.0566046	-0.0562511	-0.0552843	-0.0537132	-0.0515506	-0.0488137	-0.0455247	-0.041711	-0.0374047	-0.0326413	-0.0274574	-0.0218842	-0.0159296	-0.00953238	-0.00242295	0.00610465	0.0169148	0.0315467	0.0499631	0.0672216	0.0807443	0.0934268	0.109217	0.126741	0.140545	0.144791	0.141233	0.135307	0.131162	0.135103	0.137918	0.1368
Q9QYB1	AGSDGESIGNCPFSQR	1	0.281646	0	0.0440243	0.0865555	0.127541	0.166924	0.204636	0.240585	0.27468	0.306832	0.336961	0.364991	0.390852	0.414487	0.435883	0.455073	0.472119	0.487108	0.500159	0.511422	0.521081	0.529344	0.536368	0.542295	0.547264	0.551405	0.5548	0.557395	0.558691	0.556826	0.546262	0.517354	0.473321	0.422776	0.374224	0.334999	0.289686	0.23258	0.177104	0.147228	0.131753	0.125416	0.122679	0.119401	0.113347	0.107509	0.0993063
P42932	AHEILPELVCCSAK	3	0.370124	0	0.0144062	0.0257878	0.0342816	0.0400364	0.0432348	0.0441138	0.0429176	0.0398888	0.0352662	0.0292833	0.022165	0.01412	0.0052556	-0.00444374	-0.015074	-0.0268228	-0.0399864	-0.0549939	-0.0724424	-0.0931185	-0.117947	-0.148219	-0.185872	-0.233413	-0.290209	-0.334034	-0.335405	-0.326141	-0.316348	-0.310329	-0.296916	-0.2654	-0.223271	-0.197593	-0.192691	-0.17724	-0.160433	-0.14782	-0.145866	-0.146065	-0.145754	-0.141579	-0.140242	-0.148765	-0.15943
Q01853	AIANECQANFISIK	4	0.320747	0	0.0724163	0.141928	0.208462	0.271941	0.332271	0.389324	0.442974	0.4931	0.53959	0.58234	0.621256	0.656259	0.687332	0.714531	0.737946	0.757704	0.773978	0.786985	0.796992	0.804293	0.809106	0.811623	0.81203	0.810494	0.80712	0.801817	0.793874	0.780676	0.754398	0.701197	0.626891	0.542552	0.458445	0.385473	0.30342	0.204855	0.108723	0.0480629	-0.00320688	-0.0591275	-0.111659	-0.156711	-0.192981	-0.232785	-0.278686
D3YXK2	AIEDEGGNPDEIEVTSECNK	3	0.335747	0	-0.0967184	-0.189018	-0.276835	-0.360105	-0.438747	-0.512665	-0.58176	-0.645943	-0.705131	-0.75925	-0.808239	-0.85205	-0.890699	-0.924276	-0.952918	-0.976814	-0.996211	-1.01142	-1.02283	-1.03084	-1.03575	-1.03771	-1.03667	-1.03177	-1.0195	-0.991024	-0.945034	-0.88382	-0.821265	-0.771499	-0.720324	-0.647454	-0.559414	-0.495874	-0.473379	-0.468497	-0.465822	-0.459772	-0.451954	-0.451432	-0.457489	-0.460662	-0.460067	-0.455197	-0.45042
D3YXK2	AIEDEGGNPDEIEVTSECNKK	2	0.335178	0	-0.0175349	-0.0338473	-0.0489493	-0.0628538	-0.0755773	-0.0871412	-0.0975692	-0.106887	-0.11512	-0.122299	-0.128452	-0.133614	-0.137818	-0.1411	-0.1435	-0.145059	-0.14582	-0.14583	-0.145134	-0.143773	-0.141752	-0.139044	-0.135586	-0.131241	-0.125739	-0.118496	-0.108144	-0.0912435	-0.0611044	-0.0267008	-0.0132415	-0.013649	-0.0214032	-0.0278457	-0.026111	-0.0233492	-0.0223215	-0.0234405	-0.0274891	-0.0355762	-0.0465332	-0.0529508	-0.0524957	-0.0417482	-0.0308774
Q8BJU0	AIELNPANAVYFCNR	1	0.307477	0	0.00175865	0.0048546	0.00921639	0.0147674	0.0214129	0.029026	0.0374782	0.0466441	0.0564024	0.0666373	0.0772388	0.0881071	0.0991914	0.110494	0.122045	0.133906	0.14617	0.158971	0.172482	0.186915	0.202475	0.219397	0.23797	0.258559	0.281626	0.307719	0.337269	0.369537	0.398703	0.409085	0.402174	0.390388	0.375928	0.364377	0.347441	0.322332	0.29798	0.289654	0.283285	0.273616	0.265244	0.2605	0.261275	0.260841	0.257664
Q61990	AITIAGIPQSIIECVK	4	0.524622	0	0.0637745	0.125627	0.185431	0.243052	0.298327	0.351048	0.401008	0.448006	0.491854	0.532378	0.569418	0.602843	0.632637	0.658921	0.681907	0.701906	0.719345	0.734778	0.748914	0.762581	0.776491	0.791372	0.807963	0.826359	0.842266	0.835893	0.793811	0.732405	0.668438	0.620695	0.56956	0.48834	0.388348	0.326254	0.322818	0.352381	0.383595	0.404442	0.423246	0.456661	0.499282	0.523583	0.540143	0.549519	0.553558
P60335	AITIAGVPQSVTECVK	4	0.541868	0	0.069351	0.134806	0.196378	0.254085	0.307949	0.357999	0.404269	0.446799	0.485635	0.52083	0.552443	0.58054	0.605206	0.626541	0.644661	0.659686	0.67175	0.680994	0.687565	0.691593	0.693096	0.691998	0.688119	0.681113	0.670365	0.654802	0.632574	0.600893	0.557733	0.509114	0.472001	0.444917	0.421728	0.401997	0.368592	0.326303	0.289979	0.278471	0.27955	0.287791	0.295964	0.301751	0.314931	0.33409	0.350983
Q62188	AITVASQTNCPLYVTK	1	0.627536	0	-0.000625969	-0.00121361	-0.00176256	-0.00227246	-0.00274294	-0.00317348	-0.00356373	-0.00391345	-0.0042226	-0.00449131	-0.00471994	-0.00490909	-0.00506012	-0.00517516	-0.00525678	-0.00530807	-0.00533258	-0.0053344	-0.0053181	-0.00528837	-0.00524832	-0.00519991	-0.00514378	-0.00507827	-0.00499752	-0.00488776	-0.00471986	-0.0044366	-0.00395719	-0.00328927	-0.00291427	-0.00291626	-0.00293619	-0.00290573	-0.00241633	-0.00165908	-0.000973851	-0.000780899	-0.000984523	-0.0012606	-0.00149685	-0.00169709	-0.00211794	-0.00279295	-0.00363258
P11499	AKFENLCK	1	0.323881	0	0.00660679	0.0125928	0.0179644	0.022729	0.0268954	0.0304736	0.0334763	0.0359186	0.0378184	0.0391965	0.040077	0.0404874	0.0404646	0.0400554	0.0393117	0.0382906	0.037054	0.0356676	0.0342007	0.032715	0.0312245	0.0297076	0.0281072	0.0263133	0.0241324	0.0212277	0.0170107	0.0105436	0.000813189	-0.0114632	-0.0199842	-0.0248196	-0.0291112	-0.0324561	-0.0415993	-0.053901	-0.0613906	-0.0529149	-0.0524375	-0.069536	-0.0886096	-0.0982999	-0.0875541	-0.0788839	-0.0754672
Q93092	ALAGCDFLTISPK	3	0.391152	0	-0.00760503	-0.0149864	-0.0221588	-0.0291381	-0.0359433	-0.0426	-0.0491336	-0.0555684	-0.0619271	-0.0682309	-0.0744989	-0.0807475	-0.086981	-0.093191	-0.0993623	-0.105472	-0.111489	-0.117373	-0.123076	-0.128539	-0.133713	-0.138548	-0.142988	-0.146973	-0.150442	-0.153352	-0.155743	-0.157988	-0.161483	-0.16906	-0.178926	-0.189863	-0.201619	-0.211985	-0.223497	-0.237448	-0.251039	-0.258951	-0.264244	-0.268192	-0.270704	-0.272057	-0.272626	-0.2723	-0.271044
P05064	ALANSLACQGK	1	0.298253	0	-0.0152676	-0.0304863	-0.0456864	-0.0608996	-0.0761647	-0.0915338	-0.107057	-0.122779	-0.138738	-0.154968	-0.171492	-0.188326	-0.205447	-0.22279	-0.240268	-0.257772	-0.275168	-0.292296	-0.30897	-0.324997	-0.34027	-0.354736	-0.368384	-0.381283	-0.393639	-0.405942	-0.4193	-0.436141	-0.461193	-0.499037	-0.541663	-0.583888	-0.620343	-0.645096	-0.675345	-0.714057	-0.745779	-0.745869	-0.727348	-0.688816	-0.644117	-0.601933	-0.561099	-0.515021	-0.471373
Q6P1B1	ALCADLSPR	3	0.36828	0	-0.0254806	-0.0495847	-0.0723433	-0.0937919	-0.113976	-0.132957	-0.150803	-0.167586	-0.183384	-0.198276	-0.21235	-0.225695	-0.238393	-0.250515	-0.262124	-0.273272	-0.283998	-0.294312	-0.304186	-0.313506	-0.321959	-0.328916	-0.333179	-0.332581	-0.324616	-0.314989	-0.321683	-0.364983	-0.426465	-0.476594	-0.506352	-0.530799	-0.562872	-0.599269	-0.629248	-0.627666	-0.614779	-0.606018	-0.622943	-0.645269	-0.665891	-0.669267	-0.662482	-0.669833	-0.682942
Q60864	ALDLDSSCK	1	0.69418	0	0.00079381	0.00158069	0.00236249	0.00314124	0.00391919	0.00469893	0.00548318	0.00627475	0.00707651	0.0078914	0.00872237	0.0095724	0.0104448	0.0113434	0.0122719	0.0132339	0.0142334	0.0152738	0.0163586	0.0174896	0.0186612	0.019863	0.0210803	0.0222935	0.0234772	0.0245984	0.0256141	0.0264832	0.0271888	0.0277576	0.0287772	0.0291672	0.0286956	0.0282153	0.028533	0.0294466	0.0311348	0.0337233	0.0341441	0.0351749	0.0367396	0.0385219	0.0412105	0.0435971	0.0444286
P23506	ALDVGSGSGILTACFAR	1	0.304842	0	0.0202595	0.0385315	0.0548397	0.0692096	0.0816715	0.0922629	0.101022	0.107988	0.113197	0.116685	0.118487	0.118634	0.117144	0.114017	0.109244	0.102801	0.0946528	0.0847452	0.073008	0.0593541	0.0436921	0.0259327	0.00602302	-0.0159101	-0.0390606	-0.0612499	-0.0813581	-0.123982	-0.183976	-0.238393	-0.278515	-0.313633	-0.35178	-0.390279	-0.434117	-0.481139	-0.517165	-0.542457	-0.567603	-0.598793	-0.635003	-0.658763	-0.660358	-0.652668	-0.642494
Q9CX34	ALEQNPDDAQYYCQR	3	0.328757	0	-0.0562517	-0.113785	-0.17237	-0.231757	-0.291636	-0.351608	-0.411258	-0.470176	-0.527952	-0.58419	-0.638501	-0.690527	-0.740074	-0.787153	-0.83191	-0.87464	-0.915824	-0.956163	-0.996644	-1.03858	-1.08357	-1.13387	-1.19294	-1.26542	-1.35092	-1.41165	-1.39419	-1.32059	-1.22578	-1.15061	-1.0827	-0.984463	-0.857227	-0.759142	-0.708602	-0.667636	-0.636747	-0.611857	-0.583562	-0.553768	-0.524059	-0.505001	-0.514552	-0.541966	-0.562112
P40124	ALLATASQCQQPAGNK	3	0.336095	0	-0.106951	-0.207671	-0.302152	-0.390388	-0.472376	-0.548113	-0.617607	-0.680871	-0.737926	-0.788804	-0.833548	-0.872214	-0.90489	-0.931695	-0.952776	-0.968298	-0.978452	-0.983441	-0.98348	-0.978731	-0.969096	-0.954141	-0.932827	-0.902864	-0.860134	-0.804024	-0.748537	-0.694795	-0.642888	-0.595407	-0.54001	-0.466766	-0.385337	-0.325046	-0.288549	-0.242846	-0.196351	-0.154731	-0.128649	-0.108529	-0.0892931	-0.0612639	-0.0245164	0.0122804	0.038215
Q8CG48	ALNCEIEELER	4	0.385467	0	0.100639	0.195869	0.285706	0.37017	0.449288	0.523101	0.591656	0.655009	0.713222	0.766367	0.814523	0.85778	0.896237	0.930004	0.959195	0.983931	1.00433	1.0205	1.03252	1.04038	1.04381	1.04209	1.03379	1.016	0.984589	0.943642	0.913397	0.899213	0.896389	0.894441	0.879933	0.850834	0.81837	0.801968	0.809336	0.826296	0.836008	0.836291	0.840988	0.85627	0.87735	0.879279	0.856464	0.819968	0.785964
Q61543	ALNEACESVIQTACK	4	0.373834	0	0.0211175	0.0414485	0.0609784	0.079692	0.0975714	0.114594	0.130737	0.145979	0.160299	0.173679	0.186101	0.197551	0.208022	0.217515	0.22604	0.233609	0.240243	0.245967	0.250816	0.254831	0.258056	0.26054	0.262336	0.263492	0.264041	0.26397	0.263139	0.261065	0.256598	0.248511	0.236244	0.224694	0.217082	0.212379	0.203304	0.189126	0.17314	0.161628	0.160849	0.158869	0.155984	0.153198	0.148151	0.143899	0.143944
Q61753	ALQSGQCAGAALDVFTEEPPRDR	4	0.366068	0	0.00807595	0.015729	0.0229811	0.0298566	0.0363856	0.0426085	0.0485679	0.0543082	0.0598745	0.0653136	0.0706729	0.0760006	0.0813403	0.0867304	0.0922067	0.097802	0.103545	0.109458	0.115558	0.121842	0.128265	0.134733	0.141099	0.147125	0.152445	0.156475	0.158341	0.157043	0.153067	0.152479	0.161556	0.189558	0.229041	0.267355	0.292142	0.316078	0.345198	0.379149	0.420901	0.460814	0.49319	0.519511	0.553538	0.591629	0.626145
P70168	ALQSNILPFCDEVMQLLLENLGNENVHR	3	0.332252	0	-0.0783158	-0.152688	-0.223091	-0.2895	-0.351891	-0.410236	-0.464515	-0.514717	-0.560841	-0.6029	-0.640919	-0.674943	-0.70506	-0.731415	-0.754184	-0.773582	-0.789857	-0.803292	-0.814189	-0.82281	-0.82911	-0.832665	-0.832333	-0.825431	-0.806678	-0.773593	-0.741524	-0.733612	-0.742728	-0.751539	-0.739657	-0.705388	-0.667041	-0.654117	-0.673792	-0.697741	-0.710682	-0.713718	-0.730757	-0.763389	-0.802673	-0.811793	-0.791084	-0.760678	-0.733782
Q60864	ALSAGNIDDALQCYSEAIK	3	0.367305	0	-0.0575331	-0.111962	-0.163299	-0.211558	-0.256757	-0.298923	-0.338083	-0.374269	-0.407514	-0.437854	-0.465327	-0.489974	-0.511837	-0.530958	-0.547382	-0.561154	-0.572319	-0.580922	-0.587006	-0.590603	-0.591704	-0.590261	-0.586171	-0.579239	-0.569123	-0.555224	-0.536552	-0.511735	-0.480516	-0.44857	-0.422223	-0.405636	-0.396541	-0.388737	-0.368835	-0.342204	-0.315949	-0.297677	-0.292111	-0.281562	-0.266326	-0.249712	-0.236998	-0.226811	-0.21915
Q8VDF2	ALSEDEPCSSSAVK	1	0.728273	0	-0.00135445	-0.00265978	-0.003909	-0.00509455	-0.00620726	-0.00723542	-0.00816698	-0.00898999	-0.00969269	-0.0102636	-0.0106918	-0.0109671	-0.0110841	-0.0110431	-0.0108482	-0.0105078	-0.0100353	-0.00945007	-0.00877892	-0.00805642	-0.00732219	-0.00662753	-0.0060405	-0.00562817	-0.0052832	-0.00405682	-0.000742647	0.00448039	0.00973901	0.013688	0.0171915	0.0219428	0.02794	0.0327326	0.0345726	0.0348946	0.034742	0.0345483	0.0352046	0.0357163	0.0355098	0.0337684	0.0296857	0.0236731	0.0188879
Q9DBZ5	ALTNLPHTDFTLCK	1	0.280468	0	0.0870287	0.167719	0.242149	0.310404	0.372584	0.42881	0.479218	0.523951	0.563163	0.597017	0.62569	0.649369	0.668253	0.682555	0.6925	0.698327	0.700286	0.698639	0.693657	0.685586	0.674533	0.660491	0.643303	0.622547	0.59727	0.565315	0.521469	0.452382	0.331294	0.190859	0.132221	0.0974994	0.0748116	0.0549259	0.028786	0.00586028	-0.00959843	-0.0157389	-0.00887447	0.0172328	0.0604559	0.0827187	0.106657	0.137956	0.155282
Q9CR57	ALVDGPCTR	1	0.689768	0	0.00254005	0.00484842	0.00692952	0.0087882	0.0104305	0.0118642	0.0130979	0.0141401	0.0149996	0.0156856	0.0162073	0.0165739	0.0167937	0.0168739	0.0168212	0.0166414	0.0163397	0.01592	0.015385	0.0147344	0.0139607	0.0130491	0.0119759	0.0107042	0.00917667	0.00730603	0.00496612	0.0020311	-0.00135388	-0.00415727	-0.00495529	-0.00465462	-0.00445238	-0.00461217	-0.00542856	-0.00621685	-0.00652654	-0.006178	-0.00618672	-0.00647521	-0.00688313	-0.00714788	-0.00617162	-0.00477139	-0.00354632
Q61753	ALVDHENVISCPHLGASTK	4	0.350854	0	0.100224	0.196342	0.288329	0.376156	0.459792	0.539198	0.614335	0.685167	0.751664	0.8138	0.871555	0.924915	0.973897	1.01855	1.05895	1.09519	1.1274	1.15572	1.18034	1.20145	1.21916	1.2335	1.24438	1.25126	1.25237	1.24386	1.22604	1.1911	1.14919	1.1161	1.0865	1.04546	0.993807	0.955108	0.937915	0.929772	0.925938	0.922907	0.917416	0.913272	0.910886	0.911383	0.926001	0.950563	0.968878
P29341	ALYDTFSAFGNILSCK	2	0.314132	0	-0.00287528	-0.00509096	-0.00668391	-0.00769415	-0.00816863	-0.00816486	-0.00774271	-0.00696302	-0.00588742	-0.00457812	-0.00309764	-0.00150774	0.000144582	0.00183071	0.0035331	0.00524614	0.00697742	0.00874916	0.0106	0.0125868	0.0147876	0.017304	0.0202654	0.0238341	0.0282095	0.0336277	0.0403149	0.0481917	0.0556091	0.0568949	0.0489399	0.0290384	0.0124415	0.00185643	-0.00790733	-0.0232369	-0.0476625	-0.0674167	-0.0787492	-0.088731	-0.098127	-0.107489	-0.11736	-0.126789	-0.135715
Q61024	AMTEDGFLAVCSEAK	1	0.645068	0	-0.00623303	-0.0119071	-0.0170314	-0.021616	-0.0256734	-0.0292202	-0.032274	-0.0348522	-0.0369725	-0.0386528	-0.0399105	-0.0407631	-0.0412241	-0.041303	-0.0410071	-0.0403415	-0.0393083	-0.0379065	-0.0361308	-0.0339702	-0.031403	-0.0283955	-0.0248968	-0.0208318	-0.0160877	-0.0104962	-0.00382447	0.00412569	0.0129179	0.0202284	0.0247929	0.02855	0.0317402	0.0345089	0.037471	0.0404288	0.0429518	0.0445323	0.0451204	0.0447754	0.0442078	0.0437605	0.0432227	0.0421626	0.0408802
Q61584	ANDQEPCGWWLAK	3	0.362399	0	-0.0265222	-0.0521057	-0.0767483	-0.100448	-0.123203	-0.145013	-0.165878	-0.1858	-0.204781	-0.222826	-0.23994	-0.256131	-0.27141	-0.28579	-0.299288	-0.311924	-0.323717	-0.334693	-0.344876	-0.354292	-0.362958	-0.37088	-0.378048	-0.384418	-0.389886	-0.394235	-0.397049	-0.397633	-0.39546	-0.392314	-0.390045	-0.397262	-0.412738	-0.429117	-0.435274	-0.436695	-0.437938	-0.442698	-0.457836	-0.463521	-0.463933	-0.464874	-0.471136	-0.478844	-0.489775
Q6P5D8	ANLGVFTVCAPR	1	0.292481	0	-0.0177762	-0.0343443	-0.0496897	-0.0637969	-0.076649	-0.0882266	-0.0985091	-0.107475	-0.115103	-0.12137	-0.126252	-0.129725	-0.131765	-0.132347	-0.131444	-0.129032	-0.125085	-0.119577	-0.112485	-0.10379	-0.0934972	-0.0816321	-0.06825	-0.0534587	-0.0374713	-0.0207462	-0.00441572	0.00821469	0.00704513	-0.00869677	0.014049	0.107114	0.24449	0.370682	0.441551	0.504204	0.578558	0.672081	0.797966	0.972123	1.15707	1.20774	1.09537	0.917927	0.810211
P97461	AQCPIVER	1	0.276029	0	0.0633017	0.123385	0.180231	0.233824	0.284144	0.331163	0.374859	0.415217	0.452229	0.485897	0.51623	0.54325	0.567019	0.587638	0.60523	0.619942	0.631948	0.641442	0.648646	0.65378	0.65695	0.658188	0.657441	0.654527	0.649034	0.640128	0.626143	0.603956	0.569021	0.520682	0.476361	0.444236	0.417796	0.395212	0.352985	0.297848	0.249136	0.231079	0.229211	0.232667	0.233993	0.231843	0.239211	0.252736	0.262539
P80315	AQDIEAGDGTTSVVIIAGSLLDSCTK	3	0.350164	0	-0.0137145	-0.0268904	-0.0395345	-0.051655	-0.0632627	-0.0743727	-0.0850018	-0.0951689	-0.104894	-0.1142	-0.12311	-0.131651	-0.139851	-0.147739	-0.155346	-0.162707	-0.169854	-0.176823	-0.183647	-0.190355	-0.19695	-0.20341	-0.209681	-0.215654	-0.221128	-0.225752	-0.22893	-0.229821	-0.228188	-0.22728	-0.232485	-0.24508	-0.261802	-0.27952	-0.291061	-0.299838	-0.310158	-0.326643	-0.354019	-0.388578	-0.422433	-0.452248	-0.480412	-0.513403	-0.549355
Q9CQ48	AQDIQCGLQSR	2	0.289049	0	-0.0710733	-0.137733	-0.199988	-0.257846	-0.311317	-0.360416	-0.405157	-0.445558	-0.481639	-0.513421	-0.540929	-0.564193	-0.583242	-0.598114	-0.608849	-0.615494	-0.618105	-0.616743	-0.611482	-0.602409	-0.589626	-0.573255	-0.553449	-0.530396	-0.504342	-0.475623	-0.444729	-0.412308	-0.377499	-0.306952	-0.188789	-0.0838694	0.00040978	0.0721835	0.140572	0.202403	0.255714	0.300779	0.338032	0.368109	0.39194	0.410908	0.427012	0.442227	0.449654
Q80X90	AQITNPSGASTECFVK	3	0.351545	0	-0.00264417	-0.00719927	-0.0135303	-0.021491	-0.030903	-0.0415353	-0.0531519	-0.0655199	-0.0784124	-0.0916105	-0.104906	-0.11811	-0.131139	-0.144041	-0.156945	-0.170077	-0.183774	-0.198505	-0.214907	-0.233789	-0.256029	-0.282781	-0.315679	-0.356614	-0.403964	-0.435873	-0.427258	-0.415037	-0.405413	-0.397416	-0.376584	-0.333904	-0.280861	-0.247994	-0.236533	-0.20342	-0.166682	-0.137119	-0.127305	-0.120856	-0.112689	-0.096275	-0.0875226	-0.100459	-0.114533
P62918	AQLNIGNVLPVGTMPEGTIVCCLEEKPGDR	1	0.261391	0	-0.0649402	-0.123883	-0.176828	-0.223776	-0.264727	-0.29968	-0.328636	-0.351595	-0.368556	-0.37952	-0.384486	-0.383455	-0.376427	-0.363402	-0.344379	-0.319358	-0.28834	-0.251325	-0.208313	-0.0933046	0.0101065	0.0988838	0.173027	0.232537	0.277413	0.307655	0.323264	0.324238	0.310579	0.282287	0.23936	0.1818	0.109605	0.0227774	-0.0786842	-0.19478	-0.325509	-0.470872	-0.630869	-0.805499	-0.994763	-1.19866	-1.41719	-1.65036	-1.89816
P48678	AQNTWGCGSSLR	1	0.302738	0	0.0599095	0.115976	0.168225	0.216687	0.261399	0.302409	0.339771	0.373547	0.403801	0.430608	0.454046	0.474203	0.491179	0.505092	0.516068	0.52424	0.52975	0.532743	0.53337	0.531752	0.527877	0.521618	0.512724	0.500747	0.484937	0.464026	0.435918	0.397631	0.347496	0.293319	0.254621	0.228502	0.206273	0.186783	0.153362	0.113049	0.0815552	0.0766863	0.0780845	0.0822434	0.0858112	0.0893012	0.107696	0.131409	0.148817
Q9Z0S1	ASAYVFASPGCK	1	0.31851	0	0.0252575	0.0487564	0.0705213	0.0905792	0.108964	0.125718	0.14089	0.154527	0.16668	0.177399	0.186738	0.19475	0.201485	0.206989	0.211305	0.214475	0.216537	0.217521	0.217453	0.216341	0.214141	0.210756	0.206035	0.199737	0.191488	0.180707	0.16653	0.147999	0.125626	0.105289	0.0947325	0.0881765	0.0815642	0.075125	0.0659656	0.0562145	0.049703	0.0503368	0.0511454	0.0553217	0.0601896	0.0645249	0.0729154	0.0835568	0.092027
O08788	ASEQIYGSPSSSPYECLR	1	0.329234	0	-0.0196575	-0.0384639	-0.0564046	-0.073463	-0.089619	-0.104846	-0.119116	-0.132399	-0.144661	-0.15587	-0.165989	-0.17498	-0.182806	-0.18943	-0.194817	-0.198931	-0.201735	-0.203193	-0.203273	-0.201946	-0.199201	-0.195048	-0.189525	-0.182716	-0.174788	-0.166036	-0.156959	-0.148205	-0.139658	-0.127772	-0.106895	-0.0656442	-0.0122386	0.0400612	0.0789064	0.120934	0.172165	0.225215	0.289405	0.347163	0.387448	0.413309	0.430022	0.440745	0.447072
O55135	ASFENNCEVGCFAK	4	0.529367	0	0.0768703	0.150017	0.219386	0.284919	0.346551	0.404198	0.457783	0.507235	0.552497	0.593522	0.630279	0.662755	0.69101	0.71518	0.73546	0.752097	0.765402	0.775753	0.783595	0.78939	0.79337	0.795546	0.795542	0.791912	0.780195	0.7516	0.710122	0.665024	0.619964	0.583367	0.539852	0.473673	0.39677	0.35077	0.344164	0.350858	0.357055	0.358702	0.369661	0.393324	0.421563	0.428098	0.42768	0.426953	0.425617
P14873	ASLTLFCPEEGDWK	4	0.351603	0	0.0104352	0.0212819	0.032506	0.0440713	0.0559329	0.0680312	0.0803057	0.0926977	0.10515	0.117609	0.130023	0.142346	0.154555	0.166652	0.178651	0.190584	0.202497	0.214451	0.226532	0.238839	0.251465	0.264514	0.278111	0.292406	0.30758	0.323824	0.341229	0.359268	0.375088	0.381763	0.378623	0.368488	0.357178	0.350987	0.345915	0.336294	0.326653	0.327835	0.3349	0.348359	0.365895	0.384533	0.3996	0.414584	0.43009
Q9Z1G4	ASLYPCPETPQER	3	0.326857	0	-0.108699	-0.209862	-0.303524	-0.389729	-0.468535	-0.540021	-0.604279	-0.661403	-0.711499	-0.754676	-0.791054	-0.820761	-0.843912	-0.860614	-0.87096	-0.875034	-0.872897	-0.864573	-0.850024	-0.829081	-0.801259	-0.765549	-0.719964	-0.660776	-0.583379	-0.496675	-0.42784	-0.368841	-0.321884	-0.281847	-0.234652	-0.173007	-0.104921	-0.052348	-0.0281605	-0.0100441	0.0104297	0.0324183	0.051081	0.0623349	0.0652562	0.0673505	0.078012	0.0892577	0.097233
P47955	ASVSELACIYSALILHDDEVTVTEDK	1	0.701682	0	-0.00367213	-0.0069791	-0.00993101	-0.0125389	-0.0148162	-0.0167802	-0.0184488	-0.0198398	-0.0209707	-0.0218587	-0.0225203	-0.0229712	-0.0232195	-0.0232654	-0.023103	-0.0227203	-0.0220977	-0.0212064	-0.0200061	-0.0184437	-0.0164555	-0.0139547	-0.0108152	-0.00688498	-0.00224628	0.00159654	0.00273022	0.00570192	0.010347	0.0143539	0.0163125	0.0168113	0.0170997	0.0180869	0.0194731	0.0168512	0.013245	0.0106489	0.0105279	0.0104639	0.0102568	0.00994118	0.00958535	0.0115356	0.0141673
Q9ERK4	ATIELCSTHANDASALR	4	0.32714	0	0.0732602	0.143376	0.210266	0.273846	0.334015	0.390643	0.443604	0.492779	0.538061	0.579352	0.616573	0.649664	0.678652	0.703665	0.724901	0.742627	0.757194	0.769043	0.77872	0.786833	0.793821	0.800031	0.805656	0.810151	0.809597	0.790542	0.748639	0.694622	0.635498	0.585979	0.531749	0.453585	0.36214	0.302497	0.283908	0.28255	0.281945	0.275529	0.275301	0.286843	0.301792	0.293999	0.280403	0.264054	0.245451
Q922Q8	ATVLDLSCNK	4	0.477414	0	0.0420381	0.0823784	0.12097	0.157762	0.192689	0.225667	0.256615	0.285462	0.312147	0.336622	0.35885	0.378814	0.396561	0.412206	0.425902	0.437843	0.448263	0.45744	0.4657	0.473381	0.480694	0.487773	0.494683	0.501372	0.507569	0.512555	0.514617	0.509877	0.490679	0.449636	0.406611	0.373381	0.345659	0.326547	0.287097	0.230883	0.183286	0.179897	0.203215	0.24988	0.299214	0.340625	0.384261	0.438111	0.488859
Q8CEC0	ATVNCSTIPIAER	3	0.342564	0	-0.0448643	-0.0888879	-0.132062	-0.174377	-0.215819	-0.256372	-0.296014	-0.334724	-0.372474	-0.409236	-0.444976	-0.479655	-0.51323	-0.545655	-0.576874	-0.606827	-0.635448	-0.662661	-0.688385	-0.712536	-0.735032	-0.755807	-0.774817	-0.792073	-0.80772	-0.82222	-0.836895	-0.855499	-0.886195	-0.921254	-0.930979	-0.92135	-0.898576	-0.873228	-0.859212	-0.847212	-0.832965	-0.81642	-0.796777	-0.770553	-0.727607	-0.663012	-0.576796	-0.487222	-0.422568
Q9R0P5	AVIFCLSADKK	1	0.654689	0	0.00422064	0.00828091	0.0121813	0.0159222	0.0195042	0.022928	0.0261943	0.0293036	0.0322564	0.0350534	0.0376948	0.0401811	0.0425122	0.0446879	0.0467077	0.0485711	0.0502771	0.0518247	0.0532125	0.054439	0.0555022	0.0564	0.0571304	0.0576916	0.0580823	0.0583037	0.0583616	0.0582742	0.0580771	0.0577877	0.0573294	0.0563414	0.0549393	0.0533926	0.0520764	0.0507799	0.0493571	0.0476945	0.0449434	0.0408988	0.0368004	0.0333266	0.0305373	0.0272561	0.0236569
P18760	AVLFCLSEDKK	1	0.659872	0	0.000663837	0.00130649	0.00192777	0.00252749	0.0031054	0.00366115	0.0041944	0.00470485	0.00519228	0.00565651	0.00609743	0.00651504	0.00690969	0.00728213	0.00763334	0.00796449	0.00827697	0.00857243	0.00885274	0.00911977	0.00937428	0.00961636	0.00984558	0.0100608	0.0102596	0.0104374	0.0105844	0.0106801	0.0106819	0.0105351	0.0103725	0.0102617	0.0101331	0.0100002	0.00974728	0.00943874	0.00922068	0.00924205	0.00910071	0.00876214	0.0083884	0.0080989	0.00810449	0.00806815	0.00785414
Q8BK67	AVQDLCGWR	2	0.343576	0	0.0103421	0.0200187	0.0290342	0.0373935	0.0451029	0.0521706	0.0586059	0.0644192	0.0696224	0.0742282	0.078251	0.0817063	0.084613	0.086993	0.08887	0.0902694	0.0912184	0.0917453	0.0918791	0.0916443	0.0910402	0.0900457	0.0886159	0.0866698	0.0840681	0.0805735	0.0757883	0.0691351	0.0602622	0.0506075	0.0438155	0.0396994	0.0366677	0.0342876	0.0290336	0.0223356	0.0172773	0.0173766	0.0199352	0.0247108	0.0294009	0.0331266	0.0384244	0.0451633	0.0509926
Q8BJ71	AVYCIIGR	1	0.285652	0	-0.0308503	-0.0601264	-0.0877886	-0.11379	-0.138068	-0.160535	-0.18109	-0.199624	-0.216017	-0.230133	-0.241828	-0.250943	-0.257344	-0.26094	-0.26168	-0.259586	-0.254804	-0.247735	-0.239345	-0.232002	-0.231431	-0.241796	-0.226529	-0.124028	0.0094193	0.0986948	0.155512	0.207724	0.28163	0.370173	0.411248	0.4068	0.393213	0.38489	0.392758	0.411344	0.436422	0.429708	0.367652	0.280971	0.220291	0.173194	0.103467	-0.00475009	-0.1439
Q9D0I9	AWNLICDVSR	1	0.50335	0	-0.00263597	-0.00521481	-0.00773513	-0.0101954	-0.0125936	-0.0149276	-0.0171947	-0.0193921	-0.0215169	-0.0235658	-0.0255354	-0.027422	-0.0292216	-0.0309296	-0.032541	-0.0340508	-0.0354537	-0.0367444	-0.0379174	-0.0389684	-0.0398983	-0.040712	-0.0414187	-0.0420336	-0.0425808	-0.0430985	-0.0436465	-0.0443018	-0.0450939	-0.0457987	-0.0453265	-0.0433479	-0.0412192	-0.0396227	-0.0390131	-0.0382612	-0.0368525	-0.034897	-0.0336994	-0.0332829	-0.0333409	-0.0333693	-0.0316632	-0.0296555	-0.0283027
P34022	AWVWNTHADFADECPKPELLAIR	4	0.365853	0	0.0690448	0.135068	0.1981	0.258175	0.315334	0.369634	0.421134	0.469892	0.515972	0.559434	0.600342	0.638758	0.674737	0.708321	0.739549	0.768454	0.79506	0.819383	0.841428	0.861178	0.878564	0.893467	0.905699	0.914971	0.920839	0.922617	0.919306	0.909876	0.895373	0.883841	0.881262	0.882428	0.886027	0.890887	0.892001	0.891168	0.892088	0.898906	0.914517	0.945756	0.977154	0.999757	1.01433	1.03243	1.04904
P70349	CAADLGLK	1	0.307233	0	-0.00567483	-0.0116678	-0.0179545	-0.0245088	-0.0312984	-0.0382818	-0.0454154	-0.0526556	-0.0599586	-0.0672808	-0.0745787	-0.0818101	-0.0889423	-0.0959531	-0.102826	-0.10955	-0.116121	-0.122543	-0.128827	-0.134998	-0.141084	-0.14713	-0.153195	-0.159354	-0.165705	-0.172346	-0.179302	-0.186233	-0.191514	-0.191502	-0.178824	-0.18309	-0.207994	-0.235039	-0.244034	-0.247988	-0.253264	-0.259566	-0.28205	-0.296414	-0.296998	-0.287221	-0.277997	-0.267449	-0.251133
P17918	CAGNEDIITLR	4	0.370622	0	0.0345277	0.0673804	0.098596	0.128216	0.156291	0.182889	0.208078	0.231932	0.254524	0.27593	0.296224	0.315485	0.33378	0.35117	0.367709	0.383448	0.398429	0.412684	0.426233	0.439069	0.451107	0.462191	0.472075	0.480392	0.486585	0.489811	0.488844	0.482401	0.471443	0.464587	0.472356	0.503723	0.546014	0.583743	0.60407	0.624612	0.65293	0.686554	0.717888	0.736715	0.744447	0.748275	0.771122	0.796004	0.810665
Q9WVJ2	CAWGQQPDLAANEAQLLR	2	0.292553	0	-0.0680586	-0.131318	-0.189832	-0.243659	-0.292867	-0.33755	-0.377808	-0.413747	-0.44548	-0.473125	-0.496809	-0.516663	-0.532829	-0.545454	-0.554691	-0.560705	-0.563665	-0.563745	-0.561123	-0.555947	-0.548213	-0.537789	-0.524394	-0.507487	-0.486025	-0.457858	-0.418084	-0.354696	-0.245036	-0.122373	-0.0790583	-0.0629078	-0.0538314	-0.0416376	-0.0209253	-0.00309237	0.00792025	0.0106882	0.00284613	-0.0180938	-0.0451153	-0.0514698	-0.0470838	-0.0389559	-0.0316775
Q60605	CDFTEDQTAEFK	4	0.386752	0	0.0623857	0.121975	0.178782	0.232824	0.284123	0.332707	0.37861	0.421863	0.462501	0.500558	0.536071	0.569077	0.599606	0.627685	0.653339	0.676588	0.697452	0.715942	0.732067	0.745825	0.757193	0.766121	0.772522	0.776246	0.777039	0.774484	0.767932	0.756632	0.741093	0.726668	0.71677	0.705137	0.693595	0.684409	0.674138	0.659933	0.64395	0.632301	0.630552	0.636717	0.644869	0.650787	0.649453	0.65038	0.655993
O08528	CDVSFLESEDGSGK	4	0.386645	0	0.0581302	0.11495	0.170424	0.224517	0.277184	0.328376	0.378038	0.426113	0.472542	0.517263	0.560212	0.601323	0.640528	0.677757	0.712937	0.745998	0.776865	0.805468	0.831737	0.855621	0.877137	0.896359	0.913415	0.928528	0.942084	0.95482	0.968317	0.986263	1.01541	1.04532	1.04797	1.0363	1.01719	0.996935	0.979128	0.956255	0.924995	0.88261	0.824145	0.742744	0.648866	0.603137	0.575918	0.545328	0.516121
P63038	CEFQDAYVLLSEK	1	0.742801	0	-0.00057453	-0.00112361	-0.00164445	-0.00213413	-0.00258908	-0.00300474	-0.00337655	-0.00370012	-0.00397134	-0.00418636	-0.00434169	-0.0044343	-0.00446309	-0.00442899	-0.00433413	-0.00418182	-0.00397677	-0.00372513	-0.00343465	-0.00311438	-0.00277296	-0.00241936	-0.0020631	-0.00171358	-0.00137836	-0.00105821	-0.000732616	-0.000315534	0.000437677	0.00190114	0.00395934	0.00521968	0.00564364	0.00583966	0.00722894	0.00935457	0.0114946	0.0128166	0.0127636	0.0132976	0.014316	0.015445	0.0162632	0.0169139	0.0173133
P19253	CEGINISGNFYR	3	0.413512	0	-0.00963131	-0.019014	-0.0281825	-0.037174	-0.0460327	-0.0548142	-0.0635752	-0.0723714	-0.081257	-0.0902841	-0.0995019	-0.108955	-0.118664	-0.128624	-0.13881	-0.149177	-0.159657	-0.170155	-0.180547	-0.190678	-0.200394	-0.209534	-0.21796	-0.225739	-0.233954	-0.246445	-0.266557	-0.287902	-0.302362	-0.310752	-0.320782	-0.338397	-0.36101	-0.376645	-0.373108	-0.356976	-0.34156	-0.330205	-0.321207	-0.31311	-0.305084	-0.296673	-0.287651	-0.277948	-0.267554
P58252	CELLYEGPPDDEAAMGIK	2	0.343296	0	-0.0177838	-0.0344649	-0.0500477	-0.0645374	-0.0779409	-0.0902669	-0.101527	-0.111732	-0.120899	-0.129044	-0.136185	-0.142346	-0.147553	-0.151842	-0.15525	-0.157818	-0.159593	-0.160622	-0.160956	-0.16064	-0.159681	-0.158056	-0.155708	-0.152524	-0.148302	-0.142686	-0.135061	-0.124488	-0.110258	-0.0943114	-0.0824876	-0.0750418	-0.0694108	-0.0647872	-0.0550047	-0.0423248	-0.0318686	-0.0297209	-0.0312607	-0.0325445	-0.0333356	-0.0344991	-0.0403217	-0.0480571	-0.0551738
Q8BP67	CESAFLSK	1	0.625436	0	-0.00149586	-0.00288746	-0.00417722	-0.00536779	-0.00646239	-0.00746518	-0.00838043	-0.00921238	-0.00996519	-0.0106429	-0.0112493	-0.0117881	-0.012261	-0.0126674	-0.0130056	-0.0132721	-0.0134614	-0.0135658	-0.0135747	-0.0134742	-0.013249	-0.0128778	-0.0123306	-0.0115715	-0.0106243	-0.00986866	-0.00976195	-0.00938458	-0.00873126	-0.00812674	-0.00787056	-0.00794389	-0.00808067	-0.00792082	-0.00740705	-0.00711416	-0.00700267	-0.00693244	-0.00656907	-0.00605096	-0.00547942	-0.00522188	-0.00542208	-0.00573563	-0.0058788
Q9CZW5	CFALYR	4	0.360797	0	0.0101851	0.0200186	0.029516	0.0386945	0.047574	0.0561796	0.0645382	0.0726776	0.0806269	0.0884162	0.0960764	0.10364	0.111139	0.118607	0.126079	0.133588	0.141168	0.148854	0.156677	0.164658	0.172777	0.18098	0.189182	0.197252	0.204978	0.211996	0.217594	0.220287	0.217857	0.21597	0.229722	0.238613	0.238203	0.236603	0.242824	0.253026	0.265284	0.280114	0.29817	0.319541	0.339869	0.348707	0.350217	0.357417	0.371588
Q9R0P9	CFEKNEAIQAAHDSVAQEGQCR	4	0.443506	0	0.0717755	0.140711	0.206799	0.270031	0.330397	0.387882	0.442471	0.494157	0.542932	0.588795	0.631748	0.671799	0.708979	0.74334	0.774948	0.80388	0.830227	0.854092	0.875592	0.894843	0.911884	0.926708	0.939264	0.949435	0.956993	0.961508	0.962149	0.957354	0.944571	0.922189	0.898211	0.873365	0.847091	0.823024	0.792824	0.756788	0.724593	0.709454	0.689946	0.663293	0.636453	0.614001	0.603714	0.591051	0.570095
Q64737	CFGPTAQAAQLESSK	4	0.429472	0	0.0393623	0.0762732	0.110812	0.143061	0.173117	0.201106	0.227147	0.251358	0.27385	0.294725	0.314077	0.331987	0.348484	0.363543	0.377106	0.389085	0.39936	0.407773	0.414131	0.418217	0.419856	0.418877	0.415099	0.40833	0.398376	0.385117	0.368764	0.350847	0.337056	0.339175	0.346164	0.333554	0.312576	0.291969	0.300046	0.3218	0.335963	0.318322	0.280108	0.244628	0.22294	0.213798	0.212794	0.21706	0.225081
P14869	CFIVGADNVGSK	2	0.358576	0	0.00216897	0.00423364	0.00619597	0.00805817	0.0098229	0.0114935	0.0130738	0.0145677	0.0159797	0.0173145	0.0185773	0.0197735	0.0209094	0.0219921	0.0230293	0.024029	0.0249995	0.0259494	0.0268874	0.0278206	0.0287479	0.0296617	0.0305477	0.0313814	0.0321236	0.0327104	0.0330402	0.032976	0.0324529	0.0318402	0.0327027	0.0354663	0.0384022	0.0406371	0.0413296	0.0419563	0.0433787	0.045734	0.0472589	0.0478853	0.0477961	0.0475308	0.0493421	0.0514922	0.0526418
O88342	CFSIDNPGYEPEVVAVHPGGDTVAVGGTDGNVR	1	0.343081	0	-0.0102293	-0.0201177	-0.0296551	-0.0388296	-0.0476242	-0.0560143	-0.0639714	-0.0714644	-0.0784589	-0.0849169	-0.090797	-0.096054	-0.100643	-0.104521	-0.107646	-0.109978	-0.111483	-0.112138	-0.111943	-0.110948	-0.10933	-0.107488	-0.10623	-0.107123	-0.112258	-0.11846	-0.113908	-0.0740774	-0.0125282	0.0399795	0.0728428	0.100085	0.13386	0.170771	0.210139	0.242149	0.260753	0.271219	0.292093	0.321484	0.354766	0.368124	0.334759	0.273279	0.227198
Q9Z1N5	CIALAQLLVEQNFPAIAIHR	3	0.328641	0	-0.0511242	-0.0977196	-0.13987	-0.177669	-0.211232	-0.240716	-0.266287	-0.288113	-0.30637	-0.321232	-0.332881	-0.341497	-0.347233	-0.350216	-0.350558	-0.348355	-0.343683	-0.336594	-0.327105	-0.315178	-0.300649	-0.283213	-0.262376	-0.237355	-0.206917	-0.16913	-0.121128	-0.0598895	0.0116032	0.0695754	0.0938516	0.0857437	0.0589443	0.0308427	0.0250193	0.0236706	0.0141114	-0.0107854	-0.060501	-0.115192	-0.162165	-0.201046	-0.249568	-0.310292	-0.374498
Q9CZW5	CIDLEPDNATTYVHK	4	0.374257	0	0.0223167	0.0443098	0.0659791	0.0873252	0.108348	0.129045	0.149418	0.169468	0.189197	0.208613	0.227722	0.246534	0.26507	0.28336	0.301439	0.319346	0.337127	0.354831	0.37251	0.390212	0.407944	0.425686	0.443396	0.461	0.478379	0.495331	0.511497	0.526249	0.538532	0.547417	0.557013	0.566582	0.57452	0.583038	0.588992	0.592937	0.601064	0.622995	0.640514	0.667731	0.698446	0.727131	0.752788	0.775697	0.796268
O88543	CIELDER	4	0.260544	0	-0.0651618	-0.131318	-0.19813	-0.265215	-0.332104	-0.398186	-0.462811	-0.525304	-0.584972	-0.641106	-0.69299	-0.739925	-0.781525	-0.817844	-0.849303	-0.87682	-0.902037	-0.927792	-0.95919	-1.00603	-1.08666	-1.20254	-1.2117	-1.04991	-0.847373	-0.716175	-0.622275	-0.497418	-0.298122	-0.069316	0.00396493	0.00510545	-0.00111064	-0.000258864	0.00818464	0.0101957	-0.00175914	-0.0341354	-0.106166	-0.211474	-0.288002	-0.347655	-0.425734	-0.541731	-0.689805
P62075	CIGKPGGSLDNSEQK	1	0.560635	0	-0.00469381	-0.00905064	-0.0130725	-0.0167617	-0.0201214	-0.0231559	-0.0258703	-0.0282701	-0.0303615	-0.0321517	-0.0336482	-0.0348596	-0.0357956	-0.0364675	-0.0368872	-0.0370675	-0.0370221	-0.0367652	-0.0363112	-0.0356726	-0.0348517	-0.0338414	-0.0326224	-0.031157	-0.0293754	-0.0271542	-0.0242822	-0.0204495	-0.0155037	-0.0103991	-0.00717945	-0.00679947	-0.00781109	-0.00882081	-0.00708454	-0.00423037	-0.00198547	-0.00191283	-0.00416688	-0.00597982	-0.00694034	-0.00751161	-0.00959362	-0.0127218	-0.016209
O70435	CKDGVVFGVEK	2	0.283079	0	0.0234272	0.0446222	0.0636458	0.0805639	0.0954555	0.108421	0.119564	0.128992	0.136811	0.143129	0.148055	0.151696	0.154137	0.155443	0.155664	0.15484	0.152998	0.15015	0.146288	0.141384	0.135382	0.128189	0.119643	0.109483	0.0972931	0.0824186	0.0639422	0.0411605	0.0164248	0.000981101	-0.00030501	0.00394489	0.012211	0.0221808	0.0320722	0.0437356	0.0567379	0.0688776	0.0933795	0.13337	0.174161	0.207963	0.235403	0.269264	0.306242
P62264	CKELGITALHIK	3	0.276378	0	-0.104759	-0.205938	-0.303538	-0.397559	-0.488001	-0.574864	-0.658148	-0.737853	-0.813978	-0.886525	-0.955492	-1.02088	-1.08269	-1.14092	-1.19557	-1.24664	-1.29413	-1.33805	-1.37838	-1.41514	-1.44831	-1.47791	-1.50393	-1.52637	-1.54522	-1.56051	-1.57221	-1.58033	-1.58487	-1.58584	-1.58322	-1.57703	-1.56725	-1.5539	-5.47088	-5.01345	-4.57698	-4.16146	-3.7669	-3.3933	-3.04065	-2.70896	-2.39822	-2.10844	-1.83962
P70349	CLAFHDISPQAPTHFLVIPK	2	0.330464	0	-0.0156817	-0.0320896	-0.0491509	-0.0667849	-0.0848899	-0.103329	-0.12196	-0.140637	-0.159215	-0.177547	-0.195488	-0.212898	-0.22969	-0.245844	-0.261381	-0.276374	-0.290957	-0.305346	-0.319871	-0.335008	-0.351429	-0.370232	-0.393338	-0.423894	-0.464125	-0.498772	-0.499823	-0.449376	-0.36516	-0.29263	-0.242228	-0.190732	-0.126939	-0.0702154	-0.0180927	0.0279142	0.0569182	0.075065	0.0984497	0.129953	0.169617	0.19752	0.181484	0.144019	0.115598
Q6ZQ38	CLDAVVSTR	3	0.343569	0	-0.00119779	-0.00215258	-0.00288109	-0.00340165	-0.00373706	-0.00391734	-0.00397379	-0.00393788	-0.00384104	-0.00371452	-0.00358905	-0.00349399	-0.00344692	-0.00345105	-0.00350021	-0.00357735	-0.00365215	-0.00367749	-0.00358397	-0.00327382	-0.00261687	-0.00141173	0.000673693	0.0041427	0.00921203	0.0128898	0.0103008	0.00381286	-0.00506136	-0.0137428	-0.022202	-0.0321029	-0.0435581	-0.0541556	-0.0645631	-0.0777722	-0.0904511	-0.101705	-0.111822	-0.122967	-0.13542	-0.147489	-0.155605	-0.160119	-0.165455
P58252	CLYASVLTAQPR	4	0.358814	0	0.059952	0.116802	0.170529	0.221113	0.268527	0.312738	0.353716	0.391437	0.425887	0.457059	0.484957	0.509594	0.53103	0.549365	0.564726	0.577263	0.587154	0.594603	0.599841	0.6031	0.604494	0.604056	0.601741	0.597381	0.590586	0.580558	0.565678	0.542819	0.507048	0.456306	0.407525	0.365588	0.32643	0.29272	0.243567	0.182081	0.127493	0.106056	0.0961985	0.0902797	0.0850448	0.0802778	0.0871709	0.0984514	0.104627
P09055	CNCQSHGIPASPK	3	0.329378	0	-0.00175633	-0.00393367	-0.00653203	-0.0095514	-0.0129918	-0.0168532	-0.0211356	-0.0258391	-0.0309635	-0.036509	-0.0424755	-0.048863	-0.0556715	-0.062901	-0.0705516	-0.0909158	-0.0971646	-0.102066	-0.105621	-0.10783	-0.108691	-0.108205	-0.0996495	-0.0970777	-0.094088	-0.0906805	-0.0868551	-0.0826119	-0.0779508	-0.0728718	-0.064372	-0.0588964	-0.0534255	-0.0479595	-0.0424984	-0.0370421	-0.0315907	-0.0261441	-0.0139583	-0.00992801	-0.00689092	-0.00484708	-0.00379649	-0.00373913	-0.00467502
P63017	CNEIISWLDK	4	0.331919	0	-0.00128729	-0.00188752	-0.00184082	-0.00118966	1.30047e-05	0.00169572	0.00378728	0.00622009	0.00893083	0.0118612	0.0149585	0.0181785	0.0215138	0.0249963	0.0286794	0.0326386	0.0369734	0.0418101	0.0473038	0.0536267	0.0609085	0.0692678	0.0788279	0.0897152	0.102046	0.115874	0.130981	0.146168	0.157136	0.155072	0.146086	0.135104	0.121812	0.112018	0.0983245	0.0790412	0.0636052	0.0668453	0.0733285	0.0880921	0.106296	0.12424	0.145036	0.167748	0.186336
P11438	CNTEEHIFVSK	1	0.291098	0	-0.0575695	-0.112072	-0.163483	-0.211778	-0.256927	-0.298889	-0.337628	-0.373118	-0.405339	-0.434282	-0.459949	-0.482355	-0.501564	-0.517689	-0.53087	-0.541278	-0.54911	-0.554599	-0.558006	-0.559596	-0.559509	-0.557806	-0.554472	-0.549361	-0.54211	-0.531934	-0.517193	-0.49462	-0.458794	-0.406741	-0.359489	-0.320803	-0.281749	-0.245535	-0.191794	-0.12498	-0.0653108	-0.0398693	-0.0212898	0.00150415	0.0240478	0.0416218	0.0395024	0.0326894	0.0301963
Q60931	CNTPTYCDLGK	3	0.325963	0	-0.0519128	-0.102578	-0.151886	-0.199721	-0.245944	-0.290374	-0.332831	-0.373143	-0.41115	-0.446703	-0.479673	-0.509951	-0.537541	-0.562575	-0.585271	-0.605941	-0.625002	-0.642998	-0.660616	-0.678658	-0.697801	-0.718761	-0.74234	-0.76893	-0.795024	-0.801437	-0.775413	-0.737895	-0.692764	-0.654173	-0.608204	-0.537145	-0.453699	-0.404208	-0.391978	-0.389307	-0.386288	-0.378857	-0.384457	-0.402235	-0.41998	-0.406499	-0.385938	-0.36416	-0.341796
P62281	CPFTGNVSIR	1	0.364016	0	0.00370359	0.00720224	0.0105027	0.0136122	0.0165396	0.0192968	0.0218957	0.0243477	0.0266636	0.0288537	0.0309272	0.0328923	0.0347516	0.0365023	0.0381381	0.0396495	0.0410234	0.0422427	0.0432859	0.0441281	0.0447478	0.0451227	0.0452277	0.0450341	0.0445103	0.0436273	0.0423867	0.0409307	0.0398895	0.0406771	0.0413047	0.0281014	0.00837723	-0.00653121	-0.00867181	-0.00933867	-0.0116871	-0.0122039	-0.00666569	0.0268213	0.0705191	0.108825	0.126593	0.146762	0.170856
P97822	CPNLTYLNLSGNK	4	0.479501	0	0.0580439	0.11302	0.164916	0.213723	0.259428	0.302017	0.341477	0.377805	0.411005	0.441089	0.46808	0.49201	0.512951	0.531012	0.546324	0.55904	0.569338	0.577415	0.583495	0.587794	0.590408	0.591347	0.590532	0.587739	0.582504	0.57392	0.560238	0.538307	0.503857	0.457173	0.417629	0.38897	0.363274	0.341062	0.301651	0.250725	0.207141	0.195008	0.195316	0.201579	0.207657	0.212191	0.228297	0.250868	0.269379
P56959	CPNPTCENMNFSWR	4	0.407378	0	0.0432969	0.0843706	0.123232	0.159895	0.194378	0.226704	0.256905	0.285014	0.311071	0.335119	0.357209	0.377396	0.39575	0.412352	0.427289	0.44066	0.452568	0.463123	0.472439	0.480614	0.487667	0.493542	0.498096	0.501042	0.501859	0.499619	0.492716	0.478728	0.456119	0.431097	0.417696	0.429453	0.456014	0.483066	0.486067	0.480462	0.480855	0.498632	0.53882	0.584411	0.62133	0.647538	0.679529	0.720397	0.76039
Q9WTQ5	CQETESNEEQSISPEKR	3	0.265469	0	0.0425286	0.0810847	0.115808	0.146855	0.174417	0.198743	0.220096	0.238747	0.254974	0.269058	0.281284	0.291924	0.30112	0.308832	0.314867	0.318833	0.320046	0.317351	0.308717	0.290341	0.255351	0.203885	0.190557	0.221717	0.258774	0.278332	0.290571	0.314699	0.36058	0.412447	0.410943	0.367775	0.331754	0.310642	0.29536	0.270689	0.229606	0.197283	0.177404	0.153261	0.144138	0.146166	0.147911	0.143313	0.134359
P60335	CSDAAGYPHATHDLEGPPLDAYSIQGQHTISPLDLAK	4	0.40177	0	0.0757424	0.147084	0.214001	0.276473	0.334478	0.387991	0.436998	0.481492	0.52148	0.556984	0.58804	0.614704	0.637087	0.655359	0.669733	0.680463	0.687842	0.692207	0.693922	0.693311	0.69036	0.684659	0.675106	0.659083	0.63124	0.587808	0.543682	0.503768	0.466165	0.436317	0.398633	0.339763	0.273481	0.24078	0.248261	0.273289	0.297274	0.3146	0.34362	0.389182	0.440494	0.462465	0.478841	0.498616	0.514281
Q9D6R2	CSDFTEEICR	4	0.333749	0	0.0196448	0.0374542	0.0534889	0.0678176	0.0805252	0.091722	0.101526	0.110061	0.117452	0.12383	0.129327	0.134073	0.138142	0.14153	0.144168	0.145896	0.146421	0.145231	0.141389	0.133064	0.116761	0.0919821	0.0851579	0.0749529	0.0619799	0.0627337	0.0743247	0.0941295	0.120806	0.15365	0.190464	0.22841	0.266565	0.310306	0.395133	0.511776	0.574116	0.618279	0.667076	0.72646	0.796459	0.855699	0.897071	0.935815	0.96969
P25206	CSVLAAANPVYGR	1	0.642783	0	-0.00261775	-0.00508583	-0.00740157	-0.00956222	-0.0115646	-0.0134049	-0.0150795	-0.0165856	-0.0179211	-0.0190846	-0.0200758	-0.0208959	-0.0215499	-0.0220482	-0.0224043	-0.0226349	-0.0227608	-0.0228064	-0.0228	-0.0227699	-0.0227271	-0.0226654	-0.0225502	-0.0222744	-0.0215458	-0.0198645	-0.0176783	-0.0154217	-0.0130311	-0.011168	-0.00898977	-0.0055589	-0.00167059	3.49771e-05	-0.000743007	-0.00283378	-0.00497842	-0.00669084	-0.00910809	-0.0125832	-0.0163493	-0.0180915	-0.0202055	-0.0231187	-0.0253333
P35979	CTGGEVGATSALAPK	1	0.466489	0	-0.000147573	-0.000330208	-0.000546687	-0.000795618	-0.00107523	-0.00138313	-0.0017167	-0.00207311	-0.00244934	-0.00284217	-0.00324816	-0.0036637	-0.0040853	-0.00450972	-0.00493387	-0.00535496	-0.00577063	-0.00617932	-0.0065808	-0.00697789	-0.00738165	-0.00781494	-0.00832119	-0.00897887	-0.0098813	-0.0108446	-0.0112127	-0.0106181	-0.00964545	-0.00890701	-0.00862809	-0.00849013	-0.00810917	-0.00737329	-0.00647989	-0.00550078	-0.00481464	-0.00443579	-0.00364276	-0.00244591	-0.0011929	-0.00103055	-0.00164989	-0.00256088	-0.00344322
Q922D8	CTHWAEGGQGALALAQAVQR	2	0.347742	0	0.00490758	0.00962242	0.0141353	0.0184364	0.0225138	0.0263526	0.0299375	0.0332531	0.0362842	0.0390157	0.041433	0.0435216	0.0452717	0.0466773	0.0477352	0.0484442	0.0488058	0.0488244	0.0485074	0.0478658	0.0469114	0.0456602	0.0441355	0.0423716	0.0404192	0.0383518	0.0362586	0.0341599	0.0316051	0.0269862	0.0200488	0.011255	0.00100885	-0.00952118	-0.0204802	-0.0330961	-0.0468533	-0.0593269	-0.0728433	-0.0876016	-0.10155	-0.114214	-0.125945	-0.137077	-0.147815
Q9D0K2	CTLPLTGK	3	0.32035	0	-0.056243	-0.109887	-0.1609	-0.209246	-0.254886	-0.297763	-0.337826	-0.37503	-0.409342	-0.440735	-0.469193	-0.494715	-0.517349	-0.537196	-0.554385	-0.569076	-0.581461	-0.591762	-0.600239	-0.607157	-0.612667	-0.616849	-0.619717	-0.621174	-0.620925	-0.618288	-0.611752	-0.598119	-0.571572	-0.527543	-0.483522	-0.447461	-0.414324	-0.386348	-0.340862	-0.281708	-0.229405	-0.211815	-0.208508	-0.211802	-0.215458	-0.217702	-0.230148	-0.248152	-0.261567
Q61316	CTPACVSFGPK	1	0.305044	0	-0.0382611	-0.0739334	-0.107035	-0.137585	-0.165609	-0.191141	-0.214217	-0.234875	-0.253156	-0.269101	-0.282752	-0.294153	-0.303345	-0.310367	-0.315255	-0.318043	-0.318764	-0.317447	-0.314114	-0.308778	-0.301416	-0.291972	-0.280341	-0.266348	-0.2497	-0.229922	-0.206274	-0.177886	-0.145157	-0.113482	-0.0901898	-0.0761528	-0.0648157	-0.0506747	-0.0266964	0.000762601	0.0275379	0.0514627	0.0744886	0.110292	0.151187	0.189776	0.217672	0.244722	0.271564
P97310	CTVIAAANPIGGR	1	0.293301	0	-0.0737388	-0.142541	-0.206452	-0.265521	-0.319812	-0.369411	-0.414412	-0.454913	-0.491018	-0.522833	-0.550471	-0.574047	-0.593659	-0.609382	-0.621277	-0.629386	-0.633724	-0.634268	-0.630932	-0.623524	-0.611618	-0.594399	-0.570357	-0.536816	-0.490948	-0.441012	-0.408429	-0.383066	-0.362689	-0.345487	-0.32538	-0.299279	-0.271495	-0.252881	-0.248755	-0.253568	-0.257306	-0.257505	-0.258613	-0.265575	-0.276912	-0.282437	-0.297515	-0.32657	-0.345033
P13595	CVVTAEDGTQSEATVNVK	1	0.315863	0	0.019475	0.0383977	0.0567735	0.0746068	0.091905	0.108682	0.124947	0.140708	0.155965	0.170713	0.184943	0.198637	0.211748	0.224196	0.235885	0.246703	0.256521	0.265193	0.272553	0.278446	0.282835	0.285755	0.287308	0.287688	0.287228	0.286516	0.286643	0.289586	0.298705	0.316905	0.329457	0.3234	0.311751	0.302051	0.308829	0.316928	0.311539	0.28406	0.269943	0.272274	0.281575	0.287175	0.259788	0.232436	0.224179
P62962	CYEMASHLR	3	0.339043	0	-0.077253	-0.151264	-0.222023	-0.289522	-0.353752	-0.414703	-0.472367	-0.526734	-0.577797	-0.625549	-0.669983	-0.711095	-0.748878	-0.783326	-0.814434	-0.842197	-0.866613	-0.887685	-0.905414	-0.919814	-0.93093	-0.938826	-0.943581	-0.94528	-0.94401	-0.939846	-0.932836	-0.922942	-0.910246	-0.89583	-0.879319	-0.856874	-0.83118	-0.805306	-0.776601	-0.737218	-0.684413	-0.625877	-0.587216	-0.548372	-0.51251	-0.480987	-0.453036	-0.427891	-0.405081
Q9DBJ1	DAGYEFDICFTSVQK	1	0.312379	0	-0.014454	-0.0262565	-0.0354657	-0.0421458	-0.0463762	-0.0482617	-0.0479138	-0.0454477	-0.0409821	-0.0346388	-0.0265427	-0.0168203	-0.00558872	0.00704685	0.0209866	0.0361379	0.0524177	0.0697561	0.0881017	0.107445	0.1279	0.149697	0.173213	0.199035	0.228078	0.261771	0.302244	0.351877	0.409424	0.460289	0.487226	0.493583	0.49061	0.486732	0.496037	0.506318	0.506633	0.490121	0.468554	0.447741	0.430498	0.414207	0.380859	0.341212	0.306854
Q9JIK5	DAQELSQNTCIK	1	0.6273	0	0.00028736	0.000467525	0.000545899	0.000528263	0.000421785	0.000236025	-1.932e-05	-0.000334817	-0.000701372	-0.0011103	-0.00155341	-0.00202328	-0.0025163	-0.00303297	-0.003576	-0.00415039	-0.00476378	-0.00542666	-0.00615278	-0.0069585	-0.00785902	-0.00887109	-0.010015	-0.0113156	-0.0128034	-0.014512	-0.0164611	-0.0185742	-0.0203929	-0.0207614	-0.019768	-0.018644	-0.0176326	-0.0169618	-0.0156889	-0.013749	-0.0119656	-0.0115933	-0.011743	-0.0119553	-0.0121764	-0.0124109	-0.0129145	-0.0133968	-0.01357
P14873	DAYCSEEKELK	4	0.391835	0	0.0305914	0.060384	0.0893904	0.117623	0.145095	0.171824	0.197822	0.223099	0.247658	0.271496	0.294604	0.316964	0.338531	0.359229	0.378963	0.397616	0.41505	0.431102	0.445592	0.458344	0.469321	0.478619	0.486568	0.494029	0.503054	0.51636	0.529083	0.530751	0.528271	0.525974	0.530122	0.540888	0.550031	0.544534	0.524492	0.490952	0.460891	0.439575	0.412635	0.374452	0.333236	0.317614	0.312755	0.311753	0.315088
Q60864	DCEECIQLEPTFIK	2	0.336005	0	-0.00536238	-0.010479	-0.0153448	-0.0199546	-0.0243025	-0.0283812	-0.0321832	-0.0357015	-0.0389292	-0.0418597	-0.0444869	-0.0468053	-0.0488098	-0.0504959	-0.0518602	-0.0528998	-0.053613	-0.0539991	-0.054059	-0.0537975	-0.0532351	-0.0524015	-0.0513346	-0.050081	-0.0486978	-0.0472549	-0.0458382	-0.04453	-0.0433931	-0.0425011	-0.0419223	-0.0415325	-0.0401666	-0.0354003	-0.0288973	-0.0220267	-0.0153505	-0.00922063	-0.00031974	0.0106002	0.023677	0.0391927	0.0568644	0.0738602	0.0815487
Q8BMP6	DCHEEVYAGSHQYPGR	2	0.353468	0	0.00542515	0.0109935	0.0166696	0.0224166	0.0281924	0.0339469	0.0396292	0.0451896	0.0505797	0.055753	0.060665	0.0652746	0.069555	0.0734951	0.077093	0.080357	0.0833076	0.0859791	0.0884229	0.0907085	0.0929146	0.095144	0.0975395	0.100305	0.103739	0.108281	0.114533	0.122954	0.13187	0.132562	0.12403	0.108458	0.0837735	0.0579511	0.026726	-0.0214689	-0.0841417	-0.127673	-0.142529	-0.125425	-0.102255	-0.084459	-0.0717959	-0.0626238	-0.055733
P11983	DCLINAAK	3	0.365435	0	-0.0266549	-0.0525605	-0.0776936	-0.102029	-0.125537	-0.14818	-0.169917	-0.19071	-0.210519	-0.229307	-0.247034	-0.263666	-0.279174	-0.293539	-0.306747	-0.31879	-0.329666	-0.339381	-0.347951	-0.355404	-0.361797	-0.367212	-0.371761	-0.375587	-0.378873	-0.381849	-0.384745	-0.38753	-0.38903	-0.385949	-0.373013	-0.349712	-0.326034	-0.308004	-0.29387	-0.274773	-0.250808	-0.229528	-0.221843	-0.225574	-0.233743	-0.239864	-0.230423	-0.221237	-0.219299
O35643	DCPLNTEAASNK	3	0.3046	0	0.026258	0.0503938	0.0724223	0.0923601	0.110228	0.126051	0.139859	0.151686	0.161572	0.169562	0.175706	0.180065	0.182707	0.183714	0.18318	0.181216	0.177953	0.173537	0.168118	0.161725	0.153418	0.13163	0.0747002	0.0677671	0.0674786	0.0606943	0.051353	0.0418053	0.0346686	0.0301294	0.0287637	0.0323942	0.0482052	0.0827779	0.0855621	0.0836931	0.0847896	0.0861507	0.0866904	0.0853522	0.0797354	0.0737853	0.0864087	0.0907235	0.0857054
P09411	DCVGPEVENACANPAAGTVILLENLR	4	0.459688	0	0.0155131	0.0317761	0.048697	0.066178	0.0840984	0.102298	0.120615	0.138894	0.156989	0.17476	0.192079	0.208835	0.224984	0.24056	0.255637	0.270332	0.284811	0.299292	0.31405	0.329406	0.345645	0.363067	0.38201	0.402862	0.426049	0.451955	0.480547	0.509905	0.531682	0.527457	0.504335	0.481963	0.460627	0.444209	0.413002	0.367053	0.323483	0.308265	0.307381	0.310201	0.313188	0.315243	0.321681	0.330849	0.337931
Q9QYB1	DEFTNTCPSDKEVEIAYSDVAK	1	0.790115	0	0.00157307	0.00313031	0.00466817	0.00618281	0.0076695	0.00912194	0.0105337	0.0118982	0.0132091	0.0144601	0.0156451	0.0167581	0.0177952	0.0187542	0.0196344	0.0204357	0.0211596	0.0218091	0.0223887	0.0229047	0.0233642	0.0237764	0.0241537	0.0245127	0.0248761	0.0252723	0.0257281	0.0262224	0.0265049	0.0258545	0.0235503	0.0201089	0.0168404	0.0143616	0.0122473	0.00967334	0.00692664	0.00499143	0.0039435	0.00383325	0.00409287	0.00418409	0.00317004	0.00187871	0.000511155
O08709	DFTPVCTTELGR	1	0.555408	0	-0.00350725	-0.00684051	-0.0100018	-0.0129931	-0.0158173	-0.0184777	-0.020978	-0.0233216	-0.0255121	-0.027553	-0.0294474	-0.0311986	-0.0328086	-0.0342785	-0.0356084	-0.0367982	-0.0378467	-0.038752	-0.0395112	-0.0401202	-0.0405737	-0.0408648	-0.0409842	-0.0409193	-0.0406529	-0.0401622	-0.0394212	-0.0384267	-0.0373056	-0.0364806	-0.0361	-0.0358249	-0.0354744	-0.034912	-0.0342645	-0.0336869	-0.0330825	-0.0321764	-0.0303835	-0.0268704	-0.0231022	-0.0200464	-0.0181121	-0.0158398	-0.0134097
P61759	DGCGLETAAGNGR	3	0.306317	0	-0.14163	-0.276312	-0.404045	-0.524829	-0.638665	-0.745551	-0.845488	-0.938475	-1.02451	-1.1036	-1.17574	-1.24092	-1.29916	-1.35044	-1.39478	-1.43216	-1.46258	-1.48606	-1.50258	-1.51215	-1.51477	-1.51043	-1.49914	-1.48089	-1.4557	-1.42356	-1.38447	-1.33847	-1.28563	-1.22614	-1.134	-1.06023	-1.02687	-0.997657	-0.968042	-0.937156	-0.904341	-0.867329	-0.821404	-0.757038	-0.671017	-0.626961	-0.629868	-0.66064	-0.685539
Q7TPR4	DGLGFCALIHR	4	0.44113	0	0.0707672	0.137669	0.2007	0.259854	0.315126	0.366507	0.413994	0.457591	0.497307	0.53316	0.565176	0.593389	0.617866	0.638704	0.656018	0.669942	0.680627	0.688245	0.692983	0.695021	0.69443	0.691201	0.685233	0.676286	0.663882	0.64711	0.624262	0.592371	0.547833	0.49233	0.441216	0.394817	0.351354	0.314226	0.26459	0.203349	0.147288	0.120953	0.108983	0.103879	0.100663	0.0974227	0.100756	0.108692	0.114692
Q505F5	DGQCPLVVEQVR	1	0.530826	0	-0.00256836	-0.00522283	-0.0079561	-0.0107603	-0.0136254	-0.016538	-0.0194845	-0.022451	-0.0254239	-0.0283898	-0.0313358	-0.0342492	-0.0371219	-0.0399503	-0.0427331	-0.0454716	-0.0481699	-0.0508355	-0.0534798	-0.0561181	-0.058767	-0.0614488	-0.064194	-0.0670464	-0.0700687	-0.0733494	-0.0769943	-0.0810312	-0.0849491	-0.0869101	-0.0861837	-0.0837233	-0.0805356	-0.077671	-0.0752223	-0.0723158	-0.0692794	-0.0670874	-0.0636768	-0.0593068	-0.0551801	-0.0517489	-0.0487301	-0.0447924	-0.0399238
Q9R0L6	DGRPVNSNCEINNR	1	0.332785	0	0.0652211	0.125621	0.181257	0.23219	0.278495	0.32027	0.35762	0.390658	0.419503	0.444279	0.46512	0.482165	0.495559	0.505459	0.512024	0.515425	0.515838	0.513444	0.508427	0.500937	0.490963	0.478361	0.462829	0.443794	0.420165	0.389718	0.347406	0.280937	0.167261	0.0407892	-0.00360351	-0.0246364	-0.0415333	-0.0606705	-0.0839075	-0.102533	-0.113714	-0.116022	-0.107176	-0.0850657	-0.0577167	-0.0525237	-0.0530143	-0.0487361	-0.0441264
P10126	DGSASGTTLLEALDCILPPTRPTDKPLR	2	0.346209	0	0.0233216	0.0445918	0.06385	0.0811391	0.0965122	0.11004	0.121796	0.131852	0.140283	0.147161	0.152556	0.156537	0.159156	0.160441	0.160415	0.159084	0.156445	0.152477	0.147139	0.14037	0.132068	0.122087	0.110222	0.0961731	0.0795124	0.0596222	0.0356959	0.00720056	-0.023719	-0.0477113	-0.0609441	-0.0709679	-0.078948	-0.0862098	-0.0934538	-0.0993045	-0.103448	-0.10661	-0.108831	-0.109073	-0.109173	-0.109816	-0.109474	-0.108007	-0.106992
P10126	DGSASGTTLLEALDCILPPTRPTDKPLRLPLQDVYK	2	0.351504	0	0.0122679	0.0235259	0.0337905	0.0430798	0.0514161	0.0588294	0.0653505	0.0710107	0.0758408	0.0798717	0.0831337	0.0856562	0.0874607	0.0885604	0.0889641	0.0886756	0.0876933	0.0860086	0.0836052	0.0804563	0.0765196	0.071733	0.0660071	0.0592121	0.0511583	0.0415681	0.0300709	0.0163947	0.00142529	-0.0107143	-0.0186397	-0.0255881	-0.0313057	-0.0361662	-0.0409636	-0.0455587	-0.049638	-0.0528623	-0.0543146	-0.0539264	-0.0532588	-0.0531445	-0.0537243	-0.0537184	-0.0534563
Q8BTM8	DGSCGVAYVVQEPGDYEVSVK	3	0.252212	0	-0.00299129	-0.00549688	-0.00751676	-0.00905093	-0.0100994	-0.0106622	-0.0107392	-0.0103306	-0.0094362	-0.00805613	-0.00619036	-0.00383888	-0.00100169	0.0023212	0.0061298	-0.0567222	-0.0396858	-0.0125069	0.0248142	0.0722777	0.129883	0.197632	0.383251	0.461552	0.535109	0.603924	0.667996	0.727325	0.781912	0.831756	1.00834	1.02948	1.02737	1.00201	0.953397	0.881539	0.786431	0.668073	0.526465	0.361608	0.173502	-0.0378546	-0.27246	-0.530316	-0.811421
P61965	DGSLIVSSSYDGLCR	4	0.440985	0	0.0589081	0.117133	0.17459	0.231182	0.286792	0.341265	0.394436	0.446136	0.496188	0.544416	0.590636	0.634668	0.676365	0.715633	0.752404	0.786653	0.818401	0.847738	0.874843	0.900047	0.92397	0.947676	0.972986	1.0028	1.03928	1.07008	1.06669	1.02396	0.969707	0.927133	0.89676	0.860383	0.807744	0.749727	0.702729	0.659724	0.624682	0.595761	0.54792	0.48756	0.428043	0.405892	0.409295	0.4226	0.429935
P70677	DGSWFIQSLCSMLK	3	0.317322	0	-0.20908	-0.399451	-0.571321	-0.724935	-0.860613	-0.978787	-1.07995	-1.16466	-1.23354	-1.28728	-1.32664	-1.35243	-1.36511	-1.36442	-1.34909	-1.31525	-1.25011	-1.1028	-0.910074	-0.857062	-0.810142	-0.765188	-0.725634	-0.692351	-0.665599	-0.645464	-0.631966	-0.625079	-0.624754	-0.630944	-0.643606	-0.6627	-0.688193	-0.720053	-0.758255	-0.802777	-0.853603	-0.910723	-0.968651	-1.02389	-1.0702	-1.11368	-0.679351	-0.66402	-0.661344
P63101	DICNDVLSLLEK	3	0.33709	0	-0.0812536	-0.158607	-0.232106	-0.301796	-0.367737	-0.430011	-0.488697	-0.543877	-0.595626	-0.644018	-0.689122	-0.731002	-0.769687	-0.805172	-0.837433	-0.866427	-0.892086	-0.914321	-0.933012	-0.948019	-0.959214	-0.966456	-0.969567	-0.96832	-0.962419	-0.951498	-0.935234	-0.914029	-0.891681	-0.879037	-0.873081	-0.860653	-0.846301	-0.831653	-0.822966	-0.815392	-0.802409	-0.778445	-0.75477	-0.729475	-0.704923	-0.681139	-0.64893	-0.614273	-0.584723
Q3UEB3	DIDDDLEGEVTEECGK	3	0.355264	0	-0.0301285	-0.0591839	-0.0871597	-0.114049	-0.139846	-0.16454	-0.188125	-0.210597	-0.231951	-0.252189	-0.271313	-0.28933	-0.306258	-0.322125	-0.336967	-0.350827	-0.363753	-0.375802	-0.387038	-0.397526	-0.407301	-0.416382	-0.42476	-0.432381	-0.439114	-0.444677	-0.448504	-0.44954	-0.446435	-0.439768	-0.434089	-0.434484	-0.439863	-0.447378	-0.446585	-0.440359	-0.435171	-0.439202	-0.456934	-0.482975	-0.507628	-0.526601	-0.541881	-0.561205	-0.582231
P32921	DIIACGFDINK	2	0.305712	0	-0.0153795	-0.0304659	-0.045266	-0.0597871	-0.0740368	-0.0880228	-0.101753	-0.115237	-0.128483	-0.1415	-0.1543	-0.166891	-0.179288	-0.19151	-0.203575	-0.215503	-0.227314	-0.239029	-0.250667	-0.26224	-0.273723	-0.285065	-0.296201	-0.307041	-0.317473	-0.327352	-0.336476	-0.344586	-0.351267	-0.355812	-0.361077	-0.376757	-0.396671	-0.412382	-0.420072	-0.43415	-0.460514	-0.490441	-0.485617	-0.420339	-0.334116	-0.255382	-0.189135	-0.133754	-0.0869964
P47962	DIICQIAYAR	2	0.322277	0	0.0282394	0.0550814	0.0804992	0.104464	0.126943	0.147893	0.167274	0.185047	0.20118	0.215647	0.228427	0.239507	0.248912	0.256701	0.262963	0.267815	0.271403	0.273908	0.275551	0.276566	0.277102	0.277242	0.276971	0.275922	0.272396	0.261457	0.242919	0.220217	0.194342	0.171745	0.147238	0.113448	0.0750514	0.0504273	0.0398599	0.0294682	0.0202478	0.0124176	0.0122245	0.0163527	0.0202598	0.0149071	0.0108906	0.0106526	0.0116033
O70133	DKEDDGGEDDDANCNLICGDEYGPETK	1	0.658136	0	-0.00247484	-0.00481712	-0.00702543	-0.00909835	-0.0110343	-0.0128313	-0.0144877	-0.0160021	-0.0173732	-0.0186005	-0.0196837	-0.020623	-0.0214203	-0.022079	-0.0226034	-0.022999	-0.0232723	-0.0234309	-0.0234836	-0.0234397	-0.0233068	-0.023091	-0.0227963	-0.0224224	-0.02196	-0.0213828	-0.0206296	-0.0195721	-0.0180251	-0.0160191	-0.0142147	-0.0131242	-0.0125009	-0.0120798	-0.0105742	-0.00822334	-0.00578802	-0.0044028	-0.00517917	-0.00718615	-0.00911085	-0.0103195	-0.0107423	-0.0118663	-0.0137318
P54071	DLAGCIHGLSNVK	4	0.328211	0	-0.0295106	-0.0543133	-0.0744899	-0.0901299	-0.101341	-0.108265	-0.111052	-0.109864	-0.104871	-0.0962515	-0.0841932	-0.0688938	-0.0505606	-0.0294109	-0.00567159	0.0204206	0.0486206	0.0786771	0.110338	0.143399	0.177892	0.214041	0.252294	0.293473	0.339117	0.392319	0.460013	0.558926	0.720091	0.895867	0.955601	0.980833	1.00083	1.02399	1.05139	1.07024	1.07649	1.06779	1.04043	0.9912	0.934063	0.914676	0.904201	0.883826	0.86159
Q6ZQ38	DLFTCTIK	4	0.470335	0	0.0677723	0.132313	0.193549	0.251407	0.305798	0.356611	0.40374	0.447091	0.486579	0.522137	0.553712	0.581277	0.60489	0.624708	0.640956	0.653928	0.663997	0.67162	0.677341	0.681737	0.685131	0.687622	0.688903	0.68748	0.678212	0.649658	0.604661	0.56168	0.522466	0.490643	0.446992	0.376633	0.295463	0.249697	0.245431	0.242526	0.237612	0.232629	0.246815	0.274933	0.307026	0.315621	0.320211	0.334239	0.349978
Q99KQ4	DLLNCSFK	4	0.349595	0	-0.000987862	-0.00142018	-0.00129606	-0.000614601	0.000625432	0.00242598	0.00478878	0.00771516	0.011206	0.0152618	0.0198824	0.0250669	0.0308114	0.0371079	0.0439462	0.0513136	0.059194	0.067568	0.0764116	0.0856978	0.095407	0.105516	0.115986	0.126755	0.137829	0.149847	0.163101	0.175477	0.189513	0.205971	0.22443	0.243639	0.262662	0.281743	0.305987	0.342806	0.380018	0.412628	0.43816	0.465502	0.496233	0.527903	0.555239	0.575451	0.593726
Q80ZW2	DLNAHTVLAASCAR	4	0.384274	0	0.0450761	0.0888685	0.13134	0.172451	0.212155	0.250392	0.287105	0.322235	0.355723	0.387514	0.417552	0.445787	0.472185	0.496735	0.519438	0.540311	0.559383	0.576697	0.592311	0.606292	0.618697	0.629581	0.639004	0.647037	0.653767	0.659328	0.663914	0.667571	0.668247	0.655357	0.624144	0.61505	0.620702	0.626332	0.617326	0.594046	0.563878	0.546979	0.549551	0.555177	0.56315	0.573058	0.584672	0.597912	0.612762
P00493	DLNHVCVISETGK	2	0.345832	0	-0.014538	-0.0284185	-0.0416397	-0.0542002	-0.0660978	-0.0773297	-0.0878937	-0.0977892	-0.107017	-0.115578	-0.123477	-0.130719	-0.137316	-0.143289	-0.148659	-0.153456	-0.157709	-0.161455	-0.164733	-0.167581	-0.170015	-0.172035	-0.173625	-0.174744	-0.17531	-0.17517	-0.174026	-0.171342	-0.16635	-0.158923	-0.152356	-0.14553	-0.137836	-0.131113	-0.123038	-0.11317	-0.104534	-0.101853	-0.0998111	-0.0992306	-0.0997029	-0.100785	-0.103738	-0.107289	-0.10976
P17918	DLSHIGDAVVISCAK	4	0.354079	0	0.083607	0.161671	0.234265	0.301468	0.363381	0.420136	0.471872	0.51873	0.560852	0.59838	0.631454	0.660215	0.684771	0.705195	0.721548	0.733867	0.74217	0.746446	0.746652	0.742698	0.734414	0.72153	0.703643	0.680144	0.650115	0.612174	0.564382	0.505036	0.437613	0.381332	0.345879	0.320119	0.301903	0.286237	0.264159	0.239862	0.217823	0.20207	0.196932	0.193065	0.187312	0.179977	0.174783	0.172979	0.173251
Q9Z2X1	DLSYCLSGMYDHR	1	0.300848	0	-0.0164979	-0.0317917	-0.0458985	-0.0588371	-0.070631	-0.0813113	-0.0909115	-0.0994661	-0.107011	-0.113583	-0.11922	-0.123961	-0.127842	-0.130896	-0.133155	-0.134649	-0.135405	-0.135447	-0.134792	-0.133448	-0.131384	-0.128534	-0.124789	-0.119972	-0.113803	-0.10584	-0.0954102	-0.081739	-0.0651575	-0.0502381	-0.0425092	-0.0413481	-0.0431071	-0.0448231	-0.0414303	-0.0368751	-0.0347641	-0.0376123	-0.0424898	-0.0449743	-0.0457295	-0.0467027	-0.0535273	-0.0620806	-0.0696491
P62717	DLTTAGAVTQCYR	4	0.463155	0	0.0614852	0.119902	0.175259	0.227564	0.27683	0.323071	0.366309	0.406568	0.443879	0.478282	0.50982	0.538545	0.564532	0.587877	0.608689	0.62709	0.643213	0.657206	0.669223	0.679407	0.687792	0.694327	0.698868	0.701129	0.700592	0.69633	0.686714	0.669156	0.641211	0.606479	0.58156	0.565394	0.551181	0.539663	0.515875	0.484332	0.459377	0.458978	0.466416	0.479116	0.492221	0.504458	0.526675	0.553974	0.577187
P14211	DMHGDSEYNIMFGPDICGPGTK	4	0.460499	0	0.0384686	0.0755722	0.111368	0.145916	0.17929	0.21158	0.242877	0.273265	0.302817	0.331597	0.359659	0.387036	0.413698	0.439531	0.464371	0.487998	0.510127	0.530402	0.548388	0.563603	0.575714	0.584467	0.58972	0.59188	0.593923	0.606375	0.631628	0.652123	0.671637	0.687681	0.710798	0.748367	0.788707	0.802602	0.790127	0.767175	0.745524	0.728677	0.698266	0.653857	0.606817	0.589487	0.588383	0.595581	0.598077
Q8BGQ7	DNFWEMGDTGPCGPCSEIHYDR	4	0.34292	0	-0.0196333	-0.0358632	-0.0487258	-0.0582626	-0.0645254	-0.0675826	-0.0675106	-0.0643923	-0.0583175	-0.0493832	-0.0376936	-0.0233607	-0.00650948	0.0127231	0.034192	0.0577456	0.0832271	0.110477	0.139338	0.169687	0.201561	0.235136	0.270747	0.308981	0.350816	0.397894	0.452901	0.519557	0.599397	0.680723	0.742338	0.784715	0.815239	0.838532	0.878905	0.927072	0.963679	0.966928	0.952132	0.928768	0.905828	0.884735	0.849333	0.804939	0.76434
Q02053	DNPGVVTCLDEAR	4	0.362254	0	0.021455	0.0410448	0.058842	0.0749248	0.0893895	0.102364	0.113979	0.124363	0.133638	0.141926	0.14934	0.155987	0.161924	0.16716	0.171678	0.175432	0.178341	0.180294	0.181134	0.180674	0.178728	0.175084	0.169477	0.161581	0.150989	0.137244	0.12006	0.100377	0.084022	0.0857325	0.108442	0.121371	0.121139	0.116692	0.129471	0.151808	0.171502	0.176224	0.166871	0.163927	0.169162	0.179023	0.18342	0.188458	0.19943
Q76MZ3	DNTIEHLLPLFLAQLKDECPEVR	1	0.642097	0	0.00472191	0.00929994	0.0137284	0.0180011	0.0221105	0.0260466	0.0297994	0.0333584	0.0367131	0.0398531	0.0427679	0.0454474	0.0478845	0.0500758	0.0520205	0.0537204	0.055181	0.0564121	0.0574292	0.0582555	0.0589255	0.059492	0.0600354	0.0606651	0.061393	0.0614785	0.0595581	0.0552765	0.0506122	0.047033	0.0441176	0.0403654	0.0353645	0.0306528	0.0279483	0.0267817	0.0260473	0.0251743	0.0227161	0.0199146	0.0176103	0.017315	0.0178259	0.01818	0.0180884
P16045	DSNNLCLHFNPR	1	0.642609	0	0.00373557	0.00737231	0.0109077	0.0143392	0.0176635	0.0208763	0.0239735	0.0269507	0.0298039	0.0325292	0.0351227	0.0375811	0.0399022	0.0420854	0.044131	0.0460401	0.0478149	0.0494586	0.0509757	0.0523723	0.0536556	0.0548348	0.0559213	0.0569297	0.0578781	0.0587884	0.05968	0.0605361	0.0611885	0.0611846	0.0604299	0.0591333	0.0576132	0.0562075	0.054679	0.0526496	0.050302	0.0482491	0.0468023	0.0457834	0.0448692	0.0437668	0.0419521	0.0401199	0.0385471
Q99J09	DSVFLSCSEDSR	3	0.343977	0	-0.0748678	-0.147061	-0.216434	-0.282833	-0.34607	-0.405902	-0.462087	-0.514387	-0.562578	-0.606446	-0.645795	-0.680456	-0.710387	-0.735696	-0.756595	-0.773402	-0.786566	-0.796683	-0.804528	-0.811033	-0.817073	-0.82365	-0.831988	-0.842987	-0.852987	-0.83867	-0.779164	-0.679216	-0.565089	-0.473733	-0.388873	-0.273387	-0.133194	-0.0327362	0.00728414	0.020806	0.0240587	0.026674	0.0303208	0.0250519	0.013355	0.00356153	-0.0281853	-0.0744998	-0.11229
Q8BK67	DVACGANHTLVLDSQK	3	0.331505	0	-0.00935217	-0.0211352	-0.035229	-0.0515035	-0.0697983	-0.0899007	-0.111592	-0.134654	-0.158873	-0.18404	-0.209949	-0.236409	-0.263289	-0.290528	-0.318103	-0.346032	-0.374375	-0.403247	-0.432825	-0.46335	-0.495137	-0.528602	-0.564309	-0.603031	-0.645836	-0.694166	-0.7497	-0.812811	-0.875808	-0.912145	-0.912477	-0.896063	-0.873766	-0.855331	-0.835804	-0.805172	-0.768478	-0.741114	-0.717457	-0.68755	-0.659723	-0.636716	-0.609665	-0.577181	-0.546107
Q8BK67	DVACGANHTLVLDSQKR	2	0.366441	0	-0.00425319	-0.00861897	-0.0130894	-0.0176555	-0.0223065	-0.027029	-0.031808	-0.0366266	-0.0414663	-0.0463066	-0.0511249	-0.0558968	-0.0605918	-0.0651736	-0.0696027	-0.0738369	-0.0778308	-0.081537	-0.0849064	-0.087898	-0.0905162	-0.0928002	-0.0948253	-0.0967183	-0.0986866	-0.101069	-0.104419	-0.109524	-0.116954	-0.125239	-0.127418	-0.123018	-0.117698	-0.113157	-0.113348	-0.113636	-0.109334	-0.0973866	-0.087683	-0.0776474	-0.0685258	-0.0598621	-0.0432206	-0.0246166	-0.0106229
Q00612	DVAGDIFHQQCK	3	0.325061	0	-0.062813	-0.12351	-0.182052	-0.238401	-0.292509	-0.344316	-0.393761	-0.440787	-0.48534	-0.527371	-0.566835	-0.603693	-0.637934	-0.669572	-0.698635	-0.725172	-0.749246	-0.770944	-0.79037	-0.807652	-0.822921	-0.836321	-0.848008	-0.858143	-0.866872	-0.874264	-0.880129	-0.883427	-0.881055	-0.86824	-0.846557	-0.810858	-0.770347	-0.737588	-0.70697	-0.665324	-0.618029	-0.584643	-0.574752	-0.589678	-0.613821	-0.633803	-0.631451	-0.633687	-0.647987
P80315	DVEREDIEFICK	1	0.672526	0	0.000142341	0.000281833	0.00041826	0.000551384	0.000680902	0.000806397	0.000927432	0.00104356	0.00115432	0.00125926	0.00135792	0.00144983	0.00153462	0.00161204	0.00168185	0.00174391	0.0017981	0.00184442	0.00188294	0.00191391	0.00193777	0.00195533	0.00196787	0.00197743	0.00198732	0.00200275	0.00203158	0.00208201	0.00214449	0.00214777	0.00205033	0.00173243	0.00126037	0.000792356	0.000472619	0.000165356	-0.000178543	-0.000540465	-0.00104006	-0.00147593	-0.00182384	-0.00212869	-0.00251255	-0.0029477	-0.00340222
Q9D1A2	DVGAETLLHSCK	4	0.3886	0	0.05244	0.101088	0.146064	0.187499	0.225551	0.260423	0.292322	0.32145	0.348003	0.372167	0.394116	0.414005	0.43189	0.447707	0.461313	0.472479	0.480873	0.486044	0.487396	0.484193	0.475694	0.460996	0.438924	0.408388	0.371794	0.348192	0.355593	0.344188	0.317547	0.294724	0.279248	0.270125	0.266158	0.266456	0.281466	0.302809	0.317276	0.310847	0.320319	0.345817	0.366002	0.380405	0.392082	0.402695	0.413097
Q99KI0	DVGGIVLANACGPCIGQWDR	1	0.487301	0	-0.010805	-0.0210308	-0.030679	-0.0397515	-0.0482511	-0.0561814	-0.0635469	-0.070352	-0.076602	-0.0823021	-0.0874585	-0.0920773	-0.0961653	-0.099729	-0.102775	-0.105312	-0.107346	-0.108884	-0.109935	-0.110502	-0.110588	-0.110189	-0.10929	-0.107868	-0.105873	-0.103221	-0.0997651	-0.0953023	-0.0897993	-0.0841459	-0.0793519	-0.0742121	-0.0690158	-0.0644089	-0.0593296	-0.0530977	-0.0464794	-0.0413449	-0.0388334	-0.0383156	-0.0383473	-0.0379061	-0.0358614	-0.0345164	-0.0344334
Q99LX0	DVMICPDTSLEDAK	4	0.647942	0	0.0531264	0.103661	0.151582	0.196867	0.239488	0.279409	0.316599	0.351035	0.382702	0.411596	0.437724	0.461106	0.481807	0.499943	0.515654	0.52911	0.540509	0.550081	0.558082	0.564774	0.570296	0.574707	0.577984	0.579974	0.580293	0.578119	0.571764	0.557916	0.53133	0.489896	0.454952	0.429902	0.405618	0.384869	0.346699	0.29563	0.251833	0.242572	0.249288	0.270381	0.293281	0.311984	0.33787	0.372607	0.404866
P62281	DVQIGDIVTVGECRPLSK	1	0.694587	0	0.000106947	0.000212752	0.000317615	0.000421735	0.000525339	0.000628711	0.000732097	0.00083569	0.000939619	0.00104394	0.00114865	0.00125361	0.00135845	0.00146247	0.0015648	0.00166439	0.00176	0.00185017	0.00193326	0.00200753	0.00207167	0.00212468	0.00216593	0.00219551	0.00221484	0.00222802	0.00224454	0.00228458	0.00237949	0.00253394	0.00256682	0.00221334	0.00171161	0.00129598	0.00124571	0.0013027	0.0013124	0.00120828	0.00095613	0.00098052	0.00117877	0.0013827	0.00129587	0.00111794	0.000905984
P47757	DYLLCDYNR	2	0.319346	0	0.00528456	0.0102114	0.0147734	0.0189631	0.0227714	0.026186	0.0291953	0.0317884	0.033956	0.0356902	0.0369848	0.0378357	0.0382473	0.0382332	0.0378122	0.0370079	0.0358496	0.0343724	0.0326174	0.0306277	0.0284294	0.0260385	0.023463	0.0206969	0.0177078	0.0144086	0.0105868	0.00574737	-0.00114347	-0.0112413	-0.0234258	-0.0448748	-0.0702654	-0.090538	-0.104667	-0.120616	-0.136436	-0.143475	-0.142762	-0.119596	-0.0886746	-0.0621648	-0.0493382	-0.0338717	-0.0167007
Q9CR51	EAAALGSHGSCSSEVEK	4	0.345661	0	0.00996033	0.0196938	0.0292232	0.0385724	0.0477705	0.0568558	0.0658658	0.0748356	0.083797	0.0927783	0.101804	0.110893	0.120042	0.129227	0.138409	0.147537	0.156546	0.165354	0.173864	0.181969	0.189585	0.196641	0.203068	0.208814	0.213864	0.218295	0.222431	0.227272	0.235359	0.250342	0.267774	0.284793	0.300894	0.313223	0.329308	0.350548	0.370238	0.376925	0.372143	0.355069	0.335112	0.318264	0.305618	0.288856	0.270107
Q9CR51	EAAALGSHGSCSSEVEKETR	2	0.282449	0	-0.000262745	-0.000496648	-0.000698929	-0.000866502	-0.000995706	-0.00108199	-0.00112041	-0.00110572	-0.00103236	-0.000894473	-0.000685912	-0.000400231	-3.01578e-05	0.000432372	0.000995756	0.00166864	0.00245981	0.00337805	0.00443188	0.00562692	0.00695575	0.00840068	0.0099334	0.0115105	0.0130654	0.014495	0.0156378	0.0162828	0.0163274	0.0163029	0.017139	0.0185719	0.0207321	0.0238236	0.0268785	0.0301579	0.0348041	0.0420434	0.0465054	0.0446289	0.0427839	0.0451185	0.0539285	0.0617428	0.0683934
P60122	EACGVIVELIK	4	0.441467	0	0.0555384	0.10939	0.161492	0.211781	0.260177	0.306571	0.35086	0.392944	0.432734	0.47015	0.505125	0.537603	0.567595	0.595177	0.620463	0.643602	0.664788	0.684256	0.702292	0.719203	0.735207	0.750487	0.765203	0.779475	0.793331	0.806562	0.8183	0.825824	0.82177	0.794293	0.757634	0.724732	0.691704	0.662488	0.616288	0.555585	0.500255	0.477998	0.462399	0.441687	0.420313	0.402651	0.400995	0.401018	0.39455
P19096	EACPELDYFVAFSSVSCGR	1	0.558951	0	-0.000951841	-0.00180119	-0.00255053	-0.00320274	-0.00376153	-0.00423182	-0.00461921	-0.00492996	-0.00517098	-0.00534992	-0.00547514	-0.00555579	-0.005602	-0.00562475	-0.00563566	-0.00564668	-0.00566984	-0.0057166	-0.00579681	-0.00591367	-0.00604668	-0.00614595	-0.00611341	-0.00576502	-0.0048448	-0.0035782	-0.00348863	-0.00516041	-0.00701478	-0.00839714	-0.0089189	-0.00898968	-0.00958274	-0.0116452	-0.0142656	-0.0172325	-0.019763	-0.0216662	-0.02499	-0.0294618	-0.0338151	-0.0346907	-0.0333679	-0.0307722	-0.0286924
Q99PL5	EAEETQNSLQAECDQYR	3	0.322629	0	-0.0873833	-0.170354	-0.248855	-0.322827	-0.392197	-0.456871	-0.51676	-0.571779	-0.621855	-0.666922	-0.70693	-0.741843	-0.771699	-0.796617	-0.816772	-0.832397	-0.843792	-0.851332	-0.855479	-0.856745	-0.855493	-0.852023	-0.846574	-0.838924	-0.826285	-0.797284	-0.747353	-0.662629	-0.555521	-0.463611	-0.382174	-0.283291	-0.168806	-0.0844087	-0.0336041	0.00535479	0.031869	0.0517175	0.0645814	0.0725335	0.0822822	0.0995054	0.0873436	0.0551204	0.0289733
Q6PDM2	EAGDVCYADVYR	1	0.352568	0	0.0129126	0.0247914	0.0356061	0.0453246	0.0539083	0.0613071	0.0674717	0.0723562	0.0759185	0.0781212	0.0789319	0.0783252	0.0763037	0.0728993	0.0681604	0.0621522	0.0549582	0.0466813	0.0374449	0.0273809	0.0165772	0.0050956	-0.00702697	-0.0198016	-0.033336	-0.0479463	-0.0644229	-0.0846097	-0.112173	-0.150522	-0.198715	-0.24744	-0.286312	-0.313372	-0.346927	-0.390413	-0.431871	-0.450758	-0.445228	-0.425627	-0.403442	-0.385029	-0.374197	-0.360448	-0.344915
Q9CZU3	EAIQCVDNNQSVLVSAHTSAGK	4	0.395288	0	0.060225	0.118657	0.175178	0.229666	0.281968	0.331896	0.379256	0.423868	0.465561	0.504175	0.539572	0.571635	0.600361	0.625878	0.648401	0.66824	0.685813	0.701664	0.716479	0.731052	0.746046	0.762116	0.779894	0.799354	0.816258	0.811864	0.774847	0.726066	0.676003	0.637337	0.591215	0.516287	0.425727	0.371242	0.364652	0.369609	0.374898	0.377636	0.390988	0.416837	0.447588	0.459424	0.459124	0.452945	0.452249
Q9Z110	EAIQLVNTREEVEDLCR	4	0.491477	0	0.0842696	0.164504	0.240641	0.312615	0.380349	0.443746	0.502717	0.557176	0.607052	0.652282	0.69282	0.728638	0.759779	0.786369	0.808586	0.826669	0.840918	0.851702	0.859462	0.864658	0.867544	0.868163	0.866171	0.860121	0.845438	0.813131	0.766219	0.716967	0.672139	0.636559	0.59219	0.523169	0.441794	0.389884	0.379885	0.380142	0.378719	0.3738	0.377067	0.391791	0.412846	0.419556	0.422659	0.430877	0.437015
Q9QYJ3	EALCGCTVNVPTLDGR	3	0.352651	0	-0.0740211	-0.143852	-0.209482	-0.270899	-0.328095	-0.381061	-0.429793	-0.474295	-0.514579	-0.550664	-0.582578	-0.610362	-0.634083	-0.653839	-0.669744	-0.681932	-0.690554	-0.695779	-0.697792	-0.696772	-0.692803	-0.685887	-0.675915	-0.662598	-0.645319	-0.622864	-0.592942	-0.55165	-0.495124	-0.429335	-0.366292	-0.326839	-0.313142	-0.311593	-0.280167	-0.229129	-0.181666	-0.167138	-0.208021	-0.272396	-0.330408	-0.370885	-0.399447	-0.441135	-0.491044
Q8CGC7	EAPCILIYIPDGHTK	4	0.404137	0	0.0579042	0.113537	0.16688	0.217914	0.266617	0.312958	0.356908	0.398447	0.437559	0.474236	0.508477	0.540291	0.569725	0.59686	0.621803	0.644681	0.66565	0.68489	0.702613	0.719035	0.734267	0.748341	0.761211	0.772685	0.782304	0.789075	0.790837	0.783012	0.757357	0.708858	0.665599	0.647473	0.643027	0.64494	0.612531	0.56084	0.520684	0.525492	0.565362	0.61202	0.648205	0.672312	0.688464	0.699826	0.708244
Q01853	EAVCIVLSDDTCSDEK	1	0.370386	0	0.000827528	0.00163941	0.00243422	0.00321037	0.00396579	0.00469767	0.00540291	0.00607822	0.0067201	0.00732482	0.00788846	0.00840687	0.00887586	0.00929126	0.00964882	0.00994424	0.0101733	0.0103319	0.0104162	0.0104236	0.0103555	0.0102174	0.0100203	0.00978313	0.00953895	0.00934337	0.0092868	0.00948903	0.00995965	0.0101681	0.00929963	0.00567504	0.000463521	-0.00445772	-0.00726107	-0.00977844	-0.01284	-0.0164076	-0.0214261	-0.0261643	-0.0297558	-0.032401	-0.0359239	-0.0401371	-0.0441859
P62830	ECADLWPR	4	0.306872	0	0.0260904	0.0516679	0.0767088	0.101187	0.125072	0.148321	0.17089	0.192736	0.213812	0.234074	0.253475	0.271969	0.289518	0.30609	0.321658	0.336199	0.349695	0.362135	0.373517	0.383853	0.393189	0.4016	0.409208	0.416186	0.422798	0.429424	0.436584	0.444696	0.452789	0.455918	0.446981	0.427138	0.405368	0.386688	0.372631	0.355937	0.334901	0.312438	0.291443	0.268283	0.247092	0.228537	0.203699	0.174848	0.148118
Q9DBG3	ECHLNADTVSSK	1	0.442811	0	-0.00926941	-0.0183015	-0.0270827	-0.0355987	-0.0438318	-0.0517596	-0.0593589	-0.066607	-0.0734814	-0.0799605	-0.0860234	-0.0916511	-0.0968339	-0.101574	-0.105879	-0.109769	-0.113269	-0.11642	-0.119276	-0.121904	-0.124381	-0.126806	-0.129306	-0.132005	-0.134681	-0.135474	-0.132172	-0.126664	-0.121507	-0.11776	-0.113582	-0.106723	-0.0977353	-0.0906531	-0.0881176	-0.0870781	-0.0859731	-0.0844431	-0.081911	-0.0796173	-0.078202	-0.0780132	-0.0775751	-0.0768872	-0.0759068
P62702	ECLPLIIFLR	3	0.367954	0	-0.0170044	-0.0340328	-0.0511025	-0.0682304	-0.0854382	-0.102757	-0.120213	-0.137829	-0.15562	-0.173594	-0.191752	-0.210086	-0.228548	-0.247054	-0.265498	-0.283753	-0.301668	-0.319072	-0.335765	-0.351554	-0.366351	-0.380138	-0.39296	-0.404957	-0.416435	-0.428001	-0.440893	-0.457547	-0.482208	-0.518118	-0.550667	-0.576001	-0.599329	-0.617747	-0.645654	-0.679362	-0.703208	-0.697583	-0.68793	-0.671107	-0.651687	-0.631333	-0.597383	-0.558859	-0.528382
P47802	ECLTLLSQR	3	0.285919	0	-0.190052	-0.365772	-0.527054	-0.673787	-0.805843	-0.923079	-1.02535	-1.1125	-1.1844	-1.24091	-1.28188	-1.30718	-1.31675	-1.31056	-1.28862	-1.25098	-1.1977	-1.12883	-1.0444	-0.944382	-0.828504	-0.696264	-0.546793	-0.37863	-0.189279	0.0257721	0.275579	0.581442	0.998317	1.5581	0.802887	0.319194	0.33064	0.365779	0.496732	0.740669	1.08205	1.26847	1.21057	0.923659	0.616181	0.386718	0.222021	0.0991104	0.00264593
Q99K85	ECPSVLDYK	1	0.306541	0	0.0584349	0.112724	0.162857	0.208829	0.25063	0.28825	0.321685	0.350938	0.376024	0.396965	0.413794	0.426559	0.435347	0.440289	0.441537	0.439271	0.433694	0.425031	0.413534	0.39944	0.382836	0.363691	0.341851	0.316961	0.288327	0.254647	0.213491	0.160682	0.0912441	0.00786976	-0.0710287	-0.144615	-0.210374	-0.262668	-0.328923	-0.410176	-0.482957	-0.511517	-0.512784	-0.493179	-0.46808	-0.445877	-0.421567	-0.389221	-0.358448
Q8R0G9	EDTYSDTCVDLGGEK	2	0.332509	0	-0.0336144	-0.0645174	-0.0927426	-0.118327	-0.141318	-0.161776	-0.17977	-0.195373	-0.208663	-0.219723	-0.228642	-0.235515	-0.240442	-0.243531	-0.244897	-0.244663	-0.242957	-0.239918	-0.235686	-0.230383	-0.224028	-0.216545	-0.207739	-0.197202	-0.184088	-0.166565	-0.140281	-0.0941961	-0.00654677	0.0947539	0.132828	0.126226	0.0898101	0.052828	0.0399627	0.0291567	0.0115689	-0.0136962	-0.0484108	-0.0951982	-0.151499	-0.200612	-0.263159	-0.322477	-0.364094
Q9Z1Q5	EEFASTCPDDEEIELAYEQVAR	3	0.372821	0	-0.0796272	-0.1543	-0.224084	-0.289048	-0.349273	-0.40486	-0.455916	-0.502555	-0.5449	-0.58308	-0.617231	-0.6475	-0.674037	-0.697005	-0.716573	-0.732918	-0.746224	-0.756683	-0.764485	-0.769802	-0.772682	-0.773077	-0.770822	-0.765548	-0.756486	-0.741985	-0.718172	-0.675344	-0.59443	-0.500026	-0.465372	-0.44715	-0.436057	-0.425866	-0.412215	-0.402242	-0.399114	-0.405102	-0.42438	-0.462961	-0.513203	-0.52544	-0.507017	-0.475276	-0.45114
P48962	EFNGLGDCLTK	1	0.663336	0	0.00145977	0.00282967	0.00411003	0.00530126	0.00640388	0.00741849	0.00834591	0.00918722	0.00994376	0.0106172	0.0112094	0.0117227	0.0121605	0.0125273	0.0128282	0.013069	0.0132559	0.0133958	0.0134964	0.0135642	0.013601	0.0136042	0.0135674	0.0134778	0.0133125	0.0130315	0.0125639	0.0117964	0.0106113	0.00912193	0.00814904	0.00772231	0.00736731	0.00704588	0.00612512	0.00494939	0.00417944	0.00451993	0.0048298	0.00491437	0.00494734	0.0051483	0.0062987	0.0076237	0.0086105
P58252	EGALCEENMR	3	0.324397	0	0.00487277	0.00928899	0.0132526	0.0167673	0.0198376	0.0224697	0.0246687	0.026438	0.0277794	0.0286927	0.0291753	0.0292224	0.02882	0.0279451	0.0265696	0.0246597	0.0221764	0.0190747	0.0153039	0.0108132	0.00557399	-0.000426519	-0.00718608	-0.0146776	-0.0228309	-0.0314944	-0.040355	-0.0487982	-0.0558556	-0.0611542	-0.0695845	-0.083158	-0.0980964	-0.113224	-0.124048	-0.133372	-0.145184	-0.163542	-0.183931	-0.202962	-0.221663	-0.241684	-0.267828	-0.296319	-0.324866
Q61739	EGCGDDNVCNSNLK	1	0.255365	0	-0.125074	-0.232686	-0.322837	-0.395527	-0.450756	-0.488524	-0.50883	-0.511675	-0.497059	-0.464982	-0.415443	-0.348444	-0.263983	-0.16206	-0.0426771	0.498939	0.57936	0.619031	0.617951	0.57612	0.493538	0.370205	-0.293946	-0.453603	-0.584916	-0.687885	-0.762509	-0.80879	-0.826727	-0.816319	-0.777568	-0.710472	-0.615033	-0.491249	-0.339122	-0.15865	0.050165	0.287325	0.552828	0.846676	1.16887	1.5194	1.89828	2.30551	2.74107
Q00PI9	EGCTEVSLLR	1	0.28528	0	0.0130336	0.0244855	0.0343452	0.0426017	0.0492422	0.0542506	0.0576117	0.0593118	0.0593394	0.0576848	0.0543413	0.049305	0.0425829	0.0341931	0.0241608	0.0125188	-0.00069221	-0.0154232	-0.0316165	-0.0492096	-0.0681533	-0.0884057	-0.109933	-0.132719	-0.156779	-0.182206	-0.209268	-0.238676	-0.271987	-0.310675	-0.351902	-0.411719	-0.461603	-0.495697	-0.529754	-0.569798	-0.610669	-0.640903	-0.655644	-0.658224	-0.656338	-0.654873	-0.654931	-0.65646	-0.659176
P26041	EGILNDDIYCPPETAVLLASYAVQSK	3	0.299513	0	-0.173835	-0.337014	-0.489551	-0.631463	-0.762772	-0.883501	-0.993679	-1.09334	-1.18251	-1.26123	-1.32954	-1.38748	-1.43511	-1.47248	-1.49964	-1.51667	-1.52362	-1.52059	-1.50763	-1.48481	-1.45208	-1.40931	-1.35605	-1.29089	-1.20701	-1.06195	-0.917666	-0.694004	-0.583873	-0.507361	-0.444356	-0.388996	-0.339245	-0.293157	-0.24658	-0.189624	-0.103652	-0.0414795	-0.0733918	-0.161826	-0.23048	-0.28485	-0.335433	-0.387092	-0.442046
P05202	EGSSHNWQHITDQIGMFCFTGLKPEQVER	2	0.356274	0	-0.0106936	-0.0209302	-0.0307036	-0.040008	-0.0488361	-0.0571783	-0.0650257	-0.0723715	-0.0792103	-0.0855392	-0.0913574	-0.0966671	-0.101481	-0.105821	-0.109718	-0.113207	-0.116329	-0.119133	-0.121674	-0.124009	-0.126168	-0.128164	-0.129993	-0.131624	-0.132978	-0.13388	-0.133969	-0.132518	-0.128327	-0.120765	-0.1139	-0.110009	-0.107502	-0.10605	-0.100132	-0.0913384	-0.0843191	-0.0848904	-0.0890331	-0.0941193	-0.0988827	-0.103298	-0.110642	-0.119501	-0.127476
P80313	EGTDSSQGIPQLVSNISACQVIAEAVR	3	0.353612	0	0.00210553	0.00405294	0.005831	0.00742749	0.00882704	0.0100088	0.0109513	0.0116329	0.0120319	0.0121272	0.0118975	0.0113225	0.0103881	0.00908695	0.00741487	0.00537146	0.00296045	0.000190358	-0.00292454	-0.00636428	-0.0101064	-0.0141204	-0.0183617	-0.0227648	-0.0272326	-0.0316244	-0.0357655	-0.0395889	-0.0438624	-0.0514904	-0.0638148	-0.0747608	-0.0844746	-0.0954158	-0.109775	-0.125177	-0.140551	-0.156384	-0.178854	-0.218289	-0.261582	-0.299404	-0.32648	-0.357477	-0.391877
P08249	EGVVECSFVQSK	3	0.30999	0	0.00808754	0.0157904	0.0231065	0.0300335	0.0365683	0.0427072	0.048446	0.0537805	0.0587059	0.0632176	0.0673103	0.0709789	0.0742178	0.0770216	0.0793846	0.0813011	0.0827655	0.0837723	0.0843164	0.0843941	0.0840074	0.0831634	0.0818748	0.0801626	0.0780604	0.0756217	0.0729286	0.0700798	0.0670651	0.0634211	0.0583319	0.0559649	0.0552863	0.0529351	0.0471582	0.0407233	0.0337263	0.0243058	0.0157329	0.00645878	-0.00587287	-0.0216239	-0.0386993	-0.0561304	-0.0750832
P63005	EHEHVVECISWAPESSYSSISEATGSETK	4	0.366989	0	0.0629182	0.121899	0.176947	0.22807	0.275278	0.318584	0.35801	0.393587	0.425356	0.453372	0.477702	0.498427	0.515664	0.529571	0.540326	0.548131	0.55321	0.555805	0.556178	0.554576	0.551115	0.545806	0.538553	0.529088	0.516855	0.500786	0.478884	0.447724	0.403329	0.34814	0.305125	0.277895	0.254679	0.234127	0.184564	0.114766	0.0526035	0.0415621	0.0505477	0.0650525	0.0767394	0.0836091	0.0875147	0.0901036	0.0923681
Q60932	EHINLGCDVDFDIAGPSIR	4	0.443579	0	0.0710029	0.138651	0.202894	0.263678	0.320945	0.374621	0.424638	0.470939	0.513476	0.55221	0.587118	0.618195	0.645488	0.66911	0.689213	0.705994	0.719697	0.730615	0.739091	0.745483	0.75	0.752735	0.75365	0.752477	0.748533	0.740331	0.724796	0.696017	0.645974	0.577387	0.514913	0.484575	0.479098	0.482413	0.457123	0.418261	0.386507	0.380656	0.411802	0.457987	0.499143	0.528961	0.561684	0.631277	0.734097
O55201	EHNFQPGDNVEVCEGELINLQGK	4	0.285323	0	0.158374	0.308259	0.449656	0.582566	0.706986	0.822919	0.930364	1.02932	1.11979	1.20177	1.27526	1.34026	1.39678	1.44481	1.48435	1.5154	1.53796	1.55203	1.55762	1.55746	1.54809	1.52936	1.50129	1.46388	1.41712	1.36101	1.29555	1.22075	1.1366	1.04311	0.940271	0.828084	0.706551	0.575672	0.435446	0.285875	0.126956	-0.0413085	-0.21892	-0.405877	-0.602181	-0.807831	-1.02283	-1.24717	-1.48086
Q99MN1	EICNAYTELNDPVR	1	0.693253	0	0.00372242	0.00731986	0.01079	0.0141302	0.0173375	0.0204077	0.0233367	0.0261203	0.0287548	0.0312365	0.0335619	0.0357278	0.0377329	0.0395774	0.0412626	0.0427908	0.0441655	0.0453912	0.0464741	0.0474216	0.048241	0.0489404	0.0495298	0.0500215	0.0504303	0.050773	0.0510611	0.0512655	0.0511935	0.0503547	0.0487389	0.0453792	0.0410372	0.0371584	0.0341624	0.0307531	0.0270359	0.024135	0.021232	0.0190269	0.0177145	0.0169481	0.0155109	0.0138969	0.0126198
Q99MR6	EICWNLQNIR	3	0.359983	0	-0.00179737	-0.00522723	-0.0101863	-0.0165636	-0.024222	-0.0329799	-0.0426516	-0.0530542	-0.064009	-0.0753426	-0.0868886	-0.0984916	-0.110058	-0.121558	-0.133001	-0.144431	-0.155937	-0.167654	-0.179774	-0.192543	-0.206235	-0.221183	-0.237823	-0.25672	-0.278614	-0.304432	-0.335058	-0.369915	-0.401518	-0.40825	-0.38408	-0.346765	-0.308807	-0.279205	-0.246743	-0.202141	-0.15471	-0.125411	-0.108524	-0.094546	-0.084056	-0.0756744	-0.0614605	-0.0446241	-0.0287559
Q9DCW4	EIIAVSCGPSQCQETIR	4	0.336728	0	-0.0151141	-0.0284396	-0.0399652	-0.0496798	-0.057571	-0.0636251	-0.0678298	-0.0701753	-0.0706546	-0.0692636	-0.066002	-0.0608737	-0.053894	-0.0450902	-0.0344974	-0.0221582	-0.0081233	0.00754849	0.0247909	0.0435362	0.0637389	0.0853763	0.108458	0.133054	0.159349	0.187746	0.219059	0.254783	0.296617	0.342797	0.391692	0.435044	0.467094	0.491466	0.525621	0.569055	0.613075	0.643791	0.648983	0.648588	0.64946	0.653529	0.663334	0.669147	0.667959
Q62384	EIIVSSFSCEHCGWNNTEIQSAGR	4	0.304873	0	-0.0160589	-0.0306243	-0.0436962	-0.0552745	-0.0653593	-0.0739506	-0.0810483	-0.0866525	-0.0907631	-0.0933802	-0.0945037	-0.0941337	-0.0922702	-0.0889132	-0.0840625	-0.0777184	-0.0698807	-0.0605495	-0.0497247	-0.0233531	0.000765644	0.0219848	0.0403044	0.0557245	0.0682449	0.0778659	0.0845872	0.088409	0.0893313	0.087354	-0.0143658	-0.00798636	0.00912515	0.0369687	0.0755443	0.124852	0.184892	0.255663	0.337167	0.429403	0.532371	0.646071	0.770503	0.905667	1.05156
P35979	EILGTAQSVGCNVDGR	1	0.544404	0	0.00679531	0.013284	0.0194689	0.0253528	0.0309395	0.0362341	0.041242	0.0459689	0.0504209	0.0546042	0.0585256	0.0621919	0.06561	0.0687864	0.0717279	0.0744411	0.0769324	0.0792079	0.0812731	0.0831315	0.0847803	0.0862107	0.0874057	0.0883371	0.0889574	0.0891894	0.0889114	0.0879734	0.0863998	0.0849602	0.0849409	0.0862118	0.0877508	0.0889991	0.0890021	0.0885875	0.0884765	0.089199	0.0905424	0.0920601	0.0931843	0.0938504	0.0950738	0.0968051	0.0984537
P09055	EKLPQPVQVDPVTHCK	1	0.301457	0	-0.000367136	-0.0031147	-0.00812141	-0.0152542	-0.024349	-0.0351919	-0.0475587	-0.0612221	-0.0759522	-0.0915177	-0.107686	-0.124229	-0.140961	-0.157748	-0.174485	-0.191094	-0.207537	-0.223819	-0.239998	-0.256211	-0.272735	-0.29002	-0.30875	-0.329966	-0.355289	-0.387301	-0.430013	-0.488173	-0.558235	-0.600478	-0.570153	-0.432291	-0.316568	-0.252875	-0.210184	-0.157227	-0.0914873	-0.0248297	0.0224371	0.0697608	0.113395	0.155831	0.239886	0.348221	0.455382
Q8VEK3	EKPYFPIPEDCTFIQNVPLEDR	4	0.298249	0	-0.0126655	-0.0241254	-0.0343995	-0.0435088	-0.0514791	-0.0583446	-0.0641397	-0.0688975	-0.07265	-0.0754269	-0.0772562	-0.0781627	-0.0781569	-0.0772338	-0.0753804	-0.0725747	-0.0687849	-0.0639686	-0.0580713	-0.0510293	-0.0427845	-0.0332756	-0.0224321	-0.0101742	0.00358466	0.0189193	0.035812	0.0538443	0.0712754	0.0843744	0.0936038	0.102276	0.112562	0.126421	0.139707	0.150766	0.163049	0.183038	0.213848	0.262043	0.313223	0.358021	0.393255	0.43227	0.472483
P62874	ELAGHTGYLSCCR	4	0.351873	0	0.053162	0.109297	0.16811	0.229252	0.292266	0.356538	0.421364	0.485952	0.549418	0.610776	0.668938	0.722753	0.771577	0.81576	0.857133	0.901193	0.966154	1.12447	1.32378	1.15262	0.988788	0.92547	0.884438	0.828713	0.718802	0.456851	0.315769	0.341825	0.327128	0.296416	0.266487	0.241656	0.223303	0.211868	0.207364	0.209476	0.217801	0.231966	0.251637	0.276513	0.306327	0.340839	0.379849	0.423212	0.470812
Q61656	ELAQQVQQVAAEYCR	2	0.322442	0	-0.00198648	-0.00367647	-0.00508742	-0.00623766	-0.00715016	-0.00785615	-0.0083865	-0.0087701	-0.00903357	-0.00920093	-0.00929323	-0.00932733	-0.00930209	-0.00919721	-0.00898207	-0.00861521	-0.00804346	-0.00720089	-0.0060077	-0.00437671	-0.00224468	0.000443485	0.0037427	0.0077059	0.012377	0.0177645	0.0237419	0.0297181	0.0336695	0.0315397	0.0280261	0.02553	0.0210769	0.0165139	0.00858335	-0.00177525	-0.00985264	-0.00952456	-0.00973652	-0.00741354	-0.00436988	-0.0016957	0.00452654	0.0120519	0.0168022
Q9CQM9	ELEASEELDTICPK	3	0.306281	0	-0.0988636	-0.191658	-0.278429	-0.359228	-0.434118	-0.503187	-0.566529	-0.624243	-0.67643	-0.723197	-0.764655	-0.800917	-0.832088	-0.858265	-0.879542	-0.896007	-0.907742	-0.914819	-0.917297	-0.915198	-0.908455	-0.8969	-0.880233	-0.857948	-0.829209	-0.792647	-0.746118	-0.687016	-0.616153	-0.54839	-0.497887	-0.454669	-0.417172	-0.385014	-0.342992	-0.292058	-0.242631	-0.21089	-0.19966	-0.196096	-0.193655	-0.189815	-0.18527	-0.187083	-0.195366
P62911	ELEVLLMCNK	1	0.58776	0	0.00469689	0.00904523	0.0130491	0.0167131	0.0200429	0.0230459	0.02573	0.0281038	0.030176	0.0319558	0.0334531	0.0346776	0.0356397	0.0363494	0.0368168	0.0370522	0.0370655	0.036866	0.0364624	0.03586	0.0350523	0.0340221	0.0327399	0.0311578	0.0291992	0.0267415	0.0235948	0.0195233	0.0145292	0.00965697	0.00658459	0.00466249	0.00304736	0.00157188	-0.00088119	-0.0036534	-0.00563141	-0.0056962	-0.00550404	-0.00502421	-0.00458355	-0.00417369	-0.0024944	-0.000358143	0.00119999
O54734	ELGSECGIEFDEEK	1	0.28694	0	-0.0110449	-0.0221202	-0.0331611	-0.0440968	-0.0548409	-0.0652818	-0.0753044	-0.0847941	-0.0936381	-0.101726	-0.108952	-0.115216	-0.120466	-0.124705	-0.127975	-0.130358	-0.131987	-0.133054	-0.133828	-0.134664	-0.135983	-0.138363	-0.142656	-0.149917	-0.159701	-0.161989	-0.14367	-0.123627	-0.105907	-0.087366	-0.0610306	-0.0239817	0.0189929	0.0566881	0.0884641	0.138837	0.192247	0.240024	0.278274	0.318376	0.360568	0.400661	0.440928	0.47389	0.501964
P46061	ELNLSFCEIK	4	0.357786	0	0.0885665	0.172358	0.251413	0.325775	0.395497	0.460642	0.521281	0.577492	0.629362	0.676983	0.720461	0.759907	0.795448	0.827221	0.855377	0.880079	0.901507	0.919849	0.935295	0.94799	0.957842	0.964457	0.966742	0.961081	0.930044	0.765339	0.678162	0.843212	0.872809	0.869704	0.859758	0.850507	0.844569	0.844447	0.85548	0.890385	0.973123	1.03579	0.995921	0.905039	0.841545	0.79979	0.768991	0.744152	0.722993
Q61699	ELNNVCEPVVTQPKPK	1	0.66337	0	0.0030702	0.00575608	0.00807095	0.0100294	0.0116496	0.0129548	0.0139698	0.0147191	0.0152278	0.0155205	0.0156217	0.015555	0.0153355	0.0149682	0.0144512	0.0137751	0.0129208	0.0118571	0.0105372	0.00889363	0.0068329	0.00421126	0.000798236	-0.00374155	-0.00951454	-0.0144265	-0.0149553	-0.0131098	-0.0108412	-0.00941269	-0.00821766	-0.00584115	-0.00222559	0.000657282	0.00157026	0.00188471	0.00192867	0.00189268	0.00255642	0.00343704	0.00407974	0.00352398	0.00204752	0.000105847	-0.00146528
Q8BL66	ELQEQEEVVSCTK	4	0.274717	0	-0.00500558	-0.00957899	-0.0137202	-0.0174293	-0.0207063	-0.023551	-0.0259636	-0.027944	-0.0294923	-0.0306084	-0.0312924	-0.0315442	-0.0313638	-0.0307512	-0.0297065	-0.0282297	-0.0263206	-0.0239795	-0.0212061	-0.0210755	-0.0196929	-0.016917	-0.0127477	-0.00718509	-0.000229061	0.00812034	0.0178631	0.0289993	0.0415288	0.0554517	-0.00954908	0.0189008	0.0600495	0.113897	0.180443	0.259688	0.351632	0.456275	0.573616	0.703657	0.846396	1.00183	1.16997	1.35081	1.54434
P26638	ELVSCSNCTDYQAR	4	0.33797	0	0.00146178	0.00321413	0.00526071	0.00760572	0.010254	0.0132115	0.0164847	0.0200811	0.0240089	0.0282771	0.0328957	0.0378753	0.0432297	0.0489751	0.0551293	0.0617115	0.0687421	0.0762429	0.0842363	0.092742	0.10176	0.111276	0.121263	0.131674	0.142435	0.153425	0.164454	0.175251	0.185601	0.195888	0.209357	0.22046	0.228176	0.236776	0.248502	0.261139	0.275571	0.294468	0.316203	0.357519	0.403345	0.442762	0.47303	0.506853	0.539782
O08807	ENECHFYAGGQVYPGEASR	4	0.406381	0	0.0781639	0.153484	0.225898	0.295343	0.36174	0.424988	0.484987	0.541644	0.594874	0.644601	0.69076	0.733302	0.772233	0.807618	0.839556	0.868181	0.893666	0.916222	0.936107	0.9536	0.968923	0.982267	0.993807	1.00367	1.01188	1.01818	1.02162	1.01942	1.00481	0.968723	0.92196	0.876163	0.833646	0.798779	0.747558	0.678084	0.609204	0.571798	0.557409	0.545326	0.534151	0.524247	0.517318	0.514284	0.514959
P14152	ENFSCLTR	3	0.355942	0	-0.00277928	-0.00648002	-0.0110856	-0.0165771	-0.0229297	-0.030109	-0.0380773	-0.0467937	-0.0562149	-0.0662943	-0.0769824	-0.0882267	-0.0999741	-0.112172	-0.124767	-0.137705	-0.150929	-0.164388	-0.17803	-0.191816	-0.205746	-0.219859	-0.234252	-0.249116	-0.264794	-0.281886	-0.301377	-0.324577	-0.351435	-0.375455	-0.385907	-0.383	-0.375079	-0.367453	-0.370224	-0.377049	-0.381768	-0.378326	-0.359741	-0.334447	-0.310568	-0.290534	-0.269297	-0.239787	-0.203639
P56399	ENLWLNLTDGSILCGR	3	0.256406	0	-0.220597	-0.428546	-0.623846	-0.806497	-0.9765	-1.13385	-1.27856	-1.41062	-1.53003	-1.63678	-1.7309	-1.81236	-1.88117	-1.93734	-1.98085	-2.01172	-2.02994	-2.03551	-2.02844	-2.00871	-1.97633	-1.93131	-2.6646	-2.32683	-2.01483	-1.72859	-1.46813	-1.23344	-1.02451	-0.84136	-0.683977	-0.552364	-0.446521	-0.366447	-0.312144	-0.283611	-0.280847	-0.303854	-0.548161	-0.581927	-0.612806	-0.640798	-0.665904	-0.688123	-0.707455
Q9JLJ2	EQGATVLCGGEVYVPEDPK	1	0.294548	0	-0.0405274	-0.0782222	-0.113124	-0.145277	-0.174733	-0.201564	-0.225845	-0.247659	-0.267091	-0.284233	-0.299183	-0.312043	-0.322921	-0.331934	-0.3392	-0.34485	-0.349016	-0.351838	-0.353457	-0.353993	-0.353447	-0.351721	-0.348593	-0.343632	-0.335984	-0.323867	-0.303158	-0.263632	-0.185657	-0.0965721	-0.0731535	-0.0971763	-0.143885	-0.184135	-0.195864	-0.20431	-0.219036	-0.241801	-0.275804	-0.325241	-0.383959	-0.419954	-0.434376	-0.420327	-0.402164
Q8CGC7	ERPAPAVSSTCATAEDSSVLYSR	1	0.280036	0	0.0558197	0.108997	0.159503	0.207308	0.252377	0.29466	0.334115	0.370703	0.404398	0.435178	0.463037	0.487978	0.510054	0.529367	0.546048	0.560255	0.572176	0.582034	0.59008	0.596571	0.601649	0.605383	0.607772	0.608703	0.607862	0.60455	0.597257	0.58286	0.55584	0.512213	0.470258	0.43612	0.403449	0.374899	0.329566	0.27145	0.22037	0.202951	0.196673	0.195232	0.194278	0.193008	0.203834	0.219924	0.230908
Q9CYA0	ESGQCTDIDECSLEEK	4	0.455466	0	0.03512	0.0705371	0.106182	0.141977	0.177824	0.213595	0.249149	0.284338	0.319006	0.35299	0.386115	0.418205	0.449095	0.478641	0.506712	0.533199	0.558018	0.581129	0.602562	0.622482	0.641418	0.660392	0.681264	0.707228	0.741641	0.775461	0.779841	0.748447	0.708753	0.678261	0.660612	0.643098	0.612358	0.566065	0.520238	0.474187	0.435121	0.403054	0.375336	0.35055	0.328103	0.304571	0.2529	0.197338	0.16069
Q8K224	ESLQDTQPVGVLVDCCK	1	0.331184	0	0.0333229	0.0639069	0.0917945	0.117036	0.139696	0.159858	0.177617	0.193086	0.206389	0.217668	0.227077	0.234794	0.241024	0.246011	0.250019	0.253331	0.256248	0.259075	0.262113	0.265552	0.269111	0.271991	0.272598	0.267893	0.253233	0.229615	0.222934	0.238335	0.242737	0.237374	0.219942	0.19398	0.176931	0.192774	0.210951	0.216714	0.219921	0.223196	0.268033	0.331421	0.38371	0.366115	0.325881	0.278699	0.244419
P80316	ESNPALGIDCLHK	1	0.748755	0	-0.00017501	-0.000243985	-0.000207287	-6.54048e-05	0.00018091	0.000530454	0.000981768	0.00153315	0.00218262	0.00292794	0.00376654	0.00469551	0.00571153	0.0068108	0.00798919	0.00924219	0.010565	0.0119525	0.0133996	0.0149015	0.0164558	0.0180632	0.0197284	0.0214633	0.0232927	0.0252634	0.0274594	0.0300095	0.0329761	0.0359281	0.0382283	0.039458	0.0398791	0.0400256	0.0412177	0.0430284	0.0447805	0.0456198	0.0442666	0.041859	0.0396025	0.0379853	0.0369098	0.0350903	0.0325248
O89017	ESSYACYYDEER	1	0.336483	0	0.0134222	0.0261303	0.0381172	0.0493756	0.0598973	0.069672	0.0786909	0.0869463	0.0944327	0.101146	0.107087	0.112255	0.116665	0.120341	0.123315	0.125627	0.127327	0.128474	0.129134	0.129374	0.129212	0.128621	0.127483	0.125465	0.121749	0.115264	0.106744	0.0788431	0.0431543	0.0203405	0.01001	-0.00285087	-0.0220041	-0.0305703	-0.012007	0.0580558	0.134536	0.195189	0.23183	0.276135	0.329321	0.377388	0.424803	0.455839	0.473048
Q78PY7	ETCLITFLLAGIECPR	2	0.335051	0	0.00218788	0.00493534	0.00820386	0.0119524	0.01613	0.0206682	0.0254982	0.0305538	0.0357721	0.0410943	0.0464659	0.0518392	0.0571978	0.0625586	0.0679567	0.0734463	0.0791022	0.0850226	0.0913314	0.098171	0.105664	0.113935	0.123131	0.133422	0.145002	0.158071	0.172679	0.188103	0.200738	0.201982	0.196193	0.189289	0.179575	0.170599	0.157041	0.13855	0.121884	0.117231	0.114824	0.11884	0.124186	0.127398	0.131178	0.136453	0.138615
Q64674	ETCSLWPGQALSLQVEQLLHHR	1	0.596897	0	-0.00381729	-0.00733856	-0.0105691	-0.0135145	-0.0161819	-0.0185806	-0.0207205	-0.0226113	-0.0242632	-0.0256861	-0.0268902	-0.0278853	-0.0286796	-0.0292793	-0.0296894	-0.029914	-0.0299555	-0.0298149	-0.0294907	-0.0289783	-0.0282655	-0.0273323	-0.0261488	-0.0246704	-0.0228311	-0.0205323	-0.0176369	-0.0140225	-0.00990411	-0.00651936	-0.00479802	-0.00401207	-0.00362075	-0.00322589	-0.00233777	-0.00152638	-0.00119005	-0.00145634	-0.00167092	-0.00169557	-0.00153441	-0.00138073	-0.00210577	-0.00302943	-0.00358728
P23591	ETCTWFTDNYEQAR	3	0.332166	0	-0.0996393	-0.193954	-0.282928	-0.366549	-0.444802	-0.517673	-0.585154	-0.647244	-0.703948	-0.755282	-0.801274	-0.841961	-0.877419	-0.907756	-0.933111	-0.953646	-0.969547	-0.981026	-0.988309	-0.991584	-0.99081	-0.985656	-0.975261	-0.957641	-0.928946	-0.887478	-0.844359	-0.797119	-0.749971	-0.710841	-0.668154	-0.608535	-0.539602	-0.492705	-0.477027	-0.473651	-0.470782	-0.464628	-0.462221	-0.468324	-0.47894	-0.478541	-0.474441	-0.469721	-0.464186
P08249	ETECTYFSTPLLLGK	1	0.265595	0	0.117929	0.227887	0.32995	0.424206	0.51076	0.589759	0.661357	0.725711	0.782986	0.833349	0.876972	0.914024	0.944639	0.968895	0.986838	0.998477	1.00376	1.00258	0.994707	0.979757	0.957054	0.925401	0.882655	0.825199	0.749838	0.670637	0.617762	0.563124	0.509527	0.464203	0.425707	0.39221	0.362688	0.336625	0.304773	0.267373	0.230514	0.207345	0.219193	0.264661	0.280751	0.274915	0.267589	0.266758	0.268313
P14873	ETEVSKGSAESPDEGITTTEGEGECEQTPEELEPVEK	1	0.323375	0	0.0382937	0.0724762	0.10266	0.128969	0.151556	0.17062	0.186369	0.199014	0.208764	0.215828	0.220412	0.222713	0.222853	0.220867	0.216727	0.210338	0.201522	0.189995	0.175333	0.156936	0.13399	0.105246	0.0686908	0.0213714	-0.0376929	-0.0900395	-0.105956	-0.119865	-0.135725	-0.147623	-0.14956	-0.141495	-0.128666	-0.118777	-0.112941	-0.0988912	-0.0782728	-0.054146	-0.0329625	-0.0114662	0.0123031	0.0450389	0.112284	0.208989	0.290157
P80316	ETGANLAICQWGFDDEANHLLLQNGLPAVR	3	0.354309	0	-0.0567188	-0.110808	-0.162254	-0.211041	-0.257154	-0.300568	-0.341261	-0.37922	-0.414432	-0.446892	-0.476603	-0.503574	-0.527845	-0.549484	-0.568579	-0.585234	-0.599569	-0.611726	-0.621863	-0.630138	-0.636624	-0.641334	-0.644228	-0.645176	-0.643892	-0.639806	-0.631773	-0.6176	-0.593827	-0.558936	-0.523947	-0.493303	-0.465128	-0.440841	-0.405335	-0.361037	-0.321608	-0.305249	-0.295834	-0.287973	-0.279719	-0.27129	-0.271191	-0.272944	-0.269162
P13439	ETNLCLSADVSEAR	3	0.346152	0	-0.0474219	-0.0933836	-0.137858	-0.180815	-0.222217	-0.262017	-0.300162	-0.336602	-0.371286	-0.404163	-0.435182	-0.464294	-0.491462	-0.516667	-0.539895	-0.56114	-0.580404	-0.597699	-0.613048	-0.626483	-0.638023	-0.647684	-0.655493	-0.661478	-0.665668	-0.668056	-0.668481	-0.666269	-0.659124	-0.642492	-0.604455	-0.562471	-0.535423	-0.520101	-0.500927	-0.475476	-0.4503	-0.435561	-0.434004	-0.428665	-0.419656	-0.408862	-0.393844	-0.371981	-0.34331
P27546	ETPGSQPSEPCSGVSR	4	0.375183	0	0.0977695	0.189627	0.275646	0.355906	0.430504	0.499568	0.563226	0.621604	0.674822	0.722993	0.76622	0.804596	0.838138	0.866783	0.890407	0.908829	0.921792	0.928954	0.929865	0.923974	0.910739	0.889469	0.859167	0.818632	0.768847	0.724133	0.69764	0.641871	0.576991	0.526369	0.497977	0.478353	0.451003	0.410374	0.373103	0.35536	0.350583	0.350952	0.324166	0.286204	0.253662	0.267077	0.313898	0.371566	0.419662
P58252	ETVSEESNVLCLSK	3	0.294974	0	0.013467	0.0263076	0.0385132	0.0500738	0.0609769	0.0712049	0.080739	0.089559	0.097644	0.104972	0.111519	0.117262	0.122178	0.126245	0.129441	0.131746	0.133139	0.133602	0.13312	0.131684	0.129307	0.126022	0.121896	0.117043	0.111657	0.106066	0.100796	0.0965276	0.093208	0.0874466	0.0757703	0.0520763	0.0198133	-0.0136284	-0.0393372	-0.0640203	-0.0917177	-0.123963	-0.167396	-0.215106	-0.259826	-0.299992	-0.341249	-0.38726	-0.434814
Q78PY7	EVCFTIENK	3	0.351111	0	-0.0224805	-0.0441093	-0.0648745	-0.0847637	-0.103763	-0.121858	-0.139033	-0.155276	-0.170576	-0.184924	-0.198313	-0.210743	-0.222221	-0.232764	-0.242399	-0.25116	-0.259088	-0.266231	-0.272642	-0.278363	-0.283384	-0.287604	-0.290729	-0.292032	-0.2901	-0.28468	-0.279094	-0.279719	-0.289399	-0.301617	-0.308788	-0.3093	-0.307236	-0.310416	-0.327042	-0.348438	-0.366907	-0.382338	-0.396757	-0.414814	-0.438153	-0.462682	-0.481949	-0.501015	-0.519023
Q8VEK3	EVLADRPLFPHVLCHNCAVEFNFGQK	1	0.664807	0	-0.00300189	-0.00576233	-0.00828245	-0.0105635	-0.0126071	-0.0144156	-0.0159915	-0.0173375	-0.0184564	-0.019351	-0.0200244	-0.0204796	-0.0207197	-0.020747	-0.0205643	-0.0201738	-0.0195777	-0.0187779	-0.0177757	-0.0165716	-0.015163	-0.0135441	-0.0117046	-0.00962632	-0.0072788	-0.00461035	-0.00153689	0.00205194	0.00615488	0.0102398	0.014249	0.0185069	0.0222068	0.0251136	0.0280535	0.0314929	0.0349963	0.0375184	0.0381932	0.0374205	0.0363052	0.0355734	0.0360135	0.0361797	0.0358454
Q9ERU9	EYLESLQCLDSDK	3	0.389841	0	-0.0570281	-0.109882	-0.158623	-0.20332	-0.244054	-0.280927	-0.31405	-0.343542	-0.369527	-0.39214	-0.411521	-0.427819	-0.441187	-0.451783	-0.459767	-0.465304	-0.468557	-0.469689	-0.468855	-0.466177	-0.461653	-0.455168	-0.446476	-0.435127	-0.420355	-0.40087	-0.374584	-0.338752	-0.292912	-0.247897	-0.222782	-0.216202	-0.217024	-0.218929	-0.201166	-0.177524	-0.167053	-0.188776	-0.214032	-0.233823	-0.244186	-0.24774	-0.247787	-0.246159	-0.24373
Q3V3R1	EYTEENIQLVADGCCNLQK	1	0.334116	0	-0.00755326	-0.0141211	-0.0196954	-0.0242682	-0.0278304	-0.0303722	-0.0318845	-0.0323603	-0.0317946	-0.0301844	-0.0275296	-0.023833	-0.019106	-0.0133686	-0.00664651	0.001029	0.00962073	0.0190856	0.0293751	0.0404391	0.0522439	0.0647715	0.0780268	0.0920577	0.106993	0.123117	0.141007	0.161728	0.186506	0.214121	0.243292	0.26972	0.288846	0.301842	0.320244	0.344919	0.369892	0.384671	0.379083	0.362361	0.344841	0.331882	0.327403	0.318789	0.304491
Q8VEM8	FACFER	2	0.302079	0	-0.0109885	-0.0192589	-0.0249377	-0.0281631	-0.0291052	-0.0279859	-0.0250351	-0.0204822	-0.0145548	-0.00747673	0.000534268	0.0092734	0.0186269	0.0285913	0.0392356	0.0507115	0.0632702	0.0772861	0.093292	0.11201	0.134336	0.161579	0.195783	0.239791	0.293834	0.336823	0.338272	0.329461	0.317574	0.305318	0.28512	0.250141	0.206236	0.172431	0.149314	0.112676	0.0729812	0.0357097	0.00708608	-0.0221329	-0.0549901	-0.0944134	-0.139034	-0.183204	-0.222907
Q99K48	FACHSASLTVR	3	0.336442	0	0.0162068	0.0306625	0.0433892	0.0544117	0.0637605	0.0714739	0.0775948	0.0821694	0.0852475	0.0868829	0.0871331	0.0860596	0.0837323	0.0802298	0.0756351	0.0700351	0.0635202	0.0561826	0.0481144	0.0393875	0.0299761	0.0197757	0.00859581	-0.00387908	-0.0181601	-0.0350758	-0.055955	-0.0825985	-0.115843	-0.150682	-0.173214	-0.183583	-0.191295	-0.199728	-0.218518	-0.239173	-0.251696	-0.24836	-0.247363	-0.246924	-0.248846	-0.25171	-0.239872	-0.224916	-0.21873
Q6PFD9	FASGTFLSPSASVQECR	4	0.330724	0	0.0409261	0.0783138	0.112263	0.142883	0.170308	0.194713	0.216279	0.235185	0.251609	0.265724	0.277697	0.287683	0.29576	0.301916	0.306077	0.308098	0.307754	0.30472	0.298538	0.288606	0.274207	0.254319	0.227364	0.191187	0.145854	0.108587	0.102909	0.108098	0.117846	0.124248	0.132632	0.151593	0.17686	0.188875	0.185218	0.176664	0.167726	0.160671	0.150244	0.135846	0.121638	0.118149	0.106011	0.0836369	0.0689622
Q8K1M6	FATEYCNTIEGTAK	4	0.318513	0	-0.00856418	-0.0161861	-0.0228297	-0.0284559	-0.0330182	-0.0364575	-0.0387141	-0.0397301	-0.0394497	-0.0378202	-0.0347928	-0.030325	-0.0244031	-0.0170472	-0.00830036	0.00176944	0.0130657	0.025459	0.0387818	0.0528342	0.0674311	0.0823785	0.0974884	0.112763	0.129359	0.152168	0.184925	0.220178	0.252405	0.281106	0.313231	0.354491	0.401399	0.440621	0.465248	0.487735	0.511375	0.535923	0.560125	0.58221	0.601502	0.620047	0.644383	0.672032	0.697279
P09055	FCECDNFNCDR	1	0.329133	0	-0.0109809	-0.0228092	-0.0353515	-0.0484635	-0.0619676	-0.0756327	-0.0892218	-0.102501	-0.115244	-0.127229	-0.138248	-0.148109	-0.156733	-0.16417	-0.170558	-0.176133	-0.181245	-0.186385	-0.19222	-0.199602	-0.209469	-0.223098	-0.242387	-0.26977	-0.304332	-0.322711	-0.295946	-0.235669	-0.157907	-0.0917346	-0.0305612	0.0494891	0.145521	0.216772	0.257141	0.287191	0.309976	0.330711	0.348572	0.363038	0.379037	0.40298	0.421986	0.443379	0.462361
Q99LS3	FCGVEAAVSEMTR	4	0.363039	0	0.115358	0.226033	0.331985	0.433171	0.52954	0.621027	0.707565	0.789087	0.865531	0.936834	1.00294	1.06379	1.11937	1.1697	1.2148	1.25474	1.28962	1.31958	1.34477	1.36543	1.38178	1.39409	1.40272	1.40796	1.40901	1.40016	1.37509	1.33094	1.27933	1.23299	1.18755	1.1305	1.06132	0.997668	0.943928	0.874675	0.808732	0.752867	0.70069	0.642057	0.580346	0.533887	0.505058	0.492263	0.480641
Q9D8E6	FCIWTESAFR	2	0.299091	0	-0.00574376	-0.0107937	-0.0152044	-0.019035	-0.0223582	-0.0252703	-0.0278703	-0.0302564	-0.0325255	-0.0347723	-0.0370891	-0.039563	-0.0422527	-0.0451854	-0.0483715	-0.0518036	-0.0554537	-0.0592701	-0.0631741	-0.0670566	-0.0707806	-0.0741652	-0.0769672	-0.0788581	-0.0793909	-0.0779745	-0.0739579	-0.0673346	-0.061679	-0.0685404	-0.0932457	-0.124572	-0.155619	-0.183482	-0.213438	-0.249535	-0.288414	-0.321884	-0.35358	-0.397724	-0.442497	-0.480882	-0.515478	-0.554349	-0.592498
Q7TPV4	FCLFHAFFK	3	0.377034	0	-0.0458991	-0.0892105	-0.12995	-0.168139	-0.2038	-0.236971	-0.267692	-0.296008	-0.32197	-0.345636	-0.367066	-0.38633	-0.403503	-0.418666	-0.431902	-0.443298	-0.45294	-0.460906	-0.467257	-0.471997	-0.47494	-0.475638	-0.47319	-0.465865	-0.451243	-0.431803	-0.420409	-0.412503	-0.405146	-0.401013	-0.395164	-0.382984	-0.369435	-0.369134	-0.385314	-0.417736	-0.4498	-0.475008	-0.501026	-0.535573	-0.573547	-0.595316	-0.61223	-0.626017	-0.635247
Q9R1T2	FDAVCLTCCSR	1	0.73692	0	0.00374246	0.00717495	0.0103016	0.0131269	0.0156569	0.0178991	0.0198622	0.0215548	0.0229863	0.0241663	0.0251049	0.0258123	0.0262975	0.0265676	0.0266284	0.0264842	0.0261371	0.025586	0.0248248	0.0238385	0.0225916	0.0210172	0.018993	0.0163064	0.01274	0.00896012	0.00675188	0.00537091	0.00423594	0.0031819	0.00188644	0.000297845	-0.0011751	-0.00182153	-0.00179846	-0.00174404	-0.00170062	-0.00160196	-0.00077016	0.000565571	0.00202672	0.00265161	0.00356929	0.00524077	0.00677869
Q9CZ30	FDFLCQYHKPASK	1	0.754303	0	0.000374775	0.000721045	0.00104061	0.00133541	0.00160778	0.00186072	0.00209725	0.00232039	0.0025331	0.00273823	0.0029385	0.00313642	0.00333325	0.00352881	0.00372192	0.00391033	0.0040905	0.00425741	0.00440426	0.00452242	0.00460248	0.00463303	0.00460043	0.00449531	0.00435643	0.00441258	0.00491634	0.00554816	0.00594907	0.00609075	0.00628374	0.00680648	0.00755458	0.00798455	0.00738676	0.0053381	0.00340749	0.00217218	0.00166531	0.00084805	-0.000354143	-0.00125688	-0.000709997	0.00146173	0.00349491
Q9D1P4	FDPEANSDDACTYHPGVPVFHDALK	4	0.477938	0	0.0890669	0.173625	0.253639	0.329071	0.399879	0.466013	0.527426	0.584081	0.635947	0.683008	0.725257	0.762704	0.795412	0.823502	0.847134	0.86651	0.881877	0.893524	0.901784	0.906982	0.909218	0.908342	0.903754	0.893762	0.874233	0.839882	0.797999	0.754131	0.711807	0.67684	0.635195	0.573469	0.501917	0.455913	0.44392	0.441028	0.437263	0.430451	0.431493	0.442566	0.457938	0.457999	0.452064	0.446546	0.441307
Q9CQC6	FDPTQFQDCIIQGLTETGTDLEAVAK	4	0.345108	0	0.0138921	0.0292837	0.0461076	0.0642934	0.0837633	0.104428	0.126193	0.148962	0.172633	0.197102	0.222261	0.248	0.274207	0.300765	0.327557	0.354467	0.381376	0.408168	0.434735	0.460993	0.486962	0.512761	0.538644	0.565105	0.59312	0.62479	0.665309	0.729832	0.864664	1.07335	1.13407	1.15241	1.15084	1.14744	1.15659	1.16295	1.16002	1.14537	1.11471	1.06285	1.00201	0.979225	0.923956	0.844235	0.795415
P62702	FDTGNLCMVTGGANLGR	3	0.413283	0	-0.0134006	-0.0267297	-0.0399856	-0.0531664	-0.0662692	-0.0792905	-0.0922255	-0.105068	-0.117811	-0.130445	-0.14296	-0.155342	-0.167576	-0.179638	-0.191502	-0.203141	-0.214522	-0.225613	-0.236376	-0.246779	-0.256812	-0.266488	-0.275838	-0.284932	-0.293892	-0.302943	-0.312479	-0.323127	-0.335458	-0.348505	-0.358054	-0.360174	-0.358537	-0.356911	-0.361355	-0.367211	-0.370421	-0.368293	-0.36333	-0.361152	-0.361218	-0.361325	-0.35512	-0.346972	-0.339839
P97310	FDVLCVVR	4	0.459264	0	0.0460577	0.0905675	0.133466	0.174687	0.21415	0.251745	0.287368	0.320921	0.352317	0.381481	0.408352	0.432884	0.455104	0.475109	0.49304	0.509079	0.523453	0.536438	0.548362	0.559573	0.57031	0.580752	0.591039	0.601235	0.611254	0.620665	0.628182	0.630366	0.619036	0.583005	0.540251	0.505778	0.47441	0.44888	0.402437	0.339401	0.283917	0.268915	0.2697	0.275653	0.281538	0.28657	0.30449	0.328055	0.345884
P54103	FEGPCIDSTPWTTEEQK	3	0.342361	0	0.0178216	0.0315975	0.0414951	0.0476964	0.0504243	0.0499682	0.0466259	0.0406927	0.0324589	0.0222071	0.0102093	-0.00328328	-0.018146	-0.0344065	-0.0521925	-0.0717455	-0.0934415	-0.11782	-0.145629	-0.177842	-0.215589	-0.260431	-0.314687	-0.381324	-0.45936	-0.521467	-0.532229	-0.52885	-0.524137	-0.525681	-0.519726	-0.491601	-0.450499	-0.432011	-0.446959	-0.4737	-0.497774	-0.514828	-0.533548	-0.559828	-0.58905	-0.602341	-0.60411	-0.598418	-0.591256
P28656	FEIINAIYEPTEEECEWKPDEEDEVSEELKEK	4	0.331844	0	0.0044257	0.00864195	0.0126563	0.0164775	0.020116	0.0235855	0.0269012	0.0300795	0.0331384	0.0360973	0.0389767	0.0417992	0.0445898	0.0473763	0.0501882	0.0530566	0.0560135	0.059092	0.0623252	0.0657401	0.069334	0.0730798	0.0769229	0.0807684	0.0844576	0.0877287	0.0901591	0.0911759	0.0905587	0.0901029	0.0947547	0.0956525	0.092455	0.0915916	0.0948012	0.0980274	0.103107	0.115673	0.132443	0.168592	0.211064	0.249644	0.280136	0.314691	0.350217
P13595	FFLCQVAGDAK	1	0.691089	0	0.00184692	0.00359145	0.00523537	0.00678061	0.00822955	0.00958538	0.0108514	0.0120308	0.0131267	0.0141423	0.0150804	0.0159438	0.0167341	0.0174519	0.018097	0.0186686	0.0191652	0.0195843	0.0199224	0.0201749	0.0203364	0.0203994	0.0203544	0.0201879	0.0198813	0.0194087	0.0187379	0.0178544	0.0168747	0.0162444	0.0158764	0.0157082	0.015918	0.016254	0.0165287	0.0168513	0.0172033	0.0174616	0.0180457	0.0188006	0.0194365	0.0198477	0.0200286	0.0202036	0.0203281
Q9Z1Q9	FGLCAYTSQGR	1	0.725241	0	0.000694802	0.00133221	0.00191272	0.00243691	0.00290551	0.00331947	0.00367987	0.00398783	0.0042446	0.00445145	0.00460979	0.00472106	0.00478668	0.00480795	0.00478613	0.00472238	0.00461766	0.00447265	0.00428751	0.00406122	0.00378951	0.00346355	0.00306673	0.00256933	0.00193635	0.00123754	0.000727022	0.000536894	0.000422602	0.000164293	-0.000310269	-0.000874821	-0.00138225	-0.001793	-0.00243981	-0.00406239	-0.00573015	-0.0070072	-0.00763242	-0.00830387	-0.00913574	-0.00999859	-0.0106451	-0.0107443	-0.0105776
Q61699	FICEQEHEK	1	0.759836	0	0.00131345	0.00258838	0.00382496	0.00502333	0.00618356	0.00730561	0.0083894	0.00943487	0.010442	0.0114107	0.0123411	0.0132331	0.0140871	0.0149037	0.0156837	0.0164282	0.0171382	0.0178149	0.01846	0.0190749	0.0196598	0.0202148	0.0207404	0.0212384	0.0217135	0.0221757	0.0226438	0.0231451	0.0236688	0.0240182	0.0244578	0.0235753	0.0213257	0.0189267	0.0176066	0.0165671	0.0155356	0.0146046	0.0119694	0.00934217	0.00742294	0.00621153	0.00533189	0.00415097	0.00264385
Q8VBT0	FIITALPSIYHCK	4	0.301908	0	0.132923	0.255169	0.366829	0.468007	0.558823	0.639429	0.709992	0.770694	0.821739	0.863346	0.895759	0.919247	0.934101	0.940647	0.939238	0.930261	0.914135	0.891304	0.862217	0.82721	0.786071	0.737872	0.680042	0.604079	0.468998	0.0201528	-0.256838	-0.0297297	-0.0278833	-0.0731992	-0.120382	-0.161298	-0.193712	-0.21684	-0.230429	-0.234608	-0.229652	-0.215837	-0.182925	-0.135717	-0.0733972	0.00703852	0.111739	0.24937	0.390302
Q62188	FIPCSPFSDYVYK	4	0.410632	0	0.0193594	0.0385072	0.0574651	0.0762558	0.0949071	0.113456	0.131939	0.150391	0.168844	0.187326	0.205863	0.224476	0.243167	0.261918	0.280699	0.299469	0.318173	0.336743	0.355096	0.373137	0.390786	0.407962	0.42458	0.440553	0.4558	0.470277	0.484084	0.497849	0.513726	0.535823	0.560163	0.59083	0.626623	0.659348	0.689837	0.724004	0.758108	0.781799	0.801771	0.814772	0.821796	0.825671	0.831001	0.834226	0.833995
P27773	FIQDSIFGLCPHMTEDNKDLIQGK	4	0.334831	0	0.0035071	0.00708802	0.0107451	0.0144812	0.0182992	0.022203	0.0261967	0.0302851	0.0344734	0.0387672	0.043173	0.0476975	0.0523497	0.0571401	0.0620803	0.0671829	0.0724613	0.0779297	0.0836031	0.0894942	0.0956029	0.10192	0.108427	0.115094	0.121874	0.12869	0.135421	0.141896	0.14797	0.15384	0.161625	0.167627	0.171172	0.175143	0.18114	0.187676	0.195304	0.205733	0.214743	0.2284	0.244475	0.260663	0.276418	0.293021	0.308988
Q9WU78	FIQQTYPSGGEEQAQYCR	3	0.378371	0	-0.0656224	-0.127995	-0.187104	-0.242934	-0.295468	-0.344683	-0.390562	-0.433092	-0.472269	-0.508098	-0.540592	-0.569774	-0.595707	-0.61849	-0.638246	-0.655124	-0.669295	-0.680957	-0.690333	-0.69764	-0.702982	-0.706381	-0.707778	-0.706993	-0.703635	-0.696919	-0.685243	-0.665378	-0.631785	-0.582069	-0.540142	-0.504341	-0.476519	-0.457038	-0.423618	-0.380016	-0.343165	-0.335925	-0.33566	-0.339873	-0.345773	-0.351497	-0.35691	-0.362184	-0.367488
Q9JIX8	FLCADYAEQDELDYHR	4	0.515307	0	0.062253	0.12239	0.180361	0.236112	0.289577	0.340675	0.389322	0.435435	0.478935	0.519743	0.557785	0.592993	0.625318	0.654736	0.681238	0.704828	0.725529	0.743384	0.758457	0.770842	0.780689	0.788199	0.793621	0.797264	0.799501	0.800745	0.801335	0.800886	0.796519	0.781585	0.750479	0.706948	0.663618	0.627328	0.589792	0.539327	0.478671	0.423214	0.394497	0.374582	0.358522	0.34128	0.303234	0.266638	0.246366
Q61316	FLEMCDDLLAR	4	0.336056	0	-0.0105787	-0.0200756	-0.0284986	-0.0358565	-0.0421604	-0.0474256	-0.0516675	-0.0549011	-0.0571405	-0.0583991	-0.0586891	-0.0580215	-0.0563996	-0.0538187	-0.0502698	-0.0457395	-0.0402095	-0.033656	-0.026049	-0.0173544	-0.00754468	0.00340849	0.0155401	0.0288957	0.0435363	0.0595426	0.0769937	0.0958319	0.11526	0.132815	0.150425	0.169017	0.186075	0.202377	0.218399	0.23505	0.253457	0.27438	0.291159	0.305253	0.319814	0.336765	0.359288	0.382012	0.403096
Q9WVJ2	FLGCVDIKDLPVSEQQER	3	0.35468	0	-0.0118177	-0.0228721	-0.0331718	-0.0427294	-0.0515626	-0.0596968	-0.0671656	-0.0740125	-0.0802915	-0.0860679	-0.0914193	-0.0964379	-0.101249	-0.106013	-0.110914	-0.11616	-0.121978	-0.128612	-0.136314	-0.14527	-0.155349	-0.16605	-0.176263	-0.183678	-0.184289	-0.177422	-0.180224	-0.210161	-0.246003	-0.275275	-0.288649	-0.291337	-0.299921	-0.332669	-0.376166	-0.412481	-0.441862	-0.467797	-0.521742	-0.591711	-0.659749	-0.681823	-0.692019	-0.709858	-0.728042
P61759	FLLADNLYCK	1	0.267998	0	-0.00425321	-0.00825774	-0.0120136	-0.0155208	-0.0187793	-0.0217891	-0.0245503	-0.0270627	-0.0293265	-0.0313417	-0.0331081	-0.0346259	-0.035895	-0.0369154	-0.0376872	-0.0382102	-0.0384846	-0.0385103	-0.0382874	-0.0378157	-0.0370954	-0.0361264	-0.0818309	-0.0644986	-0.0491966	-0.0359251	-0.0246839	-0.0154733	-0.00829299	-0.00314315	-2.37355e-05	0.00106525	0.000123817	-0.00284804	-0.00785033	-0.014883	-0.0239462	-0.0350397	-0.0481637	-0.0633181	-0.080503	-0.0997182	-0.120964	-0.14424	-0.169547
Q9ER88	FLSNCNPEQLER	4	0.449044	0	0.0870327	0.168419	0.244222	0.314515	0.37938	0.438917	0.493237	0.542456	0.586701	0.626104	0.660805	0.690957	0.716716	0.738252	0.755742	0.769371	0.779337	0.785839	0.789085	0.789257	0.786423	0.780548	0.77148	0.758853	0.741884	0.718857	0.685695	0.632095	0.537647	0.42809	0.380399	0.339976	0.301695	0.266745	0.23805	0.215154	0.197813	0.186817	0.183398	0.188576	0.19636	0.18751	0.188334	0.209433	0.229197
P16045	FNAHGDANTIVCNTK	1	0.635092	0	0.00478727	0.00940002	0.0138354	0.0180905	0.0221616	0.026044	0.0297331	0.0332244	0.036514	0.0395982	0.0424736	0.0451376	0.0475899	0.0498325	0.0518691	0.0537045	0.0553453	0.0567999	0.0580784	0.0591922	0.0601511	0.0609648	0.0616425	0.0621931	0.0626218	0.062925	0.0630733	0.0629619	0.0623093	0.0606989	0.0584556	0.0558748	0.0532553	0.0509966	0.0482354	0.0446233	0.0408489	0.038277	0.0370937	0.0370586	0.0372263	0.0369591	0.0358133	0.034919	0.0343275
Q99JY0	FNIWGGSLSLGHPFGATGCR	3	0.307308	0	-0.122654	-0.239188	-0.349572	-0.453768	-0.551735	-0.643426	-0.728785	-0.807758	-0.880286	-0.946307	-1.00576	-1.05857	-1.10467	-1.144	-1.17647	-1.20203	-1.22061	-1.23213	-1.23656	-1.23388	-1.22421	-1.2078	-1.18501	-1.15652	-1.12376	-1.08731	-1.0276	-0.89748	-0.759844	-0.654246	-0.580873	-0.518586	-0.452955	-0.380338	-0.293426	-0.177147	-0.0158757	0.092556	0.0702936	-0.0211614	-0.0709995	-0.0905634	-0.0960238	-0.0948969	-0.0907108
Q9ER72	FPHHDNELAQSEAYFENDCWVR	4	0.379998	0	0.0357268	0.0713619	0.106854	0.142146	0.177162	0.211807	0.245973	0.279542	0.312391	0.344386	0.375382	0.405228	0.433772	0.460864	0.486357	0.510109	0.531993	0.551905	0.569784	0.585684	0.600004	0.613593	0.628044	0.646209	0.67154	0.698145	0.701174	0.671839	0.635853	0.607777	0.592227	0.579098	0.554444	0.511083	0.464973	0.419994	0.381003	0.347371	0.288999	0.214025	0.140235	0.112956	0.102383	0.091796	0.0793355
P09055	FQGPTCETCQTCLGVCAEHK	4	0.410412	0	0.0969602	0.188565	0.274832	0.35578	0.431438	0.501846	0.567054	0.627115	0.682095	0.732066	0.777109	0.817318	0.852798	0.88367	0.910061	0.932107	0.949947	0.963714	0.973519	0.979392	0.981077	0.977923	0.968572	0.950331	0.919239	0.878446	0.847124	0.826367	0.810784	0.796658	0.773239	0.736317	0.695966	0.67364	0.670882	0.66709	0.659947	0.651333	0.65488	0.667046	0.681345	0.678748	0.661491	0.639305	0.623579
Q99KV1	FQMTQEVVCDECPNVK	4	0.420191	0	0.0518902	0.100571	0.146055	0.188356	0.227493	0.26349	0.296377	0.326189	0.352972	0.376775	0.397659	0.415693	0.430971	0.443615	0.453761	0.46156	0.467177	0.470793	0.472595	0.472757	0.471307	0.468166	0.463134	0.45583	0.44557	0.431158	0.410513	0.380386	0.337858	0.287852	0.251233	0.230767	0.216082	0.20404	0.173773	0.134849	0.105854	0.107097	0.116749	0.127693	0.136448	0.144529	0.170434	0.202523	0.227452
P03975	FQQFCR	3	0.361217	0	-0.0242642	-0.0475852	-0.0699517	-0.0913517	-0.111771	-0.131191	-0.149594	-0.166962	-0.183279	-0.19853	-0.212703	-0.225784	-0.237773	-0.248673	-0.258495	-0.267255	-0.274973	-0.281677	-0.287402	-0.292184	-0.296062	-0.299071	-0.301248	-0.302624	-0.303217	-0.303006	-0.301859	-0.299353	-0.294447	-0.285843	-0.273181	-0.25321	-0.231607	-0.214407	-0.19995	-0.181762	-0.161766	-0.147993	-0.138603	-0.128147	-0.121591	-0.12034	-0.117997	-0.114793	-0.115681
P60229	FQYECGNYSGAAEYLYFFR	3	0.272141	0	-0.120429	-0.229711	-0.327846	-0.414834	-0.490676	-0.555371	-0.608919	-0.651321	-0.682576	-0.702684	-0.711646	-0.70946	-0.696129	-0.67165	-0.636024	-0.589252	-0.531334	-0.462268	-0.382056	-0.145915	0.0627755	0.237354	0.377819	0.484173	0.556414	0.594542	0.598559	0.568463	0.504254	0.405933	0.2735	0.106955	-0.0937026	-0.328473	-0.446005	-0.498939	-0.536355	-0.558254	-0.564634	-0.555497	-0.530841	0.105371	0.14841	0.186408	0.219363
P32067	FSGDLDDQTCR	1	0.312502	0	-0.0177335	-0.0343923	-0.0499705	-0.0644619	-0.0778597	-0.0901562	-0.101344	-0.111417	-0.120369	-0.128196	-0.134893	-0.140458	-0.144892	-0.148198	-0.150382	-0.151452	-0.15142	-0.150299	-0.148104	-0.144856	-0.140579	-0.135299	-0.129042	-0.12182	-0.113625	-0.104395	-0.0939657	-0.0819737	-0.0679658	-0.0524525	-0.0357029	-0.0213864	-0.0104907	-0.000615273	0.0142365	0.0333128	0.0544465	0.0740133	0.0854635	0.101941	0.120513	0.138176	0.155696	0.172596	0.185061
Q8JZQ9	FSHQGVQLIDFSPCER	4	0.393877	0	0.0454821	0.0901008	0.133767	0.176386	0.217841	0.257979	0.296646	0.333699	0.369004	0.402439	0.433899	0.463294	0.490621	0.51596	0.539443	0.56125	0.581614	0.600831	0.619256	0.637284	0.655213	0.673304	0.691809	0.710945	0.730834	0.751319	0.771415	0.787685	0.790317	0.762886	0.718988	0.676503	0.63751	0.608963	0.5624	0.496605	0.436781	0.421596	0.427243	0.439742	0.455024	0.471743	0.497327	0.527253	0.553773
Q9D7G0	FSNQETCVEIGESVR	1	0.315918	0	-0.0218799	-0.0415656	-0.0590587	-0.0743637	-0.0874864	-0.0984323	-0.107215	-0.113859	-0.118399	-0.120881	-0.121365	-0.119926	-0.116685	-0.111814	-0.10551	-0.0979984	-0.0895315	-0.0803895	-0.0708776	-0.0612826	-0.0516965	-0.0420658	-0.0321871	-0.0216247	-0.00956076	0.00549669	0.0262567	0.0572579	0.10376	0.162782	0.202083	0.203634	0.191786	0.181518	0.208217	0.246692	0.267942	0.247698	0.218694	0.20054	0.193344	0.187916	0.143946	0.0898374	0.0495375
P68040	FSPNSSNPIIVSCGWDK	1	0.279823	0	0.049478	0.0964388	0.140863	0.182731	0.222021	0.258698	0.292735	0.324111	0.352811	0.378832	0.402177	0.422863	0.440949	0.456538	0.469757	0.48076	0.489725	0.496858	0.502392	0.506558	0.509461	0.511123	0.511486	0.510364	0.507355	0.501651	0.491634	0.474201	0.444411	0.39989	0.357977	0.324407	0.293923	0.26843	0.227495	0.17571	0.132506	0.122881	0.122551	0.128113	0.13409	0.139121	0.156808	0.179045	0.193395
Q8R010	FSVQTMCPIEGEGNIAR	4	0.378575	0	0.0853235	0.166929	0.244826	0.319026	0.389544	0.456402	0.519622	0.579231	0.635261	0.687744	0.736718	0.782225	0.824314	0.863046	0.898482	0.930691	0.959748	0.985728	1.00871	1.02876	1.0459	1.06007	1.07117	1.079	1.08319	1.08313	1.07772	1.06538	1.04517	1.02125	1.00336	0.988517	0.973855	0.960335	0.938889	0.910766	0.883904	0.869629	0.863598	0.863754	0.863807	0.860578	0.857024	0.856403	0.855306
Q9QUR6	FTIGHAWTTDYGCSDTK	2	0.304522	0	0.00563291	0.0123099	0.0199598	0.0285075	0.0378634	0.047913	0.0585416	0.0696388	0.0810991	0.092823	0.104718	0.116701	0.128739	0.140849	0.153076	0.165491	0.178196	0.191324	0.205038	0.219523	0.234907	0.251308	0.268856	0.287701	0.308012	0.329942	0.353416	0.377248	0.396151	0.39764	0.389609	0.385772	0.380376	0.374624	0.351763	0.316302	0.285927	0.288022	0.290745	0.295222	0.298438	0.298423	0.295432	0.289985	0.28245
P67984	FTLDCTHPVEDGIMDAANFEQFLQER	3	0.34717	0	0.00837902	0.0160335	0.0229604	0.0291564	0.0346165	0.0393325	0.0432963	0.0465012	0.0489415	0.0506128	0.051512	0.0516382	0.051	0.0496161	0.0475103	0.0447117	0.0412547	0.0371797	0.0325335	0.0273625	0.0216833	0.0154974	0.00879918	0.00157651	-0.00618981	-0.0145325	-0.0235348	-0.0334491	-0.0452262	-0.0612284	-0.077348	-0.0996033	-0.129806	-0.161203	-0.18938	-0.217126	-0.242937	-0.263527	-0.299642	-0.346132	-0.390132	-0.42549	-0.448595	-0.475457	-0.508235
Q68FL6	FVEGVCPFCGYEEAR	4	0.305737	0	0.0108668	0.020832	0.0299256	0.0381802	0.0456359	0.0523444	0.0583589	0.0637325	0.0685171	0.0727634	0.0765203	0.079833	0.0827241	0.0851896	0.0872075	0.0887359	0.089709	0.0900318	0.0895732	0.0881611	0.0855959	0.081602	0.0757715	0.0675887	0.0572439	0.0495573	0.0508353	0.055453	0.0602586	0.0629752	0.0660975	0.0729979	0.0823693	0.0872655	0.0846078	0.0770019	0.0693122	0.0633967	0.0585079	0.0518279	0.0438073	0.0378916	0.0315225	0.0246949	0.020058
P19096	FVFTPHMEAECLSESTALQK	1	0.316865	0	-0.0219555	-0.04158	-0.0588737	-0.0738364	-0.0864682	-0.096769	-0.104739	-0.110378	-0.113686	-0.114663	-0.11331	-0.109625	-0.103609	-0.0952628	-0.0845853	-0.0282173	-0.0207926	-0.0172728	-0.0176577	-0.0219475	-0.0301422	-0.0422416	-0.124095	-0.138055	-0.146822	-0.150395	-0.148774	-0.14196	-0.129952	-0.11275	-0.0903546	-0.0627656	-0.0299831	0.00799312	0.0511629	0.0995264	0.153083	0.211834	0.275779	0.344916	0.419248	0.498773	0.583492	0.673405	0.768511
P59325	FVLCPECENPETDLHVNPK	4	0.355318	0	0.0119158	0.0236689	0.0352862	0.0467972	0.0582385	0.0696591	0.0811099	0.0926421	0.104306	0.116153	0.128232	0.14059	0.153254	0.166225	0.179488	0.193009	0.206731	0.220568	0.234395	0.248037	0.261268	0.273732	0.284835	0.293646	0.299687	0.308265	0.328644	0.377283	0.441123	0.493521	0.530744	0.568711	0.614001	0.652231	0.678432	0.690098	0.690217	0.685577	0.688022	0.692131	0.695709	0.687567	0.648302	0.591833	0.544951
Q9WUA3	FVSDDSICVLGICK	4	0.386736	0	0.0706165	0.136673	0.198217	0.255299	0.307982	0.356348	0.400483	0.440482	0.476441	0.508466	0.536665	0.561152	0.582048	0.599478	0.613576	0.624478	0.632329	0.637273	0.639461	0.63901	0.635903	0.630009	0.621066	0.608587	0.591658	0.568432	0.534745	0.480504	0.386837	0.28205	0.242563	0.217425	0.19445	0.171174	0.148179	0.129856	0.117536	0.112251	0.115516	0.128272	0.143001	0.138674	0.131651	0.130053	0.130417
Q9QYF1	FYSAGLAYCHSK	3	0.335873	0	-0.0637105	-0.124359	-0.181958	-0.236522	-0.288066	-0.336609	-0.382172	-0.424776	-0.464445	-0.501204	-0.535079	-0.566099	-0.594295	-0.619697	-0.642341	-0.662262	-0.679498	-0.694087	-0.706067	-0.715472	-0.722299	-0.726527	-0.72811	-0.726975	-0.722991	-0.715906	-0.705118	-0.688718	-0.658204	-0.595072	-0.594025	-0.599156	-0.597164	-0.596063	-0.596861	-0.59975	-0.604875	-0.612738	-0.624382	-0.641913	-0.666043	-0.682753	-0.719991	-0.790278	-0.8476
Q64514	GAGPGCYLAGSLTLSK	3	0.37249	0	-0.0095161	-0.0199487	-0.0312765	-0.0434755	-0.056515	-0.0703526	-0.084942	-0.100234	-0.116177	-0.132717	-0.149795	-0.16735	-0.185325	-0.20366	-0.222298	-0.241182	-0.260254	-0.279463	-0.298759	-0.31811	-0.337532	-0.357095	-0.376935	-0.397304	-0.418631	-0.441649	-0.467535	-0.497807	-0.532326	-0.563403	-0.580494	-0.580965	-0.572629	-0.563479	-0.566784	-0.574023	-0.577652	-0.571446	-0.548324	-0.519188	-0.492971	-0.471545	-0.447268	-0.414712	-0.377317
Q62188	GAPLVVICQGK	1	0.67837	0	-0.00125957	-0.00245281	-0.00357925	-0.00463849	-0.00563004	-0.00655323	-0.00740762	-0.00819302	-0.00890953	-0.0095576	-0.010138	-0.0106521	-0.0111024	-0.0114929	-0.0118284	-0.0121147	-0.0123581	-0.0125663	-0.0127474	-0.0129098	-0.0130587	-0.0131967	-0.0133241	-0.0134375	-0.0135266	-0.0135685	-0.013516	-0.0132768	-0.0127122	-0.0117931	-0.0114696	-0.0117061	-0.0117149	-0.0114984	-0.0105897	-0.00932878	-0.00826773	-0.00803654	-0.00791532	-0.00771549	-0.00747522	-0.00730404	-0.00782489	-0.00869575	-0.00961182
Q99K85	GAVLVCDMSSNFLSRPVDVSK	4	0.352137	0	0.0141427	0.0272277	0.0392962	0.0503928	0.0605738	0.0699163	0.0784995	0.0864018	0.0937002	0.10047	0.106785	0.112712	0.118294	0.123541	0.128447	0.132992	0.137136	0.140818	0.143954	0.146437	0.148172	0.149041	0.148884	0.147474	0.144482	0.139445	0.131825	0.12159	0.112016	0.114439	0.130759	0.156425	0.187907	0.218144	0.245459	0.273942	0.30068	0.319837	0.35086	0.385989	0.418935	0.447698	0.470582	0.498594	0.535643
Q9D0E1	GCAVVEFK	1	0.320808	0	0.0563284	0.108771	0.157343	0.202062	0.242951	0.280038	0.313358	0.342946	0.36884	0.391083	0.409717	0.424789	0.436352	0.444458	0.449166	0.450539	0.448644	0.443553	0.435339	0.424068	0.409748	0.392334	0.371715	0.347649	0.319634	0.286557	0.245741	0.190284	0.10624	0.00993742	-0.0592901	-0.132706	-0.194361	-0.242383	-0.278651	-0.309975	-0.338171	-0.364423	-0.390952	-0.421102	-0.453666	-0.47057	-0.4477	-0.400849	-0.360636
P08249	GCDVVVIPAGVPR	1	0.592663	0	0.00414853	0.00803323	0.0116574	0.0150245	0.0181391	0.0210071	0.0236348	0.0260283	0.0281937	0.030137	0.0318642	0.0333808	0.0346908	0.0357959	0.0366971	0.0373942	0.0378855	0.0381682	0.0382376	0.038087	0.0377083	0.0370901	0.0362166	0.0350648	0.0336017	0.0317792	0.0295363	0.0268396	0.0238974	0.0215543	0.0200368	0.0190112	0.0183138	0.0175043	0.0163352	0.0151171	0.0138261	0.0122365	0.0110477	0.00981998	0.00829832	0.00646538	0.00445475	0.00253039	0.000714281
Q8R1B4	GCILTLVER	3	0.35399	0	0.00712649	0.0132696	0.0183872	0.0224349	0.0253592	0.0270925	0.0275683	0.0267242	0.0245034	0.0208553	0.0157371	0.00911709	0.00100862	-0.00852203	-0.0193736	-0.031407	-0.0444405	-0.0582447	-0.0725361	-0.0869987	-0.101403	-0.115564	-0.12938	-0.143127	-0.158842	-0.183539	-0.21978	-0.2678	-0.320298	-0.363492	-0.404155	-0.45626	-0.516137	-0.557196	-0.569049	-0.552878	-0.533931	-0.523755	-0.519479	-0.506298	-0.487755	-0.482041	-0.486717	-0.506497	-0.527712
P09411	GCITIIGGGDTATCCAK	4	0.461269	0	0.0678721	0.133177	0.195877	0.255931	0.31329	0.367889	0.419665	0.468562	0.51453	0.557527	0.597521	0.634489	0.668457	0.699495	0.727701	0.7532	0.776147	0.796726	0.815155	0.831665	0.846406	0.859483	0.870964	0.88085	0.889011	0.89504	0.897892	0.895047	0.881175	0.850331	0.814199	0.77786	0.741841	0.712078	0.671114	0.617199	0.566565	0.544967	0.537753	0.539887	0.544766	0.548506	0.554363	0.563809	0.571514
P62754	GCIVDANLSVLNLVIVK	3	0.378108	0	-0.00988823	-0.0197535	-0.029612	-0.0394808	-0.0493806	-0.059339	-0.0693833	-0.0795392	-0.0898306	-0.100279	-0.110905	-0.121723	-0.132735	-0.143929	-0.155283	-0.166767	-0.178341	-0.189956	-0.201551	-0.213059	-0.224428	-0.235609	-0.246558	-0.257237	-0.267625	-0.277754	-0.287809	-0.298414	-0.311284	-0.329138	-0.350578	-0.376634	-0.403498	-0.42581	-0.446784	-0.471061	-0.494838	-0.508929	-0.517348	-0.52029	-0.519048	-0.515716	-0.514125	-0.511509	-0.506937
Q922D8	GCLELIK	4	0.378872	0	0.0454575	0.0902222	0.134281	0.177618	0.220214	0.262045	0.303082	0.343293	0.382646	0.421105	0.458631	0.495181	0.530711	0.565172	0.598512	0.630672	0.661593	0.69121	0.719455	0.746264	0.771609	0.795491	0.817956	0.839135	0.859325	0.879217	0.900496	0.927518	0.968862	1.01317	1.02444	1.00877	0.982326	0.959929	0.952951	0.947772	0.939346	0.926891	0.908713	0.881713	0.844751	0.809021	0.780592	0.760469	0.745452
P09055	GCQPSDIENPR	4	0.33332	0	-0.0243225	-0.0447558	-0.0613355	-0.0741002	-0.0830947	-0.0883719	-0.0899892	-0.0880083	-0.0824949	-0.0735193	-0.0611567	-0.0454871	-0.0265957	-0.0045733	0.0204843	0.0484762	0.0792969	0.112838	0.148991	0.187666	0.228864	0.272651	0.31915	0.368573	0.421285	0.477993	0.540398	0.613872	0.722359	0.917956	0.92508	0.919129	0.945372	0.968341	0.983583	0.990246	0.98769	0.973692	0.943641	0.888216	0.804272	0.753885	0.648551	0.442907	0.275856
Q61207	GCSFLPDPYQK	3	0.25828	0	0.0664838	0.134479	0.203566	0.273283	0.343082	0.412282	0.480164	0.545989	0.609005	0.668453	0.723578	0.773656	0.818294	0.857593	0.892134	0.923204	0.953233	0.986718	1.0325	1.1099	1.2657	1.56011	1.68038	1.45557	1.1205	0.902645	0.757275	0.647957	0.558254	0.480556	0.360811	0.155605	-0.0997913	-0.246145	-0.18047	-0.0633664	-0.0382178	-0.0314998	-0.0187834	0.0223539	0.157295	0.302972	0.379364	0.466529	0.547273
P25444	GCTATLGNFAK	4	0.548849	0	0.0765972	0.14835	0.215316	0.277558	0.335155	0.388213	0.436844	0.481164	0.521296	0.557361	0.58949	0.617811	0.642446	0.663502	0.681084	0.695287	0.706199	0.713893	0.718427	0.719815	0.717956	0.712632	0.703476	0.689901	0.670971	0.645198	0.610325	0.563757	0.506719	0.454993	0.426025	0.413655	0.408973	0.405776	0.388709	0.366716	0.351046	0.35225	0.366838	0.389429	0.409473	0.423964	0.444393	0.472238	0.498866
Q3V3R1	GDAPECFVSPLAK	4	0.331726	0	0.0520929	0.100328	0.144793	0.185582	0.22281	0.25663	0.287197	0.314666	0.339189	0.360916	0.379992	0.396552	0.410691	0.422456	0.431866	0.438915	0.443562	0.445731	0.445301	0.442101	0.435882	0.426307	0.412922	0.39511	0.372025	0.342526	0.305253	0.259718	0.211035	0.177549	0.16358	0.153711	0.146505	0.139096	0.135422	0.138891	0.147166	0.152501	0.145879	0.134169	0.121271	0.11024	0.107751	0.102541	0.0888587
P97311	GDINVCIVGDPSTAK	3	0.329099	0	-0.0519153	-0.101731	-0.149411	-0.194916	-0.238199	-0.279199	-0.317856	-0.354111	-0.387907	-0.419191	-0.447912	-0.474027	-0.497521	-0.518416	-0.536754	-0.552605	-0.566066	-0.57727	-0.586388	-0.593626	-0.599178	-0.603252	-0.606067	-0.607677	-0.606991	-0.598917	-0.578976	-0.544922	-0.507767	-0.478622	-0.45213	-0.416143	-0.37101	-0.335077	-0.315439	-0.292725	-0.274448	-0.263178	-0.253904	-0.243374	-0.234395	-0.237902	-0.258653	-0.295089	-0.330275
Q922D8	GDLNDCFIPCTPK	4	0.415849	0	0.0620709	0.122775	0.182063	0.239883	0.296172	0.350848	0.403826	0.455019	0.50434	0.551704	0.597023	0.640212	0.681199	0.719928	0.756352	0.790436	0.822158	0.851514	0.878524	0.903245	0.925831	0.946532	0.965723	0.983965	1.0021	1.02144	1.04392	1.07178	1.10393	1.12562	1.11283	1.06299	1.00322	0.953158	0.918707	0.875223	0.818169	0.762023	0.723845	0.702631	0.689943	0.676119	0.640178	0.603359	0.574343
Q61553	GEHGFIGCR	4	0.620599	0	0.0559047	0.109356	0.160316	0.208746	0.254599	0.297812	0.338326	0.37609	0.411061	0.443208	0.47251	0.498959	0.522601	0.543537	0.5619	0.577851	0.59159	0.603347	0.613393	0.622006	0.629355	0.635539	0.640597	0.644461	0.646872	0.647179	0.643899	0.63378	0.610692	0.569372	0.527729	0.494003	0.46297	0.43727	0.393628	0.335501	0.283824	0.267639	0.268856	0.280906	0.293915	0.303723	0.320649	0.34441	0.365009
Q61543	GEIEHHCSGLHR	4	0.339388	0	0.00566025	0.0110686	0.0162319	0.0211573	0.0258533	0.030331	0.0346023	0.0386801	0.0425785	0.0463125	0.0498985	0.053354	0.0566983	0.0599518	0.0631369	0.066278	0.0694014	0.0725357	0.0757122	0.0789649	0.0823312	0.0858515	0.0895703	0.0935358	0.0977996	0.102416	0.107438	0.112891	0.118731	0.12478	0.130417	0.133244	0.124126	0.102666	0.106195	0.116423	0.126472	0.135677	0.143419	0.153132	0.164924	0.178707	0.194439	0.212225	0.232342
Q7TMK9	GFCFLEYEDHK	3	0.313831	0	-0.110809	-0.215722	-0.314744	-0.407887	-0.495164	-0.576598	-0.652216	-0.72205	-0.78614	-0.84453	-0.897273	-0.94443	-0.986073	-1.02229	-1.05317	-1.07882	-1.09935	-1.11487	-1.12546	-1.13116	-1.13182	-1.12699	-1.1157	-1.09602	-1.06496	-1.02431	-0.987211	-0.949633	-0.912221	-0.87805	-0.839068	-0.787707	-0.729736	-0.685065	-0.657448	-0.628461	-0.598564	-0.569149	-0.545995	-0.526535	-0.50796	-0.482961	-0.452853	-0.421861	-0.394367
P11499	GFEVVYMTEPIDEYCVQQLK	1	0.359779	0	-0.0154095	-0.0309159	-0.0464605	-0.0619787	-0.0773939	-0.09261	-0.107525	-0.122032	-0.136023	-0.149383	-0.161997	-0.173748	-0.184514	-0.194178	-0.20262	-0.209727	-0.215387	-0.219496	-0.221963	-0.222741	-0.221946	-0.219831	-0.216783	-0.213372	-0.210429	-0.209177	-0.211358	-0.218836	-0.231114	-0.239587	-0.220181	-0.174763	-0.129457	-0.09377	-0.0717128	-0.0415552	0.00752483	0.0721995	0.105644	0.125545	0.138293	0.152727	0.208295	0.265839	0.29689
Q8CGC7	GFFICDQPYEPVSPYSCR	1	0.401299	0	0.0219197	0.041139	0.0577463	0.0718369	0.0835285	0.0929775	0.100343	0.105783	0.109448	0.111486	0.112038	0.111234	0.109148	0.105796	0.101161	0.0951932	0.0878025	0.078856	0.0681713	0.0555174	0.0406422	0.0232384	0.00291067	-0.0208564	-0.0487402	-0.0816002	-0.120292	-0.164427	-0.207502	-0.230163	-0.232484	-0.23494	-0.236871	-0.239147	-0.231416	-0.214824	-0.198018	-0.193519	-0.194513	-0.192361	-0.18815	-0.183539	-0.182509	-0.181761	-0.17958
P29341	GFGFVCFSSPEEATK	3	0.363185	0	-0.000795365	-0.00222544	-0.00430564	-0.00705212	-0.0104841	-0.0146261	-0.0195021	-0.0251347	-0.0315445	-0.03875	-0.0467672	-0.0556089	-0.0652758	-0.0757565	-0.0870319	-0.0990752	-0.111851	-0.125316	-0.139416	-0.15409	-0.16928	-0.18493	-0.200986	-0.217398	-0.234144	-0.251261	-0.268947	-0.287827	-0.30936	-0.335206	-0.363756	-0.395168	-0.42651	-0.454288	-0.483259	-0.517163	-0.55245	-0.580253	-0.599718	-0.61878	-0.635361	-0.648786	-0.663207	-0.676367	-0.684263
Q9CPU0	GFGHIGIAVPDVYSACK	2	0.282192	0	-0.0348793	-0.0679751	-0.0992912	-0.128832	-0.156606	-0.182623	-0.206897	-0.229442	-0.250276	-0.269416	-0.286883	-0.3027	-0.31689	-0.329479	-0.340493	-0.349962	-0.357915	-0.364382	-0.369394	-0.372978	-0.375147	-0.375898	-0.375196	-0.372956	-0.369003	-0.363	-0.354357	-0.342194	-0.326264	-0.310184	-0.29792	-0.288976	-0.283414	-0.28016	-0.271518	-0.257495	-0.241998	-0.23218	-0.237139	-0.247589	-0.258171	-0.26642	-0.269661	-0.276933	-0.291147
P08030	GFLFGPSLAQELGVGCVLIR	4	0.443972	0	0.0699791	0.137273	0.201859	0.263715	0.322811	0.379107	0.432567	0.483157	0.530848	0.575617	0.617447	0.656329	0.692286	0.725374	0.755666	0.783257	0.808259	0.830806	0.851054	0.869161	0.885212	0.899246	0.911263	0.921205	0.928905	0.93398	0.93557	0.931791	0.918861	0.892716	0.861747	0.830437	0.799289	0.771961	0.735959	0.691436	0.650792	0.631649	0.614652	0.595932	0.577236	0.560189	0.55178	0.542474	0.525734
P18242	GGCEAIVDTGTSLLVGPVEEVK	4	0.283539	0	-0.00515961	-0.0100975	-0.0147914	-0.0192174	-0.0233466	-0.0271421	-0.0305666	-0.0335837	-0.0361583	-0.0382574	-0.0398501	-0.0409094	-0.0414267	-0.041415	-0.040902	-0.0399312	-0.0385648	-0.0368861	-0.0350043	-0.0330514	-0.0311542	-0.0294569	-0.0281288	-0.0272744	-0.0263156	-0.0219324	-0.0112311	0.000797987	0.0118589	0.0214077	0.0329372	0.0493626	0.0685487	0.0830663	0.0896012	0.0927602	0.0968445	0.102933	0.109341	0.113893	0.11711	0.123064	0.136038	0.155083	0.172129
Q61033	GGDSGSCVAFQNTPGSEHR	4	0.376353	0	0.0797199	0.156724	0.230995	0.302514	0.371258	0.437199	0.500306	0.560553	0.617911	0.672358	0.72387	0.772428	0.818026	0.860672	0.900385	0.937198	0.971154	1.00231	1.03076	1.05658	1.07985	1.10067	1.11911	1.13527	1.14924	1.16112	1.17097	1.1788	1.18445	1.18723	1.1849	1.17074	1.12822	1.04235	0.929532	0.804603	0.708629	0.646067	0.582861	0.524164	0.485038	0.469146	0.451389	0.419789	0.390516
P56391	GGDVSVCEWYR	4	0.389676	0	0.0169453	0.0332121	0.0488044	0.0637271	0.0779879	0.0915986	0.104573	0.116926	0.128674	0.139836	0.15043	0.160479	0.170004	0.179025	0.187564	0.195643	0.203284	0.210511	0.217343	0.223796	0.229876	0.23557	0.240834	0.245569	0.249579	0.252503	0.253705	0.252265	0.248013	0.245029	0.246223	0.262521	0.291314	0.321475	0.338158	0.349762	0.361909	0.378153	0.413742	0.449381	0.47874	0.502351	0.525426	0.553587	0.586881
Q9CX86	GHFEAFGTLTDCVVVVNPQTK	4	0.384242	0	0.0977794	0.190026	0.276771	0.358051	0.433914	0.504422	0.569645	0.629657	0.684538	0.734375	0.77926	0.81929	0.854561	0.885164	0.911186	0.932711	0.94981	0.962536	0.970909	0.974867	0.974125	0.968083	0.955598	0.934598	0.902574	0.864101	0.835744	0.805806	0.770792	0.737812	0.703909	0.663055	0.618904	0.58649	0.562872	0.535379	0.509743	0.48747	0.474566	0.464655	0.452739	0.431926	0.415419	0.405138	0.396538
B2RQC6	GHNQPCLLVGTGR	1	0.31919	0	-0.0395472	-0.0759629	-0.109284	-0.139552	-0.166813	-0.191125	-0.212553	-0.231164	-0.24703	-0.26023	-0.270844	-0.278961	-0.284674	-0.288081	-0.289288	-0.288404	-0.285545	-0.280833	-0.274389	-0.266326	-0.256689	-0.245467	-0.232578	-0.217817	-0.200734	-0.180321	-0.154168	-0.116136	-0.0539845	0.017121	0.0499675	0.063827	0.0679699	0.0731769	0.0902702	0.108299	0.122339	0.130372	0.128331	0.109187	0.074548	0.0656283	0.117229	0.22076	0.30558
Q91VR5	GHQFSCVCLHGDR	1	0.272991	0	-0.0282518	-0.0564918	-0.0846907	-0.112816	-0.14083	-0.168684	-0.196327	-0.223711	-0.250786	-0.277504	-0.30382	-0.32969	-0.35509	-0.380016	-0.404478	-0.428502	-0.452135	-0.475443	-0.498518	-0.521483	-0.544476	-0.567668	-0.591247	-0.615304	-0.639174	-0.659594	-0.673573	-0.709417	-0.760786	-0.802629	-0.826077	-0.841893	-0.858833	-0.873133	-0.886467	-0.889478	-0.878831	-0.85968	-0.843916	-0.830256	-0.817341	-0.791628	-0.734325	-0.660355	-0.591124
Q61074	GHTGFSSNSEHGTEAGQISEPGTATGEAGPSCSSASDK	3	0.264767	0	0.0707284	0.142701	0.215642	0.289226	0.363026	0.436468	0.508894	0.579566	0.647658	0.712247	0.772317	0.826796	0.875079	0.917495	0.955752	0.994988	1.05221	1.1951	1.37475	1.19886	1.03042	0.961174	0.914105	0.852804	0.738385	0.474506	0.329899	0.35045	0.330802	0.295443	0.262269	0.244209	0.260722	0.328783	0.312115	0.282932	0.274083	0.273026	0.274719	0.274256	0.260489	0.251679	0.321561	0.367207	0.384841
Q61074	GHTGFSSNSEHGTEAGQISEPGTATGEAGPSCSSASDKLPR	1	0.371263	0	0.0297697	0.0565257	0.0803517	0.10134	0.119605	0.135303	0.148592	0.159627	0.168564	0.175549	0.180728	0.184233	0.186138	0.186444	0.185108	0.182038	0.177085	0.170036	0.160601	0.148416	0.133095	0.114169	0.0910265	0.0628564	0.0285699	-0.0132461	-0.0640387	-0.123241	-0.180088	-0.203463	-0.188104	-0.175995	-0.173227	-0.174527	-0.164721	-0.146902	-0.128734	-0.118195	-0.113132	-0.0940316	-0.0700652	-0.0478378	-0.0286092	-0.0121647	0.00188014
Q9EPL8	GIDQCIPLFVEAALER	4	0.413924	0	0.0813356	0.158832	0.232466	0.302213	0.368045	0.429927	0.487828	0.541723	0.591593	0.637429	0.679229	0.717003	0.750796	0.78069	0.806789	0.829216	0.848122	0.863677	0.876076	0.885519	0.892124	0.895948	0.896984	0.895105	0.889975	0.88085	0.866182	0.842971	0.80686	0.757701	0.707712	0.665403	0.631679	0.605823	0.562229	0.502773	0.445432	0.417001	0.416225	0.422751	0.428511	0.431185	0.434305	0.443576	0.456888
P35282	GIEELFLDLCK	3	0.344997	0	0.0231055	0.0425717	0.05844	0.0707585	0.0795866	0.0850005	0.0870872	0.0859437	0.0816774	0.0744075	0.0642648	0.0513933	0.0359537	0.0181235	-0.00190644	-0.0239332	-0.0477427	-0.0731128	-0.0998168	-0.12765	-0.156526	-0.186463	-0.217616	-0.250356	-0.285415	-0.324146	-0.368923	-0.423268	-0.488986	-0.555458	-0.598872	-0.619956	-0.630715	-0.636239	-0.66924	-0.719979	-0.764859	-0.767264	-0.724614	-0.651983	-0.580767	-0.523455	-0.477603	-0.439248	-0.40562
P32921	GIFGFTDSDCIGK	3	0.360568	0	-0.0993332	-0.191929	-0.277849	-0.357164	-0.429966	-0.496375	-0.556522	-0.610553	-0.658618	-0.700881	-0.737515	-0.768703	-0.794621	-0.815434	-0.831299	-0.842361	-0.848741	-0.850523	-0.847727	-0.840223	-0.827468	-0.808345	-0.780744	-0.740871	-0.684247	-0.619728	-0.578338	-0.546555	-0.512274	-0.47938	-0.442059	-0.395626	-0.34915	-0.324234	-0.31614	-0.315941	-0.315601	-0.311769	-0.321357	-0.342782	-0.364319	-0.356408	-0.336807	-0.311135	-0.289067
P52480	GIFPVLCK	2	0.350026	0	0.00380276	0.00752627	0.0111656	0.0147155	0.0181693	0.0215182	0.0247533	0.0278661	0.0308484	0.0336925	0.0363914	0.038939	0.0413333	0.0435769	0.0456746	0.0476341	0.0494654	0.0511819	0.0527999	0.0543381	0.0558099	0.0572277	0.0586046	0.0599543	0.0612899	0.0626176	0.0639123	0.0650339	0.0654696	0.0641491	0.0613057	0.0579879	0.0547607	0.0521375	0.0489278	0.0448856	0.0411704	0.0395788	0.0385332	0.0382764	0.0381576	0.0377468	0.0373067	0.0367227	0.0352721
Q9WTP6	GIHCAIDASQTPDIVFASILAAFSK	3	0.329885	0	-0.0603653	-0.118304	-0.173825	-0.22694	-0.277666	-0.326025	-0.372044	-0.415751	-0.45718	-0.496364	-0.533342	-0.568157	-0.60085	-0.631462	-0.660035	-0.686609	-0.711218	-0.733888	-0.754627	-0.773399	-0.790051	-0.804241	-0.815279	-0.821829	-0.822112	-0.818732	-0.821352	-0.835024	-0.856469	-0.876581	-0.88884	-0.894878	-0.900272	-0.910583	-0.930113	-0.955201	-0.974735	-0.98719	-0.999601	-1.01692	-1.03739	-1.04761	-1.04587	-1.03883	-1.02918
P16858	GILGYTEDQVVSCDFNSNSHSSTFDAGAGIALNDNFVK	4	0.325878	0	0.0716623	0.138119	0.19943	0.255661	0.306892	0.353221	0.394758	0.431616	0.463918	0.491792	0.515373	0.534807	0.550243	0.561841	0.569769	0.574202	0.575322	0.573315	0.568371	0.560639	0.550089	0.536548	0.519668	0.498821	0.472823	0.439244	0.39231	0.315973	0.166165	-0.0374602	-0.0759378	-0.0176302	0.00711333	0.000119202	-0.0176276	-0.0304453	-0.0350047	-0.0290379	-0.00859082	0.0312432	0.0817585	0.0994568	0.102923	0.105043	0.107154
Q9D819	GISCMNTTVSESPFK	4	0.47164	0	0.0656126	0.127499	0.185666	0.240123	0.29088	0.337956	0.38137	0.42115	0.457333	0.489959	0.519079	0.544751	0.56706	0.586113	0.602035	0.614962	0.625046	0.632453	0.637358	0.639924	0.640195	0.638119	0.633539	0.62613	0.615289	0.599925	0.578105	0.546742	0.503	0.451645	0.410736	0.38111	0.356602	0.336575	0.300813	0.254547	0.21485	0.203691	0.208797	0.223413	0.238034	0.249283	0.267519	0.292872	0.316296
Q9QUM9	GKDCAVIVTQK	2	0.370872	0	-0.00124612	-0.00247668	-0.00369567	-0.00490727	-0.00611658	-0.00733018	-0.00855464	-0.00979615	-0.0110605	-0.012353	-0.0136784	-0.0150406	-0.0164405	-0.0178753	-0.0193404	-0.0208293	-0.0223332	-0.0238413	-0.0253399	-0.0268144	-0.0282541	-0.0296504	-0.0309967	-0.0322903	-0.0335377	-0.034766	-0.0360529	-0.0375965	-0.0398283	-0.0432314	-0.0478576	-0.0518202	-0.0540826	-0.0550545	-0.0572273	-0.0604844	-0.0634028	-0.063918	-0.0608264	-0.0550402	-0.0492652	-0.0448966	-0.0421402	-0.0387427	-0.0352296
P62908	GLCAIAQAESLR	2	0.363561	0	0.023354	0.0450277	0.0650128	0.0833011	0.0998832	0.114748	0.127885	0.139287	0.148951	0.156875	0.163062	0.16752	0.170268	0.171345	0.170793	0.168666	0.165025	0.159943	0.153497	0.145768	0.136792	0.126577	0.115092	0.102243	0.0878283	0.0714359	0.0522612	0.0288447	-0.000664432	-0.0355051	-0.0721563	-0.109017	-0.14088	-0.165455	-0.194318	-0.230112	-0.264735	-0.283769	-0.285782	-0.275955	-0.263495	-0.253915	-0.250343	-0.24358	-0.234232
Q91VR2	GLCGAIHSSVAK	2	0.36721	0	-0.026293	-0.0505884	-0.0729193	-0.0933216	-0.11184	-0.128535	-0.14347	-0.156707	-0.168311	-0.178346	-0.186876	-0.193964	-0.199658	-0.203994	-0.206998	-0.20869	-0.209077	-0.208156	-0.205909	-0.202296	-0.197242	-0.190625	-0.182262	-0.17188	-0.159068	-0.143206	-0.123427	-0.0989766	-0.0714108	-0.0492885	-0.0375149	-0.0332319	-0.0336417	-0.0343495	-0.0304033	-0.0259959	-0.0234686	-0.0233946	-0.0275816	-0.0305416	-0.0313117	-0.0310952	-0.0342653	-0.0394053	-0.0447716
Q9QYI3	GLCLYYEDCIEK	1	0.359448	0	0.00170071	0.00346394	0.00529582	0.00720259	0.00919042	0.011265	0.0134315	0.0156939	0.0180556	0.0205186	0.0230836	0.0257501	0.0285146	0.0313713	0.0343124	0.0373278	0.0404054	0.0435314	0.0466909	0.0498694	0.0530586	0.0562625	0.0595092	0.062872	0.0665112	0.07075	0.0762048	0.0839056	0.0946326	0.105757	0.119459	0.109175	0.0742853	0.0358447	0.0190813	0.0090263	-0.00280426	-0.0191026	-0.0595247	-0.0850529	-0.09685	-0.103907	-0.118423	-0.1354	-0.154651
Q9CZN7	GLELIASENFCSR	1	0.652887	0	0.000866352	0.00166455	0.00239483	0.00305744	0.00365272	0.00418113	0.00464315	0.00503924	0.00536985	0.00563543	0.00583638	0.0059731	0.00604577	0.0060544	0.0059989	0.00587903	0.00569445	0.00544466	0.00512896	0.00474643	0.00429588	0.00377564	0.00318338	0.00251559	0.00176697	0.000929193	-1.02423e-05	-0.00106498	-0.00222346	-0.00338275	-0.0047313	-0.00675276	-0.0088569	-0.0105591	-0.0117616	-0.0130341	-0.0144057	-0.0155071	-0.0161771	-0.0160354	-0.0154859	-0.0149566	-0.015156	-0.015372	-0.0153946
P51881	GLGDCLVK	1	0.639711	0	0.00325208	0.00638061	0.00938363	0.0122591	0.0150044	0.017616	0.0200905	0.0224248	0.0246163	0.026663	0.0285632	0.0303161	0.0319239	0.0333921	0.0347277	0.0359395	0.0370382	0.0380365	0.038949	0.0397907	0.0405685	0.0412851	0.041939	0.0425236	0.0430222	0.0433986	0.0435737	0.0433748	0.042445	0.0403596	0.0379285	0.0356433	0.0334574	0.0316627	0.0291552	0.0260731	0.023591	0.0232381	0.0228239	0.0223102	0.0218439	0.0215843	0.0224399	0.0232473	0.0231393
Q9WTX5	GLLDVTCK	1	0.287643	0	0.0122845	0.0223456	0.0301632	0.0357179	0.0389902	0.0399607	0.0386147	0.0349437	0.0289459	0.0206275	0.010003	-0.00290241	-0.0180363	-0.0353165	-0.0546404	-0.0758841	-0.0989028	-0.12353	-0.149581	-0.176878	-0.205368	-0.235108	-0.266302	-0.299391	-0.335233	-0.375432	-0.4229	-0.482315	-0.557257	-0.636831	-0.703362	-0.73807	-0.746854	-0.747751	-0.772118	-0.805208	-0.831194	-0.837489	-0.815578	-0.792414	-0.773763	-0.757613	-0.73119	-0.682519	-0.61397
Q9Z2X1	GLPFGCTK	2	0.309869	0	0.0037365	0.00730448	0.0106898	0.0138772	0.0168475	0.0195748	0.0220323	0.0241934	0.0260315	0.0275204	0.0286345	0.0293492	0.0296475	0.0295212	0.0289662	0.0279834	0.0265786	0.0247642	0.0225598	0.0199928	0.017096	0.0139139	0.01051	0.00697568	0.00344453	0.000108641	-0.00279017	-0.00513855	-0.00786407	-0.0145878	-0.0271932	-0.04837	-0.0740257	-0.098018	-0.117298	-0.137457	-0.158867	-0.178267	-0.200633	-0.221414	-0.238837	-0.253904	-0.27142	-0.291089	-0.311338
O35737	GLPWSCSADEVQR	3	0.363439	0	-0.00116306	-0.00295905	-0.00542092	-0.00858303	-0.0124876	-0.0171908	-0.0227471	-0.0292066	-0.036614	-0.0450079	-0.0544204	-0.0648742	-0.076356	-0.0888142	-0.102176	-0.116347	-0.131209	-0.14662	-0.162411	-0.178402	-0.194477	-0.210556	-0.226586	-0.242563	-0.258583	-0.274955	-0.29249	-0.313183	-0.34141	-0.382417	-0.42899	-0.475891	-0.51974	-0.555482	-0.597732	-0.648925	-0.695989	-0.717728	-0.723418	-0.712983	-0.698353	-0.687	-0.678438	-0.665594	-0.653977
Q7TMY8	GLQSFVQCQPFER	3	0.405785	0	-0.0422563	-0.0817728	-0.118592	-0.15276	-0.184331	-0.213368	-0.239943	-0.26413	-0.286006	-0.305656	-0.323166	-0.338629	-0.35214	-0.363802	-0.373719	-0.382001	-0.388762	-0.394118	-0.398184	-0.401059	-0.402763	-0.403247	-0.402389	-0.399937	-0.395391	-0.387711	-0.374497	-0.349835	-0.302258	-0.247124	-0.228967	-0.220803	-0.216703	-0.213114	-0.208353	-0.206843	-0.210529	-0.221178	-0.241952	-0.277119	-0.319447	-0.329534	-0.323461	-0.316406	-0.311568
O08553	GLYDGPVCEVSVTPK	4	0.380209	0	0.0765976	0.148391	0.215421	0.277732	0.335383	0.388447	0.437007	0.481149	0.520965	0.556549	0.588002	0.615429	0.638936	0.658628	0.674613	0.686997	0.695886	0.701381	0.703573	0.702522	0.698173	0.690362	0.678793	0.662979	0.642117	0.614904	0.579287	0.532665	0.474992	0.417832	0.378359	0.348297	0.321066	0.296396	0.26133	0.220216	0.18489	0.169886	0.16265	0.158861	0.15538	0.152017	0.158095	0.169118	0.178064
P67871	GNEFFCEVDEDYIQDK	3	0.285895	0	-0.0771275	-0.150995	-0.221525	-0.288637	-0.352234	-0.412195	-0.468398	-0.520732	-0.569095	-0.613396	-0.653557	-0.689524	-0.72132	-0.749064	-0.772938	-0.793189	-0.810143	-0.824209	-0.835889	-0.84574	-0.854154	-0.861414	-0.867604	-0.872004	-0.870648	-0.851406	-0.811462	-0.767109	-0.723502	-0.686705	-0.64056	-0.570184	-0.487774	-0.433874	-0.419653	-0.423357	-0.423567	-0.413711	-0.407608	-0.413745	-0.424598	-0.410632	-0.374159	-0.321106	-0.270073
Q8VEK3	GNFTLPEVAECFDEITYVELQKEEAQK	1	0.779595	0	0.00152633	0.0029248	0.00419678	0.00534381	0.00636782	0.00727128	0.008057	0.00872807	0.00928791	0.00974023	0.0100891	0.0103389	0.0104949	0.010563	0.0105496	0.0104616	0.0103062	0.0100908	0.00982309	0.00950931	0.00914894	0.00873578	0.00825739	0.00769189	0.00700244	0.00612734	0.00496481	0.00337072	0.0012649	-0.000977971	-0.0023081	-0.00298217	-0.00354769	-0.00400226	-0.00504944	-0.00633814	-0.00711683	-0.00654896	-0.00584594	-0.00506049	-0.00422346	-0.00324601	-0.0013225	0.000911527	0.00285578
Q8BK67	GNLYSFGCPEYGQLGHNSDGK	1	0.677791	0	-0.00291721	-0.00557659	-0.00798992	-0.0101698	-0.0121314	-0.0138944	-0.0154782	-0.0169016	-0.0181823	-0.0193366	-0.0203791	-0.021322	-0.022166	-0.0228982	-0.023497	-0.0239308	-0.0241569	-0.0241198	-0.0237483	-0.0229594	-0.0216811	-0.0198369	-0.0173406	-0.0141499	-0.0106333	-0.00879635	-0.00999164	-0.0106668	-0.0109279	-0.0107863	-0.0119981	-0.0156081	-0.0199075	-0.0207238	-0.0177213	-0.0137308	-0.0101949	-0.00737203	-0.00282855	0.00343949	0.0100866	0.0130361	0.0141799	0.0148943	0.0157858
P63017	GPAVGIDLGTTYSCVGVFQHGK	2	0.369943	0	0.000946569	0.00184958	0.00270965	0.0035272	0.00430264	0.00503645	0.00572851	0.00637788	0.00698274	0.00754029	0.00804671	0.0084969	0.00888222	0.00919037	0.00940684	0.00951492	0.00949562	0.00932772	0.00898782	0.00845296	0.00771099	0.00675808	0.00559943	0.00425496	0.00276981	0.00123487	-0.00017477	-0.00114731	-0.00130367	-0.000846397	-0.00266678	-0.00933419	-0.0175491	-0.024771	-0.0277564	-0.0297504	-0.0329323	-0.0383505	-0.0454837	-0.051767	-0.0563639	-0.0599262	-0.0663774	-0.0743818	-0.0820672
Q9D8E6	GPCIIYNEDNGIIK	3	0.339985	0	-0.0357244	-0.0697432	-0.102102	-0.132848	-0.162044	-0.189766	-0.216098	-0.241119	-0.26491	-0.287547	-0.309107	-0.329662	-0.349259	-0.367921	-0.385656	-0.402458	-0.418305	-0.433155	-0.446943	-0.459584	-0.470974	-0.480982	-0.489433	-0.496099	-0.500676	-0.502792	-0.502101	-0.498877	-0.496243	-0.503	-0.525275	-0.545972	-0.557653	-0.563672	-0.575391	-0.592216	-0.608946	-0.618246	-0.616617	-0.619868	-0.625829	-0.631308	-0.635923	-0.641948	-0.648006
Q01405	GPCVSENEIGTGGTCQWK	2	0.255544	0	-0.0050147	-0.00938677	-0.0131162	-0.016203	-0.0186472	-0.0204488	-0.0216077	-0.022124	-0.0219977	-0.0212288	-0.0198172	-0.017763	-0.0150662	-0.0117267	-0.00774466	-0.110824	-0.0858973	-0.0448382	0.0123529	0.0856762	0.175131	0.280719	0.72368	0.832509	0.913085	0.965407	0.989474	0.985288	0.952847	0.892153	0.803204	0.686001	0.540545	0.366834	0.164869	-0.0653503	-0.323823	-0.610551	-0.925532	-1.26877	-1.64026	-2.04	-2.468	-2.92425	-3.40875
Q9D662	GPCVSENELGVGGTSQWK	4	0.374198	0	0.045856	0.0909886	0.135399	0.179087	0.222055	0.264303	0.305832	0.346645	0.386742	0.426125	0.464796	0.502755	0.540006	0.57655	0.612389	0.647525	0.681961	0.715699	0.748741	0.78109	0.812744	0.843703	0.873965	0.903524	0.932372	0.960495	0.987856	1.01434	1.03942	1.06199	1.09692	1.12243	1.12971	1.13245	1.13236	1.12977	1.12493	1.1187	1.11284	1.11097	1.11428	1.09873	1.02717	0.896755	0.785073
Q9Z2U1	GPQLFHMDPSGTFVQCDAR	3	0.341734	0	-0.0179021	-0.0348251	-0.0507649	-0.0657173	-0.0796777	-0.0926393	-0.104597	-0.115549	-0.125496	-0.13444	-0.142388	-0.149351	-0.155353	-0.160431	-0.164632	-0.168007	-0.17062	-0.17254	-0.173844	-0.174608	-0.174866	-0.174618	-0.173835	-0.172435	-0.170253	-0.166965	-0.16195	-0.154082	-0.14181	-0.125122	-0.110397	-0.0996322	-0.0906306	-0.0833344	-0.0699825	-0.0526505	-0.0381733	-0.0351786	-0.0369834	-0.0412427	-0.0453693	-0.0487141	-0.055996	-0.0654438	-0.0730382
O88342	GPVTDVAYSHDGAFLAVCDASK	3	0.307516	0	0.00650613	0.0102718	0.0113273	0.00970753	0.00545883	-0.00135347	-0.0106571	-0.0223744	-0.0364224	-0.0527123	-0.071149	-0.0916325	-0.114071	-0.138386	-0.164507	-0.192375	-0.221949	-0.253222	-0.286235	-0.321137	-0.358325	-0.398612	-0.443598	-0.496274	-0.56029	-0.628234	-0.67848	-0.721843	-0.753343	-0.773144	-0.792184	-0.819089	-0.849036	-0.862742	-0.842853	-0.791969	-0.739529	-0.695004	-0.65742	-0.607778	-0.544422	-0.481241	-0.410479	-0.330163	-0.262272
Q60716	GQEFLRPCGTTEVD	3	0.335866	0	-0.0815765	-0.160445	-0.236494	-0.3096	-0.379617	-0.446358	-0.509634	-0.569261	-0.625065	-0.67688	-0.724554	-0.767956	-0.80705	-0.841917	-0.872713	-0.899677	-0.923144	-0.943564	-0.961515	-0.97769	-0.992733	-1.00735	-1.02234	-1.03809	-1.05136	-1.04501	-1.00494	-0.946637	-0.886793	-0.839451	-0.787676	-0.709375	-0.613125	-0.544328	-0.518982	-0.502311	-0.486983	-0.4714	-0.45911	-0.453217	-0.452402	-0.449018	-0.444808	-0.442402	-0.441156
Q9JIF0	GQLCELSCSTDYR	1	0.689734	0	0.00434336	0.00844545	0.0123058	0.0159239	0.0192995	0.0224317	0.0253203	0.0279656	0.0303689	0.032532	0.0344577	0.03615	0.0376161	0.038867	0.0399156	0.0407768	0.0414678	0.0420076	0.0424172	0.0427167	0.0429136	0.0430056	0.0429814	0.0428154	0.0424577	0.041816	0.0407179	0.0388631	0.0358579	0.031746	0.0284509	0.0262771	0.0243524	0.0227241	0.0195595	0.0155221	0.0124238	0.0124195	0.0130415	0.0141362	0.0152192	0.0162266	0.0187483	0.0218094	0.0240701
P68037	GQVCLPVISAENWKPATK	4	0.378501	0	0.0760046	0.149301	0.21986	0.287654	0.352646	0.414786	0.474028	0.530328	0.583646	0.633949	0.681207	0.7254	0.766538	0.804663	0.839839	0.872145	0.901681	0.92857	0.952954	0.974987	0.994759	1.01233	1.02773	1.04095	1.05189	1.06028	1.06538	1.06548	1.05673	1.03436	1.0034	0.966753	0.930056	0.899982	0.864967	0.820636	0.77818	0.756997	0.742277	0.729859	0.719989	0.712132	0.706685	0.699946	0.689006
Q91VR5	GSAFAIGSDGLCCQSR	1	0.300183	0	-0.0687198	-0.133031	-0.192967	-0.248564	-0.299867	-0.346938	-0.389843	-0.428653	-0.463445	-0.494299	-0.521303	-0.544546	-0.564126	-0.580144	-0.592705	-0.601918	-0.607892	-0.610734	-0.610549	-0.607413	-0.60129	-0.592042	-0.579413	-0.562963	-0.541964	-0.515212	-0.480771	-0.436071	-0.380531	-0.323817	-0.282908	-0.256371	-0.235371	-0.215178	-0.179644	-0.137399	-0.101462	-0.0849628	-0.0787066	-0.0784671	-0.0751483	-0.0664268	-0.0653217	-0.0700631	-0.0704872
P61979	GSDFDCELR	1	0.7988	0	0.00172518	0.0034293	0.00510639	0.00675017	0.00835286	0.009904	0.0113933	0.012811	0.0141482	0.015397	0.0165502	0.0176022	0.0185534	0.0194101	0.0201823	0.0208836	0.0215313	0.0221469	0.0227564	0.0233882	0.0240624	0.024796	0.0256046	0.026501	0.0274907	0.0285598	0.0296361	0.0304771	0.0303887	0.0281843	0.0250282	0.0221392	0.0193461	0.0171104	0.0135793	0.00886928	0.00478778	0.00390281	0.00395597	0.00459627	0.00539975	0.00619853	0.00790958	0.00993626	0.0113309
Q99M87	GSIITNPCVVCR	4	0.350696	0	-0.00205547	-0.00267386	-0.00186424	0.000362321	0.00399113	0.0090016	0.0153696	0.0230675	0.0320641	0.0423243	0.0538088	0.0664738	0.0802682	0.095134	0.111008	0.127821	0.145501	0.163969	0.183147	0.202961	0.223377	0.2444	0.266084	0.288563	0.312109	0.337224	0.364788	0.396123	0.43185	0.46767	0.490523	0.505686	0.522664	0.541221	0.56754	0.598737	0.628748	0.64909	0.661399	0.671813	0.68117	0.689104	0.691727	0.687548	0.676636
P51881	GTDIMYTGTLDCWR	1	0.315563	0	0.00064083	0.00120296	0.00169354	0.00212029	0.00249285	0.00282413	0.00312745	0.00341606	0.00370303	0.00400123	0.00432318	0.00468084	0.0050821	0.0055305	0.00602733	0.00657144	0.00715887	0.0077825	0.00843146	0.00909105	0.00974422	0.0103686	0.0109332	0.0113947	0.0116921	0.0117405	0.0114403	0.0107693	0.0102143	0.0114868	0.0153774	0.0218873	0.029501	0.0363741	0.0420397	0.0482132	0.0547187	0.0601313	0.0661234	0.0718658	0.0766383	0.0805847	0.0850972	0.0903277	0.0957965
Q8R1B4	GTTEEICQIYLR	3	0.359758	0	0.00471575	0.00860421	0.0116647	0.013897	0.0153011	0.0158775	0.0156279	0.0145549	0.0126631	0.00995826	0.0064479	0.00214159	-0.00294569	-0.00879335	-0.0153775	-0.0226711	-0.0306436	-0.0392616	-0.0484889	-0.0582925	-0.0686633	-0.0796132	-0.0911786	-0.103436	-0.116529	-0.130724	-0.146507	-0.164666	-0.185953	-0.20916	-0.232308	-0.254342	-0.272833	-0.287471	-0.304696	-0.325086	-0.344347	-0.355531	-0.357049	-0.350545	-0.342945	-0.338178	-0.337297	-0.334275	-0.330378
P14824	GTVCAANDFNPDADAK	4	0.524403	0	0.0774249	0.150828	0.220158	0.285359	0.346369	0.403111	0.455513	0.503514	0.547064	0.586126	0.620678	0.650722	0.676326	0.697643	0.714878	0.728292	0.738208	0.745013	0.749157	0.751096	0.751016	0.74883	0.743952	0.734528	0.715528	0.678876	0.631519	0.586482	0.545394	0.511682	0.46752	0.398918	0.320224	0.273916	0.268141	0.271331	0.272161	0.269045	0.279061	0.302984	0.33201	0.337622	0.331647	0.324735	0.320076
O55029	GVNCIDYYSGGDKPYLISGADDR	4	0.398578	0	0.0273137	0.0535039	0.0785277	0.102341	0.124891	0.146101	0.165903	0.184237	0.201054	0.216317	0.230001	0.242101	0.252675	0.261852	0.269798	0.276719	0.28286	0.288512	0.294011	0.299701	0.305776	0.31234	0.319418	0.326914	0.334506	0.34143	0.345953	0.344265	0.328846	0.292039	0.258099	0.240693	0.226972	0.216296	0.181608	0.133405	0.0975966	0.104548	0.122429	0.148438	0.172974	0.193871	0.23384	0.281975	0.319199
P67778	GVQDIVVGEGTHFLIPWVQKPIIFDCR	3	0.362062	0	-0.0397234	-0.0779437	-0.114642	-0.1498	-0.183393	-0.215392	-0.245769	-0.274495	-0.301543	-0.326886	-0.3505	-0.372364	-0.392464	-0.410797	-0.427366	-0.442179	-0.455251	-0.466607	-0.476278	-0.484305	-0.490744	-0.495663	-0.49914	-0.501261	-0.502109	-0.501742	-0.500117	-0.496832	-0.490653	-0.479801	-0.461891	-0.433976	-0.404926	-0.381769	-0.361581	-0.335272	-0.304447	-0.279255	-0.267576	-0.264575	-0.266559	-0.269034	-0.259344	-0.250292	-0.249353
Q91V92	GVTIIGPATVGGIKPGCFK	1	0.311744	0	-0.068108	-0.131372	-0.189859	-0.243645	-0.29282	-0.337509	-0.37784	-0.413938	-0.44593	-0.473937	-0.498079	-0.518469	-0.535181	-0.548248	-0.557678	-0.563458	-0.565545	-0.563867	-0.558313	-0.548736	-0.534957	-0.516743	-0.493766	-0.465571	-0.431504	-0.390642	-0.341849	-0.284654	-0.22358	-0.175744	-0.143307	-0.106995	-0.0708679	-0.0375311	-0.0101357	0.0162785	0.0452456	0.0778453	0.105596	0.129893	0.150956	0.170311	0.196346	0.222066	0.241595
Q9D0I8	GVVTLLSDYEVCK	3	0.341894	0	-0.0064682	-0.0125448	-0.0182387	-0.02356	-0.0285211	-0.0331389	-0.0374311	-0.0414155	-0.0451097	-0.0485314	-0.0516981	-0.0546266	-0.0573294	-0.0598137	-0.062084	-0.0641423	-0.0659871	-0.0676131	-0.0690103	-0.0701629	-0.0710479	-0.0716312	-0.0718621	-0.0716642	-0.0709215	-0.0694573	-0.0670237	-0.0634073	-0.0591052	-0.0567771	-0.056437	-0.0526318	-0.0486539	-0.0478524	-0.0508926	-0.0539245	-0.0567622	-0.0620854	-0.0753156	-0.105177	-0.139198	-0.168257	-0.185804	-0.206057	-0.228927
Q7TMK9	GYAFVTFCTK	1	0.289899	0	-0.0186621	-0.0377977	-0.0573768	-0.0773652	-0.0977188	-0.118379	-0.139278	-0.160346	-0.181505	-0.20267	-0.223753	-0.244656	-0.265276	-0.285501	-0.305213	-0.324292	-0.342612	-0.360047	-0.376474	-0.391796	-0.406028	-0.419293	-0.431839	-0.444119	-0.456915	-0.471558	-0.490243	-0.516002	-0.549755	-0.580528	-0.588669	-0.563311	-0.519141	-0.472501	-0.450731	-0.435138	-0.408756	-0.358929	-0.27795	-0.175483	-0.0790315	0.00183842	0.0860009	0.186157	0.28762
Q8BP47	GYCEVTTPTLVQTQVEGGATLFK	4	0.324703	0	0.0518122	0.0999802	0.144554	0.185589	0.223149	0.257316	0.288176	0.31582	0.340345	0.361848	0.380432	0.396204	0.409275	0.419759	0.427776	0.433446	0.436895	0.438252	0.437644	0.435186	0.430918	0.424835	0.416887	0.406973	0.394913	0.380415	0.362994	0.341866	0.315662	0.281786	0.235336	0.169184	0.0873804	0.0334059	0.0122398	-0.0126201	-0.0394115	-0.0638213	-0.0741384	-0.0780985	-0.0758223	-0.0664786	-0.0495861	-0.0276654	-0.0128318
P47856	GYDSAGVGLDGGNDKDWEANACK	3	0.303418	0	-0.0944066	-0.182843	-0.265321	-0.341853	-0.412461	-0.477179	-0.53605	-0.589127	-0.636473	-0.678164	-0.714291	-0.744957	-0.770294	-0.790465	-0.80565	-0.816046	-0.821867	-0.82333	-0.820639	-0.813909	-0.80289	-0.786846	-0.764174	-0.731595	-0.683881	-0.623065	-0.571504	-0.529261	-0.491749	-0.459296	-0.417833	-0.35834	-0.293471	-0.255883	-0.250178	-0.253719	-0.254971	-0.251909	-0.26141	-0.284519	-0.312273	-0.315999	-0.305781	-0.291468	-0.280559
P08113	GYEVIYLTEPVDEYCIQALPEFDGKR	1	0.299031	0	-0.0215669	-0.041838	-0.0608045	-0.0784579	-0.0947888	-0.109787	-0.123445	-0.135753	-0.146706	-0.156299	-0.164528	-0.171393	-0.176897	-0.181049	-0.183862	-0.185351	-0.185537	-0.184441	-0.182091	-0.178516	-0.173739	-0.167776	-0.160624	-0.152239	-0.142503	-0.131143	-0.117611	-0.100917	-0.08012	-0.0571757	-0.031083	-0.0199858	-0.0258343	-0.0350529	-0.02768	-0.0124781	0.00335964	0.014279	-0.00147211	-0.0216411	-0.0332488	-0.0335833	-0.0263123	-0.0232542	-0.0240008
P08249	GYLGPEQLPDCLK	3	0.292137	0	0.00806712	0.0157471	0.0230402	0.0299469	0.0364673	0.0426017	0.0483501	0.0537118	0.0586855	0.0632692	0.0674602	0.0712548	0.0746467	0.0776268	0.0801843	0.0823069	0.0839804	0.0851894	0.0859165	0.0861456	0.0858704	0.0850924	0.0838215	0.082081	0.0799162	0.0774126	0.0747291	0.0721375	0.0699564	0.067995	0.0653275	0.0673737	0.0713105	0.0717331	0.0674173	0.0631336	0.0581736	0.0479872	0.0345725	0.0122676	-0.0152064	-0.0437529	-0.0684181	-0.0946945	-0.123287
Q8K310	GYPHLCSICDLPVHSNK	3	0.297243	0	-0.102634	-0.197487	-0.284678	-0.364339	-0.436632	-0.501775	-0.559999	-0.611543	-0.65665	-0.695571	-0.728561	-0.755875	-0.777708	-0.794186	-0.805383	-0.811318	-0.811933	-0.807069	-0.796423	-0.779467	-0.755254	-0.722139	-0.677243	-0.615828	-0.53404	-0.451256	-0.409371	-0.374862	-0.340409	-0.311638	-0.286896	-0.261765	-0.23831	-0.226603	-0.232655	-0.27366	-0.316603	-0.346903	-0.369064	-0.402534	-0.442867	-0.465598	-0.482229	-0.488736	-0.486283
Q9CZU6	GYSIPECQK	4	0.372531	0	0.04602	0.0905815	0.133699	0.175389	0.215669	0.254563	0.292095	0.328294	0.363193	0.396826	0.429234	0.460459	0.490558	0.519602	0.547667	0.574836	0.601201	0.626856	0.651901	0.676423	0.700415	0.723805	0.746457	0.768148	0.788521	0.807003	0.822665	0.83417	0.840303	0.842496	0.855256	0.878981	0.900009	0.915565	0.920901	0.926059	0.9395	0.964966	0.972031	0.961468	0.946353	0.937201	0.955522	0.972731	0.976356
Q8CIE6	HAIVICNR	4	0.438337	0	0.10079	0.194738	0.281869	0.362217	0.435823	0.502751	0.563076	0.616882	0.664268	0.705343	0.740231	0.769071	0.792021	0.809256	0.820963	0.827336	0.828573	0.824861	0.816349	0.803063	0.784603	0.759968	0.727081	0.681839	0.618277	0.541618	0.480875	0.432578	0.392454	0.359237	0.316919	0.255904	0.189582	0.152328	0.15278	0.170461	0.185516	0.193262	0.210491	0.243807	0.285004	0.302029	0.305869	0.306793	0.307264
P35550	HEGVFICR	4	0.25532	0	0.208656	0.397461	0.566416	0.715519	0.844771	0.954172	1.04372	1.11342	1.16327	1.19326	1.20341	1.1937	1.16415	1.11474	1.04548	0.726925	0.659846	0.605913	0.565127	0.537487	0.522994	0.521648	0.616761	0.634181	0.653237	0.673927	0.696252	0.720213	0.745809	0.773039	0.844916	0.86913	0.888925	0.904301	0.915257	0.921795	0.923914	0.921613	0.784198	0.800318	0.831173	0.876764	0.93709	1.01215	1.10195
P18760	HELQANCYEEVK	1	0.500151	0	-0.00668772	-0.0130808	-0.0191753	-0.024967	-0.0304508	-0.0356202	-0.0404689	-0.0449912	-0.0491822	-0.0530377	-0.0565545	-0.0597305	-0.0625682	-0.0650746	-0.0672594	-0.0691351	-0.070717	-0.0720234	-0.073076	-0.0738973	-0.0745024	-0.0749011	-0.0750988	-0.075092	-0.0748606	-0.07435	-0.07343	-0.0718088	-0.0689369	-0.064373	-0.0590648	-0.0543178	-0.0505147	-0.0476578	-0.0430925	-0.0369284	-0.0310617	-0.0283144	-0.0282872	-0.029237	-0.0301314	-0.0305795	-0.0309338	-0.0317726	-0.0326831
P18760	HELQANCYEEVKDR	1	0.786535	0	0.000893999	0.00174763	0.00256064	0.00333281	0.00406384	0.00475335	0.00540101	0.00600662	0.00657015	0.00709169	0.00757151	0.0080101	0.00840864	0.00876909	0.0090938	0.00938557	0.00964761	0.00988359	0.0100976	0.0102937	0.0104735	0.0106371	0.0107831	0.0109074	0.0110018	0.0110506	0.011023	0.0108626	0.0104863	0.00987414	0.00936585	0.00911158	0.00895211	0.00884874	0.00840385	0.00777628	0.00732358	0.00745232	0.00759203	0.00737037	0.00708536	0.0069916	0.00747857	0.00799733	0.00836988
Q62318	HEPLVLFCESCDTLTCR	4	0.451514	0	0.0708545	0.138056	0.201629	0.261601	0.318008	0.370895	0.420314	0.466321	0.508975	0.54834	0.584485	0.617485	0.647419	0.674376	0.698447	0.719729	0.73832	0.754321	0.767829	0.77892	0.787572	0.793676	0.797024	0.797253	0.793758	0.785526	0.770912	0.747671	0.715013	0.68045	0.658129	0.642123	0.627951	0.616864	0.597521	0.572447	0.552494	0.551938	0.561562	0.584776	0.609709	0.629935	0.651261	0.678112	0.702514
P14211	HEQNIDCGGGYVK	2	0.301614	0	0.011848	0.023206	0.0340521	0.0443621	0.054106	0.0632431	0.0717308	0.0795263	0.0865866	0.092869	0.0983307	0.10293	0.106636	0.109429	0.111295	0.112226	0.112223	0.111294	0.109457	0.106746	0.103211	0.0989278	0.0940097	0.0886282	0.0830438	0.0776494	0.0729887	0.0695049	0.0659986	0.0564119	0.0366296	-0.00482392	-0.0587394	-0.109171	-0.145477	-0.18235	-0.222873	-0.261318	-0.309988	-0.359813	-0.400424	-0.431033	-0.464444	-0.503343	-0.541128
P05202	HFIEQGINVCLCQSYAK	2	0.340208	0	0.0179532	0.0350559	0.0513046	0.0666955	0.0812244	0.094886	0.107675	0.119584	0.130609	0.140742	0.149977	0.158307	0.165724	0.172222	0.177792	0.182426	0.186118	0.188859	0.190641	0.191459	0.191309	0.190194	0.188115	0.185077	0.18108	0.176116	0.170156	0.16312	0.154875	0.145438	0.131325	0.112064	0.0942053	0.0800933	0.0683576	0.0548166	0.0395624	0.0258335	0.0177988	0.0141332	0.0121664	0.0093794	-0.000204559	-0.0108496	-0.0199269
Q9Z1N5	HFILDECDK	3	0.31179	0	0.00271626	0.00575619	0.00910816	0.0127587	0.0166893	0.0208731	0.0252804	0.029879	0.034635	0.0395116	0.0444699	0.0494685	0.0544674	0.0594284	0.0643128	0.0690819	0.0736979	0.0781246	0.08233	0.0862912	0.0900109	0.0935264	0.0969282	0.100396	0.10426	0.109113	0.115947	0.126123	0.13967	0.149939	0.150876	0.131791	0.0973726	0.0605119	0.0394187	0.0237441	0.00588399	-0.0196091	-0.0741394	-0.143238	-0.207016	-0.258244	-0.30201	-0.355862	-0.416936
P70168	HFIMQVVCEATQCPDTR	1	0.317498	0	-0.0279756	-0.0542267	-0.0787604	-0.101585	-0.122713	-0.142157	-0.159936	-0.17607	-0.190579	-0.203491	-0.214833	-0.224636	-0.232939	-0.239788	-0.245232	-0.249326	-0.252128	-0.253699	-0.254104	-0.253396	-0.251585	-0.248638	-0.244475	-0.238944	-0.231774	-0.22249	-0.210278	-0.19393	-0.172657	-0.14939	-0.132169	-0.120835	-0.111352	-0.102484	-0.0864815	-0.0665482	-0.0491442	-0.0417882	-0.0387775	-0.0346763	-0.0295774	-0.0249035	-0.0264201	-0.0304005	-0.0337739
Q8VDW0	HFVLDECDK	4	0.388837	0	0.0681091	0.132045	0.191826	0.247471	0.299008	0.346472	0.389906	0.429359	0.464884	0.496544	0.524409	0.548556	0.569082	0.5861	0.599735	0.610124	0.617413	0.621754	0.623309	0.622214	0.618483	0.612023	0.602616	0.589851	0.572994	0.550764	0.520968	0.480328	0.426664	0.36782	0.32188	0.290721	0.268552	0.251758	0.217217	0.172016	0.133797	0.12413	0.135832	0.159868	0.182647	0.199252	0.220553	0.250174	0.278502
P52293	HGAIDPLLALLAVPDLSTLACGYLR	2	0.301331	0	-0.0398374	-0.0770056	-0.111557	-0.143551	-0.173058	-0.200168	-0.224978	-0.247591	-0.268113	-0.286654	-0.303328	-0.318253	-0.331548	-0.343334	-0.353728	-0.36285	-0.370815	-0.37773	-0.383694	-0.388765	-0.392848	-0.395723	-0.397025	-0.396193	-0.392362	-0.3842	-0.369706	-0.346532	-0.314901	-0.285309	-0.280059	-0.297356	-0.317574	-0.332202	-0.330689	-0.330286	-0.343524	-0.374478	-0.391185	-0.39821	-0.398648	-0.399153	-0.429725	-0.463476	-0.479916
P35700	HGEVCPAGWKPGSDTIKPDVNK	1	0.659706	0	0.00215327	0.00423225	0.00623568	0.00816219	0.0100101	0.0117773	0.0134616	0.0150607	0.0165726	0.0179953	0.0193268	0.0205653	0.0217098	0.0227599	0.0237157	0.0245777	0.0253469	0.0260251	0.0266144	0.0271178	0.0275388	0.0278815	0.0281513	0.0283546	0.0284994	0.0285945	0.0286459	0.0286395	0.0284855	0.0279653	0.0269522	0.0254369	0.0237992	0.0223644	0.0210176	0.0193824	0.0175595	0.0159995	0.0148735	0.0141796	0.0136588	0.0130498	0.0118733	0.0106585	0.00960577
O08807	HGEVCPAGWKPGSETIIPDPAGK	1	0.329815	0	0.006411	0.0124457	0.0181107	0.0234133	0.0283622	0.0329696	0.0372481	0.0412104	0.0448697	0.0482394	0.0513329	0.0541636	0.0567429	0.0590798	0.0611821	0.0630564	0.0647077	0.0661389	0.0673508	0.0683399	0.0690955	0.0695978	0.0698155	0.0697	0.0691764	0.068131	0.0664042	0.0638562	0.0607778	0.0587632	0.0597512	0.0623498	0.0647037	0.0662896	0.0668746	0.0674555	0.068392	0.0695974	0.0698936	0.0679222	0.0655585	0.0642418	0.0655276	0.0672101	0.0691576
P80314	HGINCFINR	2	0.309046	0	0.0158949	0.0315232	0.0468763	0.0619442	0.0767148	0.0911713	0.105296	0.119072	0.132479	0.145501	0.158117	0.17031	0.182064	0.193369	0.204214	0.214594	0.224502	0.233937	0.242902	0.251403	0.259454	0.267082	0.274328	0.281259	0.28798	0.294658	0.30153	0.308816	0.316072	0.320777	0.320523	0.31477	0.306486	0.29868	0.29363	0.288327	0.28191	0.274967	0.264023	0.25056	0.238041	0.227517	0.216735	0.203258	0.188222
P07901	HGLEVIYMIEPIDEYCVQQLK	4	0.286741	0	0.0098518	0.0198518	0.0299482	0.0400838	0.0501866	0.0601605	0.0699037	0.0793126	0.0882816	0.0967038	0.104472	0.111479	0.117652	0.122955	0.127381	0.130951	0.133726	0.135818	0.137412	0.138795	0.140416	0.143036	0.147986	0.157461	0.173148	0.185291	0.173676	0.116488	0.0349125	-0.0319061	-0.076698	-0.121889	-0.179155	-0.231919	-0.276352	-0.317476	-0.341225	-0.350188	-0.36543	-0.38956	-0.416895	-0.416324	-0.370922	-0.30117	-0.236124
P21995	HLLEEDGGSYWCR	4	0.443395	0	0.0717273	0.139767	0.20411	0.264751	0.321682	0.37489	0.42437	0.470122	0.512151	0.550471	0.585102	0.616076	0.643454	0.667326	0.687804	0.705015	0.719105	0.730239	0.738601	0.744367	0.747616	0.748352	0.7465	0.741863	0.734031	0.722211	0.70489	0.679374	0.642183	0.594152	0.550862	0.511265	0.471764	0.436527	0.389738	0.332153	0.279041	0.252867	0.236808	0.22496	0.214988	0.206214	0.205441	0.208724	0.21011
Q9R0Q7	HLNEIDLFHCIDPNDSK	4	0.49744	0	0.0722104	0.140721	0.205534	0.266652	0.324078	0.377818	0.42788	0.474278	0.517032	0.556168	0.591719	0.623725	0.65225	0.677381	0.69922	0.717882	0.733494	0.7462	0.756153	0.763498	0.768282	0.770477	0.769976	0.766547	0.759754	0.748797	0.732227	0.707639	0.672399	0.628698	0.591402	0.556767	0.520794	0.487976	0.446013	0.395473	0.349451	0.327014	0.310328	0.297401	0.28655	0.277087	0.275758	0.277601	0.276259
P68040	HLYTLDGGDIINALCFSPNR	1	0.690532	0	0.00127516	0.00247488	0.00359922	0.00464832	0.00562235	0.0065215	0.00734612	0.00809679	0.00877434	0.00937981	0.00991456	0.0103803	0.0107795	0.011116	0.011394	0.0116183	0.0117941	0.0119276	0.0120251	0.0120927	0.0121326	0.0121437	0.0121221	0.0120587	0.0119369	0.0117258	0.0113694	0.0107742	0.00983334	0.00861426	0.00781359	0.00750885	0.00726371	0.00701375	0.00619596	0.00511922	0.00433818	0.00444881	0.00470131	0.00495976	0.00515843	0.00535839	0.00616495	0.00718198	0.00799191
Q8BU30	HNCFQECLK	1	0.721986	0	0.00428652	0.00831938	0.0120974	0.0156195	0.0188843	0.0218899	0.0246346	0.0271179	0.0293396	0.0313006	0.0330028	0.0344492	0.0356467	0.0366068	0.0373431	0.0378715	0.0382104	0.0383809	0.0384061	0.0383086	0.0380969	0.0377696	0.0373155	0.0367086	0.0358975	0.0347852	0.0331872	0.0307707	0.0270609	0.0219758	0.017382	0.0141208	0.0114822	0.00930655	0.00527202	0.000210861	-0.00378376	-0.00429701	-0.004037	-0.00369866	-0.00356349	-0.00345965	-0.00149283	0.000902111	0.00223455
Q60973	HPAKPDPSGECNPDLR	3	0.428664	0	-0.0478393	-0.0927611	-0.134798	-0.173986	-0.210371	-0.244012	-0.274975	-0.303324	-0.329127	-0.352452	-0.37337	-0.391951	-0.408255	-0.422334	-0.434233	-0.443993	-0.451646	-0.457216	-0.460714	-0.462127	-0.46139	-0.458376	-0.452882	-0.44459	-0.432999	-0.417323	-0.396393	-0.368945	-0.336009	-0.30673	-0.287936	-0.27132	-0.257088	-0.246427	-0.233957	-0.219039	-0.20596	-0.201803	-0.207773	-0.226029	-0.246752	-0.263889	-0.276234	-0.292419	-0.310335
Q60972	HPSKPDPSGECNPDLR	4	0.442469	0	0.037619	0.0729964	0.106191	0.137268	0.166306	0.193408	0.21868	0.242229	0.264157	0.284565	0.303549	0.321201	0.337578	0.352704	0.366583	0.379197	0.390506	0.400443	0.408912	0.415783	0.4209	0.424062	0.425007	0.423391	0.418756	0.410519	0.398084	0.381632	0.365202	0.360916	0.372214	0.378076	0.376988	0.37443	0.382314	0.396561	0.41121	0.419835	0.418992	0.425523	0.437179	0.449836	0.459224	0.468683	0.477904
Q8JZK9	HSLSYDCIGR	4	0.4231	0	0.0318467	0.0641591	0.0968683	0.129896	0.163146	0.196487	0.229781	0.262877	0.295619	0.327839	0.359364	0.390011	0.419611	0.448013	0.475078	0.500685	0.52474	0.547192	0.568055	0.587486	0.606014	0.624683	0.645402	0.671471	0.706448	0.741384	0.746743	0.716033	0.677056	0.647126	0.630371	0.614468	0.585497	0.539689	0.49306	0.445556	0.405112	0.371996	0.315623	0.242213	0.169505	0.144798	0.144851	0.152909	0.156485
Q80UM7	HTCEQGDGVGPYGWEFHDGR	1	0.31235	0	0.0127132	0.0252845	0.0376972	0.0499339	0.0619752	0.0737989	0.0853818	0.0966997	0.107727	0.118439	0.128808	0.138807	0.148407	0.157581	0.166299	0.174533	0.182251	0.189427	0.196033	0.202048	0.207478	0.212351	0.216731	0.22074	0.224621	0.228895	0.234851	0.24625	0.274585	0.320733	0.325753	0.270213	0.177246	0.0942241	0.0588223	0.030832	-0.0067488	-0.0602944	-0.141066	-0.262645	-0.393038	-0.40826	-0.226087	0.0410431	0.206396
Q9D819	HTGCCGDNDPIDVCEIGSK	4	0.40063	0	0.101825	0.19815	0.288951	0.374206	0.453891	0.527981	0.596452	0.659293	0.716496	0.768067	0.81402	0.854386	0.889231	0.918669	0.942842	0.96192	0.976107	0.985634	0.990753	0.991687	0.988427	0.980673	0.96759	0.947162	0.915278	0.869426	0.819965	0.763412	0.707413	0.662185	0.614604	0.548263	0.470603	0.417046	0.398228	0.386243	0.376894	0.369603	0.369066	0.375972	0.388045	0.397244	0.415838	0.44761	0.477017
P17742	HTGPGILSMANAGPNTNGSQFFICTAK	3	0.306942	0	0.0098631	0.0176275	0.0232977	0.0268796	0.0283825	0.0278215	0.0252147	0.0205829	0.0139499	0.00534278	-0.00520811	-0.0176686	-0.0320001	-0.0481601	-0.0661021	-0.0857762	-0.10713	-0.130107	-0.154653	-0.180719	-0.208289	-0.237384	-0.268082	-0.300559	-0.335155	-0.372512	-0.413762	-0.460619	-0.513874	-0.567701	-0.617883	-0.666263	-0.706381	-0.736782	-0.771628	-0.814929	-0.858975	-0.887624	-0.882261	-0.847395	-0.807623	-0.778023	-0.769141	-0.75121	-0.721914
P80318	HTQESCETWGVNGETGTLVDMK	1	0.681399	0	-0.000187426	-0.000190718	-2.11568e-05	0.00030908	0.000785248	0.00138844	0.00209941	0.00289935	0.00377004	0.0046941	0.00565521	0.00663885	0.00763958	0.00866277	0.009721	0.0108348	0.012034	0.0133592	0.0148643	0.0166157	0.0186804	0.0211393	0.024095	0.0276357	0.0315235	0.0340418	0.033565	0.0343133	0.0363902	0.038327	0.0383315	0.0361786	0.0333684	0.0324248	0.0338858	0.0343215	0.0337652	0.0328891	0.0334785	0.0349025	0.0366121	0.0365552	0.0342564	0.0315409	0.0294784
Q8BHC4	HTVVVYCDR	3	0.348893	0	0.0100245	0.0193471	0.0279515	0.0358206	0.0429335	0.049263	0.054782	0.0594642	0.0632844	0.0662191	0.0682463	0.0693466	0.0695111	0.0687427	0.0670504	0.0644501	0.0609652	0.0566274	0.0514771	0.0455624	0.0389292	0.0316264	0.0237074	0.0152282	0.0062393	-0.00323776	-0.0132882	-0.0243534	-0.0378213	-0.0560668	-0.0799417	-0.108197	-0.135785	-0.159436	-0.183252	-0.21125	-0.240566	-0.263657	-0.278237	-0.286378	-0.292304	-0.299416	-0.312866	-0.325841	-0.33645
Q3TLH4	HVDTNTQSACFDVIDQK	4	0.450323	0	0.0791873	0.152545	0.220155	0.282106	0.338501	0.389469	0.435148	0.475687	0.511246	0.541994	0.568111	0.589792	0.60724	0.620673	0.630323	0.636431	0.639255	0.639059	0.636118	0.630678	0.622842	0.612588	0.599744	0.583863	0.563955	0.537805	0.500092	0.437255	0.322212	0.188385	0.138801	0.117805	0.111425	0.107353	0.0937548	0.0833581	0.0818743	0.0919123	0.11862	0.170563	0.24405	0.284975	0.305788	0.31696	0.321738
Q9QZD9	HVLTGSADNSCR	1	0.31562	0	0.0629385	0.121339	0.175257	0.22475	0.269895	0.310788	0.347535	0.380247	0.40904	0.434036	0.45536	0.473144	0.487517	0.498607	0.506542	0.511447	0.513445	0.51265	0.509164	0.503047	0.494215	0.482449	0.46737	0.448367	0.424455	0.394059	0.354743	0.303514	0.240624	0.180176	0.14347	0.123195	0.108097	0.094436	0.066911	0.0348759	0.0123523	0.0129741	0.0198106	0.0311961	0.0412121	0.0493744	0.0720067	0.101335	0.124839
Q8K2B3	HVNGQDQIVPGLYACGEAACASVHGANR	3	0.371781	0	0.0107239	0.0181861	0.0225555	0.0240162	0.022794	0.0191826	0.0134849	0.0060018	-0.00297036	-0.013142	-0.0242339	-0.0359865	-0.0482672	-0.061096	-0.0745933	-0.0889939	-0.104668	-0.122152	-0.142193	-0.165778	-0.194071	-0.228708	-0.272171	-0.327733	-0.394828	-0.445492	-0.441442	-0.399817	-0.344912	-0.30651	-0.274992	-0.222793	-0.151951	-0.106822	-0.106465	-0.142799	-0.185547	-0.219025	-0.239329	-0.2666	-0.299584	-0.325855	-0.355643	-0.377639	-0.390247
Q8BFR5	HYAHTDCPGHADYVK	4	0.428832	0	0.0249719	0.0491779	0.0725934	0.0951915	0.116942	0.13781	0.15776	0.176755	0.194761	0.211742	0.227666	0.2425	0.25622	0.268807	0.28025	0.290542	0.299682	0.307673	0.314517	0.320216	0.324762	0.328071	0.329827	0.329177	0.324472	0.316157	0.307017	0.320727	0.360774	0.399217	0.420905	0.432155	0.441086	0.448343	0.470606	0.493821	0.504534	0.506211	0.502381	0.50195	0.511645	0.527695	0.51161	0.477486	0.449002
Q61879	IAECSSQLAEEEEKAK	4	0.413731	0	0.0804902	0.155958	0.226448	0.292006	0.352693	0.408586	0.459768	0.506333	0.548375	0.585999	0.619313	0.648435	0.673489	0.694606	0.711926	0.725597	0.735776	0.742625	0.746311	0.746981	0.744662	0.739279	0.730631	0.71829	0.701387	0.678057	0.643946	0.588185	0.489993	0.379027	0.341043	0.324244	0.309835	0.291881	0.267658	0.245122	0.226875	0.213846	0.207774	0.2112	0.222578	0.226966	0.222463	0.217302	0.212479
P80316	IAILTCPFEPPKPK	3	0.291891	0	-0.0034717	-0.00685409	-0.0101472	-0.0133516	-0.0164688	-0.0195014	-0.0224537	-0.0253318	-0.0281436	-0.0308994	-0.0336117	-0.0362961	-0.0389742	-0.0416743	-0.0444293	-0.0472765	-0.0502569	-0.0534144	-0.0567931	-0.0604241	-0.0642773	-0.0682438	-0.072076	-0.0752471	-0.0768547	-0.0769304	-0.07927	-0.093529	-0.113427	-0.129419	-0.137842	-0.143222	-0.150753	-0.161472	-0.17225	-0.176039	-0.175358	-0.173633	-0.179687	-0.188856	-0.197627	-0.196207	-0.18111	-0.160015	-0.144566
Q99PG2	IALNLEGCALSPTSQEPR	1	0.318519	0	0.0272162	0.0510109	0.0715046	0.0888259	0.103127	0.1146	0.123442	0.129845	0.134	0.136095	0.136309	0.134813	0.131722	0.127088	0.120934	0.113245	0.103974	0.0930293	0.080277	0.065539	0.0486257	0.0292985	0.00723608	-0.0180018	-0.0470244	-0.0806468	-0.11974	-0.164057	-0.207382	-0.230299	-0.234186	-0.238797	-0.241457	-0.243923	-0.230714	-0.201801	-0.169568	-0.159187	-0.162649	-0.167128	-0.171358	-0.174894	-0.177879	-0.180495	-0.182861
P17751	IAVAAQNCYK	1	0.691498	0	8.34632e-05	0.000161431	0.000233126	0.000297719	0.000354191	0.000401202	0.000437399	0.000461466	0.000472138	0.000468209	0.000448545	0.000412125	0.000358472	0.000287689	0.000200194	9.67288e-05	-2.16048e-05	-0.000153311	-0.000296464	-0.000448858	-0.000608803	-0.000774743	-0.00094511	-0.00111848	-0.00129405	-0.00147302	-0.00166285	-0.00188952	-0.00222734	-0.00279987	-0.00371041	-0.00471928	-0.00551609	-0.00604762	-0.00663331	-0.00738459	-0.00810792	-0.0084427	-0.00830944	-0.00780823	-0.00724784	-0.00681824	-0.006661	-0.00649138	-0.00634067
Q9CXW4	IAVHCTVR	2	0.341944	0	-0.00598366	-0.0108761	-0.0147181	-0.0175537	-0.0194375	-0.0204418	-0.0206408	-0.0201074	-0.018913	-0.0171266	-0.0148149	-0.0120396	-0.00883824	-0.00522157	-0.00118627	0.00328634	0.00823211	0.0137064	0.019787	0.0265743	0.0341812	0.0427488	0.0524616	0.0635645	0.0763857	0.0913525	0.108917	0.128998	0.148687	0.1589	0.158638	0.154878	0.149251	0.144601	0.138131	0.127844	0.116826	0.111265	0.107058	0.102082	0.0977693	0.0945195	0.0915724	0.0879217	0.083974
P42932	IAVYSCPFDGMITETK	4	0.379224	0	0.075702	0.149928	0.2226	0.293633	0.362918	0.430312	0.495667	0.558831	0.619657	0.677997	0.733703	0.786636	0.836699	0.883851	0.928082	0.96942	1.00793	1.04375	1.07703	1.10804	1.13705	1.16445	1.19076	1.21668	1.24317	1.27148	1.30292	1.33711	1.36493	1.35989	1.29494	1.18912	1.09265	1.02243	0.97385	0.922261	0.868211	0.823412	0.781711	0.748752	0.721185	0.693149	0.643021	0.565817	0.469457
P11983	ICDDELILIK	2	0.358812	0	0.0057537	0.0110334	0.015838	0.0201662	0.0240164	0.0273865	0.0302743	0.0326786	0.0345988	0.0360349	0.0369879	0.0374595	0.0374556	0.0369862	0.0360634	0.0347016	0.0329172	0.0307293	0.0281588	0.0252258	0.021935	0.0182806	0.0142466	0.00980231	0.00489168	-0.000586257	-0.00681954	-0.0141418	-0.0230416	-0.0336773	-0.0451601	-0.0590854	-0.0735641	-0.0860353	-0.0975165	-0.109989	-0.121724	-0.128949	-0.135483	-0.139489	-0.141729	-0.143322	-0.145258	-0.147417	-0.150541
Q8BKC5	ICDIAAELAR	4	0.511075	0	0.0609129	0.118553	0.172907	0.223962	0.271704	0.316113	0.357174	0.394878	0.429227	0.46023	0.487907	0.512287	0.533444	0.551487	0.566554	0.578808	0.588437	0.595656	0.600705	0.60382	0.605104	0.604566	0.602124	0.597556	0.590399	0.579745	0.563778	0.538912	0.499195	0.442637	0.39564	0.354656	0.323185	0.302139	0.266785	0.220985	0.183425	0.179302	0.18497	0.202085	0.222499	0.240778	0.256026	0.268487	0.278557
Q9QUR6	ICDPYSWLEDPDSEQTK	3	0.339668	0	-0.0660565	-0.130093	-0.192062	-0.251912	-0.309581	-0.36499	-0.418056	-0.4687	-0.516842	-0.562406	-0.605318	-0.645509	-0.682931	-0.71756	-0.749387	-0.778416	-0.804668	-0.828184	-0.849026	-0.867285	-0.883093	-0.896629	-0.908122	-0.917861	-0.926213	-0.933613	-0.940471	-0.94656	-0.949041	-0.940358	-0.915062	-0.87686	-0.836987	-0.802452	-0.767603	-0.722072	-0.668194	-0.618817	-0.58538	-0.55305	-0.523468	-0.495664	-0.454795	-0.412352	-0.38017
P32067	ICHQIEYYFGDFNLPR	3	0.324886	0	-0.0672628	-0.131707	-0.193358	-0.252242	-0.308395	-0.361864	-0.412699	-0.46095	-0.506671	-0.549917	-0.590743	-0.629206	-0.665354	-0.69923	-0.730872	-0.760313	-0.787583	-0.812704	-0.835689	-0.856536	-0.875209	-0.891634	-0.905681	-0.91714	-0.925666	-0.930715	-0.931471	-0.927071	-0.918433	-0.912657	-0.918129	-0.933	-0.949623	-0.962854	-0.966902	-0.967918	-0.969315	-0.972508	-0.979413	-0.98224	-0.980971	-0.977874	-0.979492	-0.983955	-0.989789
[truncated: 604 more rows]
[truncated: 54 more columns]

## Sheet: Fig 2C
Proteins	Sequence	Cluster	R2
Q9D8N0	AAAPAPEEEMDECEQALAAEPK	1	0.480301
P55264	AADAHVDAHYYEQNEQPTGTCAACITGGNR	4	0.148405
P70296	AADISQWAGPLCLQEVDEPPQHALR	3	0.441411
O70133	AAECNIVVTQPR	2	0.136997
P50580	AAHLCAEAALR	1	0.465543
Q6P4T2	AALETDENLLLCAPTGAGK	4	0.679601
Q9D0I9	AAQTSVAYGCIK	3	0.87389
[truncated: 1,000 more rows]

## Sheet: Fig 2D
Cluster	Dataset	Spearmans R	Spearmans p-value
[truncated: 100 more rows]

[truncated: 18 more sheets: Fig 2E, Fig 3B, Fig 3D, Fig 3E, Fig 3F, Fig 3G, Fig 3H, Fig 4F, Fig 5B, Supp Fig 1B, Supp Fig 1C, Supp Fig 1D, Supp Fig 2A, Supp Fig 2B-C, Supp Fig 2D, Supp Fig 2E, Supp Fig 6A, Supp Fig 6C]
